# Supplementary material for: Genome-wide variations in a natural isolate of the nematode Caenorhabditis elegans
Source: BMC Genomics. 2014 Apr 2;15:255. doi: 10.1186/1471-2164-15-255 (PMC4023591; doi:10.1186/1471-2164-15-255)
Supplement: Additional file 1 — All SNVs. [file 1471-2164-15-255-S1.zip › additional_file_10_ALL_SNVs.gff3]

##gff-version 3
V	merged_SNVs_090612	SNV	20171786	20171786	.	+	.	ID=final_SNV_1;Note=ILL,A>G
V	merged_SNVs_090612	SNV	18840193	18840193	.	+	.	ID=final_SNV_2;Note=454,C>G
V	merged_SNVs_090612	SNV	15670561	15670561	.	+	.	ID=final_SNV_3;Note=454,T>C
II	merged_SNVs_090612	SNV	1760398	1760398	.	+	.	ID=final_SNV_4;Note=454_ILL,C>T
III	merged_SNVs_090612	SNV	7841510	7841510	.	+	.	ID=final_SNV_5;Note=454_WS210_ILL,T>C
IV	merged_SNVs_090612	SNV	7607113	7607113	.	+	.	ID=final_SNV_6;Note=454_ILL,T>A
V	merged_SNVs_090612	SNV	20675775	20675775	.	+	.	ID=final_SNV_7;Note=ILL,T>A
X	merged_SNVs_090612	SNV	15235310	15235310	.	+	.	ID=final_SNV_8;Note=ILL,T>C
V	merged_SNVs_090612	SNV	17868772	17868772	.	+	.	ID=final_SNV_9;Note=ILL,C>T
I	merged_SNVs_090612	SNV	11819992	11819992	.	+	.	ID=final_SNV_10;Note=454_ILL,A>G
II	merged_SNVs_090612	SNV	15206693	15206693	.	+	.	ID=final_SNV_11;Note=ILL,G>T
II	merged_SNVs_090612	SNV	2083707	2083707	.	+	.	ID=final_SNV_12;Note=454_ILL,T>G
V	merged_SNVs_090612	SNV	9432125	9432125	.	+	.	ID=final_SNV_13;Note=ILL,G>A
X	merged_SNVs_090612	SNV	8984811	8984811	.	+	.	ID=final_SNV_14;Note=454_WS210_ILL,A>T
IV	merged_SNVs_090612	SNV	6338750	6338750	.	+	.	ID=final_SNV_15;Note=454_ILL,G>C
IV	merged_SNVs_090612	SNV	1081984	1081984	.	+	.	ID=final_SNV_16;Note=WS210_ILL,T>C
X	merged_SNVs_090612	SNV	11562105	11562105	.	+	.	ID=final_SNV_17;Note=WS210_ILL,T>A
IV	merged_SNVs_090612	SNV	2599768	2599768	.	+	.	ID=final_SNV_18;Note=WS210_ILL,C>T
II	merged_SNVs_090612	SNV	13023155	13023155	.	+	.	ID=final_SNV_19;Note=ILL,T>C
II	merged_SNVs_090612	SNV	2706590	2706590	.	+	.	ID=final_SNV_20;Note=454_ILL,G>A
IV	merged_SNVs_090612	SNV	6289963	6289963	.	+	.	ID=final_SNV_21;Note=454_ILL,T>G
X	merged_SNVs_090612	SNV	6472489	6472489	.	+	.	ID=final_SNV_22;Note=ILL,G>A
V	merged_SNVs_090612	SNV	2286156	2286156	.	+	.	ID=final_SNV_23;Note=ILL,A>G
II	merged_SNVs_090612	SNV	1823009	1823009	.	+	.	ID=final_SNV_24;Note=WS210_ILL,T>A
II	merged_SNVs_090612	SNV	1571274	1571274	.	+	.	ID=final_SNV_25;Note=454_ILL,T>A
V	merged_SNVs_090612	SNV	2875117	2875117	.	+	.	ID=final_SNV_26;Note=454_ILL,C>G
V	merged_SNVs_090612	SNV	16278165	16278165	.	+	.	ID=final_SNV_27;Note=454_ILL,A>G
IV	merged_SNVs_090612	SNV	17237255	17237255	.	+	.	ID=final_SNV_28;Note=454_WS210_ILL,A>G
IV	merged_SNVs_090612	SNV	16787689	16787689	.	+	.	ID=final_SNV_29;Note=WS210_ILL,A>T
IV	merged_SNVs_090612	SNV	16531538	16531538	.	+	.	ID=final_SNV_30;Note=WS210_ILL,A>C
III	merged_SNVs_090612	SNV	12672736	12672736	.	+	.	ID=final_SNV_31;Note=ILL,T>A
III	merged_SNVs_090612	SNV	249796	249796	.	+	.	ID=final_SNV_32;Note=WS210,C>A
I	merged_SNVs_090612	SNV	11406622	11406622	.	+	.	ID=final_SNV_33;Note=WS210_ILL,G>T
X	merged_SNVs_090612	SNV	14947696	14947696	.	+	.	ID=final_SNV_34;Note=ILL,C>T
II	merged_SNVs_090612	SNV	1834617	1834617	.	+	.	ID=final_SNV_35;Note=454,A>G
V	merged_SNVs_090612	SNV	16882549	16882549	.	+	.	ID=final_SNV_36;Note=ILL,G>A
V	merged_SNVs_090612	SNV	19086397	19086397	.	+	.	ID=final_SNV_37;Note=ILL,A>T
V	merged_SNVs_090612	SNV	7614961	7614961	.	+	.	ID=final_SNV_38;Note=454_ILL,A>C
V	merged_SNVs_090612	SNV	16849993	16849993	.	+	.	ID=final_SNV_39;Note=ILL,A>C
II	merged_SNVs_090612	SNV	2048583	2048583	.	+	.	ID=final_SNV_40;Note=454,C>G
V	merged_SNVs_090612	SNV	19420159	19420159	.	+	.	ID=final_SNV_41;Note=ILL,G>A
I	merged_SNVs_090612	SNV	1130938	1130938	.	+	.	ID=final_SNV_42;Note=WS210,G>A
II	merged_SNVs_090612	SNV	1925610	1925610	.	+	.	ID=final_SNV_43;Note=454_ILL,G>A
X	merged_SNVs_090612	SNV	1612711	1612711	.	+	.	ID=final_SNV_44;Note=WS210_ILL,C>A
I	merged_SNVs_090612	SNV	1385675	1385675	.	+	.	ID=final_SNV_45;Note=454_WS210_ILL,C>A
V	merged_SNVs_090612	SNV	16924536	16924536	.	+	.	ID=final_SNV_46;Note=ILL,A>G
III	merged_SNVs_090612	SNV	2351974	2351974	.	+	.	ID=final_SNV_47;Note=454,A>T
V	merged_SNVs_090612	SNV	16884508	16884508	.	+	.	ID=final_SNV_48;Note=454,G>A
V	merged_SNVs_090612	SNV	2296898	2296898	.	+	.	ID=final_SNV_49;Note=454_ILL,G>T
V	merged_SNVs_090612	SNV	7599880	7599880	.	+	.	ID=final_SNV_50;Note=ILL,T>G
I	merged_SNVs_090612	SNV	1431133	1431133	.	+	.	ID=final_SNV_51;Note=454_ILL,G>T
X	merged_SNVs_090612	SNV	4183417	4183417	.	+	.	ID=final_SNV_52;Note=454_ILL,C>T
V	merged_SNVs_090612	SNV	17244892	17244892	.	+	.	ID=final_SNV_53;Note=WS210_ILL,A>C
II	merged_SNVs_090612	SNV	3689107	3689107	.	+	.	ID=final_SNV_54;Note=454,T>A
V	merged_SNVs_090612	SNV	17554656	17554656	.	+	.	ID=final_SNV_55;Note=ILL,T>C
II	merged_SNVs_090612	SNV	3218545	3218545	.	+	.	ID=final_SNV_56;Note=ILL,T>A
II	merged_SNVs_090612	SNV	3487900	3487900	.	+	.	ID=final_SNV_57;Note=WS210_ILL,A>T
V	merged_SNVs_090612	SNV	20611945	20611945	.	+	.	ID=final_SNV_58;Note=454_WS210_ILL,A>G
IV	merged_SNVs_090612	SNV	1524365	1524365	.	+	.	ID=final_SNV_59;Note=454_WS210_ILL,T>C
V	merged_SNVs_090612	SNV	3943525	3943525	.	+	.	ID=final_SNV_60;Note=454_ILL,T>A
IV	merged_SNVs_090612	SNV	6289084	6289084	.	+	.	ID=final_SNV_61;Note=454_WS210_ILL,A>G
II	merged_SNVs_090612	SNV	13772370	13772370	.	+	.	ID=final_SNV_62;Note=WS210,G>A
II	merged_SNVs_090612	SNV	6809067	6809067	.	+	.	ID=final_SNV_63;Note=454_WS210_ILL,C>T
I	merged_SNVs_090612	SNV	14686289	14686289	.	+	.	ID=final_SNV_64;Note=ILL,C>T
I	merged_SNVs_090612	SNV	11575757	11575757	.	+	.	ID=final_SNV_65;Note=454_WS210_ILL,T>C
X	merged_SNVs_090612	SNV	12994738	12994738	.	+	.	ID=final_SNV_66;Note=ILL,A>T
II	merged_SNVs_090612	SNV	13952245	13952245	.	+	.	ID=final_SNV_67;Note=ILL,T>C
III	merged_SNVs_090612	SNV	13260986	13260986	.	+	.	ID=final_SNV_68;Note=WS210_ILL,A>G
V	merged_SNVs_090612	SNV	19487451	19487451	.	+	.	ID=final_SNV_69;Note=454,G>A
III	merged_SNVs_090612	SNV	11943312	11943312	.	+	.	ID=final_SNV_70;Note=ILL,A>T
II	merged_SNVs_090612	SNV	1609311	1609311	.	+	.	ID=final_SNV_71;Note=ILL,A>C
II	merged_SNVs_090612	SNV	12533484	12533484	.	+	.	ID=final_SNV_72;Note=ILL,T>G
X	merged_SNVs_090612	SNV	2961595	2961595	.	+	.	ID=final_SNV_73;Note=WS210_ILL,C>T
II	merged_SNVs_090612	SNV	1624414	1624414	.	+	.	ID=final_SNV_74;Note=454,C>A
V	merged_SNVs_090612	SNV	529562	529562	.	+	.	ID=final_SNV_75;Note=454_ILL,T>C
V	merged_SNVs_090612	SNV	20682974	20682974	.	+	.	ID=final_SNV_76;Note=454_WS210_ILL,C>T
IV	merged_SNVs_090612	SNV	16007061	16007061	.	+	.	ID=final_SNV_77;Note=454_WS210_ILL,T>C
IV	merged_SNVs_090612	SNV	5116515	5116515	.	+	.	ID=final_SNV_78;Note=WS210,T>A
IV	merged_SNVs_090612	SNV	6274442	6274442	.	+	.	ID=final_SNV_79;Note=454_ILL,T>G
V	merged_SNVs_090612	SNV	17295646	17295646	.	+	.	ID=final_SNV_80;Note=ILL,G>T
III	merged_SNVs_090612	SNV	12691509	12691509	.	+	.	ID=final_SNV_81;Note=ILL,T>A
V	merged_SNVs_090612	SNV	15664524	15664524	.	+	.	ID=final_SNV_82;Note=WS210_ILL,G>T
I	merged_SNVs_090612	SNV	2551410	2551410	.	+	.	ID=final_SNV_83;Note=454_WS210_ILL,G>A
X	merged_SNVs_090612	SNV	7623764	7623764	.	+	.	ID=final_SNV_84;Note=ILL,G>A
V	merged_SNVs_090612	SNV	17251200	17251200	.	+	.	ID=final_SNV_85;Note=454_ILL,T>C
III	merged_SNVs_090612	SNV	1667560	1667560	.	+	.	ID=final_SNV_86;Note=454_ILL,A>G
V	merged_SNVs_090612	SNV	16923502	16923502	.	+	.	ID=final_SNV_87;Note=454_ILL,T>A
V	merged_SNVs_090612	SNV	548772	548772	.	+	.	ID=final_SNV_88;Note=454_ILL,T>A
II	merged_SNVs_090612	SNV	1829018	1829018	.	+	.	ID=final_SNV_89;Note=454_ILL,C>T
V	merged_SNVs_090612	SNV	18260642	18260642	.	+	.	ID=final_SNV_90;Note=454_ILL,T>C
II	merged_SNVs_090612	SNV	1534287	1534287	.	+	.	ID=final_SNV_91;Note=WS210_ILL,G>A
V	merged_SNVs_090612	SNV	17296595	17296595	.	+	.	ID=final_SNV_92;Note=454,A>C
V	merged_SNVs_090612	SNV	18247154	18247154	.	+	.	ID=final_SNV_93;Note=454_ILL,G>C
II	merged_SNVs_090612	SNV	2333936	2333936	.	+	.	ID=final_SNV_94;Note=454_ILL,A>G
V	merged_SNVs_090612	SNV	15746388	15746388	.	+	.	ID=final_SNV_95;Note=ILL,C>A
I	merged_SNVs_090612	SNV	5885488	5885488	.	+	.	ID=final_SNV_96;Note=WS210_ILL,T>C
V	merged_SNVs_090612	SNV	7338414	7338414	.	+	.	ID=final_SNV_97;Note=454_ILL,T>G
II	merged_SNVs_090612	SNV	3586593	3586593	.	+	.	ID=final_SNV_98;Note=ILL,A>T
II	merged_SNVs_090612	SNV	2028138	2028138	.	+	.	ID=final_SNV_99;Note=454,T>G
V	merged_SNVs_090612	SNV	19995257	19995257	.	+	.	ID=final_SNV_100;Note=ILL,T>A
V	merged_SNVs_090612	SNV	2306338	2306338	.	+	.	ID=final_SNV_101;Note=454_ILL,A>T
IV	merged_SNVs_090612	SNV	1708810	1708810	.	+	.	ID=final_SNV_102;Note=454_WS210_ILL,T>G
V	merged_SNVs_090612	SNV	1767555	1767555	.	+	.	ID=final_SNV_103;Note=454,A>G
V	merged_SNVs_090612	SNV	20222719	20222719	.	+	.	ID=final_SNV_104;Note=ILL,G>A
V	merged_SNVs_090612	SNV	2302125	2302125	.	+	.	ID=final_SNV_105;Note=ILL,A>G
II	merged_SNVs_090612	SNV	3403725	3403725	.	+	.	ID=final_SNV_106;Note=WS210_ILL,T>C
IV	merged_SNVs_090612	SNV	2207724	2207724	.	+	.	ID=final_SNV_107;Note=WS210_ILL,G>A
III	merged_SNVs_090612	SNV	11779713	11779713	.	+	.	ID=final_SNV_108;Note=ILL,T>A
III	merged_SNVs_090612	SNV	941392	941392	.	+	.	ID=final_SNV_109;Note=WS210,C>T
I	merged_SNVs_090612	SNV	4575131	4575131	.	+	.	ID=final_SNV_110;Note=454_ILL,A>G
V	merged_SNVs_090612	SNV	2926068	2926068	.	+	.	ID=final_SNV_111;Note=WS210_ILL,T>A
V	merged_SNVs_090612	SNV	775283	775283	.	+	.	ID=final_SNV_112;Note=454,C>A
IV	merged_SNVs_090612	SNV	6588834	6588834	.	+	.	ID=final_SNV_113;Note=454_WS210_ILL,C>T
II	merged_SNVs_090612	SNV	1664894	1664894	.	+	.	ID=final_SNV_114;Note=ILL,A>G
IV	merged_SNVs_090612	SNV	12903251	12903251	.	+	.	ID=final_SNV_115;Note=454_WS210_ILL,C>G
V	merged_SNVs_090612	SNV	17350585	17350585	.	+	.	ID=final_SNV_116;Note=ILL,T>C
III	merged_SNVs_090612	SNV	410479	410479	.	+	.	ID=final_SNV_117;Note=WS210_ILL,A>T
V	merged_SNVs_090612	SNV	20160431	20160431	.	+	.	ID=final_SNV_118;Note=454,C>A
V	merged_SNVs_090612	SNV	3692336	3692336	.	+	.	ID=final_SNV_119;Note=454_WS210_ILL,T>C
V	merged_SNVs_090612	SNV	16165681	16165681	.	+	.	ID=final_SNV_120;Note=WS210_ILL,G>A
V	merged_SNVs_090612	SNV	6773705	6773705	.	+	.	ID=final_SNV_121;Note=WS210_ILL,C>T
II	merged_SNVs_090612	SNV	4030081	4030081	.	+	.	ID=final_SNV_122;Note=WS210_ILL,T>A
I	merged_SNVs_090612	SNV	13384909	13384909	.	+	.	ID=final_SNV_123;Note=454_WS210_ILL,T>C
V	merged_SNVs_090612	SNV	3166107	3166107	.	+	.	ID=final_SNV_124;Note=454_ILL,G>T
II	merged_SNVs_090612	SNV	13796559	13796559	.	+	.	ID=final_SNV_125;Note=454,G>T
II	merged_SNVs_090612	SNV	1649681	1649681	.	+	.	ID=final_SNV_126;Note=454_ILL,G>A
II	merged_SNVs_090612	SNV	1499228	1499228	.	+	.	ID=final_SNV_127;Note=ILL,G>T
V	merged_SNVs_090612	SNV	19471933	19471933	.	+	.	ID=final_SNV_128;Note=454_ILL,T>A
IV	merged_SNVs_090612	SNV	15920386	15920386	.	+	.	ID=final_SNV_129;Note=ILL,T>G
II	merged_SNVs_090612	SNV	1784161	1784161	.	+	.	ID=final_SNV_130;Note=ILL,T>G
II	merged_SNVs_090612	SNV	3224539	3224539	.	+	.	ID=final_SNV_131;Note=454_ILL,T>A
V	merged_SNVs_090612	SNV	7617197	7617197	.	+	.	ID=final_SNV_132;Note=ILL,T>C
I	merged_SNVs_090612	SNV	2804138	2804138	.	+	.	ID=final_SNV_133;Note=ILL,C>T
IV	merged_SNVs_090612	SNV	13519216	13519216	.	+	.	ID=final_SNV_134;Note=ILL,T>C
V	merged_SNVs_090612	SNV	15966906	15966906	.	+	.	ID=final_SNV_135;Note=454_WS210_ILL,A>G
II	merged_SNVs_090612	SNV	733379	733379	.	+	.	ID=final_SNV_136;Note=454_WS210_ILL,C>A
I	merged_SNVs_090612	SNV	10947921	10947921	.	+	.	ID=final_SNV_137;Note=WS210,C>T
V	merged_SNVs_090612	SNV	16851356	16851356	.	+	.	ID=final_SNV_138;Note=ILL,G>T
V	merged_SNVs_090612	SNV	20782533	20782533	.	+	.	ID=final_SNV_139;Note=ILL,T>G
V	merged_SNVs_090612	SNV	17326720	17326720	.	+	.	ID=final_SNV_140;Note=ILL,C>T
III	merged_SNVs_090612	SNV	10062442	10062442	.	+	.	ID=final_SNV_141;Note=ILL,G>A
II	merged_SNVs_090612	SNV	7213378	7213378	.	+	.	ID=final_SNV_142;Note=WS210_ILL,G>A
V	merged_SNVs_090612	SNV	6425528	6425528	.	+	.	ID=final_SNV_143;Note=454_WS210_ILL,G>A
III	merged_SNVs_090612	SNV	1900328	1900328	.	+	.	ID=final_SNV_144;Note=454,C>T
I	merged_SNVs_090612	SNV	2361999	2361999	.	+	.	ID=final_SNV_145;Note=WS210,T>A
X	merged_SNVs_090612	SNV	1333348	1333348	.	+	.	ID=final_SNV_146;Note=WS210_ILL,T>G
V	merged_SNVs_090612	SNV	12443640	12443640	.	+	.	ID=final_SNV_147;Note=454_ILL,A>T
I	merged_SNVs_090612	SNV	7901318	7901318	.	+	.	ID=final_SNV_148;Note=454_WS210_ILL,A>G
I	merged_SNVs_090612	SNV	388955	388955	.	+	.	ID=final_SNV_149;Note=454_WS210_ILL,T>G
II	merged_SNVs_090612	SNV	1045930	1045930	.	+	.	ID=final_SNV_150;Note=ILL,T>C
III	merged_SNVs_090612	SNV	11438933	11438933	.	+	.	ID=final_SNV_151;Note=454_WS210_ILL,T>C
III	merged_SNVs_090612	SNV	1841921	1841921	.	+	.	ID=final_SNV_152;Note=WS210_ILL,G>A
I	merged_SNVs_090612	SNV	4331149	4331149	.	+	.	ID=final_SNV_153;Note=454_ILL,A>G
V	merged_SNVs_090612	SNV	15963123	15963123	.	+	.	ID=final_SNV_154;Note=ILL,C>T
V	merged_SNVs_090612	SNV	7684355	7684355	.	+	.	ID=final_SNV_155;Note=WS210_ILL,T>C
I	merged_SNVs_090612	SNV	9307529	9307529	.	+	.	ID=final_SNV_156;Note=WS210_ILL,T>A
V	merged_SNVs_090612	SNV	572399	572399	.	+	.	ID=final_SNV_157;Note=ILL,T>A
IV	merged_SNVs_090612	SNV	9926533	9926533	.	+	.	ID=final_SNV_158;Note=ILL,A>G
II	merged_SNVs_090612	SNV	1860844	1860844	.	+	.	ID=final_SNV_159;Note=ILL,G>T
X	merged_SNVs_090612	SNV	13779335	13779335	.	+	.	ID=final_SNV_160;Note=WS210,T>A
I	merged_SNVs_090612	SNV	1139010	1139010	.	+	.	ID=final_SNV_161;Note=454,A>C
V	merged_SNVs_090612	SNV	3281433	3281433	.	+	.	ID=final_SNV_162;Note=454,C>T
X	merged_SNVs_090612	SNV	10937213	10937213	.	+	.	ID=final_SNV_163;Note=454_WS210_ILL,A>T
V	merged_SNVs_090612	SNV	16302922	16302922	.	+	.	ID=final_SNV_164;Note=454_ILL,T>C
III	merged_SNVs_090612	SNV	2414830	2414830	.	+	.	ID=final_SNV_165;Note=454_ILL,T>A
III	merged_SNVs_090612	SNV	12368761	12368761	.	+	.	ID=final_SNV_166;Note=ILL,A>G
II	merged_SNVs_090612	SNV	11859797	11859797	.	+	.	ID=final_SNV_167;Note=454_WS210_ILL,T>C
X	merged_SNVs_090612	SNV	10762706	10762706	.	+	.	ID=final_SNV_168;Note=454_WS210_ILL,A>G
II	merged_SNVs_090612	SNV	1580704	1580704	.	+	.	ID=final_SNV_169;Note=454_WS210_ILL,G>T
V	merged_SNVs_090612	SNV	19376598	19376598	.	+	.	ID=final_SNV_170;Note=ILL,T>C
II	merged_SNVs_090612	SNV	12587352	12587352	.	+	.	ID=final_SNV_171;Note=WS210_ILL,A>G
I	merged_SNVs_090612	SNV	5961174	5961174	.	+	.	ID=final_SNV_172;Note=WS210_ILL,T>C
IV	merged_SNVs_090612	SNV	1332097	1332097	.	+	.	ID=final_SNV_173;Note=WS210,C>A
III	merged_SNVs_090612	SNV	13100879	13100879	.	+	.	ID=final_SNV_174;Note=454_ILL,A>G
III	merged_SNVs_090612	SNV	1744555	1744555	.	+	.	ID=final_SNV_175;Note=ILL,A>T
I	merged_SNVs_090612	SNV	1805675	1805675	.	+	.	ID=final_SNV_176;Note=454_ILL,G>A
V	merged_SNVs_090612	SNV	3168641	3168641	.	+	.	ID=final_SNV_177;Note=454_ILL,T>C
V	merged_SNVs_090612	SNV	19607892	19607892	.	+	.	ID=final_SNV_178;Note=ILL,A>C
IV	merged_SNVs_090612	SNV	17071643	17071643	.	+	.	ID=final_SNV_179;Note=ILL,T>A
III	merged_SNVs_090612	SNV	1120747	1120747	.	+	.	ID=final_SNV_180;Note=ILL,T>C
V	merged_SNVs_090612	SNV	1036187	1036187	.	+	.	ID=final_SNV_181;Note=WS210_ILL,T>A
IV	merged_SNVs_090612	SNV	5290034	5290034	.	+	.	ID=final_SNV_182;Note=WS210_ILL,C>T
II	merged_SNVs_090612	SNV	1955637	1955637	.	+	.	ID=final_SNV_183;Note=454,G>T
V	merged_SNVs_090612	SNV	17253178	17253178	.	+	.	ID=final_SNV_184;Note=454_ILL,A>G
V	merged_SNVs_090612	SNV	20550866	20550866	.	+	.	ID=final_SNV_185;Note=454,A>C
IV	merged_SNVs_090612	SNV	6277594	6277594	.	+	.	ID=final_SNV_186;Note=454_ILL,G>A
II	merged_SNVs_090612	SNV	15071509	15071509	.	+	.	ID=final_SNV_187;Note=454_ILL,G>A
III	merged_SNVs_090612	SNV	2063734	2063734	.	+	.	ID=final_SNV_188;Note=WS210,T>A
II	merged_SNVs_090612	SNV	6359078	6359078	.	+	.	ID=final_SNV_189;Note=WS210_ILL,G>A
II	merged_SNVs_090612	SNV	9681852	9681852	.	+	.	ID=final_SNV_190;Note=454_ILL,C>A
I	merged_SNVs_090612	SNV	1566152	1566152	.	+	.	ID=final_SNV_191;Note=454_ILL,T>C
I	merged_SNVs_090612	SNV	2799694	2799694	.	+	.	ID=final_SNV_192;Note=454_ILL,A>T
V	merged_SNVs_090612	SNV	19845378	19845378	.	+	.	ID=final_SNV_193;Note=454_WS210_ILL,T>C
I	merged_SNVs_090612	SNV	2364054	2364054	.	+	.	ID=final_SNV_194;Note=WS210_ILL,A>C
I	merged_SNVs_090612	SNV	6803308	6803308	.	+	.	ID=final_SNV_195;Note=WS210_ILL,T>A
III	merged_SNVs_090612	SNV	11922715	11922715	.	+	.	ID=final_SNV_196;Note=ILL,C>T
II	merged_SNVs_090612	SNV	12092850	12092850	.	+	.	ID=final_SNV_197;Note=WS210_ILL,G>A
III	merged_SNVs_090612	SNV	6229465	6229465	.	+	.	ID=final_SNV_198;Note=WS210_ILL,C>T
V	merged_SNVs_090612	SNV	583339	583339	.	+	.	ID=final_SNV_199;Note=454_ILL,A>T
IV	merged_SNVs_090612	SNV	6280478	6280478	.	+	.	ID=final_SNV_200;Note=ILL,T>A
IV	merged_SNVs_090612	SNV	16383936	16383936	.	+	.	ID=final_SNV_201;Note=454_WS210_ILL,T>G
V	merged_SNVs_090612	SNV	7458659	7458659	.	+	.	ID=final_SNV_202;Note=454_WS210_ILL,A>G
V	merged_SNVs_090612	SNV	17744421	17744421	.	+	.	ID=final_SNV_203;Note=454_ILL,C>T
III	merged_SNVs_090612	SNV	12917330	12917330	.	+	.	ID=final_SNV_204;Note=WS210_ILL,T>G
V	merged_SNVs_090612	SNV	719376	719376	.	+	.	ID=final_SNV_205;Note=454_ILL,T>A
V	merged_SNVs_090612	SNV	17705605	17705605	.	+	.	ID=final_SNV_206;Note=WS210_ILL,C>A
II	merged_SNVs_090612	SNV	11817474	11817474	.	+	.	ID=final_SNV_207;Note=454_WS210_ILL,T>C
II	merged_SNVs_090612	SNV	8482166	8482166	.	+	.	ID=final_SNV_208;Note=WS210_ILL,C>T
X	merged_SNVs_090612	SNV	1033426	1033426	.	+	.	ID=final_SNV_209;Note=ILL,G>A
V	merged_SNVs_090612	SNV	16748395	16748395	.	+	.	ID=final_SNV_210;Note=ILL,T>A
II	merged_SNVs_090612	SNV	3401861	3401861	.	+	.	ID=final_SNV_211;Note=454_ILL,T>C
I	merged_SNVs_090612	SNV	12167830	12167830	.	+	.	ID=final_SNV_212;Note=454_ILL,A>G
V	merged_SNVs_090612	SNV	6970779	6970779	.	+	.	ID=final_SNV_213;Note=WS210_ILL,T>G
IV	merged_SNVs_090612	SNV	13420488	13420488	.	+	.	ID=final_SNV_214;Note=WS210_ILL,C>A
V	merged_SNVs_090612	SNV	16239243	16239243	.	+	.	ID=final_SNV_215;Note=WS210_ILL,C>T
V	merged_SNVs_090612	SNV	16854912	16854912	.	+	.	ID=final_SNV_216;Note=454_ILL,T>G
V	merged_SNVs_090612	SNV	16880371	16880371	.	+	.	ID=final_SNV_217;Note=WS210_ILL,C>A
III	merged_SNVs_090612	SNV	706012	706012	.	+	.	ID=final_SNV_218;Note=ILL,T>C
IV	merged_SNVs_090612	SNV	16091258	16091258	.	+	.	ID=final_SNV_219;Note=WS210_ILL,T>C
V	merged_SNVs_090612	SNV	6372073	6372073	.	+	.	ID=final_SNV_220;Note=454_ILL,T>A
V	merged_SNVs_090612	SNV	16882761	16882761	.	+	.	ID=final_SNV_221;Note=ILL,A>T
V	merged_SNVs_090612	SNV	16754019	16754019	.	+	.	ID=final_SNV_222;Note=ILL,G>T
V	merged_SNVs_090612	SNV	520585	520585	.	+	.	ID=final_SNV_223;Note=ILL,C>T
IV	merged_SNVs_090612	SNV	15323728	15323728	.	+	.	ID=final_SNV_224;Note=ILL,G>T
V	merged_SNVs_090612	SNV	3191795	3191795	.	+	.	ID=final_SNV_225;Note=454_WS210_ILL,C>A
I	merged_SNVs_090612	SNV	12366366	12366366	.	+	.	ID=final_SNV_226;Note=454_WS210_ILL,G>A
X	merged_SNVs_090612	SNV	2478235	2478235	.	+	.	ID=final_SNV_227;Note=WS210_ILL,T>A
I	merged_SNVs_090612	SNV	2811445	2811445	.	+	.	ID=final_SNV_228;Note=454_ILL,T>A
V	merged_SNVs_090612	SNV	15083183	15083183	.	+	.	ID=final_SNV_229;Note=WS210_ILL,A>T
I	merged_SNVs_090612	SNV	11791094	11791094	.	+	.	ID=final_SNV_230;Note=454_WS210,C>T
III	merged_SNVs_090612	SNV	11419462	11419462	.	+	.	ID=final_SNV_231;Note=ILL,A>T
II	merged_SNVs_090612	SNV	14267047	14267047	.	+	.	ID=final_SNV_232;Note=454_ILL,G>T
V	merged_SNVs_090612	SNV	3863255	3863255	.	+	.	ID=final_SNV_233;Note=ILL,T>C
V	merged_SNVs_090612	SNV	7342145	7342145	.	+	.	ID=final_SNV_234;Note=454,T>C
V	merged_SNVs_090612	SNV	18381467	18381467	.	+	.	ID=final_SNV_235;Note=454_WS210_ILL,T>C
V	merged_SNVs_090612	SNV	3272752	3272752	.	+	.	ID=final_SNV_236;Note=454,A>C
IV	merged_SNVs_090612	SNV	1490303	1490303	.	+	.	ID=final_SNV_237;Note=WS210,A>G
II	merged_SNVs_090612	SNV	3726203	3726203	.	+	.	ID=final_SNV_238;Note=ILL,G>A
II	merged_SNVs_090612	SNV	1646706	1646706	.	+	.	ID=final_SNV_239;Note=ILL,T>G
I	merged_SNVs_090612	SNV	13566666	13566666	.	+	.	ID=final_SNV_240;Note=WS210_ILL,T>G
II	merged_SNVs_090612	SNV	14027178	14027178	.	+	.	ID=final_SNV_241;Note=WS210_ILL,A>G
II	merged_SNVs_090612	SNV	8289857	8289857	.	+	.	ID=final_SNV_242;Note=ILL,A>C
V	merged_SNVs_090612	SNV	702512	702512	.	+	.	ID=final_SNV_243;Note=ILL,G>T
I	merged_SNVs_090612	SNV	2538340	2538340	.	+	.	ID=final_SNV_244;Note=ILL,A>T
IV	merged_SNVs_090612	SNV	16909254	16909254	.	+	.	ID=final_SNV_245;Note=WS210_ILL,G>A
III	merged_SNVs_090612	SNV	10628896	10628896	.	+	.	ID=final_SNV_246;Note=WS210_ILL,A>T
V	merged_SNVs_090612	SNV	20139949	20139949	.	+	.	ID=final_SNV_247;Note=WS210_ILL,C>T
V	merged_SNVs_090612	SNV	15219956	15219956	.	+	.	ID=final_SNV_248;Note=WS210_ILL,T>A
II	merged_SNVs_090612	SNV	1819217	1819217	.	+	.	ID=final_SNV_249;Note=ILL,C>G
II	merged_SNVs_090612	SNV	2089274	2089274	.	+	.	ID=final_SNV_250;Note=454,G>A
V	merged_SNVs_090612	SNV	15283942	15283942	.	+	.	ID=final_SNV_251;Note=WS210_ILL,T>A
V	merged_SNVs_090612	SNV	7344748	7344748	.	+	.	ID=final_SNV_252;Note=454_ILL,T>C
II	merged_SNVs_090612	SNV	1770289	1770289	.	+	.	ID=final_SNV_253;Note=ILL,C>T
IV	merged_SNVs_090612	SNV	2356017	2356017	.	+	.	ID=final_SNV_254;Note=WS210_ILL,C>T
I	merged_SNVs_090612	SNV	11728673	11728673	.	+	.	ID=final_SNV_255;Note=454,G>A
V	merged_SNVs_090612	SNV	2300572	2300572	.	+	.	ID=final_SNV_256;Note=454,G>A
II	merged_SNVs_090612	SNV	5763292	5763292	.	+	.	ID=final_SNV_257;Note=WS210_ILL,A>G
II	merged_SNVs_090612	SNV	2228028	2228028	.	+	.	ID=final_SNV_258;Note=WS210,G>A
X	merged_SNVs_090612	SNV	7994131	7994131	.	+	.	ID=final_SNV_259;Note=454_WS210_ILL,C>T
IV	merged_SNVs_090612	SNV	3464953	3464953	.	+	.	ID=final_SNV_260;Note=454_ILL,G>A
V	merged_SNVs_090612	SNV	15893903	15893903	.	+	.	ID=final_SNV_261;Note=454_WS210_ILL,C>T
V	merged_SNVs_090612	SNV	19622969	19622969	.	+	.	ID=final_SNV_262;Note=ILL,G>A
II	merged_SNVs_090612	SNV	3685295	3685295	.	+	.	ID=final_SNV_263;Note=ILL,T>C
I	merged_SNVs_090612	SNV	9701928	9701928	.	+	.	ID=final_SNV_264;Note=454_WS210_ILL,T>C
II	merged_SNVs_090612	SNV	2249710	2249710	.	+	.	ID=final_SNV_265;Note=454,A>G
IV	merged_SNVs_090612	SNV	2705151	2705151	.	+	.	ID=final_SNV_266;Note=ILL,T>A
X	merged_SNVs_090612	SNV	15406736	15406736	.	+	.	ID=final_SNV_267;Note=WS210_ILL,C>A
V	merged_SNVs_090612	SNV	579723	579723	.	+	.	ID=final_SNV_268;Note=454_WS210,C>G
V	merged_SNVs_090612	SNV	15797133	15797133	.	+	.	ID=final_SNV_269;Note=WS210_ILL,T>C
II	merged_SNVs_090612	SNV	8169332	8169332	.	+	.	ID=final_SNV_270;Note=454_WS210_ILL,A>C
V	merged_SNVs_090612	SNV	9352427	9352427	.	+	.	ID=final_SNV_271;Note=WS210_ILL,C>T
IV	merged_SNVs_090612	SNV	15790638	15790638	.	+	.	ID=final_SNV_272;Note=WS210_ILL,A>T
II	merged_SNVs_090612	SNV	3361594	3361594	.	+	.	ID=final_SNV_273;Note=454_ILL,A>G
X	merged_SNVs_090612	SNV	14226559	14226559	.	+	.	ID=final_SNV_274;Note=454_ILL,A>T
II	merged_SNVs_090612	SNV	4013233	4013233	.	+	.	ID=final_SNV_275;Note=WS210_ILL,G>A
II	merged_SNVs_090612	SNV	1759368	1759368	.	+	.	ID=final_SNV_276;Note=454_ILL,T>G
V	merged_SNVs_090612	SNV	2113820	2113820	.	+	.	ID=final_SNV_277;Note=454_WS210_ILL,G>A
IV	merged_SNVs_090612	SNV	6278093	6278093	.	+	.	ID=final_SNV_278;Note=ILL,T>A
X	merged_SNVs_090612	SNV	10379390	10379390	.	+	.	ID=final_SNV_279;Note=WS210_ILL,G>C
I	merged_SNVs_090612	SNV	13378908	13378908	.	+	.	ID=final_SNV_280;Note=454_ILL,T>C
I	merged_SNVs_090612	SNV	1768712	1768712	.	+	.	ID=final_SNV_281;Note=WS210_ILL,G>A
I	merged_SNVs_090612	SNV	14182673	14182673	.	+	.	ID=final_SNV_282;Note=ILL,A>T
II	merged_SNVs_090612	SNV	3949710	3949710	.	+	.	ID=final_SNV_283;Note=454_ILL,G>A
III	merged_SNVs_090612	SNV	66660	66660	.	+	.	ID=final_SNV_284;Note=WS210_ILL,C>T
V	merged_SNVs_090612	SNV	4327007	4327007	.	+	.	ID=final_SNV_285;Note=454_WS210_ILL,T>A
X	merged_SNVs_090612	SNV	14153394	14153394	.	+	.	ID=final_SNV_286;Note=WS210_ILL,C>T
III	merged_SNVs_090612	SNV	134456	134456	.	+	.	ID=final_SNV_287;Note=ILL,T>C
V	merged_SNVs_090612	SNV	2310728	2310728	.	+	.	ID=final_SNV_288;Note=WS210_ILL,G>A
II	merged_SNVs_090612	SNV	2821796	2821796	.	+	.	ID=final_SNV_289;Note=454_ILL,A>C
X	merged_SNVs_090612	SNV	2388524	2388524	.	+	.	ID=final_SNV_290;Note=454_WS210_ILL,A>G
V	merged_SNVs_090612	SNV	7625017	7625017	.	+	.	ID=final_SNV_291;Note=ILL,A>T
IV	merged_SNVs_090612	SNV	1762279	1762279	.	+	.	ID=final_SNV_292;Note=WS210_ILL,C>T
V	merged_SNVs_090612	SNV	18220503	18220503	.	+	.	ID=final_SNV_293;Note=454,G>T
II	merged_SNVs_090612	SNV	11833010	11833010	.	+	.	ID=final_SNV_294;Note=454_WS210_ILL,A>G
I	merged_SNVs_090612	SNV	4958116	4958116	.	+	.	ID=final_SNV_295;Note=WS210_ILL,A>C
V	merged_SNVs_090612	SNV	10740567	10740567	.	+	.	ID=final_SNV_296;Note=WS210_ILL,G>T
III	merged_SNVs_090612	SNV	156445	156445	.	+	.	ID=final_SNV_297;Note=WS210_ILL,C>T
II	merged_SNVs_090612	SNV	4158273	4158273	.	+	.	ID=final_SNV_298;Note=454_WS210_ILL,A>C
I	merged_SNVs_090612	SNV	2333866	2333866	.	+	.	ID=final_SNV_299;Note=ILL,T>A
IV	merged_SNVs_090612	SNV	3428650	3428650	.	+	.	ID=final_SNV_300;Note=454_WS210_ILL,T>C
III	merged_SNVs_090612	SNV	12017069	12017069	.	+	.	ID=final_SNV_301;Note=ILL,T>G
IV	merged_SNVs_090612	SNV	14771909	14771909	.	+	.	ID=final_SNV_302;Note=WS210_ILL,T>C
X	merged_SNVs_090612	SNV	7575452	7575452	.	+	.	ID=final_SNV_303;Note=454_WS210_ILL,T>G
V	merged_SNVs_090612	SNV	15356140	15356140	.	+	.	ID=final_SNV_304;Note=454_ILL,A>G
V	merged_SNVs_090612	SNV	17655077	17655077	.	+	.	ID=final_SNV_305;Note=ILL,T>C
II	merged_SNVs_090612	SNV	406745	406745	.	+	.	ID=final_SNV_306;Note=454_ILL,T>C
V	merged_SNVs_090612	SNV	19126102	19126102	.	+	.	ID=final_SNV_307;Note=WS210_ILL,A>T
V	merged_SNVs_090612	SNV	719374	719374	.	+	.	ID=final_SNV_308;Note=454_ILL,A>T
V	merged_SNVs_090612	SNV	20130791	20130791	.	+	.	ID=final_SNV_309;Note=454_ILL,C>A
II	merged_SNVs_090612	SNV	13513453	13513453	.	+	.	ID=final_SNV_310;Note=ILL,A>G
II	merged_SNVs_090612	SNV	9012129	9012129	.	+	.	ID=final_SNV_311;Note=454_WS210_ILL,T>C
II	merged_SNVs_090612	SNV	9120314	9120314	.	+	.	ID=final_SNV_312;Note=454_WS210_ILL,A>G
II	merged_SNVs_090612	SNV	12148225	12148225	.	+	.	ID=final_SNV_313;Note=WS210_ILL,A>G
I	merged_SNVs_090612	SNV	2800136	2800136	.	+	.	ID=final_SNV_314;Note=454_ILL,A>G
II	merged_SNVs_090612	SNV	3286879	3286879	.	+	.	ID=final_SNV_315;Note=454_ILL,T>C
I	merged_SNVs_090612	SNV	12728030	12728030	.	+	.	ID=final_SNV_316;Note=WS210_ILL,C>T
V	merged_SNVs_090612	SNV	3866315	3866315	.	+	.	ID=final_SNV_317;Note=ILL,A>C
III	merged_SNVs_090612	SNV	11675092	11675092	.	+	.	ID=final_SNV_318;Note=WS210_ILL,G>A
II	merged_SNVs_090612	SNV	2028909	2028909	.	+	.	ID=final_SNV_319;Note=WS210,A>G
IV	merged_SNVs_090612	SNV	1267456	1267456	.	+	.	ID=final_SNV_320;Note=ILL,C>T
V	merged_SNVs_090612	SNV	16913596	16913596	.	+	.	ID=final_SNV_321;Note=ILL,A>G
III	merged_SNVs_090612	SNV	962994	962994	.	+	.	ID=final_SNV_322;Note=ILL,T>G
IV	merged_SNVs_090612	SNV	4067321	4067321	.	+	.	ID=final_SNV_323;Note=ILL,G>C
X	merged_SNVs_090612	SNV	4370361	4370361	.	+	.	ID=final_SNV_324;Note=WS210_ILL,C>A
I	merged_SNVs_090612	SNV	12781496	12781496	.	+	.	ID=final_SNV_325;Note=WS210_ILL,A>T
V	merged_SNVs_090612	SNV	19822515	19822515	.	+	.	ID=final_SNV_326;Note=WS210_ILL,A>G
V	merged_SNVs_090612	SNV	206559	206559	.	+	.	ID=final_SNV_327;Note=454_WS210_ILL,A>G
V	merged_SNVs_090612	SNV	1689348	1689348	.	+	.	ID=final_SNV_328;Note=454_ILL,A>G
V	merged_SNVs_090612	SNV	16923680	16923680	.	+	.	ID=final_SNV_329;Note=454_ILL,T>A
II	merged_SNVs_090612	SNV	14788368	14788368	.	+	.	ID=final_SNV_330;Note=WS210_ILL,A>T
IV	merged_SNVs_090612	SNV	12833433	12833433	.	+	.	ID=final_SNV_331;Note=454_ILL,T>C
II	merged_SNVs_090612	SNV	2607042	2607042	.	+	.	ID=final_SNV_332;Note=454_ILL,T>G
II	merged_SNVs_090612	SNV	12369125	12369125	.	+	.	ID=final_SNV_333;Note=454_WS210_ILL,T>A
V	merged_SNVs_090612	SNV	2721501	2721501	.	+	.	ID=final_SNV_334;Note=ILL,G>C
IV	merged_SNVs_090612	SNV	17053520	17053520	.	+	.	ID=final_SNV_335;Note=WS210_ILL,T>C
V	merged_SNVs_090612	SNV	11931350	11931350	.	+	.	ID=final_SNV_336;Note=WS210_ILL,C>A
V	merged_SNVs_090612	SNV	1745790	1745790	.	+	.	ID=final_SNV_337;Note=WS210_ILL,A>C
II	merged_SNVs_090612	SNV	1918744	1918744	.	+	.	ID=final_SNV_338;Note=ILL,G>C
I	merged_SNVs_090612	SNV	2138622	2138622	.	+	.	ID=final_SNV_339;Note=WS210_ILL,T>G
V	merged_SNVs_090612	SNV	19806487	19806487	.	+	.	ID=final_SNV_340;Note=WS210_ILL,C>T
I	merged_SNVs_090612	SNV	11947620	11947620	.	+	.	ID=final_SNV_341;Note=WS210_ILL,C>A
X	merged_SNVs_090612	SNV	14174359	14174359	.	+	.	ID=final_SNV_342;Note=454_WS210_ILL,C>T
X	merged_SNVs_090612	SNV	12487017	12487017	.	+	.	ID=final_SNV_343;Note=454_WS210_ILL,A>G
V	merged_SNVs_090612	SNV	20139686	20139686	.	+	.	ID=final_SNV_344;Note=ILL,C>A
V	merged_SNVs_090612	SNV	16218546	16218546	.	+	.	ID=final_SNV_345;Note=WS210_ILL,G>C
V	merged_SNVs_090612	SNV	554058	554058	.	+	.	ID=final_SNV_346;Note=ILL,C>T
I	merged_SNVs_090612	SNV	14394299	14394299	.	+	.	ID=final_SNV_347;Note=WS210,C>T
III	merged_SNVs_090612	SNV	2197146	2197146	.	+	.	ID=final_SNV_348;Note=WS210,G>A
V	merged_SNVs_090612	SNV	16854071	16854071	.	+	.	ID=final_SNV_349;Note=ILL,T>A
III	merged_SNVs_090612	SNV	6892046	6892046	.	+	.	ID=final_SNV_350;Note=WS210_ILL,C>A
V	merged_SNVs_090612	SNV	551550	551550	.	+	.	ID=final_SNV_351;Note=454_ILL,A>G
V	merged_SNVs_090612	SNV	5906115	5906115	.	+	.	ID=final_SNV_352;Note=WS210_ILL,T>A
V	merged_SNVs_090612	SNV	11999611	11999611	.	+	.	ID=final_SNV_353;Note=ILL,A>G
III	merged_SNVs_090612	SNV	13087929	13087929	.	+	.	ID=final_SNV_354;Note=454,C>T
V	merged_SNVs_090612	SNV	4195365	4195365	.	+	.	ID=final_SNV_355;Note=ILL,C>T
IV	merged_SNVs_090612	SNV	1055507	1055507	.	+	.	ID=final_SNV_356;Note=ILL,A>T
X	merged_SNVs_090612	SNV	1622417	1622417	.	+	.	ID=final_SNV_357;Note=WS210_ILL,A>T
II	merged_SNVs_090612	SNV	2388698	2388698	.	+	.	ID=final_SNV_358;Note=454,T>A
V	merged_SNVs_090612	SNV	12443623	12443623	.	+	.	ID=final_SNV_359;Note=454_ILL,A>T
III	merged_SNVs_090612	SNV	6545375	6545375	.	+	.	ID=final_SNV_360;Note=454,C>T
III	merged_SNVs_090612	SNV	13676414	13676414	.	+	.	ID=final_SNV_361;Note=454_WS210_ILL,G>A
II	merged_SNVs_090612	SNV	1534605	1534605	.	+	.	ID=final_SNV_362;Note=ILL,T>A
III	merged_SNVs_090612	SNV	11585377	11585377	.	+	.	ID=final_SNV_363;Note=454,T>A
II	merged_SNVs_090612	SNV	13734933	13734933	.	+	.	ID=final_SNV_364;Note=WS210_ILL,G>C
X	merged_SNVs_090612	SNV	8844082	8844082	.	+	.	ID=final_SNV_365;Note=WS210_ILL,A>G
V	merged_SNVs_090612	SNV	15889828	15889828	.	+	.	ID=final_SNV_366;Note=WS210_ILL,T>C
V	merged_SNVs_090612	SNV	20580073	20580073	.	+	.	ID=final_SNV_367;Note=454,G>A
IV	merged_SNVs_090612	SNV	3840085	3840085	.	+	.	ID=final_SNV_368;Note=454_WS210_ILL,T>C
IV	merged_SNVs_090612	SNV	3875182	3875182	.	+	.	ID=final_SNV_369;Note=WS210_ILL,A>C
II	merged_SNVs_090612	SNV	3478822	3478822	.	+	.	ID=final_SNV_370;Note=454_ILL,A>G
V	merged_SNVs_090612	SNV	989594	989594	.	+	.	ID=final_SNV_371;Note=ILL,C>T
III	merged_SNVs_090612	SNV	83003	83003	.	+	.	ID=final_SNV_372;Note=ILL,A>C
V	merged_SNVs_090612	SNV	16181290	16181290	.	+	.	ID=final_SNV_373;Note=WS210_ILL,G>A
III	merged_SNVs_090612	SNV	10624114	10624114	.	+	.	ID=final_SNV_374;Note=WS210_ILL,T>C
X	merged_SNVs_090612	SNV	15841901	15841901	.	+	.	ID=final_SNV_375;Note=454_WS210_ILL,A>G
III	merged_SNVs_090612	SNV	970084	970084	.	+	.	ID=final_SNV_376;Note=454_ILL,A>G
V	merged_SNVs_090612	SNV	3918359	3918359	.	+	.	ID=final_SNV_377;Note=ILL,C>T
II	merged_SNVs_090612	SNV	3293552	3293552	.	+	.	ID=final_SNV_378;Note=ILL,G>A
X	merged_SNVs_090612	SNV	14233143	14233143	.	+	.	ID=final_SNV_379;Note=WS210_ILL,T>A
IV	merged_SNVs_090612	SNV	2135448	2135448	.	+	.	ID=final_SNV_380;Note=WS210_ILL,T>G
II	merged_SNVs_090612	SNV	12177987	12177987	.	+	.	ID=final_SNV_381;Note=WS210_ILL,T>A
IV	merged_SNVs_090612	SNV	5053913	5053913	.	+	.	ID=final_SNV_382;Note=WS210_ILL,G>T
II	merged_SNVs_090612	SNV	3121227	3121227	.	+	.	ID=final_SNV_383;Note=454_ILL,G>A
IV	merged_SNVs_090612	SNV	3944214	3944214	.	+	.	ID=final_SNV_384;Note=ILL,G>A
I	merged_SNVs_090612	SNV	11929874	11929874	.	+	.	ID=final_SNV_385;Note=454_ILL,A>G
X	merged_SNVs_090612	SNV	13676251	13676251	.	+	.	ID=final_SNV_386;Note=454_WS210_ILL,T>C
IV	merged_SNVs_090612	SNV	9317955	9317955	.	+	.	ID=final_SNV_387;Note=454_WS210_ILL,C>T
II	merged_SNVs_090612	SNV	2305810	2305810	.	+	.	ID=final_SNV_388;Note=454_ILL,G>C
III	merged_SNVs_090612	SNV	2535918	2535918	.	+	.	ID=final_SNV_389;Note=ILL,A>G
I	merged_SNVs_090612	SNV	3026473	3026473	.	+	.	ID=final_SNV_390;Note=WS210_ILL,T>A
III	merged_SNVs_090612	SNV	967870	967870	.	+	.	ID=final_SNV_391;Note=454_ILL,T>C
III	merged_SNVs_090612	SNV	1298414	1298414	.	+	.	ID=final_SNV_392;Note=ILL,G>A
I	merged_SNVs_090612	SNV	1423023	1423023	.	+	.	ID=final_SNV_393;Note=WS210_ILL,A>T
I	merged_SNVs_090612	SNV	13924933	13924933	.	+	.	ID=final_SNV_394;Note=ILL,C>T
V	merged_SNVs_090612	SNV	19474535	19474535	.	+	.	ID=final_SNV_395;Note=454_ILL,C>T
IV	merged_SNVs_090612	SNV	1639598	1639598	.	+	.	ID=final_SNV_396;Note=WS210,A>T
V	merged_SNVs_090612	SNV	16236935	16236935	.	+	.	ID=final_SNV_397;Note=454_ILL,C>T
II	merged_SNVs_090612	SNV	14950694	14950694	.	+	.	ID=final_SNV_398;Note=454_ILL,A>G
V	merged_SNVs_090612	SNV	18949047	18949047	.	+	.	ID=final_SNV_399;Note=ILL,T>C
I	merged_SNVs_090612	SNV	2035718	2035718	.	+	.	ID=final_SNV_400;Note=454_ILL,A>G
II	merged_SNVs_090612	SNV	3953216	3953216	.	+	.	ID=final_SNV_401;Note=WS210_ILL,G>C
II	merged_SNVs_090612	SNV	12529480	12529480	.	+	.	ID=final_SNV_402;Note=ILL,T>C
V	merged_SNVs_090612	SNV	1634249	1634249	.	+	.	ID=final_SNV_403;Note=454_ILL,C>T
II	merged_SNVs_090612	SNV	1622822	1622822	.	+	.	ID=final_SNV_404;Note=454,A>G
II	merged_SNVs_090612	SNV	12099651	12099651	.	+	.	ID=final_SNV_405;Note=WS210_ILL,C>T
V	merged_SNVs_090612	SNV	7634914	7634914	.	+	.	ID=final_SNV_406;Note=454,C>T
I	merged_SNVs_090612	SNV	14904304	14904304	.	+	.	ID=final_SNV_407;Note=WS210_ILL,A>G
IV	merged_SNVs_090612	SNV	1581184	1581184	.	+	.	ID=final_SNV_408;Note=WS210_ILL,T>A
II	merged_SNVs_090612	SNV	737021	737021	.	+	.	ID=final_SNV_409;Note=WS210_ILL,C>T
V	merged_SNVs_090612	SNV	7540993	7540993	.	+	.	ID=final_SNV_410;Note=454_WS210_ILL,A>C
IV	merged_SNVs_090612	SNV	10698148	10698148	.	+	.	ID=final_SNV_411;Note=WS210_ILL,G>A
V	merged_SNVs_090612	SNV	15358012	15358012	.	+	.	ID=final_SNV_412;Note=ILL,A>G
IV	merged_SNVs_090612	SNV	3960893	3960893	.	+	.	ID=final_SNV_413;Note=WS210_ILL,C>A
II	merged_SNVs_090612	SNV	1775725	1775725	.	+	.	ID=final_SNV_414;Note=ILL,C>T
V	merged_SNVs_090612	SNV	16923574	16923574	.	+	.	ID=final_SNV_415;Note=ILL,T>C
IV	merged_SNVs_090612	SNV	15339976	15339976	.	+	.	ID=final_SNV_416;Note=WS210_ILL,A>T
I	merged_SNVs_090612	SNV	3166396	3166396	.	+	.	ID=final_SNV_417;Note=WS210_ILL,C>A
V	merged_SNVs_090612	SNV	20484805	20484805	.	+	.	ID=final_SNV_418;Note=ILL,T>G
V	merged_SNVs_090612	SNV	17813339	17813339	.	+	.	ID=final_SNV_419;Note=ILL,A>G
III	merged_SNVs_090612	SNV	124953	124953	.	+	.	ID=final_SNV_420;Note=454,G>A
I	merged_SNVs_090612	SNV	698411	698411	.	+	.	ID=final_SNV_421;Note=454_WS210_ILL,C>T
I	merged_SNVs_090612	SNV	14694738	14694738	.	+	.	ID=final_SNV_422;Note=454_WS210_ILL,A>T
I	merged_SNVs_090612	SNV	14734507	14734507	.	+	.	ID=final_SNV_423;Note=WS210_ILL,A>T
IV	merged_SNVs_090612	SNV	15037416	15037416	.	+	.	ID=final_SNV_424;Note=ILL,C>T
II	merged_SNVs_090612	SNV	2640221	2640221	.	+	.	ID=final_SNV_425;Note=WS210_ILL,T>G
II	merged_SNVs_090612	SNV	1666532	1666532	.	+	.	ID=final_SNV_426;Note=454_ILL,A>T
V	merged_SNVs_090612	SNV	15927690	15927690	.	+	.	ID=final_SNV_427;Note=ILL,A>G
IV	merged_SNVs_090612	SNV	6298785	6298785	.	+	.	ID=final_SNV_428;Note=ILL,A>C
V	merged_SNVs_090612	SNV	17326421	17326421	.	+	.	ID=final_SNV_429;Note=ILL,A>T
II	merged_SNVs_090612	SNV	13097601	13097601	.	+	.	ID=final_SNV_430;Note=ILL,C>T
V	merged_SNVs_090612	SNV	20618279	20618279	.	+	.	ID=final_SNV_431;Note=ILL,A>C
II	merged_SNVs_090612	SNV	2053739	2053739	.	+	.	ID=final_SNV_432;Note=454_ILL,T>C
II	merged_SNVs_090612	SNV	12096357	12096357	.	+	.	ID=final_SNV_433;Note=ILL,G>T
I	merged_SNVs_090612	SNV	1243635	1243635	.	+	.	ID=final_SNV_434;Note=ILL,C>T
X	merged_SNVs_090612	SNV	2399621	2399621	.	+	.	ID=final_SNV_435;Note=WS210_ILL,A>T
I	merged_SNVs_090612	SNV	8438844	8438844	.	+	.	ID=final_SNV_436;Note=WS210_ILL,G>A
II	merged_SNVs_090612	SNV	3682691	3682691	.	+	.	ID=final_SNV_437;Note=454,G>T
I	merged_SNVs_090612	SNV	12065931	12065931	.	+	.	ID=final_SNV_438;Note=454_ILL,T>A
II	merged_SNVs_090612	SNV	10653102	10653102	.	+	.	ID=final_SNV_439;Note=ILL,T>G
IV	merged_SNVs_090612	SNV	12980253	12980253	.	+	.	ID=final_SNV_440;Note=WS210_ILL,T>A
I	merged_SNVs_090612	SNV	11382530	11382530	.	+	.	ID=final_SNV_441;Note=WS210_ILL,T>A
X	merged_SNVs_090612	SNV	4374713	4374713	.	+	.	ID=final_SNV_442;Note=WS210_ILL,A>T
V	merged_SNVs_090612	SNV	18489997	18489997	.	+	.	ID=final_SNV_443;Note=WS210_ILL,A>C
III	merged_SNVs_090612	SNV	1405151	1405151	.	+	.	ID=final_SNV_444;Note=WS210_ILL,C>T
II	merged_SNVs_090612	SNV	3369083	3369083	.	+	.	ID=final_SNV_445;Note=ILL,T>C
I	merged_SNVs_090612	SNV	1407978	1407978	.	+	.	ID=final_SNV_446;Note=WS210_ILL,A>T
V	merged_SNVs_090612	SNV	18252766	18252766	.	+	.	ID=final_SNV_447;Note=454_ILL,C>T
III	merged_SNVs_090612	SNV	2408445	2408445	.	+	.	ID=final_SNV_448;Note=WS210,A>T
III	merged_SNVs_090612	SNV	200918	200918	.	+	.	ID=final_SNV_449;Note=454,T>C
V	merged_SNVs_090612	SNV	15739518	15739518	.	+	.	ID=final_SNV_450;Note=454_ILL,A>G
III	merged_SNVs_090612	SNV	6854790	6854790	.	+	.	ID=final_SNV_451;Note=454_WS210_ILL,A>G
IV	merged_SNVs_090612	SNV	1044515	1044515	.	+	.	ID=final_SNV_452;Note=454_WS210_ILL,A>C
X	merged_SNVs_090612	SNV	12698154	12698154	.	+	.	ID=final_SNV_453;Note=454_WS210_ILL,C>T
II	merged_SNVs_090612	SNV	7966888	7966888	.	+	.	ID=final_SNV_454;Note=WS210_ILL,G>A
V	merged_SNVs_090612	SNV	18236183	18236183	.	+	.	ID=final_SNV_455;Note=ILL,A>C
III	merged_SNVs_090612	SNV	9047737	9047737	.	+	.	ID=final_SNV_456;Note=454_ILL,C>A
II	merged_SNVs_090612	SNV	13155388	13155388	.	+	.	ID=final_SNV_457;Note=454_WS210_ILL,C>T
II	merged_SNVs_090612	SNV	1830015	1830015	.	+	.	ID=final_SNV_458;Note=ILL,T>G
V	merged_SNVs_090612	SNV	16490105	16490105	.	+	.	ID=final_SNV_459;Note=ILL,T>C
I	merged_SNVs_090612	SNV	12859709	12859709	.	+	.	ID=final_SNV_460;Note=454_ILL,T>A
I	merged_SNVs_090612	SNV	1115667	1115667	.	+	.	ID=final_SNV_461;Note=454,A>G
V	merged_SNVs_090612	SNV	16880469	16880469	.	+	.	ID=final_SNV_462;Note=454_ILL,T>A
V	merged_SNVs_090612	SNV	16241359	16241359	.	+	.	ID=final_SNV_463;Note=ILL,G>A
III	merged_SNVs_090612	SNV	12375418	12375418	.	+	.	ID=final_SNV_464;Note=WS210_ILL,T>A
II	merged_SNVs_090612	SNV	12800498	12800498	.	+	.	ID=final_SNV_465;Note=WS210_ILL,A>G
V	merged_SNVs_090612	SNV	16958815	16958815	.	+	.	ID=final_SNV_466;Note=WS210_ILL,C>A
II	merged_SNVs_090612	SNV	1844101	1844101	.	+	.	ID=final_SNV_467;Note=WS210_ILL,G>A
IV	merged_SNVs_090612	SNV	6275211	6275211	.	+	.	ID=final_SNV_468;Note=ILL,C>T
II	merged_SNVs_090612	SNV	2152905	2152905	.	+	.	ID=final_SNV_469;Note=454_WS210_ILL,C>A
V	merged_SNVs_090612	SNV	16213772	16213772	.	+	.	ID=final_SNV_470;Note=ILL,G>A
III	merged_SNVs_090612	SNV	1253339	1253339	.	+	.	ID=final_SNV_471;Note=454,A>G
II	merged_SNVs_090612	SNV	12330052	12330052	.	+	.	ID=final_SNV_472;Note=WS210_ILL,G>T
II	merged_SNVs_090612	SNV	7207155	7207155	.	+	.	ID=final_SNV_473;Note=454_WS210_ILL,G>A
I	merged_SNVs_090612	SNV	7774526	7774526	.	+	.	ID=final_SNV_474;Note=454_WS210_ILL,G>A
V	merged_SNVs_090612	SNV	16596020	16596020	.	+	.	ID=final_SNV_475;Note=454_ILL,A>G
II	merged_SNVs_090612	SNV	14630258	14630258	.	+	.	ID=final_SNV_476;Note=454_ILL,C>T
IV	merged_SNVs_090612	SNV	13083787	13083787	.	+	.	ID=final_SNV_477;Note=ILL,A>G
I	merged_SNVs_090612	SNV	13216323	13216323	.	+	.	ID=final_SNV_478;Note=WS210_ILL,T>A
I	merged_SNVs_090612	SNV	7759917	7759917	.	+	.	ID=final_SNV_479;Note=WS210_ILL,G>A
V	merged_SNVs_090612	SNV	18221932	18221932	.	+	.	ID=final_SNV_480;Note=ILL,A>T
V	merged_SNVs_090612	SNV	15349652	15349652	.	+	.	ID=final_SNV_481;Note=ILL,A>G
X	merged_SNVs_090612	SNV	8368973	8368973	.	+	.	ID=final_SNV_482;Note=WS210_ILL,T>G
V	merged_SNVs_090612	SNV	17180830	17180830	.	+	.	ID=final_SNV_483;Note=454_ILL,A>G
V	merged_SNVs_090612	SNV	3558698	3558698	.	+	.	ID=final_SNV_484;Note=WS210_ILL,T>A
I	merged_SNVs_090612	SNV	11916778	11916778	.	+	.	ID=final_SNV_485;Note=WS210,T>C
II	merged_SNVs_090612	SNV	4526247	4526247	.	+	.	ID=final_SNV_486;Note=454_WS210_ILL,A>G
III	merged_SNVs_090612	SNV	1822754	1822754	.	+	.	ID=final_SNV_487;Note=WS210_ILL,T>C
X	merged_SNVs_090612	SNV	1496187	1496187	.	+	.	ID=final_SNV_488;Note=454_ILL,A>G
II	merged_SNVs_090612	SNV	3725383	3725383	.	+	.	ID=final_SNV_489;Note=454_ILL,G>A
III	merged_SNVs_090612	SNV	10713399	10713399	.	+	.	ID=final_SNV_490;Note=ILL,T>A
II	merged_SNVs_090612	SNV	1072018	1072018	.	+	.	ID=final_SNV_491;Note=ILL,G>A
V	merged_SNVs_090612	SNV	2158452	2158452	.	+	.	ID=final_SNV_492;Note=WS210_ILL,C>T
I	merged_SNVs_090612	SNV	2068168	2068168	.	+	.	ID=final_SNV_493;Note=WS210_ILL,T>A
I	merged_SNVs_090612	SNV	3042182	3042182	.	+	.	ID=final_SNV_494;Note=454_WS210_ILL,T>G
III	merged_SNVs_090612	SNV	12085732	12085732	.	+	.	ID=final_SNV_495;Note=ILL,A>T
III	merged_SNVs_090612	SNV	971745	971745	.	+	.	ID=final_SNV_496;Note=ILL,C>G
II	merged_SNVs_090612	SNV	2056262	2056262	.	+	.	ID=final_SNV_497;Note=454_ILL,G>C
V	merged_SNVs_090612	SNV	15688625	15688625	.	+	.	ID=final_SNV_498;Note=WS210_ILL,T>G
V	merged_SNVs_090612	SNV	15913909	15913909	.	+	.	ID=final_SNV_499;Note=ILL,C>A
III	merged_SNVs_090612	SNV	2067631	2067631	.	+	.	ID=final_SNV_500;Note=454_WS210_ILL,G>T
I	merged_SNVs_090612	SNV	369756	369756	.	+	.	ID=final_SNV_501;Note=WS210_ILL,T>C
V	merged_SNVs_090612	SNV	1295833	1295833	.	+	.	ID=final_SNV_502;Note=WS210_ILL,A>G
III	merged_SNVs_090612	SNV	11922916	11922916	.	+	.	ID=final_SNV_503;Note=WS210_ILL,C>T
III	merged_SNVs_090612	SNV	30756	30756	.	+	.	ID=final_SNV_504;Note=ILL,T>C
II	merged_SNVs_090612	SNV	2783769	2783769	.	+	.	ID=final_SNV_505;Note=454_ILL,C>T
III	merged_SNVs_090612	SNV	12526741	12526741	.	+	.	ID=final_SNV_506;Note=WS210_ILL,C>T
II	merged_SNVs_090612	SNV	1615106	1615106	.	+	.	ID=final_SNV_507;Note=ILL,G>A
III	merged_SNVs_090612	SNV	12367781	12367781	.	+	.	ID=final_SNV_508;Note=454_ILL,C>A
V	merged_SNVs_090612	SNV	7325662	7325662	.	+	.	ID=final_SNV_509;Note=454_WS210_ILL,G>A
V	merged_SNVs_090612	SNV	5728293	5728293	.	+	.	ID=final_SNV_510;Note=WS210_ILL,T>A
I	merged_SNVs_090612	SNV	13779608	13779608	.	+	.	ID=final_SNV_511;Note=454,C>G
V	merged_SNVs_090612	SNV	20590305	20590305	.	+	.	ID=final_SNV_512;Note=ILL,G>A
V	merged_SNVs_090612	SNV	15157303	15157303	.	+	.	ID=final_SNV_513;Note=ILL,T>A
IV	merged_SNVs_090612	SNV	7460014	7460014	.	+	.	ID=final_SNV_514;Note=WS210_ILL,A>G
X	merged_SNVs_090612	SNV	15087557	15087557	.	+	.	ID=final_SNV_515;Note=454_WS210_ILL,G>A
V	merged_SNVs_090612	SNV	2534363	2534363	.	+	.	ID=final_SNV_516;Note=ILL,C>T
II	merged_SNVs_090612	SNV	14967005	14967005	.	+	.	ID=final_SNV_517;Note=ILL,C>T
IV	merged_SNVs_090612	SNV	13507926	13507926	.	+	.	ID=final_SNV_518;Note=ILL,A>G
II	merged_SNVs_090612	SNV	12311743	12311743	.	+	.	ID=final_SNV_519;Note=ILL,C>T
X	merged_SNVs_090612	SNV	14794352	14794352	.	+	.	ID=final_SNV_520;Note=WS210_ILL,A>G
V	merged_SNVs_090612	SNV	17900561	17900561	.	+	.	ID=final_SNV_521;Note=ILL,T>G
II	merged_SNVs_090612	SNV	3158517	3158517	.	+	.	ID=final_SNV_522;Note=454,A>T
V	merged_SNVs_090612	SNV	2262279	2262279	.	+	.	ID=final_SNV_523;Note=454,A>C
III	merged_SNVs_090612	SNV	12615239	12615239	.	+	.	ID=final_SNV_524;Note=ILL,G>A
IV	merged_SNVs_090612	SNV	1527125	1527125	.	+	.	ID=final_SNV_525;Note=WS210_ILL,T>C
II	merged_SNVs_090612	SNV	12308616	12308616	.	+	.	ID=final_SNV_526;Note=454_ILL,A>G
V	merged_SNVs_090612	SNV	16231109	16231109	.	+	.	ID=final_SNV_527;Note=ILL,T>G
V	merged_SNVs_090612	SNV	16227885	16227885	.	+	.	ID=final_SNV_528;Note=454_ILL,T>C
V	merged_SNVs_090612	SNV	20603747	20603747	.	+	.	ID=final_SNV_529;Note=454_ILL,A>G
II	merged_SNVs_090612	SNV	12775322	12775322	.	+	.	ID=final_SNV_530;Note=WS210,T>G
V	merged_SNVs_090612	SNV	20748113	20748113	.	+	.	ID=final_SNV_531;Note=454_WS210_ILL,G>A
II	merged_SNVs_090612	SNV	3848120	3848120	.	+	.	ID=final_SNV_532;Note=454_WS210_ILL,A>G
V	merged_SNVs_090612	SNV	15968564	15968564	.	+	.	ID=final_SNV_533;Note=454_WS210_ILL,T>C
III	merged_SNVs_090612	SNV	12920958	12920958	.	+	.	ID=final_SNV_534;Note=ILL,A>G
III	merged_SNVs_090612	SNV	969605	969605	.	+	.	ID=final_SNV_535;Note=454,G>C
III	merged_SNVs_090612	SNV	1309902	1309902	.	+	.	ID=final_SNV_536;Note=454_ILL,A>T
II	merged_SNVs_090612	SNV	8790786	8790786	.	+	.	ID=final_SNV_537;Note=454_WS210_ILL,C>T
IV	merged_SNVs_090612	SNV	15044743	15044743	.	+	.	ID=final_SNV_538;Note=454_WS210_ILL,T>C
X	merged_SNVs_090612	SNV	15837384	15837384	.	+	.	ID=final_SNV_539;Note=ILL,C>T
V	merged_SNVs_090612	SNV	15952389	15952389	.	+	.	ID=final_SNV_540;Note=ILL,G>A
V	merged_SNVs_090612	SNV	3272270	3272270	.	+	.	ID=final_SNV_541;Note=ILL,T>G
II	merged_SNVs_090612	SNV	5753121	5753121	.	+	.	ID=final_SNV_542;Note=WS210_ILL,T>C
V	merged_SNVs_090612	SNV	15885257	15885257	.	+	.	ID=final_SNV_543;Note=WS210_ILL,A>G
V	merged_SNVs_090612	SNV	18247257	18247257	.	+	.	ID=final_SNV_544;Note=454_ILL,A>C
V	merged_SNVs_090612	SNV	3524412	3524412	.	+	.	ID=final_SNV_545;Note=454_WS210_ILL,G>A
IV	merged_SNVs_090612	SNV	11784365	11784365	.	+	.	ID=final_SNV_546;Note=WS210_ILL,T>C
II	merged_SNVs_090612	SNV	12369876	12369876	.	+	.	ID=final_SNV_547;Note=454,A>T
II	merged_SNVs_090612	SNV	13506439	13506439	.	+	.	ID=final_SNV_548;Note=WS210_ILL,G>A
V	merged_SNVs_090612	SNV	7347027	7347027	.	+	.	ID=final_SNV_549;Note=454_ILL,T>C
I	merged_SNVs_090612	SNV	12120535	12120535	.	+	.	ID=final_SNV_550;Note=WS210_ILL,T>C
IV	merged_SNVs_090612	SNV	2696076	2696076	.	+	.	ID=final_SNV_551;Note=ILL,T>A
IV	merged_SNVs_090612	SNV	9884304	9884304	.	+	.	ID=final_SNV_552;Note=WS210_ILL,G>A
II	merged_SNVs_090612	SNV	11299434	11299434	.	+	.	ID=final_SNV_553;Note=WS210,A>G
IV	merged_SNVs_090612	SNV	2713200	2713200	.	+	.	ID=final_SNV_554;Note=WS210_ILL,G>T
IV	merged_SNVs_090612	SNV	14222724	14222724	.	+	.	ID=final_SNV_555;Note=454_WS210_ILL,T>A
II	merged_SNVs_090612	SNV	13360680	13360680	.	+	.	ID=final_SNV_556;Note=WS210_ILL,C>T
II	merged_SNVs_090612	SNV	1760674	1760674	.	+	.	ID=final_SNV_557;Note=454_ILL,T>A
IV	merged_SNVs_090612	SNV	6299210	6299210	.	+	.	ID=final_SNV_558;Note=454,T>C
I	merged_SNVs_090612	SNV	4446343	4446343	.	+	.	ID=final_SNV_559;Note=ILL,A>C
II	merged_SNVs_090612	SNV	9159444	9159444	.	+	.	ID=final_SNV_560;Note=454_ILL,C>A
II	merged_SNVs_090612	SNV	2299750	2299750	.	+	.	ID=final_SNV_561;Note=ILL,G>A
I	merged_SNVs_090612	SNV	12852539	12852539	.	+	.	ID=final_SNV_562;Note=ILL,T>A
III	merged_SNVs_090612	SNV	939930	939930	.	+	.	ID=final_SNV_563;Note=454_WS210,C>T
II	merged_SNVs_090612	SNV	13921949	13921949	.	+	.	ID=final_SNV_564;Note=WS210_ILL,G>T
X	merged_SNVs_090612	SNV	2408586	2408586	.	+	.	ID=final_SNV_565;Note=454_WS210_ILL,C>A
II	merged_SNVs_090612	SNV	1655518	1655518	.	+	.	ID=final_SNV_566;Note=454_ILL,T>C
X	merged_SNVs_090612	SNV	7749427	7749427	.	+	.	ID=final_SNV_567;Note=454_WS210_ILL,T>C
IV	merged_SNVs_090612	SNV	14883194	14883194	.	+	.	ID=final_SNV_568;Note=WS210_ILL,A>G
II	merged_SNVs_090612	SNV	1757268	1757268	.	+	.	ID=final_SNV_569;Note=WS210_ILL,A>G
II	merged_SNVs_090612	SNV	12531693	12531693	.	+	.	ID=final_SNV_570;Note=ILL,T>C
III	merged_SNVs_090612	SNV	986903	986903	.	+	.	ID=final_SNV_571;Note=WS210,G>A
III	merged_SNVs_090612	SNV	10796607	10796607	.	+	.	ID=final_SNV_572;Note=WS210_ILL,G>A
IV	merged_SNVs_090612	SNV	8397257	8397257	.	+	.	ID=final_SNV_573;Note=WS210_ILL,A>T
II	merged_SNVs_090612	SNV	11883847	11883847	.	+	.	ID=final_SNV_574;Note=454_ILL,C>G
II	merged_SNVs_090612	SNV	2885673	2885673	.	+	.	ID=final_SNV_575;Note=ILL,T>A
V	merged_SNVs_090612	SNV	5082046	5082046	.	+	.	ID=final_SNV_576;Note=WS210_ILL,C>T
III	merged_SNVs_090612	SNV	3576297	3576297	.	+	.	ID=final_SNV_577;Note=WS210_ILL,T>A
V	merged_SNVs_090612	SNV	15930028	15930028	.	+	.	ID=final_SNV_578;Note=454_ILL,C>T
II	merged_SNVs_090612	SNV	2606983	2606983	.	+	.	ID=final_SNV_579;Note=ILL,T>G
IV	merged_SNVs_090612	SNV	16632584	16632584	.	+	.	ID=final_SNV_580;Note=WS210_ILL,A>T
V	merged_SNVs_090612	SNV	9576037	9576037	.	+	.	ID=final_SNV_581;Note=454_WS210_ILL,A>T
I	merged_SNVs_090612	SNV	2383224	2383224	.	+	.	ID=final_SNV_582;Note=WS210_ILL,C>G
II	merged_SNVs_090612	SNV	13603942	13603942	.	+	.	ID=final_SNV_583;Note=ILL,T>G
II	merged_SNVs_090612	SNV	13167777	13167777	.	+	.	ID=final_SNV_584;Note=WS210_ILL,C>A
V	merged_SNVs_090612	SNV	17592483	17592483	.	+	.	ID=final_SNV_585;Note=454,T>G
II	merged_SNVs_090612	SNV	3191321	3191321	.	+	.	ID=final_SNV_586;Note=ILL,C>T
IV	merged_SNVs_090612	SNV	14581147	14581147	.	+	.	ID=final_SNV_587;Note=WS210_ILL,T>A
I	merged_SNVs_090612	SNV	12064629	12064629	.	+	.	ID=final_SNV_588;Note=WS210_ILL,C>G
V	merged_SNVs_090612	SNV	17451964	17451964	.	+	.	ID=final_SNV_589;Note=454,C>G
II	merged_SNVs_090612	SNV	3611701	3611701	.	+	.	ID=final_SNV_590;Note=ILL,G>A
V	merged_SNVs_090612	SNV	15758510	15758510	.	+	.	ID=final_SNV_591;Note=ILL,T>C
III	merged_SNVs_090612	SNV	7687352	7687352	.	+	.	ID=final_SNV_592;Note=WS210_ILL,G>A
IV	merged_SNVs_090612	SNV	2513510	2513510	.	+	.	ID=final_SNV_593;Note=ILL,G>T
II	merged_SNVs_090612	SNV	1819255	1819255	.	+	.	ID=final_SNV_594;Note=WS210,C>T
III	merged_SNVs_090612	SNV	957005	957005	.	+	.	ID=final_SNV_595;Note=454,G>A
IV	merged_SNVs_090612	SNV	6303034	6303034	.	+	.	ID=final_SNV_596;Note=454_WS210_ILL,A>G
I	merged_SNVs_090612	SNV	12917715	12917715	.	+	.	ID=final_SNV_597;Note=ILL,T>C
IV	merged_SNVs_090612	SNV	2671487	2671487	.	+	.	ID=final_SNV_598;Note=454_ILL,C>T
IV	merged_SNVs_090612	SNV	2424338	2424338	.	+	.	ID=final_SNV_599;Note=ILL,T>C
I	merged_SNVs_090612	SNV	12850652	12850652	.	+	.	ID=final_SNV_600;Note=ILL,G>A
IV	merged_SNVs_090612	SNV	1010981	1010981	.	+	.	ID=final_SNV_601;Note=WS210_ILL,T>G
I	merged_SNVs_090612	SNV	1502482	1502482	.	+	.	ID=final_SNV_602;Note=454_ILL,A>C
I	merged_SNVs_090612	SNV	7884410	7884410	.	+	.	ID=final_SNV_603;Note=454_WS210_ILL,T>G
IV	merged_SNVs_090612	SNV	3215603	3215603	.	+	.	ID=final_SNV_604;Note=WS210_ILL,C>A
V	merged_SNVs_090612	SNV	16184911	16184911	.	+	.	ID=final_SNV_605;Note=ILL,G>A
V	merged_SNVs_090612	SNV	17811947	17811947	.	+	.	ID=final_SNV_606;Note=ILL,A>T
II	merged_SNVs_090612	SNV	1922678	1922678	.	+	.	ID=final_SNV_607;Note=ILL,T>C
I	merged_SNVs_090612	SNV	2576494	2576494	.	+	.	ID=final_SNV_608;Note=454_WS210_ILL,C>T
II	merged_SNVs_090612	SNV	3240911	3240911	.	+	.	ID=final_SNV_609;Note=ILL,T>A
X	merged_SNVs_090612	SNV	8805677	8805677	.	+	.	ID=final_SNV_610;Note=454,C>T
IV	merged_SNVs_090612	SNV	9741961	9741961	.	+	.	ID=final_SNV_611;Note=WS210_ILL,T>G
V	merged_SNVs_090612	SNV	17593315	17593315	.	+	.	ID=final_SNV_612;Note=454,C>T
II	merged_SNVs_090612	SNV	1620484	1620484	.	+	.	ID=final_SNV_613;Note=ILL,C>T
II	merged_SNVs_090612	SNV	1841074	1841074	.	+	.	ID=final_SNV_614;Note=454,C>T
I	merged_SNVs_090612	SNV	2860270	2860270	.	+	.	ID=final_SNV_615;Note=WS210_ILL,T>C
V	merged_SNVs_090612	SNV	16936827	16936827	.	+	.	ID=final_SNV_616;Note=ILL,T>A
I	merged_SNVs_090612	SNV	2340934	2340934	.	+	.	ID=final_SNV_617;Note=454,T>C
X	merged_SNVs_090612	SNV	1662447	1662447	.	+	.	ID=final_SNV_618;Note=WS210,T>G
IV	merged_SNVs_090612	SNV	3067537	3067537	.	+	.	ID=final_SNV_619;Note=WS210_ILL,G>A
V	merged_SNVs_090612	SNV	7644977	7644977	.	+	.	ID=final_SNV_620;Note=ILL,A>G
X	merged_SNVs_090612	SNV	8638027	8638027	.	+	.	ID=final_SNV_621;Note=WS210_ILL,T>C
V	merged_SNVs_090612	SNV	16178606	16178606	.	+	.	ID=final_SNV_622;Note=454,G>A
I	merged_SNVs_090612	SNV	9887663	9887663	.	+	.	ID=final_SNV_623;Note=454_WS210_ILL,A>T
V	merged_SNVs_090612	SNV	1630410	1630410	.	+	.	ID=final_SNV_624;Note=454,G>C
II	merged_SNVs_090612	SNV	11684811	11684811	.	+	.	ID=final_SNV_625;Note=454_WS210_ILL,T>A
II	merged_SNVs_090612	SNV	3973020	3973020	.	+	.	ID=final_SNV_626;Note=ILL,A>T
II	merged_SNVs_090612	SNV	3918890	3918890	.	+	.	ID=final_SNV_627;Note=ILL,T>A
IV	merged_SNVs_090612	SNV	15775806	15775806	.	+	.	ID=final_SNV_628;Note=WS210_ILL,C>T
III	merged_SNVs_090612	SNV	3146462	3146462	.	+	.	ID=final_SNV_629;Note=WS210_ILL,C>T
V	merged_SNVs_090612	SNV	2072378	2072378	.	+	.	ID=final_SNV_630;Note=ILL,A>C
I	merged_SNVs_090612	SNV	4590528	4590528	.	+	.	ID=final_SNV_631;Note=WS210_ILL,A>C
I	merged_SNVs_090612	SNV	12434790	12434790	.	+	.	ID=final_SNV_632;Note=454_ILL,T>G
V	merged_SNVs_090612	SNV	17273675	17273675	.	+	.	ID=final_SNV_633;Note=ILL,A>C
V	merged_SNVs_090612	SNV	15079916	15079916	.	+	.	ID=final_SNV_634;Note=454_WS210_ILL,A>T
II	merged_SNVs_090612	SNV	2084493	2084493	.	+	.	ID=final_SNV_635;Note=454,T>A
V	merged_SNVs_090612	SNV	3954279	3954279	.	+	.	ID=final_SNV_636;Note=454_ILL,T>C
X	merged_SNVs_090612	SNV	4600806	4600806	.	+	.	ID=final_SNV_637;Note=454_ILL,T>C
II	merged_SNVs_090612	SNV	3369498	3369498	.	+	.	ID=final_SNV_638;Note=454_ILL,C>T
IV	merged_SNVs_090612	SNV	6905473	6905473	.	+	.	ID=final_SNV_639;Note=WS210_ILL,T>C
IV	merged_SNVs_090612	SNV	3267918	3267918	.	+	.	ID=final_SNV_640;Note=ILL,T>C
II	merged_SNVs_090612	SNV	4794403	4794403	.	+	.	ID=final_SNV_641;Note=WS210_ILL,G>T
IV	merged_SNVs_090612	SNV	15754185	15754185	.	+	.	ID=final_SNV_642;Note=454_ILL,C>A
V	merged_SNVs_090612	SNV	20769608	20769608	.	+	.	ID=final_SNV_643;Note=WS210_ILL,A>C
V	merged_SNVs_090612	SNV	15935522	15935522	.	+	.	ID=final_SNV_644;Note=454_ILL,G>T
V	merged_SNVs_090612	SNV	15257807	15257807	.	+	.	ID=final_SNV_645;Note=454_ILL,T>C
V	merged_SNVs_090612	SNV	538597	538597	.	+	.	ID=final_SNV_646;Note=ILL,T>C
II	merged_SNVs_090612	SNV	1888559	1888559	.	+	.	ID=final_SNV_647;Note=454,C>A
V	merged_SNVs_090612	SNV	2899603	2899603	.	+	.	ID=final_SNV_648;Note=ILL,T>A
V	merged_SNVs_090612	SNV	4104226	4104226	.	+	.	ID=final_SNV_649;Note=WS210_ILL,C>T
IV	merged_SNVs_090612	SNV	2859045	2859045	.	+	.	ID=final_SNV_650;Note=454,A>G
X	merged_SNVs_090612	SNV	9570210	9570210	.	+	.	ID=final_SNV_651;Note=454_WS210_ILL,T>A
III	merged_SNVs_090612	SNV	1322624	1322624	.	+	.	ID=final_SNV_652;Note=ILL,A>T
X	merged_SNVs_090612	SNV	4632052	4632052	.	+	.	ID=final_SNV_653;Note=WS210_ILL,A>G
II	merged_SNVs_090612	SNV	1189705	1189705	.	+	.	ID=final_SNV_654;Note=WS210_ILL,G>A
II	merged_SNVs_090612	SNV	302943	302943	.	+	.	ID=final_SNV_655;Note=WS210,T>A
III	merged_SNVs_090612	SNV	10585882	10585882	.	+	.	ID=final_SNV_656;Note=454_WS210_ILL,G>A
II	merged_SNVs_090612	SNV	2177427	2177427	.	+	.	ID=final_SNV_657;Note=ILL,A>T
IV	merged_SNVs_090612	SNV	15846062	15846062	.	+	.	ID=final_SNV_658;Note=454_ILL,A>G
V	merged_SNVs_090612	SNV	19918317	19918317	.	+	.	ID=final_SNV_659;Note=ILL,C>T
X	merged_SNVs_090612	SNV	14137516	14137516	.	+	.	ID=final_SNV_660;Note=WS210_ILL,T>C
X	merged_SNVs_090612	SNV	10888693	10888693	.	+	.	ID=final_SNV_661;Note=ILL,T>C
IV	merged_SNVs_090612	SNV	14848944	14848944	.	+	.	ID=final_SNV_662;Note=454_WS210_ILL,T>C
X	merged_SNVs_090612	SNV	1868757	1868757	.	+	.	ID=final_SNV_663;Note=ILL,T>G
II	merged_SNVs_090612	SNV	5050063	5050063	.	+	.	ID=final_SNV_664;Note=454_WS210_ILL,C>A
II	merged_SNVs_090612	SNV	2843317	2843317	.	+	.	ID=final_SNV_665;Note=454,T>C
V	merged_SNVs_090612	SNV	7358603	7358603	.	+	.	ID=final_SNV_666;Note=WS210_ILL,A>G
X	merged_SNVs_090612	SNV	3268771	3268771	.	+	.	ID=final_SNV_667;Note=WS210_ILL,T>G
IV	merged_SNVs_090612	SNV	13238692	13238692	.	+	.	ID=final_SNV_668;Note=WS210_ILL,C>T
III	merged_SNVs_090612	SNV	10797602	10797602	.	+	.	ID=final_SNV_669;Note=WS210,C>T
II	merged_SNVs_090612	SNV	1129821	1129821	.	+	.	ID=final_SNV_670;Note=WS210_ILL,T>C
V	merged_SNVs_090612	SNV	15761828	15761828	.	+	.	ID=final_SNV_671;Note=ILL,C>T
X	merged_SNVs_090612	SNV	2527097	2527097	.	+	.	ID=final_SNV_672;Note=WS210_ILL,A>T
II	merged_SNVs_090612	SNV	13475712	13475712	.	+	.	ID=final_SNV_673;Note=ILL,C>T
X	merged_SNVs_090612	SNV	4070237	4070237	.	+	.	ID=final_SNV_674;Note=WS210_ILL,T>A
II	merged_SNVs_090612	SNV	15137331	15137331	.	+	.	ID=final_SNV_675;Note=ILL,T>A
II	merged_SNVs_090612	SNV	2250860	2250860	.	+	.	ID=final_SNV_676;Note=454_WS210_ILL,T>C
X	merged_SNVs_090612	SNV	14420376	14420376	.	+	.	ID=final_SNV_677;Note=454_WS210_ILL,T>A
II	merged_SNVs_090612	SNV	11613734	11613734	.	+	.	ID=final_SNV_678;Note=WS210_ILL,A>G
II	merged_SNVs_090612	SNV	1730957	1730957	.	+	.	ID=final_SNV_679;Note=WS210_ILL,G>A
V	merged_SNVs_090612	SNV	16520362	16520362	.	+	.	ID=final_SNV_680;Note=WS210_ILL,T>A
I	merged_SNVs_090612	SNV	13077641	13077641	.	+	.	ID=final_SNV_681;Note=454_ILL,C>T
X	merged_SNVs_090612	SNV	5381731	5381731	.	+	.	ID=final_SNV_682;Note=WS210_ILL,C>A
III	merged_SNVs_090612	SNV	132762	132762	.	+	.	ID=final_SNV_683;Note=454_WS210_ILL,A>T
I	merged_SNVs_090612	SNV	11481393	11481393	.	+	.	ID=final_SNV_684;Note=454,C>G
V	merged_SNVs_090612	SNV	2953728	2953728	.	+	.	ID=final_SNV_685;Note=WS210_ILL,G>A
IV	merged_SNVs_090612	SNV	13257400	13257400	.	+	.	ID=final_SNV_686;Note=WS210_ILL,A>G
V	merged_SNVs_090612	SNV	16967946	16967946	.	+	.	ID=final_SNV_687;Note=ILL,G>A
V	merged_SNVs_090612	SNV	536517	536517	.	+	.	ID=final_SNV_688;Note=ILL,A>T
X	merged_SNVs_090612	SNV	5187257	5187257	.	+	.	ID=final_SNV_689;Note=WS210_ILL,A>T
X	merged_SNVs_090612	SNV	3804881	3804881	.	+	.	ID=final_SNV_690;Note=WS210_ILL,G>A
II	merged_SNVs_090612	SNV	3680660	3680660	.	+	.	ID=final_SNV_691;Note=ILL,T>A
X	merged_SNVs_090612	SNV	15840286	15840286	.	+	.	ID=final_SNV_692;Note=WS210_ILL,T>A
III	merged_SNVs_090612	SNV	762406	762406	.	+	.	ID=final_SNV_693;Note=WS210_ILL,A>G
V	merged_SNVs_090612	SNV	16849072	16849072	.	+	.	ID=final_SNV_694;Note=454,A>G
IV	merged_SNVs_090612	SNV	6856617	6856617	.	+	.	ID=final_SNV_695;Note=454_WS210_ILL,T>A
IV	merged_SNVs_090612	SNV	3905792	3905792	.	+	.	ID=final_SNV_696;Note=WS210_ILL,G>A
V	merged_SNVs_090612	SNV	6658803	6658803	.	+	.	ID=final_SNV_697;Note=WS210_ILL,A>G
III	merged_SNVs_090612	SNV	9139100	9139100	.	+	.	ID=final_SNV_698;Note=WS210_ILL,A>G
IV	merged_SNVs_090612	SNV	1076390	1076390	.	+	.	ID=final_SNV_699;Note=ILL,C>T
III	merged_SNVs_090612	SNV	1558691	1558691	.	+	.	ID=final_SNV_700;Note=WS210_ILL,G>A
IV	merged_SNVs_090612	SNV	5732853	5732853	.	+	.	ID=final_SNV_701;Note=WS210_ILL,C>T
V	merged_SNVs_090612	SNV	17117141	17117141	.	+	.	ID=final_SNV_702;Note=454_WS210_ILL,C>T
I	merged_SNVs_090612	SNV	7518542	7518542	.	+	.	ID=final_SNV_703;Note=454_ILL,T>C
II	merged_SNVs_090612	SNV	621619	621619	.	+	.	ID=final_SNV_704;Note=WS210_ILL,C>T
V	merged_SNVs_090612	SNV	16924112	16924112	.	+	.	ID=final_SNV_705;Note=ILL,G>A
V	merged_SNVs_090612	SNV	10019304	10019304	.	+	.	ID=final_SNV_706;Note=WS210_ILL,A>G
II	merged_SNVs_090612	SNV	4889720	4889720	.	+	.	ID=final_SNV_707;Note=WS210_ILL,G>A
II	merged_SNVs_090612	SNV	1664798	1664798	.	+	.	ID=final_SNV_708;Note=ILL,A>G
V	merged_SNVs_090612	SNV	7659140	7659140	.	+	.	ID=final_SNV_709;Note=454_WS210_ILL,G>A
IV	merged_SNVs_090612	SNV	1735836	1735836	.	+	.	ID=final_SNV_710;Note=ILL,G>A
V	merged_SNVs_090612	SNV	19431879	19431879	.	+	.	ID=final_SNV_711;Note=ILL,G>T
III	merged_SNVs_090612	SNV	3606729	3606729	.	+	.	ID=final_SNV_712;Note=ILL,T>G
II	merged_SNVs_090612	SNV	3916419	3916419	.	+	.	ID=final_SNV_713;Note=454_ILL,T>A
II	merged_SNVs_090612	SNV	3400726	3400726	.	+	.	ID=final_SNV_714;Note=454_ILL,A>C
II	merged_SNVs_090612	SNV	1840058	1840058	.	+	.	ID=final_SNV_715;Note=454,G>C
V	merged_SNVs_090612	SNV	17710957	17710957	.	+	.	ID=final_SNV_716;Note=454_ILL,G>A
V	merged_SNVs_090612	SNV	17607890	17607890	.	+	.	ID=final_SNV_717;Note=454_WS210_ILL,T>C
II	merged_SNVs_090612	SNV	7659230	7659230	.	+	.	ID=final_SNV_718;Note=WS210_ILL,T>C
V	merged_SNVs_090612	SNV	3568001	3568001	.	+	.	ID=final_SNV_719;Note=454_ILL,A>G
V	merged_SNVs_090612	SNV	19378223	19378223	.	+	.	ID=final_SNV_720;Note=454,T>G
V	merged_SNVs_090612	SNV	12442648	12442648	.	+	.	ID=final_SNV_721;Note=WS210_ILL,C>T
V	merged_SNVs_090612	SNV	17814614	17814614	.	+	.	ID=final_SNV_722;Note=454_ILL,T>C
V	merged_SNVs_090612	SNV	7668376	7668376	.	+	.	ID=final_SNV_723;Note=ILL,A>G
III	merged_SNVs_090612	SNV	9044762	9044762	.	+	.	ID=final_SNV_724;Note=WS210_ILL,T>C
III	merged_SNVs_090612	SNV	4824681	4824681	.	+	.	ID=final_SNV_725;Note=WS210_ILL,G>A
V	merged_SNVs_090612	SNV	2318066	2318066	.	+	.	ID=final_SNV_726;Note=WS210_ILL,T>A
II	merged_SNVs_090612	SNV	1655190	1655190	.	+	.	ID=final_SNV_727;Note=454,G>C
I	merged_SNVs_090612	SNV	2408850	2408850	.	+	.	ID=final_SNV_728;Note=ILL,C>T
V	merged_SNVs_090612	SNV	16958557	16958557	.	+	.	ID=final_SNV_729;Note=454_ILL,A>T
V	merged_SNVs_090612	SNV	17905591	17905591	.	+	.	ID=final_SNV_730;Note=454_ILL,A>C
II	merged_SNVs_090612	SNV	11949999	11949999	.	+	.	ID=final_SNV_731;Note=WS210_ILL,T>C
III	merged_SNVs_090612	SNV	12392710	12392710	.	+	.	ID=final_SNV_732;Note=454_WS210_ILL,G>T
I	merged_SNVs_090612	SNV	12366965	12366965	.	+	.	ID=final_SNV_733;Note=ILL,G>T
X	merged_SNVs_090612	SNV	3652043	3652043	.	+	.	ID=final_SNV_734;Note=ILL,C>T
I	merged_SNVs_090612	SNV	2335629	2335629	.	+	.	ID=final_SNV_735;Note=WS210_ILL,T>G
IV	merged_SNVs_090612	SNV	2507549	2507549	.	+	.	ID=final_SNV_736;Note=WS210_ILL,C>T
X	merged_SNVs_090612	SNV	15201619	15201619	.	+	.	ID=final_SNV_737;Note=454_WS210_ILL,T>G
II	merged_SNVs_090612	SNV	499063	499063	.	+	.	ID=final_SNV_738;Note=ILL,T>G
V	merged_SNVs_090612	SNV	572512	572512	.	+	.	ID=final_SNV_739;Note=ILL,G>A
V	merged_SNVs_090612	SNV	20603070	20603070	.	+	.	ID=final_SNV_740;Note=454,T>G
V	merged_SNVs_090612	SNV	15693283	15693283	.	+	.	ID=final_SNV_741;Note=454,T>A
II	merged_SNVs_090612	SNV	1927565	1927565	.	+	.	ID=final_SNV_742;Note=ILL,T>G
II	merged_SNVs_090612	SNV	9525148	9525148	.	+	.	ID=final_SNV_743;Note=454_WS210_ILL,C>T
II	merged_SNVs_090612	SNV	1191654	1191654	.	+	.	ID=final_SNV_744;Note=454_ILL,G>A
IV	merged_SNVs_090612	SNV	2868038	2868038	.	+	.	ID=final_SNV_745;Note=ILL,G>A
I	merged_SNVs_090612	SNV	14693312	14693312	.	+	.	ID=final_SNV_746;Note=WS210_ILL,T>A
I	merged_SNVs_090612	SNV	11178208	11178208	.	+	.	ID=final_SNV_747;Note=WS210_ILL,T>C
V	merged_SNVs_090612	SNV	16186538	16186538	.	+	.	ID=final_SNV_748;Note=WS210_ILL,C>A
V	merged_SNVs_090612	SNV	7727669	7727669	.	+	.	ID=final_SNV_749;Note=454_WS210_ILL,C>T
V	merged_SNVs_090612	SNV	20293757	20293757	.	+	.	ID=final_SNV_750;Note=WS210_ILL,G>A
V	merged_SNVs_090612	SNV	551247	551247	.	+	.	ID=final_SNV_751;Note=454_ILL,T>A
III	merged_SNVs_090612	SNV	1989118	1989118	.	+	.	ID=final_SNV_752;Note=ILL,A>C
III	merged_SNVs_090612	SNV	2986804	2986804	.	+	.	ID=final_SNV_753;Note=WS210_ILL,G>A
IV	merged_SNVs_090612	SNV	16230655	16230655	.	+	.	ID=final_SNV_754;Note=WS210_ILL,T>C
I	merged_SNVs_090612	SNV	1414441	1414441	.	+	.	ID=final_SNV_755;Note=WS210_ILL,G>A
III	merged_SNVs_090612	SNV	1359733	1359733	.	+	.	ID=final_SNV_756;Note=454_ILL,T>C
II	merged_SNVs_090612	SNV	2258059	2258059	.	+	.	ID=final_SNV_757;Note=454,A>C
II	merged_SNVs_090612	SNV	3212720	3212720	.	+	.	ID=final_SNV_758;Note=ILL,T>C
II	merged_SNVs_090612	SNV	2939709	2939709	.	+	.	ID=final_SNV_759;Note=WS210_ILL,C>T
X	merged_SNVs_090612	SNV	9403655	9403655	.	+	.	ID=final_SNV_760;Note=WS210_ILL,A>T
III	merged_SNVs_090612	SNV	12365709	12365709	.	+	.	ID=final_SNV_761;Note=454,G>A
I	merged_SNVs_090612	SNV	13473290	13473290	.	+	.	ID=final_SNV_762;Note=WS210_ILL,A>T
III	merged_SNVs_090612	SNV	933728	933728	.	+	.	ID=final_SNV_763;Note=454,T>C
IV	merged_SNVs_090612	SNV	16016206	16016206	.	+	.	ID=final_SNV_764;Note=454_WS210_ILL,A>G
IV	merged_SNVs_090612	SNV	6708109	6708109	.	+	.	ID=final_SNV_765;Note=454_ILL,A>T
IV	merged_SNVs_090612	SNV	6282308	6282308	.	+	.	ID=final_SNV_766;Note=ILL,C>T
IV	merged_SNVs_090612	SNV	5253340	5253340	.	+	.	ID=final_SNV_767;Note=454_ILL,C>T
V	merged_SNVs_090612	SNV	16960885	16960885	.	+	.	ID=final_SNV_768;Note=ILL,C>A
II	merged_SNVs_090612	SNV	14749906	14749906	.	+	.	ID=final_SNV_769;Note=WS210_ILL,C>T
II	merged_SNVs_090612	SNV	964769	964769	.	+	.	ID=final_SNV_770;Note=WS210,G>A
I	merged_SNVs_090612	SNV	12041880	12041880	.	+	.	ID=final_SNV_771;Note=WS210_ILL,A>T
X	merged_SNVs_090612	SNV	6059400	6059400	.	+	.	ID=final_SNV_772;Note=ILL,C>T
V	merged_SNVs_090612	SNV	16179725	16179725	.	+	.	ID=final_SNV_773;Note=ILL,T>C
V	merged_SNVs_090612	SNV	20217246	20217246	.	+	.	ID=final_SNV_774;Note=ILL,C>T
III	merged_SNVs_090612	SNV	11359504	11359504	.	+	.	ID=final_SNV_775;Note=WS210_ILL,C>A
I	merged_SNVs_090612	SNV	1957069	1957069	.	+	.	ID=final_SNV_776;Note=454_WS210_ILL,T>A
V	merged_SNVs_090612	SNV	9452541	9452541	.	+	.	ID=final_SNV_777;Note=ILL,T>G
II	merged_SNVs_090612	SNV	3931019	3931019	.	+	.	ID=final_SNV_778;Note=454_ILL,T>G
III	merged_SNVs_090612	SNV	2163489	2163489	.	+	.	ID=final_SNV_779;Note=WS210_ILL,T>C
II	merged_SNVs_090612	SNV	3312937	3312937	.	+	.	ID=final_SNV_780;Note=WS210,T>A
V	merged_SNVs_090612	SNV	16855701	16855701	.	+	.	ID=final_SNV_781;Note=454,G>T
II	merged_SNVs_090612	SNV	3868771	3868771	.	+	.	ID=final_SNV_782;Note=454_ILL,A>T
I	merged_SNVs_090612	SNV	3522557	3522557	.	+	.	ID=final_SNV_783;Note=WS210_ILL,G>A
III	merged_SNVs_090612	SNV	117034	117034	.	+	.	ID=final_SNV_784;Note=454,G>T
II	merged_SNVs_090612	SNV	2316675	2316675	.	+	.	ID=final_SNV_785;Note=454_ILL,A>C
V	merged_SNVs_090612	SNV	711354	711354	.	+	.	ID=final_SNV_786;Note=ILL,C>T
IV	merged_SNVs_090612	SNV	1743234	1743234	.	+	.	ID=final_SNV_787;Note=ILL,A>G
I	merged_SNVs_090612	SNV	12321311	12321311	.	+	.	ID=final_SNV_788;Note=454_ILL,C>T
II	merged_SNVs_090612	SNV	14399472	14399472	.	+	.	ID=final_SNV_789;Note=ILL,C>T
V	merged_SNVs_090612	SNV	199854	199854	.	+	.	ID=final_SNV_790;Note=WS210_ILL,T>G
X	merged_SNVs_090612	SNV	3060744	3060744	.	+	.	ID=final_SNV_791;Note=ILL,C>T
I	merged_SNVs_090612	SNV	8411715	8411715	.	+	.	ID=final_SNV_792;Note=WS210_ILL,A>G
IV	merged_SNVs_090612	SNV	2266042	2266042	.	+	.	ID=final_SNV_793;Note=WS210,T>A
V	merged_SNVs_090612	SNV	2285002	2285002	.	+	.	ID=final_SNV_794;Note=ILL,A>T
IV	merged_SNVs_090612	SNV	7128278	7128278	.	+	.	ID=final_SNV_795;Note=454,G>A
III	merged_SNVs_090612	SNV	3070436	3070436	.	+	.	ID=final_SNV_796;Note=WS210_ILL,A>T
II	merged_SNVs_090612	SNV	1840086	1840086	.	+	.	ID=final_SNV_797;Note=454,C>A
V	merged_SNVs_090612	SNV	17016712	17016712	.	+	.	ID=final_SNV_798;Note=454_ILL,G>T
X	merged_SNVs_090612	SNV	7314913	7314913	.	+	.	ID=final_SNV_799;Note=ILL,C>G
IV	merged_SNVs_090612	SNV	3460707	3460707	.	+	.	ID=final_SNV_800;Note=ILL,C>T
V	merged_SNVs_090612	SNV	19065625	19065625	.	+	.	ID=final_SNV_801;Note=454_ILL,T>C
IV	merged_SNVs_090612	SNV	3868923	3868923	.	+	.	ID=final_SNV_802;Note=454_WS210_ILL,T>A
II	merged_SNVs_090612	SNV	14944981	14944981	.	+	.	ID=final_SNV_803;Note=454_WS210_ILL,T>C
I	merged_SNVs_090612	SNV	11487634	11487634	.	+	.	ID=final_SNV_804;Note=ILL,C>T
II	merged_SNVs_090612	SNV	14047534	14047534	.	+	.	ID=final_SNV_805;Note=WS210_ILL,T>C
X	merged_SNVs_090612	SNV	8102609	8102609	.	+	.	ID=final_SNV_806;Note=454_WS210_ILL,A>C
II	merged_SNVs_090612	SNV	3480133	3480133	.	+	.	ID=final_SNV_807;Note=454_ILL,T>G
III	merged_SNVs_090612	SNV	6603204	6603204	.	+	.	ID=final_SNV_808;Note=454_WS210_ILL,A>G
V	merged_SNVs_090612	SNV	7280958	7280958	.	+	.	ID=final_SNV_809;Note=ILL,G>A
IV	merged_SNVs_090612	SNV	16799728	16799728	.	+	.	ID=final_SNV_810;Note=454_WS210_ILL,G>T
V	merged_SNVs_090612	SNV	17339036	17339036	.	+	.	ID=final_SNV_811;Note=ILL,A>C
V	merged_SNVs_090612	SNV	529640	529640	.	+	.	ID=final_SNV_812;Note=ILL,C>T
V	merged_SNVs_090612	SNV	1277407	1277407	.	+	.	ID=final_SNV_813;Note=454_ILL,G>A
II	merged_SNVs_090612	SNV	8347776	8347776	.	+	.	ID=final_SNV_814;Note=454_WS210_ILL,T>C
V	merged_SNVs_090612	SNV	1487957	1487957	.	+	.	ID=final_SNV_815;Note=ILL,T>A
V	merged_SNVs_090612	SNV	2760534	2760534	.	+	.	ID=final_SNV_816;Note=WS210_ILL,G>T
I	merged_SNVs_090612	SNV	1109827	1109827	.	+	.	ID=final_SNV_817;Note=454_ILL,C>T
II	merged_SNVs_090612	SNV	2831270	2831270	.	+	.	ID=final_SNV_818;Note=WS210_ILL,A>C
II	merged_SNVs_090612	SNV	3575891	3575891	.	+	.	ID=final_SNV_819;Note=ILL,A>C
V	merged_SNVs_090612	SNV	15758130	15758130	.	+	.	ID=final_SNV_820;Note=ILL,T>C
I	merged_SNVs_090612	SNV	1243633	1243633	.	+	.	ID=final_SNV_821;Note=ILL,A>G
V	merged_SNVs_090612	SNV	15914611	15914611	.	+	.	ID=final_SNV_822;Note=454_ILL,G>C
III	merged_SNVs_090612	SNV	159632	159632	.	+	.	ID=final_SNV_823;Note=ILL,A>G
I	merged_SNVs_090612	SNV	12650374	12650374	.	+	.	ID=final_SNV_824;Note=WS210_ILL,C>T
II	merged_SNVs_090612	SNV	1638077	1638077	.	+	.	ID=final_SNV_825;Note=454_ILL,C>T
III	merged_SNVs_090612	SNV	966780	966780	.	+	.	ID=final_SNV_826;Note=454_ILL,G>T
II	merged_SNVs_090612	SNV	1041774	1041774	.	+	.	ID=final_SNV_827;Note=454_ILL,G>C
V	merged_SNVs_090612	SNV	20235070	20235070	.	+	.	ID=final_SNV_828;Note=ILL,G>A
V	merged_SNVs_090612	SNV	15725162	15725162	.	+	.	ID=final_SNV_829;Note=454_ILL,T>G
II	merged_SNVs_090612	SNV	3707578	3707578	.	+	.	ID=final_SNV_830;Note=WS210_ILL,C>A
II	merged_SNVs_090612	SNV	1572520	1572520	.	+	.	ID=final_SNV_831;Note=454_ILL,T>G
V	merged_SNVs_090612	SNV	2898051	2898051	.	+	.	ID=final_SNV_832;Note=454_ILL,A>T
II	merged_SNVs_090612	SNV	1619037	1619037	.	+	.	ID=final_SNV_833;Note=ILL,T>C
V	merged_SNVs_090612	SNV	3858364	3858364	.	+	.	ID=final_SNV_834;Note=WS210_ILL,A>G
III	merged_SNVs_090612	SNV	11333999	11333999	.	+	.	ID=final_SNV_835;Note=ILL,C>T
II	merged_SNVs_090612	SNV	12531620	12531620	.	+	.	ID=final_SNV_836;Note=ILL,G>T
III	merged_SNVs_090612	SNV	3497810	3497810	.	+	.	ID=final_SNV_837;Note=WS210_ILL,A>G
I	merged_SNVs_090612	SNV	1113048	1113048	.	+	.	ID=final_SNV_838;Note=454,C>T
II	merged_SNVs_090612	SNV	909446	909446	.	+	.	ID=final_SNV_839;Note=ILL,C>T
II	merged_SNVs_090612	SNV	7606277	7606277	.	+	.	ID=final_SNV_840;Note=WS210_ILL,T>C
III	merged_SNVs_090612	SNV	2384397	2384397	.	+	.	ID=final_SNV_841;Note=WS210,G>A
III	merged_SNVs_090612	SNV	1908054	1908054	.	+	.	ID=final_SNV_842;Note=WS210,T>A
V	merged_SNVs_090612	SNV	17595970	17595970	.	+	.	ID=final_SNV_843;Note=454_ILL,G>A
X	merged_SNVs_090612	SNV	14218583	14218583	.	+	.	ID=final_SNV_844;Note=WS210_ILL,C>T
X	merged_SNVs_090612	SNV	5403865	5403865	.	+	.	ID=final_SNV_845;Note=454,T>C
III	merged_SNVs_090612	SNV	12366305	12366305	.	+	.	ID=final_SNV_846;Note=ILL,C>A
V	merged_SNVs_090612	SNV	2281121	2281121	.	+	.	ID=final_SNV_847;Note=454_WS210_ILL,A>G
II	merged_SNVs_090612	SNV	1624304	1624304	.	+	.	ID=final_SNV_848;Note=ILL,C>A
V	merged_SNVs_090612	SNV	546658	546658	.	+	.	ID=final_SNV_849;Note=ILL,A>C
X	merged_SNVs_090612	SNV	15687217	15687217	.	+	.	ID=final_SNV_850;Note=WS210_ILL,G>T
III	merged_SNVs_090612	SNV	1836096	1836096	.	+	.	ID=final_SNV_851;Note=454_ILL,A>T
X	merged_SNVs_090612	SNV	12026739	12026739	.	+	.	ID=final_SNV_852;Note=454_ILL,C>G
V	merged_SNVs_090612	SNV	2589531	2589531	.	+	.	ID=final_SNV_853;Note=ILL,G>T
V	merged_SNVs_090612	SNV	19816975	19816975	.	+	.	ID=final_SNV_854;Note=454,T>C
V	merged_SNVs_090612	SNV	7669438	7669438	.	+	.	ID=final_SNV_855;Note=454_ILL,T>A
V	merged_SNVs_090612	SNV	11977149	11977149	.	+	.	ID=final_SNV_856;Note=454_ILL,A>G
V	merged_SNVs_090612	SNV	14707972	14707972	.	+	.	ID=final_SNV_857;Note=454_WS210_ILL,T>A
V	merged_SNVs_090612	SNV	14323296	14323296	.	+	.	ID=final_SNV_858;Note=WS210_ILL,G>A
V	merged_SNVs_090612	SNV	16978827	16978827	.	+	.	ID=final_SNV_859;Note=454_WS210_ILL,G>A
II	merged_SNVs_090612	SNV	11307350	11307350	.	+	.	ID=final_SNV_860;Note=WS210_ILL,T>C
IV	merged_SNVs_090612	SNV	3002394	3002394	.	+	.	ID=final_SNV_861;Note=WS210_ILL,T>A
IV	merged_SNVs_090612	SNV	1942964	1942964	.	+	.	ID=final_SNV_862;Note=WS210_ILL,C>T
II	merged_SNVs_090612	SNV	3629417	3629417	.	+	.	ID=final_SNV_863;Note=WS210_ILL,G>A
I	merged_SNVs_090612	SNV	14503477	14503477	.	+	.	ID=final_SNV_864;Note=WS210_ILL,A>T
V	merged_SNVs_090612	SNV	6839220	6839220	.	+	.	ID=final_SNV_865;Note=454_WS210_ILL,T>C
II	merged_SNVs_090612	SNV	3245592	3245592	.	+	.	ID=final_SNV_866;Note=454_WS210_ILL,T>A
X	merged_SNVs_090612	SNV	3477670	3477670	.	+	.	ID=final_SNV_867;Note=454_WS210_ILL,T>G
V	merged_SNVs_090612	SNV	2274413	2274413	.	+	.	ID=final_SNV_868;Note=454_WS210_ILL,T>G
V	merged_SNVs_090612	SNV	1696830	1696830	.	+	.	ID=final_SNV_869;Note=454_ILL,G>A
X	merged_SNVs_090612	SNV	13286619	13286619	.	+	.	ID=final_SNV_870;Note=WS210_ILL,G>A
V	merged_SNVs_090612	SNV	2132108	2132108	.	+	.	ID=final_SNV_871;Note=454_WS210_ILL,G>A
V	merged_SNVs_090612	SNV	4583382	4583382	.	+	.	ID=final_SNV_872;Note=454_ILL,T>G
V	merged_SNVs_090612	SNV	18248691	18248691	.	+	.	ID=final_SNV_873;Note=454,C>G
V	merged_SNVs_090612	SNV	528339	528339	.	+	.	ID=final_SNV_874;Note=454_ILL,G>A
III	merged_SNVs_090612	SNV	10888542	10888542	.	+	.	ID=final_SNV_875;Note=WS210_ILL,T>A
V	merged_SNVs_090612	SNV	18492340	18492340	.	+	.	ID=final_SNV_876;Note=454_WS210_ILL,T>C
IV	merged_SNVs_090612	SNV	13793739	13793739	.	+	.	ID=final_SNV_877;Note=WS210_ILL,C>G
I	merged_SNVs_090612	SNV	11481551	11481551	.	+	.	ID=final_SNV_878;Note=ILL,A>G
X	merged_SNVs_090612	SNV	891319	891319	.	+	.	ID=final_SNV_879;Note=454_WS210_ILL,G>C
II	merged_SNVs_090612	SNV	1778557	1778557	.	+	.	ID=final_SNV_880;Note=ILL,G>A
IV	merged_SNVs_090612	SNV	16116508	16116508	.	+	.	ID=final_SNV_881;Note=WS210_ILL,C>A
II	merged_SNVs_090612	SNV	12037141	12037141	.	+	.	ID=final_SNV_882;Note=WS210_ILL,T>A
I	merged_SNVs_090612	SNV	250809	250809	.	+	.	ID=final_SNV_883;Note=WS210_ILL,T>A
IV	merged_SNVs_090612	SNV	1483630	1483630	.	+	.	ID=final_SNV_884;Note=454_WS210_ILL,T>C
V	merged_SNVs_090612	SNV	557673	557673	.	+	.	ID=final_SNV_885;Note=454_ILL,G>C
IV	merged_SNVs_090612	SNV	13585460	13585460	.	+	.	ID=final_SNV_886;Note=WS210_ILL,G>T
III	merged_SNVs_090612	SNV	11727200	11727200	.	+	.	ID=final_SNV_887;Note=ILL,A>G
I	merged_SNVs_090612	SNV	11979120	11979120	.	+	.	ID=final_SNV_888;Note=WS210_ILL,C>A
V	merged_SNVs_090612	SNV	3950446	3950446	.	+	.	ID=final_SNV_889;Note=454_ILL,T>C
I	merged_SNVs_090612	SNV	2599684	2599684	.	+	.	ID=final_SNV_890;Note=454_WS210_ILL,A>T
I	merged_SNVs_090612	SNV	4139503	4139503	.	+	.	ID=final_SNV_891;Note=454_ILL,A>G
II	merged_SNVs_090612	SNV	3249318	3249318	.	+	.	ID=final_SNV_892;Note=454_ILL,T>C
V	merged_SNVs_090612	SNV	15961254	15961254	.	+	.	ID=final_SNV_893;Note=454_ILL,G>T
V	merged_SNVs_090612	SNV	7611501	7611501	.	+	.	ID=final_SNV_894;Note=454_ILL,A>G
V	merged_SNVs_090612	SNV	16854463	16854463	.	+	.	ID=final_SNV_895;Note=454_ILL,C>T
II	merged_SNVs_090612	SNV	2477536	2477536	.	+	.	ID=final_SNV_896;Note=454_WS210_ILL,C>T
V	merged_SNVs_090612	SNV	17180058	17180058	.	+	.	ID=final_SNV_897;Note=454_WS210_ILL,T>C
I	merged_SNVs_090612	SNV	12835606	12835606	.	+	.	ID=final_SNV_898;Note=454,T>A
II	merged_SNVs_090612	SNV	2178801	2178801	.	+	.	ID=final_SNV_899;Note=ILL,C>T
I	merged_SNVs_090612	SNV	14726711	14726711	.	+	.	ID=final_SNV_900;Note=454,T>C
III	merged_SNVs_090612	SNV	1401029	1401029	.	+	.	ID=final_SNV_901;Note=ILL,G>A
II	merged_SNVs_090612	SNV	12027504	12027504	.	+	.	ID=final_SNV_902;Note=WS210_ILL,G>A
V	merged_SNVs_090612	SNV	2856282	2856282	.	+	.	ID=final_SNV_903;Note=WS210_ILL,A>T
I	merged_SNVs_090612	SNV	2081646	2081646	.	+	.	ID=final_SNV_904;Note=WS210_ILL,G>T
II	merged_SNVs_090612	SNV	1820622	1820622	.	+	.	ID=final_SNV_905;Note=454_ILL,C>T
I	merged_SNVs_090612	SNV	373942	373942	.	+	.	ID=final_SNV_906;Note=454_WS210_ILL,T>C
II	merged_SNVs_090612	SNV	2363069	2363069	.	+	.	ID=final_SNV_907;Note=ILL,G>C
II	merged_SNVs_090612	SNV	2069750	2069750	.	+	.	ID=final_SNV_908;Note=454_WS210,A>G
V	merged_SNVs_090612	SNV	3442917	3442917	.	+	.	ID=final_SNV_909;Note=454_ILL,A>T
V	merged_SNVs_090612	SNV	9470995	9470995	.	+	.	ID=final_SNV_910;Note=454_WS210_ILL,A>G
V	merged_SNVs_090612	SNV	6382813	6382813	.	+	.	ID=final_SNV_911;Note=ILL,C>T
V	merged_SNVs_090612	SNV	3948068	3948068	.	+	.	ID=final_SNV_912;Note=454_ILL,T>A
II	merged_SNVs_090612	SNV	2686836	2686836	.	+	.	ID=final_SNV_913;Note=454,G>C
III	merged_SNVs_090612	SNV	81904	81904	.	+	.	ID=final_SNV_914;Note=ILL,G>C
II	merged_SNVs_090612	SNV	8963264	8963264	.	+	.	ID=final_SNV_915;Note=ILL,A>C
V	merged_SNVs_090612	SNV	19844818	19844818	.	+	.	ID=final_SNV_916;Note=WS210_ILL,G>A
II	merged_SNVs_090612	SNV	6831232	6831232	.	+	.	ID=final_SNV_917;Note=WS210_ILL,G>A
V	merged_SNVs_090612	SNV	6973464	6973464	.	+	.	ID=final_SNV_918;Note=WS210_ILL,A>G
V	merged_SNVs_090612	SNV	20506543	20506543	.	+	.	ID=final_SNV_919;Note=WS210,C>A
II	merged_SNVs_090612	SNV	1882317	1882317	.	+	.	ID=final_SNV_920;Note=454_ILL,T>A
II	merged_SNVs_090612	SNV	6764112	6764112	.	+	.	ID=final_SNV_921;Note=454_WS210_ILL,A>T
V	merged_SNVs_090612	SNV	15831998	15831998	.	+	.	ID=final_SNV_922;Note=454_ILL,T>A
V	merged_SNVs_090612	SNV	546887	546887	.	+	.	ID=final_SNV_923;Note=ILL,G>A
X	merged_SNVs_090612	SNV	10341491	10341491	.	+	.	ID=final_SNV_924;Note=454_WS210_ILL,T>C
IV	merged_SNVs_090612	SNV	1605184	1605184	.	+	.	ID=final_SNV_925;Note=WS210,C>T
V	merged_SNVs_090612	SNV	584039	584039	.	+	.	ID=final_SNV_926;Note=ILL,C>G
V	merged_SNVs_090612	SNV	3341497	3341497	.	+	.	ID=final_SNV_927;Note=ILL,A>C
IV	merged_SNVs_090612	SNV	2934215	2934215	.	+	.	ID=final_SNV_928;Note=ILL,T>C
V	merged_SNVs_090612	SNV	1449785	1449785	.	+	.	ID=final_SNV_929;Note=WS210,T>A
III	merged_SNVs_090612	SNV	1508663	1508663	.	+	.	ID=final_SNV_930;Note=WS210_ILL,C>T
X	merged_SNVs_090612	SNV	1664594	1664594	.	+	.	ID=final_SNV_931;Note=454,T>C
V	merged_SNVs_090612	SNV	15832969	15832969	.	+	.	ID=final_SNV_932;Note=454_ILL,T>A
V	merged_SNVs_090612	SNV	543366	543366	.	+	.	ID=final_SNV_933;Note=454_WS210_ILL,C>A
II	merged_SNVs_090612	SNV	3492899	3492899	.	+	.	ID=final_SNV_934;Note=WS210_ILL,G>A
II	merged_SNVs_090612	SNV	3246871	3246871	.	+	.	ID=final_SNV_935;Note=ILL,C>T
IV	merged_SNVs_090612	SNV	13455158	13455158	.	+	.	ID=final_SNV_936;Note=454,T>G
I	merged_SNVs_090612	SNV	4643181	4643181	.	+	.	ID=final_SNV_937;Note=454_WS210_ILL,T>C
V	merged_SNVs_090612	SNV	15745731	15745731	.	+	.	ID=final_SNV_938;Note=ILL,T>C
V	merged_SNVs_090612	SNV	7608754	7608754	.	+	.	ID=final_SNV_939;Note=ILL,G>A
III	merged_SNVs_090612	SNV	2708115	2708115	.	+	.	ID=final_SNV_940;Note=ILL,G>A
V	merged_SNVs_090612	SNV	542673	542673	.	+	.	ID=final_SNV_941;Note=454,T>C
II	merged_SNVs_090612	SNV	1793077	1793077	.	+	.	ID=final_SNV_942;Note=ILL,C>T
V	merged_SNVs_090612	SNV	19396053	19396053	.	+	.	ID=final_SNV_943;Note=454_ILL,A>G
I	merged_SNVs_090612	SNV	14999010	14999010	.	+	.	ID=final_SNV_944;Note=454_WS210_ILL,G>C
V	merged_SNVs_090612	SNV	12108148	12108148	.	+	.	ID=final_SNV_945;Note=ILL,C>A
V	merged_SNVs_090612	SNV	20219075	20219075	.	+	.	ID=final_SNV_946;Note=ILL,A>G
I	merged_SNVs_090612	SNV	14694288	14694288	.	+	.	ID=final_SNV_947;Note=ILL,T>G
I	merged_SNVs_090612	SNV	10988847	10988847	.	+	.	ID=final_SNV_948;Note=WS210_ILL,T>C
III	merged_SNVs_090612	SNV	165116	165116	.	+	.	ID=final_SNV_949;Note=454_ILL,T>C
III	merged_SNVs_090612	SNV	2154833	2154833	.	+	.	ID=final_SNV_950;Note=ILL,C>T
III	merged_SNVs_090612	SNV	1381286	1381286	.	+	.	ID=final_SNV_951;Note=ILL,A>T
III	merged_SNVs_090612	SNV	967998	967998	.	+	.	ID=final_SNV_952;Note=454_ILL,A>T
I	merged_SNVs_090612	SNV	11484773	11484773	.	+	.	ID=final_SNV_953;Note=454_WS210_ILL,T>G
I	merged_SNVs_090612	SNV	2807716	2807716	.	+	.	ID=final_SNV_954;Note=ILL,C>T
II	merged_SNVs_090612	SNV	15146214	15146214	.	+	.	ID=final_SNV_955;Note=WS210_ILL,G>T
X	merged_SNVs_090612	SNV	1995786	1995786	.	+	.	ID=final_SNV_956;Note=ILL,T>G
V	merged_SNVs_090612	SNV	709075	709075	.	+	.	ID=final_SNV_957;Note=ILL,G>A
V	merged_SNVs_090612	SNV	12443632	12443632	.	+	.	ID=final_SNV_958;Note=454_ILL,T>G
V	merged_SNVs_090612	SNV	2261412	2261412	.	+	.	ID=final_SNV_959;Note=ILL,C>A
IV	merged_SNVs_090612	SNV	12466695	12466695	.	+	.	ID=final_SNV_960;Note=WS210_ILL,G>A
I	merged_SNVs_090612	SNV	7616951	7616951	.	+	.	ID=final_SNV_961;Note=WS210_ILL,T>A
II	merged_SNVs_090612	SNV	12529831	12529831	.	+	.	ID=final_SNV_962;Note=ILL,G>A
V	merged_SNVs_090612	SNV	6656819	6656819	.	+	.	ID=final_SNV_963;Note=WS210_ILL,A>T
IV	merged_SNVs_090612	SNV	15164417	15164417	.	+	.	ID=final_SNV_964;Note=WS210_ILL,C>T
II	merged_SNVs_090612	SNV	6759916	6759916	.	+	.	ID=final_SNV_965;Note=ILL,C>G
III	merged_SNVs_090612	SNV	12305667	12305667	.	+	.	ID=final_SNV_966;Note=ILL,A>G
III	merged_SNVs_090612	SNV	32332	32332	.	+	.	ID=final_SNV_967;Note=WS210_ILL,C>T
II	merged_SNVs_090612	SNV	10591490	10591490	.	+	.	ID=final_SNV_968;Note=ILL,T>C
X	merged_SNVs_090612	SNV	6570121	6570121	.	+	.	ID=final_SNV_969;Note=ILL,C>A
IV	merged_SNVs_090612	SNV	12215261	12215261	.	+	.	ID=final_SNV_970;Note=454_WS210_ILL,A>T
IV	merged_SNVs_090612	SNV	7490115	7490115	.	+	.	ID=final_SNV_971;Note=454_WS210_ILL,G>A
V	merged_SNVs_090612	SNV	795695	795695	.	+	.	ID=final_SNV_972;Note=454_ILL,A>C
V	merged_SNVs_090612	SNV	17759052	17759052	.	+	.	ID=final_SNV_973;Note=WS210_ILL,A>T
IV	merged_SNVs_090612	SNV	18671	18671	.	+	.	ID=final_SNV_974;Note=ILL,T>C
V	merged_SNVs_090612	SNV	16775332	16775332	.	+	.	ID=final_SNV_975;Note=ILL,G>A
IV	merged_SNVs_090612	SNV	16584898	16584898	.	+	.	ID=final_SNV_976;Note=WS210_ILL,T>A
III	merged_SNVs_090612	SNV	2907928	2907928	.	+	.	ID=final_SNV_977;Note=454_WS210_ILL,C>T
X	merged_SNVs_090612	SNV	8947137	8947137	.	+	.	ID=final_SNV_978;Note=454_WS210_ILL,G>A
V	merged_SNVs_090612	SNV	3154165	3154165	.	+	.	ID=final_SNV_979;Note=ILL,T>G
V	merged_SNVs_090612	SNV	15937051	15937051	.	+	.	ID=final_SNV_980;Note=ILL,G>A
I	merged_SNVs_090612	SNV	1106993	1106993	.	+	.	ID=final_SNV_981;Note=ILL,T>C
I	merged_SNVs_090612	SNV	12644870	12644870	.	+	.	ID=final_SNV_982;Note=454_ILL,A>G
I	merged_SNVs_090612	SNV	2276619	2276619	.	+	.	ID=final_SNV_983;Note=454,G>T
III	merged_SNVs_090612	SNV	1562869	1562869	.	+	.	ID=final_SNV_984;Note=ILL,A>G
V	merged_SNVs_090612	SNV	586349	586349	.	+	.	ID=final_SNV_985;Note=454_ILL,A>T
III	merged_SNVs_090612	SNV	1381325	1381325	.	+	.	ID=final_SNV_986;Note=454_ILL,A>C
II	merged_SNVs_090612	SNV	13212385	13212385	.	+	.	ID=final_SNV_987;Note=454,G>T
V	merged_SNVs_090612	SNV	17259254	17259254	.	+	.	ID=final_SNV_988;Note=454,C>T
V	merged_SNVs_090612	SNV	10980912	10980912	.	+	.	ID=final_SNV_989;Note=WS210_ILL,T>A
I	merged_SNVs_090612	SNV	5975190	5975190	.	+	.	ID=final_SNV_990;Note=454,A>T
I	merged_SNVs_090612	SNV	12065355	12065355	.	+	.	ID=final_SNV_991;Note=454_ILL,A>G
I	merged_SNVs_090612	SNV	1218082	1218082	.	+	.	ID=final_SNV_992;Note=ILL,A>G
X	merged_SNVs_090612	SNV	4503513	4503513	.	+	.	ID=final_SNV_993;Note=454_WS210_ILL,C>T
V	merged_SNVs_090612	SNV	13499669	13499669	.	+	.	ID=final_SNV_994;Note=454_ILL,G>C
II	merged_SNVs_090612	SNV	13810056	13810056	.	+	.	ID=final_SNV_995;Note=454_WS210_ILL,A>T
X	merged_SNVs_090612	SNV	1876533	1876533	.	+	.	ID=final_SNV_996;Note=ILL,C>G
V	merged_SNVs_090612	SNV	708421	708421	.	+	.	ID=final_SNV_997;Note=ILL,G>A
V	merged_SNVs_090612	SNV	17205989	17205989	.	+	.	ID=final_SNV_998;Note=ILL,C>A
V	merged_SNVs_090612	SNV	14395862	14395862	.	+	.	ID=final_SNV_999;Note=454_WS210_ILL,G>T
V	merged_SNVs_090612	SNV	16800276	16800276	.	+	.	ID=final_SNV_1000;Note=454_WS210_ILL,T>C
I	merged_SNVs_090612	SNV	13681101	13681101	.	+	.	ID=final_SNV_1001;Note=WS210_ILL,C>T
V	merged_SNVs_090612	SNV	19150242	19150242	.	+	.	ID=final_SNV_1002;Note=WS210_ILL,G>C
IV	merged_SNVs_090612	SNV	15291104	15291104	.	+	.	ID=final_SNV_1003;Note=454_WS210_ILL,T>G
II	merged_SNVs_090612	SNV	11134134	11134134	.	+	.	ID=final_SNV_1004;Note=WS210_ILL,A>C
I	merged_SNVs_090612	SNV	13349753	13349753	.	+	.	ID=final_SNV_1005;Note=WS210_ILL,C>T
V	merged_SNVs_090612	SNV	581571	581571	.	+	.	ID=final_SNV_1006;Note=454_ILL,C>T
X	merged_SNVs_090612	SNV	1568073	1568073	.	+	.	ID=final_SNV_1007;Note=454_WS210_ILL,A>G
V	merged_SNVs_090612	SNV	2581738	2581738	.	+	.	ID=final_SNV_1008;Note=454_ILL,C>T
III	merged_SNVs_090612	SNV	1769843	1769843	.	+	.	ID=final_SNV_1009;Note=454_WS210_ILL,T>C
V	merged_SNVs_090612	SNV	18686692	18686692	.	+	.	ID=final_SNV_1010;Note=ILL,T>A
IV	merged_SNVs_090612	SNV	6284220	6284220	.	+	.	ID=final_SNV_1011;Note=454_ILL,T>G
V	merged_SNVs_090612	SNV	15832954	15832954	.	+	.	ID=final_SNV_1012;Note=454_ILL,T>C
V	merged_SNVs_090612	SNV	17340662	17340662	.	+	.	ID=final_SNV_1013;Note=454,G>A
II	merged_SNVs_090612	SNV	12073377	12073377	.	+	.	ID=final_SNV_1014;Note=WS210_ILL,C>T
I	merged_SNVs_090612	SNV	12492629	12492629	.	+	.	ID=final_SNV_1015;Note=WS210_ILL,G>A
V	merged_SNVs_090612	SNV	16883276	16883276	.	+	.	ID=final_SNV_1016;Note=454_ILL,G>C
II	merged_SNVs_090612	SNV	6723564	6723564	.	+	.	ID=final_SNV_1017;Note=WS210_ILL,C>T
I	merged_SNVs_090612	SNV	2334344	2334344	.	+	.	ID=final_SNV_1018;Note=ILL,A>G
III	merged_SNVs_090612	SNV	12735032	12735032	.	+	.	ID=final_SNV_1019;Note=WS210_ILL,T>G
IV	merged_SNVs_090612	SNV	837878	837878	.	+	.	ID=final_SNV_1020;Note=WS210_ILL,T>A
III	merged_SNVs_090612	SNV	7962987	7962987	.	+	.	ID=final_SNV_1021;Note=WS210,C>A
X	merged_SNVs_090612	SNV	14429465	14429465	.	+	.	ID=final_SNV_1022;Note=454_WS210_ILL,C>T
III	merged_SNVs_090612	SNV	9781462	9781462	.	+	.	ID=final_SNV_1023;Note=454_WS210_ILL,C>G
X	merged_SNVs_090612	SNV	14759011	14759011	.	+	.	ID=final_SNV_1024;Note=WS210_ILL,A>G
V	merged_SNVs_090612	SNV	7341362	7341362	.	+	.	ID=final_SNV_1025;Note=454_ILL,C>T
I	merged_SNVs_090612	SNV	9771970	9771970	.	+	.	ID=final_SNV_1026;Note=454_WS210_ILL,C>T
IV	merged_SNVs_090612	SNV	1646778	1646778	.	+	.	ID=final_SNV_1027;Note=WS210_ILL,C>T
IV	merged_SNVs_090612	SNV	2341057	2341057	.	+	.	ID=final_SNV_1028;Note=454,G>A
V	merged_SNVs_090612	SNV	7631184	7631184	.	+	.	ID=final_SNV_1029;Note=454_ILL,C>T
I	merged_SNVs_090612	SNV	11325059	11325059	.	+	.	ID=final_SNV_1030;Note=ILL,T>C
V	merged_SNVs_090612	SNV	7625292	7625292	.	+	.	ID=final_SNV_1031;Note=454,C>A
III	merged_SNVs_090612	SNV	1872915	1872915	.	+	.	ID=final_SNV_1032;Note=ILL,T>C
III	merged_SNVs_090612	SNV	6951089	6951089	.	+	.	ID=final_SNV_1033;Note=454_WS210_ILL,A>C
V	merged_SNVs_090612	SNV	19504247	19504247	.	+	.	ID=final_SNV_1034;Note=ILL,A>G
III	merged_SNVs_090612	SNV	12267114	12267114	.	+	.	ID=final_SNV_1035;Note=454,A>G
III	merged_SNVs_090612	SNV	1381665	1381665	.	+	.	ID=final_SNV_1036;Note=454,C>T
V	merged_SNVs_090612	SNV	7624567	7624567	.	+	.	ID=final_SNV_1037;Note=ILL,T>C
V	merged_SNVs_090612	SNV	16218721	16218721	.	+	.	ID=final_SNV_1038;Note=454_WS210_ILL,A>G
II	merged_SNVs_090612	SNV	10473052	10473052	.	+	.	ID=final_SNV_1039;Note=454_WS210_ILL,G>A
V	merged_SNVs_090612	SNV	19759771	19759771	.	+	.	ID=final_SNV_1040;Note=WS210,T>A
II	merged_SNVs_090612	SNV	3501495	3501495	.	+	.	ID=final_SNV_1041;Note=ILL,A>G
IV	merged_SNVs_090612	SNV	1610787	1610787	.	+	.	ID=final_SNV_1042;Note=WS210_ILL,T>A
V	merged_SNVs_090612	SNV	17711847	17711847	.	+	.	ID=final_SNV_1043;Note=WS210_ILL,C>G
V	merged_SNVs_090612	SNV	16498308	16498308	.	+	.	ID=final_SNV_1044;Note=454_ILL,C>T
X	merged_SNVs_090612	SNV	13089918	13089918	.	+	.	ID=final_SNV_1045;Note=WS210_ILL,T>C
IV	merged_SNVs_090612	SNV	16960118	16960118	.	+	.	ID=final_SNV_1046;Note=WS210_ILL,G>A
V	merged_SNVs_090612	SNV	7593497	7593497	.	+	.	ID=final_SNV_1047;Note=WS210_ILL,A>T
V	merged_SNVs_090612	SNV	17290841	17290841	.	+	.	ID=final_SNV_1048;Note=ILL,C>G
I	merged_SNVs_090612	SNV	1790727	1790727	.	+	.	ID=final_SNV_1049;Note=WS210_ILL,A>C
V	merged_SNVs_090612	SNV	12449092	12449092	.	+	.	ID=final_SNV_1050;Note=ILL,G>T
V	merged_SNVs_090612	SNV	904478	904478	.	+	.	ID=final_SNV_1051;Note=454,G>A
IV	merged_SNVs_090612	SNV	1964075	1964075	.	+	.	ID=final_SNV_1052;Note=WS210_ILL,A>T
IV	merged_SNVs_090612	SNV	15769433	15769433	.	+	.	ID=final_SNV_1053;Note=454_ILL,A>G
III	merged_SNVs_090612	SNV	2359825	2359825	.	+	.	ID=final_SNV_1054;Note=454,T>A
V	merged_SNVs_090612	SNV	3707075	3707075	.	+	.	ID=final_SNV_1055;Note=454,C>T
V	merged_SNVs_090612	SNV	16814347	16814347	.	+	.	ID=final_SNV_1056;Note=ILL,A>T
V	merged_SNVs_090612	SNV	7336569	7336569	.	+	.	ID=final_SNV_1057;Note=454_ILL,G>A
IV	merged_SNVs_090612	SNV	4040613	4040613	.	+	.	ID=final_SNV_1058;Note=WS210_ILL,G>C
II	merged_SNVs_090612	SNV	1001701	1001701	.	+	.	ID=final_SNV_1059;Note=454_ILL,T>A
X	merged_SNVs_090612	SNV	13221940	13221940	.	+	.	ID=final_SNV_1060;Note=WS210_ILL,G>A
V	merged_SNVs_090612	SNV	16238200	16238200	.	+	.	ID=final_SNV_1061;Note=ILL,A>G
V	merged_SNVs_090612	SNV	621266	621266	.	+	.	ID=final_SNV_1062;Note=454,T>C
I	merged_SNVs_090612	SNV	13382908	13382908	.	+	.	ID=final_SNV_1063;Note=ILL,C>G
III	merged_SNVs_090612	SNV	7028660	7028660	.	+	.	ID=final_SNV_1064;Note=454_WS210_ILL,C>T
X	merged_SNVs_090612	SNV	16194985	16194985	.	+	.	ID=final_SNV_1065;Note=454_WS210_ILL,G>A
V	merged_SNVs_090612	SNV	16211906	16211906	.	+	.	ID=final_SNV_1066;Note=ILL,G>A
V	merged_SNVs_090612	SNV	3433061	3433061	.	+	.	ID=final_SNV_1067;Note=454,T>A
V	merged_SNVs_090612	SNV	555876	555876	.	+	.	ID=final_SNV_1068;Note=WS210_ILL,T>A
V	merged_SNVs_090612	SNV	1469763	1469763	.	+	.	ID=final_SNV_1069;Note=WS210_ILL,T>A
II	merged_SNVs_090612	SNV	1580317	1580317	.	+	.	ID=final_SNV_1070;Note=454,A>C
II	merged_SNVs_090612	SNV	3734100	3734100	.	+	.	ID=final_SNV_1071;Note=454_ILL,A>G
III	merged_SNVs_090612	SNV	1614307	1614307	.	+	.	ID=final_SNV_1072;Note=WS210_ILL,C>T
II	merged_SNVs_090612	SNV	4557053	4557053	.	+	.	ID=final_SNV_1073;Note=454_WS210_ILL,C>G
V	merged_SNVs_090612	SNV	704079	704079	.	+	.	ID=final_SNV_1074;Note=454_WS210_ILL,T>C
X	merged_SNVs_090612	SNV	327131	327131	.	+	.	ID=final_SNV_1075;Note=ILL,G>T
V	merged_SNVs_090612	SNV	7662516	7662516	.	+	.	ID=final_SNV_1076;Note=454_ILL,T>C
III	merged_SNVs_090612	SNV	2963166	2963166	.	+	.	ID=final_SNV_1077;Note=454_WS210_ILL,A>G
I	merged_SNVs_090612	SNV	1988856	1988856	.	+	.	ID=final_SNV_1078;Note=454_WS210_ILL,C>T
I	merged_SNVs_090612	SNV	11086280	11086280	.	+	.	ID=final_SNV_1079;Note=ILL,G>T
III	merged_SNVs_090612	SNV	1436982	1436982	.	+	.	ID=final_SNV_1080;Note=ILL,G>A
V	merged_SNVs_090612	SNV	7624665	7624665	.	+	.	ID=final_SNV_1081;Note=WS210_ILL,G>A
IV	merged_SNVs_090612	SNV	8435693	8435693	.	+	.	ID=final_SNV_1082;Note=WS210_ILL,T>C
III	merged_SNVs_090612	SNV	10487053	10487053	.	+	.	ID=final_SNV_1083;Note=ILL,A>T
X	merged_SNVs_090612	SNV	15110817	15110817	.	+	.	ID=final_SNV_1084;Note=454_ILL,A>C
I	merged_SNVs_090612	SNV	12909973	12909973	.	+	.	ID=final_SNV_1085;Note=WS210_ILL,A>G
III	merged_SNVs_090612	SNV	566891	566891	.	+	.	ID=final_SNV_1086;Note=454_WS210_ILL,A>G
V	merged_SNVs_090612	SNV	3778047	3778047	.	+	.	ID=final_SNV_1087;Note=ILL,C>T
III	merged_SNVs_090612	SNV	5739848	5739848	.	+	.	ID=final_SNV_1088;Note=ILL,T>C
V	merged_SNVs_090612	SNV	5105531	5105531	.	+	.	ID=final_SNV_1089;Note=WS210_ILL,G>A
V	merged_SNVs_090612	SNV	2273809	2273809	.	+	.	ID=final_SNV_1090;Note=ILL,T>C
II	merged_SNVs_090612	SNV	540990	540990	.	+	.	ID=final_SNV_1091;Note=ILL,G>T
V	merged_SNVs_090612	SNV	2131048	2131048	.	+	.	ID=final_SNV_1092;Note=ILL,A>G
V	merged_SNVs_090612	SNV	7598664	7598664	.	+	.	ID=final_SNV_1093;Note=454,T>G
X	merged_SNVs_090612	SNV	10335550	10335550	.	+	.	ID=final_SNV_1094;Note=WS210,A>T
III	merged_SNVs_090612	SNV	12968226	12968226	.	+	.	ID=final_SNV_1095;Note=WS210_ILL,G>A
V	merged_SNVs_090612	SNV	16881052	16881052	.	+	.	ID=final_SNV_1096;Note=WS210_ILL,C>T
II	merged_SNVs_090612	SNV	3728566	3728566	.	+	.	ID=final_SNV_1097;Note=454_ILL,A>G
V	merged_SNVs_090612	SNV	2259295	2259295	.	+	.	ID=final_SNV_1098;Note=ILL,C>A
IV	merged_SNVs_090612	SNV	3971770	3971770	.	+	.	ID=final_SNV_1099;Note=WS210,G>A
V	merged_SNVs_090612	SNV	16261400	16261400	.	+	.	ID=final_SNV_1100;Note=ILL,T>C
V	merged_SNVs_090612	SNV	20485741	20485741	.	+	.	ID=final_SNV_1101;Note=WS210_ILL,G>T
V	merged_SNVs_090612	SNV	17837917	17837917	.	+	.	ID=final_SNV_1102;Note=454_WS210_ILL,T>G
II	merged_SNVs_090612	SNV	1532041	1532041	.	+	.	ID=final_SNV_1103;Note=WS210_ILL,A>T
V	merged_SNVs_090612	SNV	19729152	19729152	.	+	.	ID=final_SNV_1104;Note=ILL,A>G
IV	merged_SNVs_090612	SNV	15251063	15251063	.	+	.	ID=final_SNV_1105;Note=454_WS210_ILL,A>G
IV	merged_SNVs_090612	SNV	14225788	14225788	.	+	.	ID=final_SNV_1106;Note=WS210_ILL,T>A
V	merged_SNVs_090612	SNV	259536	259536	.	+	.	ID=final_SNV_1107;Note=WS210_ILL,A>G
V	merged_SNVs_090612	SNV	20206363	20206363	.	+	.	ID=final_SNV_1108;Note=WS210_ILL,T>C
II	merged_SNVs_090612	SNV	3220225	3220225	.	+	.	ID=final_SNV_1109;Note=454_ILL,A>T
V	merged_SNVs_090612	SNV	17289858	17289858	.	+	.	ID=final_SNV_1110;Note=ILL,G>A
V	merged_SNVs_090612	SNV	2588688	2588688	.	+	.	ID=final_SNV_1111;Note=454_ILL,C>T
V	merged_SNVs_090612	SNV	528347	528347	.	+	.	ID=final_SNV_1112;Note=ILL,T>C
X	merged_SNVs_090612	SNV	10000436	10000436	.	+	.	ID=final_SNV_1113;Note=WS210_ILL,G>A
III	merged_SNVs_090612	SNV	2114630	2114630	.	+	.	ID=final_SNV_1114;Note=ILL,A>T
X	merged_SNVs_090612	SNV	8591136	8591136	.	+	.	ID=final_SNV_1115;Note=454_WS210_ILL,T>C
V	merged_SNVs_090612	SNV	2796307	2796307	.	+	.	ID=final_SNV_1116;Note=ILL,A>C
I	merged_SNVs_090612	SNV	3082141	3082141	.	+	.	ID=final_SNV_1117;Note=ILL,A>T
III	merged_SNVs_090612	SNV	12274045	12274045	.	+	.	ID=final_SNV_1118;Note=454_ILL,C>T
III	merged_SNVs_090612	SNV	7065462	7065462	.	+	.	ID=final_SNV_1119;Note=WS210_ILL,C>T
V	merged_SNVs_090612	SNV	16880145	16880145	.	+	.	ID=final_SNV_1120;Note=454_ILL,T>C
I	merged_SNVs_090612	SNV	1627751	1627751	.	+	.	ID=final_SNV_1121;Note=454_WS210_ILL,A>T
V	merged_SNVs_090612	SNV	16192644	16192644	.	+	.	ID=final_SNV_1122;Note=454_ILL,G>A
V	merged_SNVs_090612	SNV	16310027	16310027	.	+	.	ID=final_SNV_1123;Note=WS210_ILL,A>G
I	merged_SNVs_090612	SNV	12758983	12758983	.	+	.	ID=final_SNV_1124;Note=ILL,A>G
II	merged_SNVs_090612	SNV	3919839	3919839	.	+	.	ID=final_SNV_1125;Note=454_WS210_ILL,T>C
V	merged_SNVs_090612	SNV	18918472	18918472	.	+	.	ID=final_SNV_1126;Note=WS210_ILL,A>G
V	merged_SNVs_090612	SNV	17813406	17813406	.	+	.	ID=final_SNV_1127;Note=ILL,G>A
V	merged_SNVs_090612	SNV	15834631	15834631	.	+	.	ID=final_SNV_1128;Note=WS210_ILL,G>A
II	merged_SNVs_090612	SNV	2309759	2309759	.	+	.	ID=final_SNV_1129;Note=454_ILL,C>T
X	merged_SNVs_090612	SNV	6445623	6445623	.	+	.	ID=final_SNV_1130;Note=454_WS210_ILL,G>C
IV	merged_SNVs_090612	SNV	11376534	11376534	.	+	.	ID=final_SNV_1131;Note=ILL,G>A
III	merged_SNVs_090612	SNV	12329861	12329861	.	+	.	ID=final_SNV_1132;Note=ILL,A>G
V	merged_SNVs_090612	SNV	215051	215051	.	+	.	ID=final_SNV_1133;Note=454_ILL,C>T
V	merged_SNVs_090612	SNV	3943607	3943607	.	+	.	ID=final_SNV_1134;Note=454_ILL,C>G
II	merged_SNVs_090612	SNV	12010517	12010517	.	+	.	ID=final_SNV_1135;Note=454_WS210_ILL,G>C
V	merged_SNVs_090612	SNV	16472607	16472607	.	+	.	ID=final_SNV_1136;Note=454_ILL,A>T
I	merged_SNVs_090612	SNV	8618418	8618418	.	+	.	ID=final_SNV_1137;Note=ILL,A>G
X	merged_SNVs_090612	SNV	15836087	15836087	.	+	.	ID=final_SNV_1138;Note=ILL,C>T
I	merged_SNVs_090612	SNV	2801670	2801670	.	+	.	ID=final_SNV_1139;Note=ILL,A>G
V	merged_SNVs_090612	SNV	15730860	15730860	.	+	.	ID=final_SNV_1140;Note=454_ILL,A>C
IV	merged_SNVs_090612	SNV	2226862	2226862	.	+	.	ID=final_SNV_1141;Note=454_ILL,T>C
V	merged_SNVs_090612	SNV	20621085	20621085	.	+	.	ID=final_SNV_1142;Note=454_ILL,A>G
I	merged_SNVs_090612	SNV	1170250	1170250	.	+	.	ID=final_SNV_1143;Note=ILL,A>C
V	merged_SNVs_090612	SNV	20548735	20548735	.	+	.	ID=final_SNV_1144;Note=454_ILL,A>G
II	merged_SNVs_090612	SNV	2374137	2374137	.	+	.	ID=final_SNV_1145;Note=ILL,T>A
V	merged_SNVs_090612	SNV	20540938	20540938	.	+	.	ID=final_SNV_1146;Note=WS210_ILL,G>T
I	merged_SNVs_090612	SNV	328031	328031	.	+	.	ID=final_SNV_1147;Note=ILL,G>C
V	merged_SNVs_090612	SNV	15954935	15954935	.	+	.	ID=final_SNV_1148;Note=454_ILL,G>A
V	merged_SNVs_090612	SNV	16911482	16911482	.	+	.	ID=final_SNV_1149;Note=ILL,A>C
V	merged_SNVs_090612	SNV	2603916	2603916	.	+	.	ID=final_SNV_1150;Note=WS210,A>T
V	merged_SNVs_090612	SNV	3874383	3874383	.	+	.	ID=final_SNV_1151;Note=454_WS210_ILL,T>G
I	merged_SNVs_090612	SNV	4546881	4546881	.	+	.	ID=final_SNV_1152;Note=ILL,A>T
II	merged_SNVs_090612	SNV	12332654	12332654	.	+	.	ID=final_SNV_1153;Note=WS210_ILL,T>A
I	merged_SNVs_090612	SNV	1583713	1583713	.	+	.	ID=final_SNV_1154;Note=454_WS210_ILL,G>T
II	merged_SNVs_090612	SNV	13402522	13402522	.	+	.	ID=final_SNV_1155;Note=454,C>G
X	merged_SNVs_090612	SNV	10315987	10315987	.	+	.	ID=final_SNV_1156;Note=WS210,A>C
IV	merged_SNVs_090612	SNV	15245078	15245078	.	+	.	ID=final_SNV_1157;Note=WS210_ILL,A>G
V	merged_SNVs_090612	SNV	15936903	15936903	.	+	.	ID=final_SNV_1158;Note=ILL,A>T
I	merged_SNVs_090612	SNV	2283881	2283881	.	+	.	ID=final_SNV_1159;Note=WS210_ILL,C>T
II	merged_SNVs_090612	SNV	12168731	12168731	.	+	.	ID=final_SNV_1160;Note=WS210,T>A
II	merged_SNVs_090612	SNV	3636945	3636945	.	+	.	ID=final_SNV_1161;Note=454_ILL,T>C
IV	merged_SNVs_090612	SNV	13519660	13519660	.	+	.	ID=final_SNV_1162;Note=454_WS210_ILL,T>A
II	merged_SNVs_090612	SNV	1688530	1688530	.	+	.	ID=final_SNV_1163;Note=454,G>A
II	merged_SNVs_090612	SNV	12331535	12331535	.	+	.	ID=final_SNV_1164;Note=454_WS210_ILL,C>T
I	merged_SNVs_090612	SNV	11366749	11366749	.	+	.	ID=final_SNV_1165;Note=WS210_ILL,T>G
I	merged_SNVs_090612	SNV	2807723	2807723	.	+	.	ID=final_SNV_1166;Note=ILL,G>T
I	merged_SNVs_090612	SNV	1494359	1494359	.	+	.	ID=final_SNV_1167;Note=ILL,A>G
IV	merged_SNVs_090612	SNV	1607354	1607354	.	+	.	ID=final_SNV_1168;Note=WS210,G>A
II	merged_SNVs_090612	SNV	2141681	2141681	.	+	.	ID=final_SNV_1169;Note=454_WS210_ILL,T>G
V	merged_SNVs_090612	SNV	18224118	18224118	.	+	.	ID=final_SNV_1170;Note=WS210_ILL,A>T
V	merged_SNVs_090612	SNV	17268366	17268366	.	+	.	ID=final_SNV_1171;Note=WS210,T>G
II	merged_SNVs_090612	SNV	5691624	5691624	.	+	.	ID=final_SNV_1172;Note=WS210_ILL,A>T
V	merged_SNVs_090612	SNV	2252108	2252108	.	+	.	ID=final_SNV_1173;Note=454_ILL,G>A
II	merged_SNVs_090612	SNV	1957581	1957581	.	+	.	ID=final_SNV_1174;Note=ILL,C>T
II	merged_SNVs_090612	SNV	15216752	15216752	.	+	.	ID=final_SNV_1175;Note=WS210_ILL,T>A
V	merged_SNVs_090612	SNV	15741921	15741921	.	+	.	ID=final_SNV_1176;Note=454_ILL,T>G
V	merged_SNVs_090612	SNV	2856118	2856118	.	+	.	ID=final_SNV_1177;Note=454_ILL,G>A
V	merged_SNVs_090612	SNV	7344585	7344585	.	+	.	ID=final_SNV_1178;Note=454_ILL,T>C
X	merged_SNVs_090612	SNV	4436554	4436554	.	+	.	ID=final_SNV_1179;Note=WS210_ILL,T>C
I	merged_SNVs_090612	SNV	2433851	2433851	.	+	.	ID=final_SNV_1180;Note=454_WS210_ILL,T>C
V	merged_SNVs_090612	SNV	15947654	15947654	.	+	.	ID=final_SNV_1181;Note=WS210_ILL,T>A
III	merged_SNVs_090612	SNV	452457	452457	.	+	.	ID=final_SNV_1182;Note=ILL,T>C
III	merged_SNVs_090612	SNV	540365	540365	.	+	.	ID=final_SNV_1183;Note=WS210_ILL,G>T
II	merged_SNVs_090612	SNV	7322468	7322468	.	+	.	ID=final_SNV_1184;Note=WS210_ILL,G>T
V	merged_SNVs_090612	SNV	20621223	20621223	.	+	.	ID=final_SNV_1185;Note=ILL,C>T
V	merged_SNVs_090612	SNV	2339893	2339893	.	+	.	ID=final_SNV_1186;Note=454_WS210_ILL,A>C
III	merged_SNVs_090612	SNV	12562459	12562459	.	+	.	ID=final_SNV_1187;Note=WS210_ILL,T>C
V	merged_SNVs_090612	SNV	15106358	15106358	.	+	.	ID=final_SNV_1188;Note=ILL,C>T
II	merged_SNVs_090612	SNV	2366689	2366689	.	+	.	ID=final_SNV_1189;Note=ILL,C>A
V	merged_SNVs_090612	SNV	15713924	15713924	.	+	.	ID=final_SNV_1190;Note=454_WS210_ILL,T>G
X	merged_SNVs_090612	SNV	11111606	11111606	.	+	.	ID=final_SNV_1191;Note=454_WS210_ILL,T>C
III	merged_SNVs_090612	SNV	1385279	1385279	.	+	.	ID=final_SNV_1192;Note=WS210_ILL,C>T
V	merged_SNVs_090612	SNV	623376	623376	.	+	.	ID=final_SNV_1193;Note=WS210_ILL,G>A
III	merged_SNVs_090612	SNV	12202754	12202754	.	+	.	ID=final_SNV_1194;Note=454,T>C
II	merged_SNVs_090612	SNV	5998526	5998526	.	+	.	ID=final_SNV_1195;Note=454_ILL,C>A
IV	merged_SNVs_090612	SNV	13725667	13725667	.	+	.	ID=final_SNV_1196;Note=WS210_ILL,A>T
II	merged_SNVs_090612	SNV	11995585	11995585	.	+	.	ID=final_SNV_1197;Note=ILL,T>C
V	merged_SNVs_090612	SNV	20608107	20608107	.	+	.	ID=final_SNV_1198;Note=454_ILL,T>A
IV	merged_SNVs_090612	SNV	2286714	2286714	.	+	.	ID=final_SNV_1199;Note=454_WS210_ILL,C>A
II	merged_SNVs_090612	SNV	1626535	1626535	.	+	.	ID=final_SNV_1200;Note=454_ILL,T>C
III	merged_SNVs_090612	SNV	3426449	3426449	.	+	.	ID=final_SNV_1201;Note=WS210,G>C
IV	merged_SNVs_090612	SNV	1650945	1650945	.	+	.	ID=final_SNV_1202;Note=WS210_ILL,G>A
II	merged_SNVs_090612	SNV	3695511	3695511	.	+	.	ID=final_SNV_1203;Note=454_ILL,A>T
V	merged_SNVs_090612	SNV	2810262	2810262	.	+	.	ID=final_SNV_1204;Note=454,C>T
IV	merged_SNVs_090612	SNV	14548561	14548561	.	+	.	ID=final_SNV_1205;Note=ILL,A>C
II	merged_SNVs_090612	SNV	1811400	1811400	.	+	.	ID=final_SNV_1206;Note=454,A>G
II	merged_SNVs_090612	SNV	2556831	2556831	.	+	.	ID=final_SNV_1207;Note=ILL,T>G
V	merged_SNVs_090612	SNV	20486595	20486595	.	+	.	ID=final_SNV_1208;Note=ILL,A>C
V	merged_SNVs_090612	SNV	15666020	15666020	.	+	.	ID=final_SNV_1209;Note=454_ILL,A>C
V	merged_SNVs_090612	SNV	16130926	16130926	.	+	.	ID=final_SNV_1210;Note=454_WS210_ILL,T>A
II	merged_SNVs_090612	SNV	3257005	3257005	.	+	.	ID=final_SNV_1211;Note=WS210_ILL,C>T
V	merged_SNVs_090612	SNV	2026305	2026305	.	+	.	ID=final_SNV_1212;Note=454_ILL,A>T
V	merged_SNVs_090612	SNV	18788999	18788999	.	+	.	ID=final_SNV_1213;Note=454_WS210_ILL,T>C
V	merged_SNVs_090612	SNV	18247211	18247211	.	+	.	ID=final_SNV_1214;Note=ILL,C>T
I	merged_SNVs_090612	SNV	11741231	11741231	.	+	.	ID=final_SNV_1215;Note=ILL,T>A
X	merged_SNVs_090612	SNV	3369153	3369153	.	+	.	ID=final_SNV_1216;Note=WS210_ILL,C>A
V	merged_SNVs_090612	SNV	17852950	17852950	.	+	.	ID=final_SNV_1217;Note=WS210,G>A
I	merged_SNVs_090612	SNV	14160076	14160076	.	+	.	ID=final_SNV_1218;Note=WS210_ILL,A>G
V	merged_SNVs_090612	SNV	2262787	2262787	.	+	.	ID=final_SNV_1219;Note=454_ILL,A>T
III	merged_SNVs_090612	SNV	10881800	10881800	.	+	.	ID=final_SNV_1220;Note=ILL,A>G
V	merged_SNVs_090612	SNV	9374214	9374214	.	+	.	ID=final_SNV_1221;Note=WS210_ILL,T>A
V	merged_SNVs_090612	SNV	15899084	15899084	.	+	.	ID=final_SNV_1222;Note=ILL,A>G
II	merged_SNVs_090612	SNV	9366957	9366957	.	+	.	ID=final_SNV_1223;Note=ILL,A>C
V	merged_SNVs_090612	SNV	7338675	7338675	.	+	.	ID=final_SNV_1224;Note=ILL,C>T
I	merged_SNVs_090612	SNV	12065161	12065161	.	+	.	ID=final_SNV_1225;Note=454_ILL,T>C
X	merged_SNVs_090612	SNV	14526752	14526752	.	+	.	ID=final_SNV_1226;Note=WS210_ILL,G>T
II	merged_SNVs_090612	SNV	2452099	2452099	.	+	.	ID=final_SNV_1227;Note=WS210_ILL,G>A
II	merged_SNVs_090612	SNV	12192092	12192092	.	+	.	ID=final_SNV_1228;Note=WS210_ILL,T>A
V	merged_SNVs_090612	SNV	10877038	10877038	.	+	.	ID=final_SNV_1229;Note=454_WS210_ILL,G>C
I	merged_SNVs_090612	SNV	13109585	13109585	.	+	.	ID=final_SNV_1230;Note=454_WS210_ILL,T>G
V	merged_SNVs_090612	SNV	675427	675427	.	+	.	ID=final_SNV_1231;Note=454_WS210_ILL,A>G
V	merged_SNVs_090612	SNV	16178843	16178843	.	+	.	ID=final_SNV_1232;Note=454_ILL,T>G
II	merged_SNVs_090612	SNV	2802283	2802283	.	+	.	ID=final_SNV_1233;Note=454_ILL,G>C
II	merged_SNVs_090612	SNV	12056546	12056546	.	+	.	ID=final_SNV_1234;Note=454_WS210_ILL,A>T
V	merged_SNVs_090612	SNV	16884749	16884749	.	+	.	ID=final_SNV_1235;Note=ILL,C>T
IV	merged_SNVs_090612	SNV	2645222	2645222	.	+	.	ID=final_SNV_1236;Note=ILL,T>A
III	merged_SNVs_090612	SNV	1616064	1616064	.	+	.	ID=final_SNV_1237;Note=ILL,T>C
V	merged_SNVs_090612	SNV	17406916	17406916	.	+	.	ID=final_SNV_1238;Note=WS210_ILL,C>G
IV	merged_SNVs_090612	SNV	14003410	14003410	.	+	.	ID=final_SNV_1239;Note=WS210,A>T
II	merged_SNVs_090612	SNV	3688323	3688323	.	+	.	ID=final_SNV_1240;Note=454_WS210_ILL,C>A
II	merged_SNVs_090612	SNV	1248243	1248243	.	+	.	ID=final_SNV_1241;Note=ILL,A>T
V	merged_SNVs_090612	SNV	20125819	20125819	.	+	.	ID=final_SNV_1242;Note=WS210_ILL,C>T
IV	merged_SNVs_090612	SNV	3410712	3410712	.	+	.	ID=final_SNV_1243;Note=ILL,C>T
V	merged_SNVs_090612	SNV	7658260	7658260	.	+	.	ID=final_SNV_1244;Note=454_WS210_ILL,T>C
II	merged_SNVs_090612	SNV	3237754	3237754	.	+	.	ID=final_SNV_1245;Note=ILL,C>T
V	merged_SNVs_090612	SNV	19389578	19389578	.	+	.	ID=final_SNV_1246;Note=WS210_ILL,A>G
IV	merged_SNVs_090612	SNV	3946863	3946863	.	+	.	ID=final_SNV_1247;Note=ILL,T>G
I	merged_SNVs_090612	SNV	1222418	1222418	.	+	.	ID=final_SNV_1248;Note=WS210_ILL,T>A
II	merged_SNVs_090612	SNV	2728267	2728267	.	+	.	ID=final_SNV_1249;Note=454_WS210_ILL,C>A
III	merged_SNVs_090612	SNV	10216202	10216202	.	+	.	ID=final_SNV_1250;Note=454_WS210_ILL,T>C
I	merged_SNVs_090612	SNV	2125679	2125679	.	+	.	ID=final_SNV_1251;Note=454_ILL,T>G
V	merged_SNVs_090612	SNV	17497292	17497292	.	+	.	ID=final_SNV_1252;Note=454_ILL,A>T
V	merged_SNVs_090612	SNV	20148864	20148864	.	+	.	ID=final_SNV_1253;Note=454,G>C
II	merged_SNVs_090612	SNV	2250492	2250492	.	+	.	ID=final_SNV_1254;Note=ILL,G>A
II	merged_SNVs_090612	SNV	8157163	8157163	.	+	.	ID=final_SNV_1255;Note=WS210_ILL,T>G
III	merged_SNVs_090612	SNV	7540360	7540360	.	+	.	ID=final_SNV_1256;Note=454_WS210_ILL,T>C
IV	merged_SNVs_090612	SNV	2707362	2707362	.	+	.	ID=final_SNV_1257;Note=454_WS210_ILL,C>T
IV	merged_SNVs_090612	SNV	2790407	2790407	.	+	.	ID=final_SNV_1258;Note=WS210_ILL,A>G
V	merged_SNVs_090612	SNV	16214920	16214920	.	+	.	ID=final_SNV_1259;Note=ILL,T>C
V	merged_SNVs_090612	SNV	18969685	18969685	.	+	.	ID=final_SNV_1260;Note=454_WS210_ILL,C>G
III	merged_SNVs_090612	SNV	990957	990957	.	+	.	ID=final_SNV_1261;Note=454_WS210_ILL,C>T
V	merged_SNVs_090612	SNV	2807256	2807256	.	+	.	ID=final_SNV_1262;Note=454_ILL,G>A
III	merged_SNVs_090612	SNV	8356213	8356213	.	+	.	ID=final_SNV_1263;Note=454_WS210_ILL,G>A
III	merged_SNVs_090612	SNV	10679929	10679929	.	+	.	ID=final_SNV_1264;Note=454_WS210_ILL,A>T
V	merged_SNVs_090612	SNV	17263777	17263777	.	+	.	ID=final_SNV_1265;Note=454_ILL,A>G
III	merged_SNVs_090612	SNV	488926	488926	.	+	.	ID=final_SNV_1266;Note=454_WS210_ILL,T>G
V	merged_SNVs_090612	SNV	16843492	16843492	.	+	.	ID=final_SNV_1267;Note=WS210_ILL,A>T
V	merged_SNVs_090612	SNV	10611831	10611831	.	+	.	ID=final_SNV_1268;Note=454,C>T
X	merged_SNVs_090612	SNV	1535279	1535279	.	+	.	ID=final_SNV_1269;Note=WS210_ILL,T>A
II	merged_SNVs_090612	SNV	6773687	6773687	.	+	.	ID=final_SNV_1270;Note=WS210_ILL,A>G
V	merged_SNVs_090612	SNV	13293687	13293687	.	+	.	ID=final_SNV_1271;Note=WS210_ILL,T>A
II	merged_SNVs_090612	SNV	12805206	12805206	.	+	.	ID=final_SNV_1272;Note=WS210_ILL,G>A
V	merged_SNVs_090612	SNV	19492898	19492898	.	+	.	ID=final_SNV_1273;Note=ILL,G>A
III	merged_SNVs_090612	SNV	11586439	11586439	.	+	.	ID=final_SNV_1274;Note=ILL,T>A
V	merged_SNVs_090612	SNV	7618287	7618287	.	+	.	ID=final_SNV_1275;Note=ILL,T>C
X	merged_SNVs_090612	SNV	1567901	1567901	.	+	.	ID=final_SNV_1276;Note=454_WS210_ILL,G>A
V	merged_SNVs_090612	SNV	6891350	6891350	.	+	.	ID=final_SNV_1277;Note=454_WS210_ILL,A>G
III	merged_SNVs_090612	SNV	22697	22697	.	+	.	ID=final_SNV_1278;Note=WS210_ILL,G>T
V	merged_SNVs_090612	SNV	7646177	7646177	.	+	.	ID=final_SNV_1279;Note=454_ILL,T>C
V	merged_SNVs_090612	SNV	3779235	3779235	.	+	.	ID=final_SNV_1280;Note=454_ILL,A>G
I	merged_SNVs_090612	SNV	3313266	3313266	.	+	.	ID=final_SNV_1281;Note=ILL,G>A
III	merged_SNVs_090612	SNV	12950939	12950939	.	+	.	ID=final_SNV_1282;Note=ILL,A>T
I	merged_SNVs_090612	SNV	1677003	1677003	.	+	.	ID=final_SNV_1283;Note=ILL,T>C
IV	merged_SNVs_090612	SNV	14551980	14551980	.	+	.	ID=final_SNV_1284;Note=WS210_ILL,T>C
III	merged_SNVs_090612	SNV	73950	73950	.	+	.	ID=final_SNV_1285;Note=WS210_ILL,T>A
X	merged_SNVs_090612	SNV	16122576	16122576	.	+	.	ID=final_SNV_1286;Note=WS210_ILL,C>A
III	merged_SNVs_090612	SNV	1508192	1508192	.	+	.	ID=final_SNV_1287;Note=WS210_ILL,C>G
III	merged_SNVs_090612	SNV	10721696	10721696	.	+	.	ID=final_SNV_1288;Note=454_ILL,A>T
V	merged_SNVs_090612	SNV	17279036	17279036	.	+	.	ID=final_SNV_1289;Note=ILL,A>G
II	merged_SNVs_090612	SNV	10971936	10971936	.	+	.	ID=final_SNV_1290;Note=WS210_ILL,G>T
III	merged_SNVs_090612	SNV	11863512	11863512	.	+	.	ID=final_SNV_1291;Note=ILL,G>T
II	merged_SNVs_090612	SNV	12256691	12256691	.	+	.	ID=final_SNV_1292;Note=WS210_ILL,C>T
I	merged_SNVs_090612	SNV	1586898	1586898	.	+	.	ID=final_SNV_1293;Note=454_WS210_ILL,T>C
I	merged_SNVs_090612	SNV	1752475	1752475	.	+	.	ID=final_SNV_1294;Note=454,A>C
V	merged_SNVs_090612	SNV	17405497	17405497	.	+	.	ID=final_SNV_1295;Note=ILL,C>T
IV	merged_SNVs_090612	SNV	10224379	10224379	.	+	.	ID=final_SNV_1296;Note=ILL,A>T
II	merged_SNVs_090612	SNV	921813	921813	.	+	.	ID=final_SNV_1297;Note=ILL,A>T
II	merged_SNVs_090612	SNV	12781958	12781958	.	+	.	ID=final_SNV_1298;Note=ILL,C>A
II	merged_SNVs_090612	SNV	3138505	3138505	.	+	.	ID=final_SNV_1299;Note=454,C>T
V	merged_SNVs_090612	SNV	20484940	20484940	.	+	.	ID=final_SNV_1300;Note=ILL,G>A
V	merged_SNVs_090612	SNV	7664701	7664701	.	+	.	ID=final_SNV_1301;Note=ILL,G>T
II	merged_SNVs_090612	SNV	2062100	2062100	.	+	.	ID=final_SNV_1302;Note=454_ILL,T>C
V	merged_SNVs_090612	SNV	19663625	19663625	.	+	.	ID=final_SNV_1303;Note=ILL,G>A
II	merged_SNVs_090612	SNV	3705746	3705746	.	+	.	ID=final_SNV_1304;Note=454_ILL,T>C
V	merged_SNVs_090612	SNV	1761162	1761162	.	+	.	ID=final_SNV_1305;Note=454_ILL,A>G
V	merged_SNVs_090612	SNV	15918246	15918246	.	+	.	ID=final_SNV_1306;Note=454_ILL,T>C
IV	merged_SNVs_090612	SNV	14439445	14439445	.	+	.	ID=final_SNV_1307;Note=WS210_ILL,G>A
V	merged_SNVs_090612	SNV	16134939	16134939	.	+	.	ID=final_SNV_1308;Note=ILL,T>A
V	merged_SNVs_090612	SNV	660142	660142	.	+	.	ID=final_SNV_1309;Note=WS210_ILL,A>G
V	merged_SNVs_090612	SNV	19089210	19089210	.	+	.	ID=final_SNV_1310;Note=454_WS210_ILL,A>G
V	merged_SNVs_090612	SNV	19385405	19385405	.	+	.	ID=final_SNV_1311;Note=454_ILL,T>C
V	merged_SNVs_090612	SNV	3214242	3214242	.	+	.	ID=final_SNV_1312;Note=454_ILL,T>C
V	merged_SNVs_090612	SNV	4036102	4036102	.	+	.	ID=final_SNV_1313;Note=WS210_ILL,G>A
V	merged_SNVs_090612	SNV	15258877	15258877	.	+	.	ID=final_SNV_1314;Note=454_ILL,G>A
V	merged_SNVs_090612	SNV	20170458	20170458	.	+	.	ID=final_SNV_1315;Note=ILL,C>T
III	merged_SNVs_090612	SNV	815838	815838	.	+	.	ID=final_SNV_1316;Note=WS210_ILL,T>A
X	merged_SNVs_090612	SNV	14160802	14160802	.	+	.	ID=final_SNV_1317;Note=ILL,A>G
V	merged_SNVs_090612	SNV	19688300	19688300	.	+	.	ID=final_SNV_1318;Note=ILL,A>G
II	merged_SNVs_090612	SNV	1800331	1800331	.	+	.	ID=final_SNV_1319;Note=ILL,T>G
V	merged_SNVs_090612	SNV	19193283	19193283	.	+	.	ID=final_SNV_1320;Note=WS210_ILL,T>A
II	merged_SNVs_090612	SNV	14119081	14119081	.	+	.	ID=final_SNV_1321;Note=WS210_ILL,T>A
V	merged_SNVs_090612	SNV	15890886	15890886	.	+	.	ID=final_SNV_1322;Note=454_ILL,T>A
V	merged_SNVs_090612	SNV	17814415	17814415	.	+	.	ID=final_SNV_1323;Note=ILL,A>G
X	merged_SNVs_090612	SNV	10739564	10739564	.	+	.	ID=final_SNV_1324;Note=WS210_ILL,C>T
V	merged_SNVs_090612	SNV	4052700	4052700	.	+	.	ID=final_SNV_1325;Note=ILL,G>T
II	merged_SNVs_090612	SNV	1940923	1940923	.	+	.	ID=final_SNV_1326;Note=454_ILL,A>C
V	merged_SNVs_090612	SNV	1385218	1385218	.	+	.	ID=final_SNV_1327;Note=454_WS210_ILL,C>T
V	merged_SNVs_090612	SNV	16377320	16377320	.	+	.	ID=final_SNV_1328;Note=WS210,G>A
V	merged_SNVs_090612	SNV	3957945	3957945	.	+	.	ID=final_SNV_1329;Note=ILL,G>A
V	merged_SNVs_090612	SNV	16808170	16808170	.	+	.	ID=final_SNV_1330;Note=WS210_ILL,C>G
V	merged_SNVs_090612	SNV	5371881	5371881	.	+	.	ID=final_SNV_1331;Note=WS210_ILL,T>C
II	merged_SNVs_090612	SNV	3805423	3805423	.	+	.	ID=final_SNV_1332;Note=WS210_ILL,T>A
V	merged_SNVs_090612	SNV	5282587	5282587	.	+	.	ID=final_SNV_1333;Note=ILL,C>A
IV	merged_SNVs_090612	SNV	11315279	11315279	.	+	.	ID=final_SNV_1334;Note=WS210_ILL,A>T
IV	merged_SNVs_090612	SNV	2571708	2571708	.	+	.	ID=final_SNV_1335;Note=454,A>C
V	merged_SNVs_090612	SNV	8446533	8446533	.	+	.	ID=final_SNV_1336;Note=WS210_ILL,T>A
V	merged_SNVs_090612	SNV	3509263	3509263	.	+	.	ID=final_SNV_1337;Note=WS210_ILL,A>G
X	merged_SNVs_090612	SNV	790474	790474	.	+	.	ID=final_SNV_1338;Note=WS210_ILL,T>G
IV	merged_SNVs_090612	SNV	16989369	16989369	.	+	.	ID=final_SNV_1339;Note=454_ILL,A>G
V	merged_SNVs_090612	SNV	3444662	3444662	.	+	.	ID=final_SNV_1340;Note=454_ILL,A>G
V	merged_SNVs_090612	SNV	4986459	4986459	.	+	.	ID=final_SNV_1341;Note=WS210_ILL,T>G
V	merged_SNVs_090612	SNV	1709140	1709140	.	+	.	ID=final_SNV_1342;Note=454_WS210_ILL,G>T
IV	merged_SNVs_090612	SNV	1606305	1606305	.	+	.	ID=final_SNV_1343;Note=WS210_ILL,A>T
I	merged_SNVs_090612	SNV	1057249	1057249	.	+	.	ID=final_SNV_1344;Note=WS210,A>T
X	merged_SNVs_090612	SNV	2282947	2282947	.	+	.	ID=final_SNV_1345;Note=WS210_ILL,G>A
I	merged_SNVs_090612	SNV	12866703	12866703	.	+	.	ID=final_SNV_1346;Note=ILL,C>T
IV	merged_SNVs_090612	SNV	7878267	7878267	.	+	.	ID=final_SNV_1347;Note=WS210_ILL,A>G
II	merged_SNVs_090612	SNV	666829	666829	.	+	.	ID=final_SNV_1348;Note=ILL,T>A
III	merged_SNVs_090612	SNV	957879	957879	.	+	.	ID=final_SNV_1349;Note=ILL,C>A
I	merged_SNVs_090612	SNV	3437594	3437594	.	+	.	ID=final_SNV_1350;Note=454_ILL,A>G
X	merged_SNVs_090612	SNV	14218848	14218848	.	+	.	ID=final_SNV_1351;Note=454_ILL,C>A
V	merged_SNVs_090612	SNV	15006289	15006289	.	+	.	ID=final_SNV_1352;Note=454_ILL,G>C
V	merged_SNVs_090612	SNV	1752560	1752560	.	+	.	ID=final_SNV_1353;Note=454_WS210_ILL,G>T
V	merged_SNVs_090612	SNV	710199	710199	.	+	.	ID=final_SNV_1354;Note=454,G>T
V	merged_SNVs_090612	SNV	526246	526246	.	+	.	ID=final_SNV_1355;Note=ILL,A>G
X	merged_SNVs_090612	SNV	10155161	10155161	.	+	.	ID=final_SNV_1356;Note=WS210_ILL,T>A
V	merged_SNVs_090612	SNV	15832058	15832058	.	+	.	ID=final_SNV_1357;Note=454,C>T
X	merged_SNVs_090612	SNV	7243874	7243874	.	+	.	ID=final_SNV_1358;Note=454_ILL,T>C
V	merged_SNVs_090612	SNV	2720090	2720090	.	+	.	ID=final_SNV_1359;Note=454_ILL,A>G
V	merged_SNVs_090612	SNV	1416158	1416158	.	+	.	ID=final_SNV_1360;Note=ILL,T>C
III	merged_SNVs_090612	SNV	1384624	1384624	.	+	.	ID=final_SNV_1361;Note=454,C>T
II	merged_SNVs_090612	SNV	2329664	2329664	.	+	.	ID=final_SNV_1362;Note=ILL,G>A
II	merged_SNVs_090612	SNV	11981364	11981364	.	+	.	ID=final_SNV_1363;Note=454_WS210_ILL,G>A
V	merged_SNVs_090612	SNV	4701055	4701055	.	+	.	ID=final_SNV_1364;Note=ILL,T>A
IV	merged_SNVs_090612	SNV	2498756	2498756	.	+	.	ID=final_SNV_1365;Note=WS210,T>A
III	merged_SNVs_090612	SNV	12256088	12256088	.	+	.	ID=final_SNV_1366;Note=WS210,A>T
IV	merged_SNVs_090612	SNV	13486410	13486410	.	+	.	ID=final_SNV_1367;Note=454_WS210_ILL,C>G
V	merged_SNVs_090612	SNV	19603277	19603277	.	+	.	ID=final_SNV_1368;Note=ILL,A>G
II	merged_SNVs_090612	SNV	13149532	13149532	.	+	.	ID=final_SNV_1369;Note=WS210_ILL,T>C
V	merged_SNVs_090612	SNV	7634845	7634845	.	+	.	ID=final_SNV_1370;Note=ILL,A>G
IV	merged_SNVs_090612	SNV	6279337	6279337	.	+	.	ID=final_SNV_1371;Note=454_ILL,A>T
II	merged_SNVs_090612	SNV	1666489	1666489	.	+	.	ID=final_SNV_1372;Note=454_ILL,A>G
II	merged_SNVs_090612	SNV	2943745	2943745	.	+	.	ID=final_SNV_1373;Note=ILL,A>T
I	merged_SNVs_090612	SNV	14627719	14627719	.	+	.	ID=final_SNV_1374;Note=454_ILL,G>A
IV	merged_SNVs_090612	SNV	2039138	2039138	.	+	.	ID=final_SNV_1375;Note=ILL,T>A
V	merged_SNVs_090612	SNV	2588461	2588461	.	+	.	ID=final_SNV_1376;Note=454_ILL,T>G
II	merged_SNVs_090612	SNV	2330040	2330040	.	+	.	ID=final_SNV_1377;Note=ILL,G>T
IV	merged_SNVs_090612	SNV	3293295	3293295	.	+	.	ID=final_SNV_1378;Note=WS210_ILL,T>A
III	merged_SNVs_090612	SNV	993069	993069	.	+	.	ID=final_SNV_1379;Note=WS210,T>A
I	merged_SNVs_090612	SNV	1004750	1004750	.	+	.	ID=final_SNV_1380;Note=454,T>C
V	merged_SNVs_090612	SNV	708131	708131	.	+	.	ID=final_SNV_1381;Note=454_ILL,G>A
II	merged_SNVs_090612	SNV	14036262	14036262	.	+	.	ID=final_SNV_1382;Note=454_ILL,A>G
IV	merged_SNVs_090612	SNV	16260920	16260920	.	+	.	ID=final_SNV_1383;Note=WS210_ILL,A>G
I	merged_SNVs_090612	SNV	4625827	4625827	.	+	.	ID=final_SNV_1384;Note=454_WS210_ILL,T>C
II	merged_SNVs_090612	SNV	3205478	3205478	.	+	.	ID=final_SNV_1385;Note=ILL,A>C
IV	merged_SNVs_090612	SNV	2120909	2120909	.	+	.	ID=final_SNV_1386;Note=454_WS210_ILL,G>T
IV	merged_SNVs_090612	SNV	2691814	2691814	.	+	.	ID=final_SNV_1387;Note=ILL,T>G
IV	merged_SNVs_090612	SNV	2597115	2597115	.	+	.	ID=final_SNV_1388;Note=454_ILL,T>A
I	merged_SNVs_090612	SNV	1116498	1116498	.	+	.	ID=final_SNV_1389;Note=454,T>A
V	merged_SNVs_090612	SNV	536853	536853	.	+	.	ID=final_SNV_1390;Note=ILL,G>A
III	merged_SNVs_090612	SNV	11312000	11312000	.	+	.	ID=final_SNV_1391;Note=WS210_ILL,A>T
V	merged_SNVs_090612	SNV	16091527	16091527	.	+	.	ID=final_SNV_1392;Note=ILL,C>T
III	merged_SNVs_090612	SNV	8366988	8366988	.	+	.	ID=final_SNV_1393;Note=454_ILL,T>C
III	merged_SNVs_090612	SNV	2025786	2025786	.	+	.	ID=final_SNV_1394;Note=ILL,A>T
V	merged_SNVs_090612	SNV	18690085	18690085	.	+	.	ID=final_SNV_1395;Note=ILL,G>A
II	merged_SNVs_090612	SNV	3729978	3729978	.	+	.	ID=final_SNV_1396;Note=WS210_ILL,A>G
II	merged_SNVs_090612	SNV	14351798	14351798	.	+	.	ID=final_SNV_1397;Note=WS210_ILL,A>T
III	merged_SNVs_090612	SNV	1650227	1650227	.	+	.	ID=final_SNV_1398;Note=454_WS210_ILL,C>A
II	merged_SNVs_090612	SNV	2867409	2867409	.	+	.	ID=final_SNV_1399;Note=454_ILL,T>C
X	merged_SNVs_090612	SNV	10858035	10858035	.	+	.	ID=final_SNV_1400;Note=WS210_ILL,C>T
V	merged_SNVs_090612	SNV	20544439	20544439	.	+	.	ID=final_SNV_1401;Note=WS210_ILL,T>C
I	merged_SNVs_090612	SNV	4419226	4419226	.	+	.	ID=final_SNV_1402;Note=WS210_ILL,C>T
V	merged_SNVs_090612	SNV	15835966	15835966	.	+	.	ID=final_SNV_1403;Note=ILL,T>A
V	merged_SNVs_090612	SNV	1569463	1569463	.	+	.	ID=final_SNV_1404;Note=WS210_ILL,G>T
II	merged_SNVs_090612	SNV	8853721	8853721	.	+	.	ID=final_SNV_1405;Note=WS210_ILL,A>G
IV	merged_SNVs_090612	SNV	3357429	3357429	.	+	.	ID=final_SNV_1406;Note=ILL,C>A
V	merged_SNVs_090612	SNV	17242668	17242668	.	+	.	ID=final_SNV_1407;Note=ILL,A>G
X	merged_SNVs_090612	SNV	3249171	3249171	.	+	.	ID=final_SNV_1408;Note=454_WS210_ILL,G>A
V	merged_SNVs_090612	SNV	14276839	14276839	.	+	.	ID=final_SNV_1409;Note=454_WS210_ILL,G>T
V	merged_SNVs_090612	SNV	7357664	7357664	.	+	.	ID=final_SNV_1410;Note=ILL,A>T
V	merged_SNVs_090612	SNV	2111366	2111366	.	+	.	ID=final_SNV_1411;Note=WS210_ILL,G>T
V	merged_SNVs_090612	SNV	7337058	7337058	.	+	.	ID=final_SNV_1412;Note=ILL,T>C
V	merged_SNVs_090612	SNV	16493989	16493989	.	+	.	ID=final_SNV_1413;Note=ILL,G>A
II	merged_SNVs_090612	SNV	1822505	1822505	.	+	.	ID=final_SNV_1414;Note=454_ILL,A>G
V	merged_SNVs_090612	SNV	16198516	16198516	.	+	.	ID=final_SNV_1415;Note=ILL,T>C
II	merged_SNVs_090612	SNV	11077499	11077499	.	+	.	ID=final_SNV_1416;Note=WS210_ILL,T>C
V	merged_SNVs_090612	SNV	2263303	2263303	.	+	.	ID=final_SNV_1417;Note=454_ILL,G>A
V	merged_SNVs_090612	SNV	19496213	19496213	.	+	.	ID=final_SNV_1418;Note=WS210_ILL,G>A
V	merged_SNVs_090612	SNV	19490118	19490118	.	+	.	ID=final_SNV_1419;Note=454_ILL,C>T
V	merged_SNVs_090612	SNV	2162412	2162412	.	+	.	ID=final_SNV_1420;Note=ILL,C>T
IV	merged_SNVs_090612	SNV	14567517	14567517	.	+	.	ID=final_SNV_1421;Note=WS210_ILL,C>T
II	merged_SNVs_090612	SNV	1917701	1917701	.	+	.	ID=final_SNV_1422;Note=ILL,G>A
V	merged_SNVs_090612	SNV	15952411	15952411	.	+	.	ID=final_SNV_1423;Note=454,A>G
II	merged_SNVs_090612	SNV	2476964	2476964	.	+	.	ID=final_SNV_1424;Note=ILL,T>C
III	merged_SNVs_090612	SNV	1563169	1563169	.	+	.	ID=final_SNV_1425;Note=ILL,A>T
IV	merged_SNVs_090612	SNV	3379387	3379387	.	+	.	ID=final_SNV_1426;Note=454_ILL,T>C
IV	merged_SNVs_090612	SNV	978210	978210	.	+	.	ID=final_SNV_1427;Note=ILL,C>A
V	merged_SNVs_090612	SNV	3808497	3808497	.	+	.	ID=final_SNV_1428;Note=WS210_ILL,A>T
V	merged_SNVs_090612	SNV	17330174	17330174	.	+	.	ID=final_SNV_1429;Note=ILL,C>T
II	merged_SNVs_090612	SNV	1186442	1186442	.	+	.	ID=final_SNV_1430;Note=ILL,A>T
V	merged_SNVs_090612	SNV	7172839	7172839	.	+	.	ID=final_SNV_1431;Note=WS210_ILL,T>C
V	merged_SNVs_090612	SNV	17348895	17348895	.	+	.	ID=final_SNV_1432;Note=ILL,T>G
V	merged_SNVs_090612	SNV	2259893	2259893	.	+	.	ID=final_SNV_1433;Note=454_ILL,G>A
V	merged_SNVs_090612	SNV	701600	701600	.	+	.	ID=final_SNV_1434;Note=454_ILL,A>G
X	merged_SNVs_090612	SNV	15344624	15344624	.	+	.	ID=final_SNV_1435;Note=WS210_ILL,C>T
V	merged_SNVs_090612	SNV	5181760	5181760	.	+	.	ID=final_SNV_1436;Note=ILL,T>A
V	merged_SNVs_090612	SNV	5153673	5153673	.	+	.	ID=final_SNV_1437;Note=WS210_ILL,G>C
II	merged_SNVs_090612	SNV	3723413	3723413	.	+	.	ID=final_SNV_1438;Note=454_ILL,T>A
V	merged_SNVs_090612	SNV	20321331	20321331	.	+	.	ID=final_SNV_1439;Note=454_WS210_ILL,G>A
V	merged_SNVs_090612	SNV	3598812	3598812	.	+	.	ID=final_SNV_1440;Note=ILL,G>T
IV	merged_SNVs_090612	SNV	15476232	15476232	.	+	.	ID=final_SNV_1441;Note=WS210_ILL,A>T
V	merged_SNVs_090612	SNV	20589532	20589532	.	+	.	ID=final_SNV_1442;Note=454_ILL,T>C
I	merged_SNVs_090612	SNV	3594766	3594766	.	+	.	ID=final_SNV_1443;Note=454_WS210_ILL,C>T
III	merged_SNVs_090612	SNV	1956512	1956512	.	+	.	ID=final_SNV_1444;Note=WS210_ILL,A>T
X	merged_SNVs_090612	SNV	5044798	5044798	.	+	.	ID=final_SNV_1445;Note=454_WS210_ILL,G>A
V	merged_SNVs_090612	SNV	7359885	7359885	.	+	.	ID=final_SNV_1446;Note=454,A>C
X	merged_SNVs_090612	SNV	617646	617646	.	+	.	ID=final_SNV_1447;Note=454_ILL,C>G
II	merged_SNVs_090612	SNV	12675351	12675351	.	+	.	ID=final_SNV_1448;Note=WS210_ILL,C>T
II	merged_SNVs_090612	SNV	12522375	12522375	.	+	.	ID=final_SNV_1449;Note=454_ILL,T>G
V	merged_SNVs_090612	SNV	18302595	18302595	.	+	.	ID=final_SNV_1450;Note=454,G>A
II	merged_SNVs_090612	SNV	1940523	1940523	.	+	.	ID=final_SNV_1451;Note=ILL,A>G
V	merged_SNVs_090612	SNV	15931791	15931791	.	+	.	ID=final_SNV_1452;Note=WS210_ILL,T>C
III	merged_SNVs_090612	SNV	11683188	11683188	.	+	.	ID=final_SNV_1453;Note=454_WS210_ILL,G>A
V	merged_SNVs_090612	SNV	15732277	15732277	.	+	.	ID=final_SNV_1454;Note=454_ILL,T>G
V	merged_SNVs_090612	SNV	11701486	11701486	.	+	.	ID=final_SNV_1455;Note=454_WS210_ILL,A>T
V	merged_SNVs_090612	SNV	3429876	3429876	.	+	.	ID=final_SNV_1456;Note=ILL,T>C
II	merged_SNVs_090612	SNV	1614338	1614338	.	+	.	ID=final_SNV_1457;Note=ILL,G>A
III	merged_SNVs_090612	SNV	174701	174701	.	+	.	ID=final_SNV_1458;Note=WS210_ILL,C>T
IV	merged_SNVs_090612	SNV	3963186	3963186	.	+	.	ID=final_SNV_1459;Note=454,A>G
V	merged_SNVs_090612	SNV	16771018	16771018	.	+	.	ID=final_SNV_1460;Note=WS210_ILL,G>T
IV	merged_SNVs_090612	SNV	31750	31750	.	+	.	ID=final_SNV_1461;Note=ILL,G>A
V	merged_SNVs_090612	SNV	3283737	3283737	.	+	.	ID=final_SNV_1462;Note=454,T>C
V	merged_SNVs_090612	SNV	17968692	17968692	.	+	.	ID=final_SNV_1463;Note=454_WS210,T>A
I	merged_SNVs_090612	SNV	4661158	4661158	.	+	.	ID=final_SNV_1464;Note=454_WS210_ILL,A>G
I	merged_SNVs_090612	SNV	5770284	5770284	.	+	.	ID=final_SNV_1465;Note=WS210_ILL,G>A
IV	merged_SNVs_090612	SNV	2769792	2769792	.	+	.	ID=final_SNV_1466;Note=ILL,C>A
III	merged_SNVs_090612	SNV	1437641	1437641	.	+	.	ID=final_SNV_1467;Note=WS210,G>A
II	merged_SNVs_090612	SNV	2489647	2489647	.	+	.	ID=final_SNV_1468;Note=WS210,T>A
II	merged_SNVs_090612	SNV	2894504	2894504	.	+	.	ID=final_SNV_1469;Note=WS210_ILL,T>A
III	merged_SNVs_090612	SNV	2177676	2177676	.	+	.	ID=final_SNV_1470;Note=WS210_ILL,T>G
V	merged_SNVs_090612	SNV	6893638	6893638	.	+	.	ID=final_SNV_1471;Note=454_WS210_ILL,T>A
V	merged_SNVs_090612	SNV	18253123	18253123	.	+	.	ID=final_SNV_1472;Note=ILL,A>G
I	merged_SNVs_090612	SNV	11156241	11156241	.	+	.	ID=final_SNV_1473;Note=ILL,C>T
II	merged_SNVs_090612	SNV	13950296	13950296	.	+	.	ID=final_SNV_1474;Note=ILL,A>T
III	merged_SNVs_090612	SNV	11742009	11742009	.	+	.	ID=final_SNV_1475;Note=454_WS210_ILL,C>G
III	merged_SNVs_090612	SNV	977785	977785	.	+	.	ID=final_SNV_1476;Note=WS210_ILL,A>G
II	merged_SNVs_090612	SNV	13742735	13742735	.	+	.	ID=final_SNV_1477;Note=WS210,G>A
V	merged_SNVs_090612	SNV	681933	681933	.	+	.	ID=final_SNV_1478;Note=454_ILL,G>A
X	merged_SNVs_090612	SNV	12013742	12013742	.	+	.	ID=final_SNV_1479;Note=ILL,A>G
I	merged_SNVs_090612	SNV	11806500	11806500	.	+	.	ID=final_SNV_1480;Note=454_ILL,T>C
II	merged_SNVs_090612	SNV	2355461	2355461	.	+	.	ID=final_SNV_1481;Note=ILL,C>A
IV	merged_SNVs_090612	SNV	16009626	16009626	.	+	.	ID=final_SNV_1482;Note=WS210_ILL,A>G
IV	merged_SNVs_090612	SNV	12282373	12282373	.	+	.	ID=final_SNV_1483;Note=WS210_ILL,A>G
V	merged_SNVs_090612	SNV	19375547	19375547	.	+	.	ID=final_SNV_1484;Note=WS210_ILL,A>G
III	merged_SNVs_090612	SNV	9003519	9003519	.	+	.	ID=final_SNV_1485;Note=454_ILL,T>C
II	merged_SNVs_090612	SNV	12701230	12701230	.	+	.	ID=final_SNV_1486;Note=ILL,G>A
V	merged_SNVs_090612	SNV	15307236	15307236	.	+	.	ID=final_SNV_1487;Note=WS210_ILL,C>T
V	merged_SNVs_090612	SNV	17361579	17361579	.	+	.	ID=final_SNV_1488;Note=ILL,G>C
II	merged_SNVs_090612	SNV	1548212	1548212	.	+	.	ID=final_SNV_1489;Note=ILL,T>A
II	merged_SNVs_090612	SNV	1759827	1759827	.	+	.	ID=final_SNV_1490;Note=ILL,A>C
I	merged_SNVs_090612	SNV	13729016	13729016	.	+	.	ID=final_SNV_1491;Note=ILL,A>T
III	merged_SNVs_090612	SNV	12833083	12833083	.	+	.	ID=final_SNV_1492;Note=454_ILL,G>A
I	merged_SNVs_090612	SNV	2340840	2340840	.	+	.	ID=final_SNV_1493;Note=454,A>C
V	merged_SNVs_090612	SNV	17809822	17809822	.	+	.	ID=final_SNV_1494;Note=ILL,G>A
I	merged_SNVs_090612	SNV	12614438	12614438	.	+	.	ID=final_SNV_1495;Note=WS210_ILL,A>G
X	merged_SNVs_090612	SNV	14735092	14735092	.	+	.	ID=final_SNV_1496;Note=WS210_ILL,T>C
I	merged_SNVs_090612	SNV	8679932	8679932	.	+	.	ID=final_SNV_1497;Note=WS210,A>T
IV	merged_SNVs_090612	SNV	6290498	6290498	.	+	.	ID=final_SNV_1498;Note=WS210,T>C
III	merged_SNVs_090612	SNV	143483	143483	.	+	.	ID=final_SNV_1499;Note=454_WS210_ILL,T>C
II	merged_SNVs_090612	SNV	13154486	13154486	.	+	.	ID=final_SNV_1500;Note=ILL,T>G
I	merged_SNVs_090612	SNV	9659344	9659344	.	+	.	ID=final_SNV_1501;Note=WS210_ILL,C>T
I	merged_SNVs_090612	SNV	8930067	8930067	.	+	.	ID=final_SNV_1502;Note=WS210_ILL,T>C
V	merged_SNVs_090612	SNV	11040322	11040322	.	+	.	ID=final_SNV_1503;Note=WS210_ILL,C>G
I	merged_SNVs_090612	SNV	12100127	12100127	.	+	.	ID=final_SNV_1504;Note=WS210_ILL,G>A
V	merged_SNVs_090612	SNV	15923268	15923268	.	+	.	ID=final_SNV_1505;Note=WS210_ILL,G>A
V	merged_SNVs_090612	SNV	584356	584356	.	+	.	ID=final_SNV_1506;Note=454_ILL,T>G
II	merged_SNVs_090612	SNV	13067879	13067879	.	+	.	ID=final_SNV_1507;Note=WS210_ILL,C>T
II	merged_SNVs_090612	SNV	11523086	11523086	.	+	.	ID=final_SNV_1508;Note=WS210_ILL,A>T
V	merged_SNVs_090612	SNV	16483798	16483798	.	+	.	ID=final_SNV_1509;Note=ILL,A>T
II	merged_SNVs_090612	SNV	12428873	12428873	.	+	.	ID=final_SNV_1510;Note=WS210_ILL,A>G
II	merged_SNVs_090612	SNV	1572281	1572281	.	+	.	ID=final_SNV_1511;Note=454_ILL,T>C
V	merged_SNVs_090612	SNV	3709827	3709827	.	+	.	ID=final_SNV_1512;Note=ILL,C>T
V	merged_SNVs_090612	SNV	3282799	3282799	.	+	.	ID=final_SNV_1513;Note=ILL,G>A
V	merged_SNVs_090612	SNV	12011923	12011923	.	+	.	ID=final_SNV_1514;Note=454_WS210_ILL,A>G
III	merged_SNVs_090612	SNV	11919290	11919290	.	+	.	ID=final_SNV_1515;Note=454_ILL,G>A
X	merged_SNVs_090612	SNV	11118580	11118580	.	+	.	ID=final_SNV_1516;Note=WS210_ILL,G>C
V	merged_SNVs_090612	SNV	10152095	10152095	.	+	.	ID=final_SNV_1517;Note=WS210_ILL,T>C
I	merged_SNVs_090612	SNV	1715687	1715687	.	+	.	ID=final_SNV_1518;Note=454_ILL,G>A
I	merged_SNVs_090612	SNV	10686637	10686637	.	+	.	ID=final_SNV_1519;Note=454_WS210_ILL,A>T
V	merged_SNVs_090612	SNV	539593	539593	.	+	.	ID=final_SNV_1520;Note=ILL,A>G
X	merged_SNVs_090612	SNV	16417047	16417047	.	+	.	ID=final_SNV_1521;Note=454_ILL,A>G
IV	merged_SNVs_090612	SNV	16187131	16187131	.	+	.	ID=final_SNV_1522;Note=WS210_ILL,A>G
I	merged_SNVs_090612	SNV	2801736	2801736	.	+	.	ID=final_SNV_1523;Note=454,A>G
X	merged_SNVs_090612	SNV	15295642	15295642	.	+	.	ID=final_SNV_1524;Note=WS210_ILL,T>C
III	merged_SNVs_090612	SNV	987064	987064	.	+	.	ID=final_SNV_1525;Note=ILL,T>C
I	merged_SNVs_090612	SNV	5574969	5574969	.	+	.	ID=final_SNV_1526;Note=ILL,T>A
I	merged_SNVs_090612	SNV	1173682	1173682	.	+	.	ID=final_SNV_1527;Note=454_ILL,T>C
I	merged_SNVs_090612	SNV	12623701	12623701	.	+	.	ID=final_SNV_1528;Note=ILL,C>A
III	merged_SNVs_090612	SNV	40113	40113	.	+	.	ID=final_SNV_1529;Note=454_WS210_ILL,A>G
III	merged_SNVs_090612	SNV	6324217	6324217	.	+	.	ID=final_SNV_1530;Note=454_WS210_ILL,A>T
V	merged_SNVs_090612	SNV	17779929	17779929	.	+	.	ID=final_SNV_1531;Note=454_ILL,A>G
I	merged_SNVs_090612	SNV	2173088	2173088	.	+	.	ID=final_SNV_1532;Note=454_WS210_ILL,T>G
II	merged_SNVs_090612	SNV	10484993	10484993	.	+	.	ID=final_SNV_1533;Note=454_WS210_ILL,A>G
IV	merged_SNVs_090612	SNV	4338103	4338103	.	+	.	ID=final_SNV_1534;Note=454_WS210_ILL,T>G
X	merged_SNVs_090612	SNV	16042503	16042503	.	+	.	ID=final_SNV_1535;Note=WS210_ILL,C>T
X	merged_SNVs_090612	SNV	13636012	13636012	.	+	.	ID=final_SNV_1536;Note=WS210_ILL,A>G
III	merged_SNVs_090612	SNV	12353443	12353443	.	+	.	ID=final_SNV_1537;Note=454_ILL,G>C
V	merged_SNVs_090612	SNV	17495153	17495153	.	+	.	ID=final_SNV_1538;Note=ILL,A>G
IV	merged_SNVs_090612	SNV	2528871	2528871	.	+	.	ID=final_SNV_1539;Note=ILL,C>T
II	merged_SNVs_090612	SNV	1699857	1699857	.	+	.	ID=final_SNV_1540;Note=WS210_ILL,A>T
IV	merged_SNVs_090612	SNV	9852588	9852588	.	+	.	ID=final_SNV_1541;Note=454_ILL,C>T
V	merged_SNVs_090612	SNV	5092372	5092372	.	+	.	ID=final_SNV_1542;Note=454_ILL,T>A
IV	merged_SNVs_090612	SNV	2211659	2211659	.	+	.	ID=final_SNV_1543;Note=454_ILL,A>G
III	merged_SNVs_090612	SNV	3035887	3035887	.	+	.	ID=final_SNV_1544;Note=ILL,T>C
V	merged_SNVs_090612	SNV	5142483	5142483	.	+	.	ID=final_SNV_1545;Note=WS210_ILL,A>G
III	merged_SNVs_090612	SNV	1910973	1910973	.	+	.	ID=final_SNV_1546;Note=WS210_ILL,C>G
X	merged_SNVs_090612	SNV	13243053	13243053	.	+	.	ID=final_SNV_1547;Note=WS210,G>T
V	merged_SNVs_090612	SNV	5559580	5559580	.	+	.	ID=final_SNV_1548;Note=WS210_ILL,T>G
I	merged_SNVs_090612	SNV	12871733	12871733	.	+	.	ID=final_SNV_1549;Note=454_WS210_ILL,T>C
III	merged_SNVs_090612	SNV	12614310	12614310	.	+	.	ID=final_SNV_1550;Note=WS210_ILL,T>C
X	merged_SNVs_090612	SNV	3889732	3889732	.	+	.	ID=final_SNV_1551;Note=454_ILL,A>G
II	merged_SNVs_090612	SNV	3862142	3862142	.	+	.	ID=final_SNV_1552;Note=454_ILL,G>A
V	merged_SNVs_090612	SNV	20134735	20134735	.	+	.	ID=final_SNV_1553;Note=WS210_ILL,T>A
V	merged_SNVs_090612	SNV	19833813	19833813	.	+	.	ID=final_SNV_1554;Note=ILL,C>T
V	merged_SNVs_090612	SNV	7332400	7332400	.	+	.	ID=final_SNV_1555;Note=ILL,T>C
II	merged_SNVs_090612	SNV	3254145	3254145	.	+	.	ID=final_SNV_1556;Note=ILL,C>A
V	merged_SNVs_090612	SNV	17992866	17992866	.	+	.	ID=final_SNV_1557;Note=ILL,T>C
V	merged_SNVs_090612	SNV	16657782	16657782	.	+	.	ID=final_SNV_1558;Note=WS210_ILL,G>A
II	merged_SNVs_090612	SNV	2291468	2291468	.	+	.	ID=final_SNV_1559;Note=ILL,C>T
V	merged_SNVs_090612	SNV	993248	993248	.	+	.	ID=final_SNV_1560;Note=WS210_ILL,T>A
V	merged_SNVs_090612	SNV	17084988	17084988	.	+	.	ID=final_SNV_1561;Note=WS210_ILL,C>A
III	merged_SNVs_090612	SNV	153294	153294	.	+	.	ID=final_SNV_1562;Note=WS210_ILL,G>A
III	merged_SNVs_090612	SNV	960934	960934	.	+	.	ID=final_SNV_1563;Note=ILL,A>G
IV	merged_SNVs_090612	SNV	3514792	3514792	.	+	.	ID=final_SNV_1564;Note=WS210,C>T
V	merged_SNVs_090612	SNV	2246286	2246286	.	+	.	ID=final_SNV_1565;Note=ILL,T>G
V	merged_SNVs_090612	SNV	15755561	15755561	.	+	.	ID=final_SNV_1566;Note=454,G>A
V	merged_SNVs_090612	SNV	3621513	3621513	.	+	.	ID=final_SNV_1567;Note=WS210_ILL,T>C
II	merged_SNVs_090612	SNV	12930345	12930345	.	+	.	ID=final_SNV_1568;Note=WS210_ILL,C>T
V	merged_SNVs_090612	SNV	19086400	19086400	.	+	.	ID=final_SNV_1569;Note=ILL,A>T
IV	merged_SNVs_090612	SNV	6292006	6292006	.	+	.	ID=final_SNV_1570;Note=ILL,G>A
I	merged_SNVs_090612	SNV	13372862	13372862	.	+	.	ID=final_SNV_1571;Note=WS210_ILL,G>A
II	merged_SNVs_090612	SNV	3721733	3721733	.	+	.	ID=final_SNV_1572;Note=454_ILL,C>G
III	merged_SNVs_090612	SNV	2163736	2163736	.	+	.	ID=final_SNV_1573;Note=WS210,G>A
X	merged_SNVs_090612	SNV	5389097	5389097	.	+	.	ID=final_SNV_1574;Note=454_WS210_ILL,G>A
V	merged_SNVs_090612	SNV	2289324	2289324	.	+	.	ID=final_SNV_1575;Note=ILL,C>T
X	merged_SNVs_090612	SNV	3599456	3599456	.	+	.	ID=final_SNV_1576;Note=WS210_ILL,A>G
III	merged_SNVs_090612	SNV	3329067	3329067	.	+	.	ID=final_SNV_1577;Note=WS210_ILL,G>C
V	merged_SNVs_090612	SNV	15913419	15913419	.	+	.	ID=final_SNV_1578;Note=ILL,C>A
V	merged_SNVs_090612	SNV	12445081	12445081	.	+	.	ID=final_SNV_1579;Note=WS210_ILL,T>G
III	merged_SNVs_090612	SNV	1529003	1529003	.	+	.	ID=final_SNV_1580;Note=WS210_ILL,A>G
V	merged_SNVs_090612	SNV	16293242	16293242	.	+	.	ID=final_SNV_1581;Note=ILL,A>T
II	merged_SNVs_090612	SNV	10443873	10443873	.	+	.	ID=final_SNV_1582;Note=454_WS210_ILL,A>G
X	merged_SNVs_090612	SNV	43867	43867	.	+	.	ID=final_SNV_1583;Note=ILL,C>A
II	merged_SNVs_090612	SNV	787415	787415	.	+	.	ID=final_SNV_1584;Note=WS210_ILL,C>T
V	merged_SNVs_090612	SNV	15957549	15957549	.	+	.	ID=final_SNV_1585;Note=454,A>G
II	merged_SNVs_090612	SNV	12074587	12074587	.	+	.	ID=final_SNV_1586;Note=WS210_ILL,C>T
I	merged_SNVs_090612	SNV	2439378	2439378	.	+	.	ID=final_SNV_1587;Note=WS210_ILL,C>A
X	merged_SNVs_090612	SNV	1882312	1882312	.	+	.	ID=final_SNV_1588;Note=WS210_ILL,T>C
V	merged_SNVs_090612	SNV	2754811	2754811	.	+	.	ID=final_SNV_1589;Note=WS210_ILL,G>A
II	merged_SNVs_090612	SNV	14415692	14415692	.	+	.	ID=final_SNV_1590;Note=WS210_ILL,A>T
IV	merged_SNVs_090612	SNV	16688417	16688417	.	+	.	ID=final_SNV_1591;Note=WS210_ILL,T>A
V	merged_SNVs_090612	SNV	16181799	16181799	.	+	.	ID=final_SNV_1592;Note=ILL,G>A
III	merged_SNVs_090612	SNV	10701230	10701230	.	+	.	ID=final_SNV_1593;Note=WS210_ILL,T>G
V	merged_SNVs_090612	SNV	19583961	19583961	.	+	.	ID=final_SNV_1594;Note=WS210_ILL,A>T
III	merged_SNVs_090612	SNV	87968	87968	.	+	.	ID=final_SNV_1595;Note=ILL,C>T
III	merged_SNVs_090612	SNV	12316183	12316183	.	+	.	ID=final_SNV_1596;Note=454_ILL,A>T
V	merged_SNVs_090612	SNV	1764096	1764096	.	+	.	ID=final_SNV_1597;Note=WS210_ILL,A>G
V	merged_SNVs_090612	SNV	17339291	17339291	.	+	.	ID=final_SNV_1598;Note=WS210,C>A
V	merged_SNVs_090612	SNV	19272895	19272895	.	+	.	ID=final_SNV_1599;Note=454_WS210_ILL,G>A
I	merged_SNVs_090612	SNV	6116871	6116871	.	+	.	ID=final_SNV_1600;Note=ILL,T>G
II	merged_SNVs_090612	SNV	14889856	14889856	.	+	.	ID=final_SNV_1601;Note=454_ILL,C>G
II	merged_SNVs_090612	SNV	3152317	3152317	.	+	.	ID=final_SNV_1602;Note=454_ILL,A>G
IV	merged_SNVs_090612	SNV	3957252	3957252	.	+	.	ID=final_SNV_1603;Note=454_ILL,T>C
V	merged_SNVs_090612	SNV	2707025	2707025	.	+	.	ID=final_SNV_1604;Note=WS210_ILL,C>A
V	merged_SNVs_090612	SNV	16001300	16001300	.	+	.	ID=final_SNV_1605;Note=WS210_ILL,C>T
I	merged_SNVs_090612	SNV	12302837	12302837	.	+	.	ID=final_SNV_1606;Note=ILL,A>G
II	merged_SNVs_090612	SNV	2548438	2548438	.	+	.	ID=final_SNV_1607;Note=WS210_ILL,G>A
X	merged_SNVs_090612	SNV	129092	129092	.	+	.	ID=final_SNV_1608;Note=ILL,T>G
II	merged_SNVs_090612	SNV	14025978	14025978	.	+	.	ID=final_SNV_1609;Note=ILL,G>T
V	merged_SNVs_090612	SNV	7330041	7330041	.	+	.	ID=final_SNV_1610;Note=454_ILL,C>T
V	merged_SNVs_090612	SNV	17811549	17811549	.	+	.	ID=final_SNV_1611;Note=ILL,T>C
II	merged_SNVs_090612	SNV	2051959	2051959	.	+	.	ID=final_SNV_1612;Note=454_ILL,C>T
I	merged_SNVs_090612	SNV	8085370	8085370	.	+	.	ID=final_SNV_1613;Note=454_WS210_ILL,A>G
III	merged_SNVs_090612	SNV	1206267	1206267	.	+	.	ID=final_SNV_1614;Note=WS210_ILL,C>T
V	merged_SNVs_090612	SNV	16499792	16499792	.	+	.	ID=final_SNV_1615;Note=ILL,T>G
V	merged_SNVs_090612	SNV	16178644	16178644	.	+	.	ID=final_SNV_1616;Note=ILL,A>C
V	merged_SNVs_090612	SNV	16183829	16183829	.	+	.	ID=final_SNV_1617;Note=454_ILL,C>T
II	merged_SNVs_090612	SNV	12409100	12409100	.	+	.	ID=final_SNV_1618;Note=ILL,A>G
V	merged_SNVs_090612	SNV	16267485	16267485	.	+	.	ID=final_SNV_1619;Note=454_WS210_ILL,A>G
V	merged_SNVs_090612	SNV	19507457	19507457	.	+	.	ID=final_SNV_1620;Note=ILL,A>T
X	merged_SNVs_090612	SNV	5237271	5237271	.	+	.	ID=final_SNV_1621;Note=454_ILL,A>C
IV	merged_SNVs_090612	SNV	13708887	13708887	.	+	.	ID=final_SNV_1622;Note=WS210_ILL,T>A
III	merged_SNVs_090612	SNV	12806794	12806794	.	+	.	ID=final_SNV_1623;Note=WS210_ILL,A>T
V	merged_SNVs_090612	SNV	685965	685965	.	+	.	ID=final_SNV_1624;Note=ILL,G>A
IV	merged_SNVs_090612	SNV	6742840	6742840	.	+	.	ID=final_SNV_1625;Note=WS210_ILL,T>C
V	merged_SNVs_090612	SNV	16954251	16954251	.	+	.	ID=final_SNV_1626;Note=454_WS210_ILL,A>G
V	merged_SNVs_090612	SNV	3143055	3143055	.	+	.	ID=final_SNV_1627;Note=WS210,T>A
V	merged_SNVs_090612	SNV	2906425	2906425	.	+	.	ID=final_SNV_1628;Note=ILL,G>T
II	merged_SNVs_090612	SNV	3759005	3759005	.	+	.	ID=final_SNV_1629;Note=ILL,G>A
I	merged_SNVs_090612	SNV	11921078	11921078	.	+	.	ID=final_SNV_1630;Note=WS210,C>T
V	merged_SNVs_090612	SNV	19377350	19377350	.	+	.	ID=final_SNV_1631;Note=ILL,T>A
II	merged_SNVs_090612	SNV	3281999	3281999	.	+	.	ID=final_SNV_1632;Note=WS210,A>C
II	merged_SNVs_090612	SNV	12800972	12800972	.	+	.	ID=final_SNV_1633;Note=WS210_ILL,A>C
IV	merged_SNVs_090612	SNV	3939013	3939013	.	+	.	ID=final_SNV_1634;Note=ILL,C>T
V	merged_SNVs_090612	SNV	17498489	17498489	.	+	.	ID=final_SNV_1635;Note=ILL,T>C
X	merged_SNVs_090612	SNV	2590177	2590177	.	+	.	ID=final_SNV_1636;Note=454_ILL,A>G
III	merged_SNVs_090612	SNV	7246091	7246091	.	+	.	ID=final_SNV_1637;Note=454_WS210_ILL,C>T
V	merged_SNVs_090612	SNV	18242678	18242678	.	+	.	ID=final_SNV_1638;Note=454_ILL,A>G
V	merged_SNVs_090612	SNV	6550524	6550524	.	+	.	ID=final_SNV_1639;Note=WS210_ILL,T>C
V	merged_SNVs_090612	SNV	12302354	12302354	.	+	.	ID=final_SNV_1640;Note=WS210_ILL,A>G
X	merged_SNVs_090612	SNV	1013406	1013406	.	+	.	ID=final_SNV_1641;Note=WS210_ILL,G>A
V	merged_SNVs_090612	SNV	15854438	15854438	.	+	.	ID=final_SNV_1642;Note=454_ILL,T>G
III	merged_SNVs_090612	SNV	3455809	3455809	.	+	.	ID=final_SNV_1643;Note=454_ILL,T>G
V	merged_SNVs_090612	SNV	18022024	18022024	.	+	.	ID=final_SNV_1644;Note=ILL,A>T
IV	merged_SNVs_090612	SNV	1018337	1018337	.	+	.	ID=final_SNV_1645;Note=WS210_ILL,A>G
II	merged_SNVs_090612	SNV	1538923	1538923	.	+	.	ID=final_SNV_1646;Note=454_ILL,A>C
III	merged_SNVs_090612	SNV	12262768	12262768	.	+	.	ID=final_SNV_1647;Note=WS210,A>T
IV	merged_SNVs_090612	SNV	6278847	6278847	.	+	.	ID=final_SNV_1648;Note=454_ILL,A>C
I	merged_SNVs_090612	SNV	2447300	2447300	.	+	.	ID=final_SNV_1649;Note=454_WS210_ILL,T>C
V	merged_SNVs_090612	SNV	2477584	2477584	.	+	.	ID=final_SNV_1650;Note=454,G>A
II	merged_SNVs_090612	SNV	12485285	12485285	.	+	.	ID=final_SNV_1651;Note=ILL,T>C
IV	merged_SNVs_090612	SNV	16037068	16037068	.	+	.	ID=final_SNV_1652;Note=WS210_ILL,G>T
II	merged_SNVs_090612	SNV	12616709	12616709	.	+	.	ID=final_SNV_1653;Note=WS210_ILL,A>T
II	merged_SNVs_090612	SNV	11543809	11543809	.	+	.	ID=final_SNV_1654;Note=454_WS210_ILL,A>G
III	merged_SNVs_090612	SNV	711296	711296	.	+	.	ID=final_SNV_1655;Note=WS210_ILL,A>G
II	merged_SNVs_090612	SNV	3781036	3781036	.	+	.	ID=final_SNV_1656;Note=454_ILL,T>A
V	merged_SNVs_090612	SNV	4579707	4579707	.	+	.	ID=final_SNV_1657;Note=454_ILL,T>C
V	merged_SNVs_090612	SNV	7607570	7607570	.	+	.	ID=final_SNV_1658;Note=WS210_ILL,G>C
V	merged_SNVs_090612	SNV	15926488	15926488	.	+	.	ID=final_SNV_1659;Note=WS210_ILL,A>C
IV	merged_SNVs_090612	SNV	1650414	1650414	.	+	.	ID=final_SNV_1660;Note=ILL,A>T
II	merged_SNVs_090612	SNV	1614553	1614553	.	+	.	ID=final_SNV_1661;Note=ILL,G>A
I	merged_SNVs_090612	SNV	13553508	13553508	.	+	.	ID=final_SNV_1662;Note=WS210,G>A
II	merged_SNVs_090612	SNV	7131756	7131756	.	+	.	ID=final_SNV_1663;Note=454_WS210_ILL,A>C
X	merged_SNVs_090612	SNV	15261769	15261769	.	+	.	ID=final_SNV_1664;Note=454_WS210_ILL,C>T
III	merged_SNVs_090612	SNV	125951	125951	.	+	.	ID=final_SNV_1665;Note=ILL,C>T
V	merged_SNVs_090612	SNV	6382083	6382083	.	+	.	ID=final_SNV_1666;Note=454_WS210_ILL,G>T
III	merged_SNVs_090612	SNV	1393264	1393264	.	+	.	ID=final_SNV_1667;Note=ILL,A>G
V	merged_SNVs_090612	SNV	20206178	20206178	.	+	.	ID=final_SNV_1668;Note=454_ILL,C>A
II	merged_SNVs_090612	SNV	1807464	1807464	.	+	.	ID=final_SNV_1669;Note=454_ILL,C>T
II	merged_SNVs_090612	SNV	1046058	1046058	.	+	.	ID=final_SNV_1670;Note=ILL,C>T
IV	merged_SNVs_090612	SNV	11260819	11260819	.	+	.	ID=final_SNV_1671;Note=WS210_ILL,C>A
II	merged_SNVs_090612	SNV	1785266	1785266	.	+	.	ID=final_SNV_1672;Note=454_ILL,T>A
IV	merged_SNVs_090612	SNV	15379015	15379015	.	+	.	ID=final_SNV_1673;Note=WS210_ILL,C>T
III	merged_SNVs_090612	SNV	185560	185560	.	+	.	ID=final_SNV_1674;Note=WS210_ILL,T>C
II	merged_SNVs_090612	SNV	1785656	1785656	.	+	.	ID=final_SNV_1675;Note=454_ILL,A>C
II	merged_SNVs_090612	SNV	1069967	1069967	.	+	.	ID=final_SNV_1676;Note=454,G>T
III	merged_SNVs_090612	SNV	1469439	1469439	.	+	.	ID=final_SNV_1677;Note=454,A>G
II	merged_SNVs_090612	SNV	8792007	8792007	.	+	.	ID=final_SNV_1678;Note=454_WS210_ILL,T>C
II	merged_SNVs_090612	SNV	2724907	2724907	.	+	.	ID=final_SNV_1679;Note=ILL,C>T
V	merged_SNVs_090612	SNV	6412356	6412356	.	+	.	ID=final_SNV_1680;Note=WS210_ILL,A>C
I	merged_SNVs_090612	SNV	2553760	2553760	.	+	.	ID=final_SNV_1681;Note=ILL,A>T
X	merged_SNVs_090612	SNV	14758800	14758800	.	+	.	ID=final_SNV_1682;Note=WS210_ILL,A>T
III	merged_SNVs_090612	SNV	10128845	10128845	.	+	.	ID=final_SNV_1683;Note=454,T>G
V	merged_SNVs_090612	SNV	2903862	2903862	.	+	.	ID=final_SNV_1684;Note=WS210,T>C
V	merged_SNVs_090612	SNV	20310680	20310680	.	+	.	ID=final_SNV_1685;Note=WS210_ILL,A>G
IV	merged_SNVs_090612	SNV	16196461	16196461	.	+	.	ID=final_SNV_1686;Note=454_WS210_ILL,T>A
X	merged_SNVs_090612	SNV	14220089	14220089	.	+	.	ID=final_SNV_1687;Note=454,T>C
III	merged_SNVs_090612	SNV	1296344	1296344	.	+	.	ID=final_SNV_1688;Note=ILL,T>A
V	merged_SNVs_090612	SNV	7341592	7341592	.	+	.	ID=final_SNV_1689;Note=454_ILL,A>G
II	merged_SNVs_090612	SNV	3918729	3918729	.	+	.	ID=final_SNV_1690;Note=454_ILL,G>C
II	merged_SNVs_090612	SNV	1927708	1927708	.	+	.	ID=final_SNV_1691;Note=454,C>A
X	merged_SNVs_090612	SNV	14162204	14162204	.	+	.	ID=final_SNV_1692;Note=454_ILL,A>C
X	merged_SNVs_090612	SNV	6823248	6823248	.	+	.	ID=final_SNV_1693;Note=454_WS210_ILL,C>T
V	merged_SNVs_090612	SNV	2269372	2269372	.	+	.	ID=final_SNV_1694;Note=454,T>C
V	merged_SNVs_090612	SNV	19510789	19510789	.	+	.	ID=final_SNV_1695;Note=454_ILL,G>T
IV	merged_SNVs_090612	SNV	16119538	16119538	.	+	.	ID=final_SNV_1696;Note=454_WS210_ILL,G>A
IV	merged_SNVs_090612	SNV	16460768	16460768	.	+	.	ID=final_SNV_1697;Note=WS210_ILL,C>T
I	merged_SNVs_090612	SNV	10018095	10018095	.	+	.	ID=final_SNV_1698;Note=454_WS210_ILL,A>T
IV	merged_SNVs_090612	SNV	3217655	3217655	.	+	.	ID=final_SNV_1699;Note=WS210_ILL,A>G
II	merged_SNVs_090612	SNV	12160377	12160377	.	+	.	ID=final_SNV_1700;Note=WS210_ILL,A>T
IV	merged_SNVs_090612	SNV	1355578	1355578	.	+	.	ID=final_SNV_1701;Note=454_WS210_ILL,A>C
V	merged_SNVs_090612	SNV	20587814	20587814	.	+	.	ID=final_SNV_1702;Note=ILL,T>A
III	merged_SNVs_090612	SNV	12872472	12872472	.	+	.	ID=final_SNV_1703;Note=WS210_ILL,A>C
II	merged_SNVs_090612	SNV	992934	992934	.	+	.	ID=final_SNV_1704;Note=454_WS210_ILL,T>G
V	merged_SNVs_090612	SNV	7635923	7635923	.	+	.	ID=final_SNV_1705;Note=454_WS210_ILL,T>G
V	merged_SNVs_090612	SNV	20132707	20132707	.	+	.	ID=final_SNV_1706;Note=ILL,C>T
IV	merged_SNVs_090612	SNV	16979069	16979069	.	+	.	ID=final_SNV_1707;Note=WS210_ILL,G>A
I	merged_SNVs_090612	SNV	2447283	2447283	.	+	.	ID=final_SNV_1708;Note=454_WS210_ILL,C>G
II	merged_SNVs_090612	SNV	592185	592185	.	+	.	ID=final_SNV_1709;Note=454,G>T
V	merged_SNVs_090612	SNV	2273475	2273475	.	+	.	ID=final_SNV_1710;Note=ILL,G>T
V	merged_SNVs_090612	SNV	17190703	17190703	.	+	.	ID=final_SNV_1711;Note=WS210_ILL,C>T
V	merged_SNVs_090612	SNV	564115	564115	.	+	.	ID=final_SNV_1712;Note=454,C>T
V	merged_SNVs_090612	SNV	17267576	17267576	.	+	.	ID=final_SNV_1713;Note=WS210_ILL,A>C
I	merged_SNVs_090612	SNV	4436185	4436185	.	+	.	ID=final_SNV_1714;Note=WS210_ILL,C>T
II	merged_SNVs_090612	SNV	2179508	2179508	.	+	.	ID=final_SNV_1715;Note=454_ILL,C>T
III	merged_SNVs_090612	SNV	10009283	10009283	.	+	.	ID=final_SNV_1716;Note=454_ILL,A>G
V	merged_SNVs_090612	SNV	20600641	20600641	.	+	.	ID=final_SNV_1717;Note=WS210_ILL,T>G
V	merged_SNVs_090612	SNV	15958562	15958562	.	+	.	ID=final_SNV_1718;Note=ILL,C>A
X	merged_SNVs_090612	SNV	11442813	11442813	.	+	.	ID=final_SNV_1719;Note=ILL,A>G
II	merged_SNVs_090612	SNV	2958942	2958942	.	+	.	ID=final_SNV_1720;Note=WS210_ILL,C>T
I	merged_SNVs_090612	SNV	11582735	11582735	.	+	.	ID=final_SNV_1721;Note=WS210_ILL,A>T
X	merged_SNVs_090612	SNV	1363630	1363630	.	+	.	ID=final_SNV_1722;Note=ILL,T>G
V	merged_SNVs_090612	SNV	6866569	6866569	.	+	.	ID=final_SNV_1723;Note=WS210_ILL,T>C
X	merged_SNVs_090612	SNV	8611152	8611152	.	+	.	ID=final_SNV_1724;Note=454,A>G
V	merged_SNVs_090612	SNV	15946869	15946869	.	+	.	ID=final_SNV_1725;Note=454_ILL,T>C
II	merged_SNVs_090612	SNV	5492158	5492158	.	+	.	ID=final_SNV_1726;Note=ILL,G>A
II	merged_SNVs_090612	SNV	12632950	12632950	.	+	.	ID=final_SNV_1727;Note=454,T>C
III	merged_SNVs_090612	SNV	10839528	10839528	.	+	.	ID=final_SNV_1728;Note=WS210_ILL,T>C
II	merged_SNVs_090612	SNV	4154133	4154133	.	+	.	ID=final_SNV_1729;Note=WS210,T>A
V	merged_SNVs_090612	SNV	3281426	3281426	.	+	.	ID=final_SNV_1730;Note=454,C>G
II	merged_SNVs_090612	SNV	2291867	2291867	.	+	.	ID=final_SNV_1731;Note=454,C>T
IV	merged_SNVs_090612	SNV	2572125	2572125	.	+	.	ID=final_SNV_1732;Note=454,G>T
V	merged_SNVs_090612	SNV	20615589	20615589	.	+	.	ID=final_SNV_1733;Note=WS210_ILL,T>G
IV	merged_SNVs_090612	SNV	6753387	6753387	.	+	.	ID=final_SNV_1734;Note=WS210,T>C
V	merged_SNVs_090612	SNV	719334	719334	.	+	.	ID=final_SNV_1735;Note=454_ILL,T>G
II	merged_SNVs_090612	SNV	3240404	3240404	.	+	.	ID=final_SNV_1736;Note=ILL,A>T
I	merged_SNVs_090612	SNV	1750061	1750061	.	+	.	ID=final_SNV_1737;Note=454,C>T
V	merged_SNVs_090612	SNV	3920920	3920920	.	+	.	ID=final_SNV_1738;Note=454_WS210_ILL,G>A
V	merged_SNVs_090612	SNV	5178830	5178830	.	+	.	ID=final_SNV_1739;Note=454_WS210_ILL,C>T
V	merged_SNVs_090612	SNV	17430183	17430183	.	+	.	ID=final_SNV_1740;Note=454_WS210_ILL,A>G
V	merged_SNVs_090612	SNV	3726493	3726493	.	+	.	ID=final_SNV_1741;Note=WS210,T>C
III	merged_SNVs_090612	SNV	3156794	3156794	.	+	.	ID=final_SNV_1742;Note=WS210_ILL,G>C
I	merged_SNVs_090612	SNV	1993143	1993143	.	+	.	ID=final_SNV_1743;Note=WS210_ILL,G>A
V	merged_SNVs_090612	SNV	15659985	15659985	.	+	.	ID=final_SNV_1744;Note=454_WS210_ILL,T>C
V	merged_SNVs_090612	SNV	5126974	5126974	.	+	.	ID=final_SNV_1745;Note=454_WS210_ILL,A>G
IV	merged_SNVs_090612	SNV	3865220	3865220	.	+	.	ID=final_SNV_1746;Note=454_WS210_ILL,A>G
IV	merged_SNVs_090612	SNV	2863617	2863617	.	+	.	ID=final_SNV_1747;Note=WS210_ILL,T>G
II	merged_SNVs_090612	SNV	1624496	1624496	.	+	.	ID=final_SNV_1748;Note=ILL,T>G
I	merged_SNVs_090612	SNV	11400920	11400920	.	+	.	ID=final_SNV_1749;Note=ILL,C>T
III	merged_SNVs_090612	SNV	1717207	1717207	.	+	.	ID=final_SNV_1750;Note=454,A>C
III	merged_SNVs_090612	SNV	3093972	3093972	.	+	.	ID=final_SNV_1751;Note=ILL,A>T
III	merged_SNVs_090612	SNV	11850367	11850367	.	+	.	ID=final_SNV_1752;Note=WS210_ILL,T>A
V	merged_SNVs_090612	SNV	19478810	19478810	.	+	.	ID=final_SNV_1753;Note=454_WS210_ILL,A>G
V	merged_SNVs_090612	SNV	17465350	17465350	.	+	.	ID=final_SNV_1754;Note=454_ILL,C>A
II	merged_SNVs_090612	SNV	3010880	3010880	.	+	.	ID=final_SNV_1755;Note=WS210_ILL,T>G
II	merged_SNVs_090612	SNV	2683840	2683840	.	+	.	ID=final_SNV_1756;Note=454_WS210_ILL,A>T
I	merged_SNVs_090612	SNV	1519313	1519313	.	+	.	ID=final_SNV_1757;Note=ILL,A>G
IV	merged_SNVs_090612	SNV	7466083	7466083	.	+	.	ID=final_SNV_1758;Note=454,A>T
V	merged_SNVs_090612	SNV	18693866	18693866	.	+	.	ID=final_SNV_1759;Note=454_ILL,A>T
V	merged_SNVs_090612	SNV	20222705	20222705	.	+	.	ID=final_SNV_1760;Note=ILL,G>T
X	merged_SNVs_090612	SNV	15859054	15859054	.	+	.	ID=final_SNV_1761;Note=WS210_ILL,C>T
I	merged_SNVs_090612	SNV	2479400	2479400	.	+	.	ID=final_SNV_1762;Note=WS210_ILL,G>T
II	merged_SNVs_090612	SNV	10858802	10858802	.	+	.	ID=final_SNV_1763;Note=WS210_ILL,C>T
IV	merged_SNVs_090612	SNV	14305329	14305329	.	+	.	ID=final_SNV_1764;Note=WS210_ILL,G>A
V	merged_SNVs_090612	SNV	18175507	18175507	.	+	.	ID=final_SNV_1765;Note=ILL,T>C
V	merged_SNVs_090612	SNV	20599339	20599339	.	+	.	ID=final_SNV_1766;Note=WS210_ILL,A>G
I	merged_SNVs_090612	SNV	2452600	2452600	.	+	.	ID=final_SNV_1767;Note=ILL,C>T
II	merged_SNVs_090612	SNV	11981588	11981588	.	+	.	ID=final_SNV_1768;Note=454_ILL,T>C
II	merged_SNVs_090612	SNV	2079985	2079985	.	+	.	ID=final_SNV_1769;Note=454_ILL,T>A
II	merged_SNVs_090612	SNV	2452143	2452143	.	+	.	ID=final_SNV_1770;Note=454_WS210_ILL,A>T
V	merged_SNVs_090612	SNV	3248033	3248033	.	+	.	ID=final_SNV_1771;Note=WS210_ILL,G>A
III	merged_SNVs_090612	SNV	1894958	1894958	.	+	.	ID=final_SNV_1772;Note=WS210_ILL,G>A
I	merged_SNVs_090612	SNV	12119976	12119976	.	+	.	ID=final_SNV_1773;Note=454,A>C
III	merged_SNVs_090612	SNV	1317221	1317221	.	+	.	ID=final_SNV_1774;Note=ILL,T>C
V	merged_SNVs_090612	SNV	20478918	20478918	.	+	.	ID=final_SNV_1775;Note=WS210_ILL,T>A
V	merged_SNVs_090612	SNV	15745142	15745142	.	+	.	ID=final_SNV_1776;Note=454,G>A
V	merged_SNVs_090612	SNV	7778085	7778085	.	+	.	ID=final_SNV_1777;Note=WS210_ILL,G>A
III	merged_SNVs_090612	SNV	4079408	4079408	.	+	.	ID=final_SNV_1778;Note=454_ILL,C>A
X	merged_SNVs_090612	SNV	5379055	5379055	.	+	.	ID=final_SNV_1779;Note=454_ILL,T>C
V	merged_SNVs_090612	SNV	19089953	19089953	.	+	.	ID=final_SNV_1780;Note=WS210_ILL,C>A
IV	merged_SNVs_090612	SNV	2744310	2744310	.	+	.	ID=final_SNV_1781;Note=WS210_ILL,C>G
V	merged_SNVs_090612	SNV	16909826	16909826	.	+	.	ID=final_SNV_1782;Note=454_WS210_ILL,T>A
V	merged_SNVs_090612	SNV	12443647	12443647	.	+	.	ID=final_SNV_1783;Note=454_ILL,C>G
IV	merged_SNVs_090612	SNV	2704217	2704217	.	+	.	ID=final_SNV_1784;Note=ILL,A>G
II	merged_SNVs_090612	SNV	2528207	2528207	.	+	.	ID=final_SNV_1785;Note=WS210_ILL,A>T
III	merged_SNVs_090612	SNV	10381857	10381857	.	+	.	ID=final_SNV_1786;Note=454_ILL,T>A
V	merged_SNVs_090612	SNV	15943903	15943903	.	+	.	ID=final_SNV_1787;Note=454_ILL,T>G
V	merged_SNVs_090612	SNV	1134257	1134257	.	+	.	ID=final_SNV_1788;Note=454_ILL,A>G
V	merged_SNVs_090612	SNV	15836697	15836697	.	+	.	ID=final_SNV_1789;Note=ILL,G>A
X	merged_SNVs_090612	SNV	16398215	16398215	.	+	.	ID=final_SNV_1790;Note=WS210_ILL,A>C
II	merged_SNVs_090612	SNV	1778230	1778230	.	+	.	ID=final_SNV_1791;Note=ILL,T>A
I	merged_SNVs_090612	SNV	11814867	11814867	.	+	.	ID=final_SNV_1792;Note=WS210_ILL,T>A
V	merged_SNVs_090612	SNV	537971	537971	.	+	.	ID=final_SNV_1793;Note=454_ILL,G>A
V	merged_SNVs_090612	SNV	2271698	2271698	.	+	.	ID=final_SNV_1794;Note=454,A>T
V	merged_SNVs_090612	SNV	7596817	7596817	.	+	.	ID=final_SNV_1795;Note=454_ILL,T>G
V	merged_SNVs_090612	SNV	5019400	5019400	.	+	.	ID=final_SNV_1796;Note=454_WS210_ILL,C>A
V	merged_SNVs_090612	SNV	1983988	1983988	.	+	.	ID=final_SNV_1797;Note=454_ILL,C>T
V	merged_SNVs_090612	SNV	18355769	18355769	.	+	.	ID=final_SNV_1798;Note=454_WS210_ILL,C>T
V	merged_SNVs_090612	SNV	3091006	3091006	.	+	.	ID=final_SNV_1799;Note=ILL,T>C
V	merged_SNVs_090612	SNV	7091662	7091662	.	+	.	ID=final_SNV_1800;Note=WS210_ILL,G>A
III	merged_SNVs_090612	SNV	968234	968234	.	+	.	ID=final_SNV_1801;Note=ILL,A>T
II	merged_SNVs_090612	SNV	14310891	14310891	.	+	.	ID=final_SNV_1802;Note=ILL,T>A
II	merged_SNVs_090612	SNV	2829521	2829521	.	+	.	ID=final_SNV_1803;Note=ILL,A>G
I	merged_SNVs_090612	SNV	11902768	11902768	.	+	.	ID=final_SNV_1804;Note=454,C>A
V	merged_SNVs_090612	SNV	18499814	18499814	.	+	.	ID=final_SNV_1805;Note=454_WS210_ILL,C>T
V	merged_SNVs_090612	SNV	19487474	19487474	.	+	.	ID=final_SNV_1806;Note=454_ILL,T>G
III	merged_SNVs_090612	SNV	975854	975854	.	+	.	ID=final_SNV_1807;Note=454_ILL,A>G
V	merged_SNVs_090612	SNV	11539985	11539985	.	+	.	ID=final_SNV_1808;Note=ILL,A>G
V	merged_SNVs_090612	SNV	17311791	17311791	.	+	.	ID=final_SNV_1809;Note=454,G>A
III	merged_SNVs_090612	SNV	1381895	1381895	.	+	.	ID=final_SNV_1810;Note=454,T>A
III	merged_SNVs_090612	SNV	1390074	1390074	.	+	.	ID=final_SNV_1811;Note=ILL,C>T
III	merged_SNVs_090612	SNV	9403	9403	.	+	.	ID=final_SNV_1812;Note=ILL,G>A
II	merged_SNVs_090612	SNV	2373768	2373768	.	+	.	ID=final_SNV_1813;Note=ILL,A>T
X	merged_SNVs_090612	SNV	1535535	1535535	.	+	.	ID=final_SNV_1814;Note=WS210_ILL,A>G
III	merged_SNVs_090612	SNV	2593665	2593665	.	+	.	ID=final_SNV_1815;Note=ILL,A>T
V	merged_SNVs_090612	SNV	17041412	17041412	.	+	.	ID=final_SNV_1816;Note=WS210_ILL,T>C
V	merged_SNVs_090612	SNV	16488220	16488220	.	+	.	ID=final_SNV_1817;Note=454,A>C
X	merged_SNVs_090612	SNV	15287349	15287349	.	+	.	ID=final_SNV_1818;Note=454_ILL,A>G
IV	merged_SNVs_090612	SNV	1082917	1082917	.	+	.	ID=final_SNV_1819;Note=454_ILL,T>C
II	merged_SNVs_090612	SNV	11991109	11991109	.	+	.	ID=final_SNV_1820;Note=WS210_ILL,G>A
V	merged_SNVs_090612	SNV	19499270	19499270	.	+	.	ID=final_SNV_1821;Note=454,C>T
III	merged_SNVs_090612	SNV	110077	110077	.	+	.	ID=final_SNV_1822;Note=454,A>T
II	merged_SNVs_090612	SNV	1786854	1786854	.	+	.	ID=final_SNV_1823;Note=ILL,G>T
V	merged_SNVs_090612	SNV	677558	677558	.	+	.	ID=final_SNV_1824;Note=WS210_ILL,C>A
V	merged_SNVs_090612	SNV	17971672	17971672	.	+	.	ID=final_SNV_1825;Note=WS210_ILL,G>A
V	merged_SNVs_090612	SNV	2169151	2169151	.	+	.	ID=final_SNV_1826;Note=ILL,G>A
IV	merged_SNVs_090612	SNV	1075351	1075351	.	+	.	ID=final_SNV_1827;Note=WS210,C>T
II	merged_SNVs_090612	SNV	12093260	12093260	.	+	.	ID=final_SNV_1828;Note=WS210_ILL,C>A
V	merged_SNVs_090612	SNV	20160446	20160446	.	+	.	ID=final_SNV_1829;Note=WS210_ILL,T>G
V	merged_SNVs_090612	SNV	15569938	15569938	.	+	.	ID=final_SNV_1830;Note=WS210,T>A
II	merged_SNVs_090612	SNV	1987725	1987725	.	+	.	ID=final_SNV_1831;Note=WS210_ILL,A>G
II	merged_SNVs_090612	SNV	2139053	2139053	.	+	.	ID=final_SNV_1832;Note=ILL,T>G
V	merged_SNVs_090612	SNV	19315298	19315298	.	+	.	ID=final_SNV_1833;Note=454,T>A
V	merged_SNVs_090612	SNV	2294471	2294471	.	+	.	ID=final_SNV_1834;Note=ILL,T>C
V	merged_SNVs_090612	SNV	1390606	1390606	.	+	.	ID=final_SNV_1835;Note=ILL,G>A
X	merged_SNVs_090612	SNV	479583	479583	.	+	.	ID=final_SNV_1836;Note=WS210_ILL,T>G
V	merged_SNVs_090612	SNV	684785	684785	.	+	.	ID=final_SNV_1837;Note=454,T>G
V	merged_SNVs_090612	SNV	2818890	2818890	.	+	.	ID=final_SNV_1838;Note=ILL,A>C
II	merged_SNVs_090612	SNV	1583252	1583252	.	+	.	ID=final_SNV_1839;Note=ILL,T>G
X	merged_SNVs_090612	SNV	6728723	6728723	.	+	.	ID=final_SNV_1840;Note=WS210_ILL,C>T
V	merged_SNVs_090612	SNV	564798	564798	.	+	.	ID=final_SNV_1841;Note=454,G>A
III	merged_SNVs_090612	SNV	960432	960432	.	+	.	ID=final_SNV_1842;Note=ILL,T>A
IV	merged_SNVs_090612	SNV	16238027	16238027	.	+	.	ID=final_SNV_1843;Note=454_WS210_ILL,T>G
V	merged_SNVs_090612	SNV	3797533	3797533	.	+	.	ID=final_SNV_1844;Note=454_WS210_ILL,A>G
III	merged_SNVs_090612	SNV	11637078	11637078	.	+	.	ID=final_SNV_1845;Note=WS210,C>T
II	merged_SNVs_090612	SNV	3721996	3721996	.	+	.	ID=final_SNV_1846;Note=454_ILL,A>G
II	merged_SNVs_090612	SNV	15270123	15270123	.	+	.	ID=final_SNV_1847;Note=454_WS210_ILL,T>A
II	merged_SNVs_090612	SNV	1670087	1670087	.	+	.	ID=final_SNV_1848;Note=ILL,A>G
III	merged_SNVs_090612	SNV	1299359	1299359	.	+	.	ID=final_SNV_1849;Note=ILL,A>T
III	merged_SNVs_090612	SNV	12151857	12151857	.	+	.	ID=final_SNV_1850;Note=WS210,C>T
I	merged_SNVs_090612	SNV	12945038	12945038	.	+	.	ID=final_SNV_1851;Note=454,C>A
I	merged_SNVs_090612	SNV	12673797	12673797	.	+	.	ID=final_SNV_1852;Note=WS210_ILL,A>C
I	merged_SNVs_090612	SNV	2570771	2570771	.	+	.	ID=final_SNV_1853;Note=WS210_ILL,T>A
V	merged_SNVs_090612	SNV	5875425	5875425	.	+	.	ID=final_SNV_1854;Note=WS210_ILL,A>T
V	merged_SNVs_090612	SNV	16060395	16060395	.	+	.	ID=final_SNV_1855;Note=454_WS210_ILL,C>T
X	merged_SNVs_090612	SNV	3018900	3018900	.	+	.	ID=final_SNV_1856;Note=WS210_ILL,T>C
V	merged_SNVs_090612	SNV	18696831	18696831	.	+	.	ID=final_SNV_1857;Note=WS210_ILL,C>A
V	merged_SNVs_090612	SNV	2477510	2477510	.	+	.	ID=final_SNV_1858;Note=454,A>G
X	merged_SNVs_090612	SNV	3918523	3918523	.	+	.	ID=final_SNV_1859;Note=454_WS210_ILL,C>T
V	merged_SNVs_090612	SNV	2862218	2862218	.	+	.	ID=final_SNV_1860;Note=WS210_ILL,T>C
III	merged_SNVs_090612	SNV	707248	707248	.	+	.	ID=final_SNV_1861;Note=454_ILL,C>T
V	merged_SNVs_090612	SNV	18915518	18915518	.	+	.	ID=final_SNV_1862;Note=454_WS210_ILL,A>G
I	merged_SNVs_090612	SNV	1597392	1597392	.	+	.	ID=final_SNV_1863;Note=454_WS210,A>G
V	merged_SNVs_090612	SNV	547289	547289	.	+	.	ID=final_SNV_1864;Note=454_ILL,G>A
III	merged_SNVs_090612	SNV	130368	130368	.	+	.	ID=final_SNV_1865;Note=WS210_ILL,G>A
X	merged_SNVs_090612	SNV	14247954	14247954	.	+	.	ID=final_SNV_1866;Note=WS210_ILL,G>C
V	merged_SNVs_090612	SNV	16240366	16240366	.	+	.	ID=final_SNV_1867;Note=454_WS210_ILL,C>T
I	merged_SNVs_090612	SNV	2807320	2807320	.	+	.	ID=final_SNV_1868;Note=454_WS210_ILL,C>T
II	merged_SNVs_090612	SNV	12517128	12517128	.	+	.	ID=final_SNV_1869;Note=454_ILL,A>G
III	merged_SNVs_090612	SNV	10077690	10077690	.	+	.	ID=final_SNV_1870;Note=WS210_ILL,C>G
III	merged_SNVs_090612	SNV	12850289	12850289	.	+	.	ID=final_SNV_1871;Note=ILL,C>T
II	merged_SNVs_090612	SNV	1049276	1049276	.	+	.	ID=final_SNV_1872;Note=WS210_ILL,G>A
II	merged_SNVs_090612	SNV	1812220	1812220	.	+	.	ID=final_SNV_1873;Note=454_ILL,A>T
V	merged_SNVs_090612	SNV	15733143	15733143	.	+	.	ID=final_SNV_1874;Note=454,C>A
II	merged_SNVs_090612	SNV	3727598	3727598	.	+	.	ID=final_SNV_1875;Note=WS210_ILL,A>T
II	merged_SNVs_090612	SNV	1955610	1955610	.	+	.	ID=final_SNV_1876;Note=454,T>G
III	merged_SNVs_090612	SNV	12169176	12169176	.	+	.	ID=final_SNV_1877;Note=454_ILL,C>A
V	merged_SNVs_090612	SNV	7646198	7646198	.	+	.	ID=final_SNV_1878;Note=ILL,T>C
V	merged_SNVs_090612	SNV	7633388	7633388	.	+	.	ID=final_SNV_1879;Note=454,T>G
II	merged_SNVs_090612	SNV	3243716	3243716	.	+	.	ID=final_SNV_1880;Note=ILL,T>G
IV	merged_SNVs_090612	SNV	3462754	3462754	.	+	.	ID=final_SNV_1881;Note=WS210_ILL,G>T
II	merged_SNVs_090612	SNV	2658326	2658326	.	+	.	ID=final_SNV_1882;Note=WS210_ILL,G>A
V	merged_SNVs_090612	SNV	15947864	15947864	.	+	.	ID=final_SNV_1883;Note=454_ILL,A>C
II	merged_SNVs_090612	SNV	1926757	1926757	.	+	.	ID=final_SNV_1884;Note=454_ILL,C>T
I	merged_SNVs_090612	SNV	3571855	3571855	.	+	.	ID=final_SNV_1885;Note=ILL,A>T
II	merged_SNVs_090612	SNV	13205155	13205155	.	+	.	ID=final_SNV_1886;Note=WS210_ILL,A>C
IV	merged_SNVs_090612	SNV	6284750	6284750	.	+	.	ID=final_SNV_1887;Note=ILL,C>G
V	merged_SNVs_090612	SNV	15891125	15891125	.	+	.	ID=final_SNV_1888;Note=WS210_ILL,A>G
III	merged_SNVs_090612	SNV	1972754	1972754	.	+	.	ID=final_SNV_1889;Note=WS210_ILL,A>G
II	merged_SNVs_090612	SNV	14840726	14840726	.	+	.	ID=final_SNV_1890;Note=454_ILL,A>C
II	merged_SNVs_090612	SNV	1776654	1776654	.	+	.	ID=final_SNV_1891;Note=ILL,A>C
II	merged_SNVs_090612	SNV	10821806	10821806	.	+	.	ID=final_SNV_1892;Note=454_WS210_ILL,A>G
V	merged_SNVs_090612	SNV	1370153	1370153	.	+	.	ID=final_SNV_1893;Note=ILL,A>T
I	merged_SNVs_090612	SNV	12881976	12881976	.	+	.	ID=final_SNV_1894;Note=WS210_ILL,T>C
X	merged_SNVs_090612	SNV	13242865	13242865	.	+	.	ID=final_SNV_1895;Note=WS210,G>A
V	merged_SNVs_090612	SNV	7354654	7354654	.	+	.	ID=final_SNV_1896;Note=ILL,G>A
V	merged_SNVs_090612	SNV	775455	775455	.	+	.	ID=final_SNV_1897;Note=WS210_ILL,A>T
III	merged_SNVs_090612	SNV	10818592	10818592	.	+	.	ID=final_SNV_1898;Note=WS210_ILL,A>G
II	merged_SNVs_090612	SNV	13660767	13660767	.	+	.	ID=final_SNV_1899;Note=WS210_ILL,G>T
II	merged_SNVs_090612	SNV	6989322	6989322	.	+	.	ID=final_SNV_1900;Note=WS210_ILL,G>A
IV	merged_SNVs_090612	SNV	1417282	1417282	.	+	.	ID=final_SNV_1901;Note=454_WS210_ILL,T>C
X	merged_SNVs_090612	SNV	12038914	12038914	.	+	.	ID=final_SNV_1902;Note=454_WS210_ILL,A>T
X	merged_SNVs_090612	SNV	12350516	12350516	.	+	.	ID=final_SNV_1903;Note=ILL,G>T
I	merged_SNVs_090612	SNV	10920974	10920974	.	+	.	ID=final_SNV_1904;Note=454_WS210_ILL,T>A
V	merged_SNVs_090612	SNV	6727546	6727546	.	+	.	ID=final_SNV_1905;Note=454_WS210_ILL,C>T
II	merged_SNVs_090612	SNV	3120762	3120762	.	+	.	ID=final_SNV_1906;Note=454_WS210_ILL,G>T
I	merged_SNVs_090612	SNV	11533943	11533943	.	+	.	ID=final_SNV_1907;Note=454,A>T
I	merged_SNVs_090612	SNV	2906320	2906320	.	+	.	ID=final_SNV_1908;Note=WS210_ILL,T>A
V	merged_SNVs_090612	SNV	15677361	15677361	.	+	.	ID=final_SNV_1909;Note=WS210_ILL,C>A
I	merged_SNVs_090612	SNV	12007595	12007595	.	+	.	ID=final_SNV_1910;Note=454_WS210_ILL,T>A
IV	merged_SNVs_090612	SNV	1349332	1349332	.	+	.	ID=final_SNV_1911;Note=ILL,C>T
II	merged_SNVs_090612	SNV	1620273	1620273	.	+	.	ID=final_SNV_1912;Note=ILL,C>T
III	merged_SNVs_090612	SNV	1398192	1398192	.	+	.	ID=final_SNV_1913;Note=454_WS210_ILL,A>G
I	merged_SNVs_090612	SNV	2658205	2658205	.	+	.	ID=final_SNV_1914;Note=WS210_ILL,A>G
V	merged_SNVs_090612	SNV	15698064	15698064	.	+	.	ID=final_SNV_1915;Note=454_WS210_ILL,T>C
V	merged_SNVs_090612	SNV	7600332	7600332	.	+	.	ID=final_SNV_1916;Note=454_ILL,T>C
II	merged_SNVs_090612	SNV	1539376	1539376	.	+	.	ID=final_SNV_1917;Note=WS210,C>T
V	merged_SNVs_090612	SNV	17335083	17335083	.	+	.	ID=final_SNV_1918;Note=ILL,G>A
V	merged_SNVs_090612	SNV	12029102	12029102	.	+	.	ID=final_SNV_1919;Note=WS210_ILL,T>G
II	merged_SNVs_090612	SNV	6988689	6988689	.	+	.	ID=final_SNV_1920;Note=WS210_ILL,G>A
V	merged_SNVs_090612	SNV	19493161	19493161	.	+	.	ID=final_SNV_1921;Note=454_ILL,A>G
IV	merged_SNVs_090612	SNV	14001104	14001104	.	+	.	ID=final_SNV_1922;Note=454_WS210_ILL,T>C
III	merged_SNVs_090612	SNV	10330152	10330152	.	+	.	ID=final_SNV_1923;Note=WS210_ILL,G>A
I	merged_SNVs_090612	SNV	160417	160417	.	+	.	ID=final_SNV_1924;Note=ILL,A>G
II	merged_SNVs_090612	SNV	4356591	4356591	.	+	.	ID=final_SNV_1925;Note=454_WS210_ILL,A>G
III	merged_SNVs_090612	SNV	2356906	2356906	.	+	.	ID=final_SNV_1926;Note=ILL,C>T
II	merged_SNVs_090612	SNV	14057407	14057407	.	+	.	ID=final_SNV_1927;Note=WS210_ILL,C>A
II	merged_SNVs_090612	SNV	3333726	3333726	.	+	.	ID=final_SNV_1928;Note=ILL,C>A
IV	merged_SNVs_090612	SNV	8346572	8346572	.	+	.	ID=final_SNV_1929;Note=WS210_ILL,G>A
IV	merged_SNVs_090612	SNV	29310	29310	.	+	.	ID=final_SNV_1930;Note=ILL,T>A
II	merged_SNVs_090612	SNV	1760255	1760255	.	+	.	ID=final_SNV_1931;Note=ILL,C>T
II	merged_SNVs_090612	SNV	7132139	7132139	.	+	.	ID=final_SNV_1932;Note=WS210_ILL,A>G
I	merged_SNVs_090612	SNV	14110457	14110457	.	+	.	ID=final_SNV_1933;Note=ILL,T>A
V	merged_SNVs_090612	SNV	12578278	12578278	.	+	.	ID=final_SNV_1934;Note=454_WS210_ILL,G>A
I	merged_SNVs_090612	SNV	12066352	12066352	.	+	.	ID=final_SNV_1935;Note=ILL,G>T
IV	merged_SNVs_090612	SNV	14581871	14581871	.	+	.	ID=final_SNV_1936;Note=WS210_ILL,G>A
II	merged_SNVs_090612	SNV	3213687	3213687	.	+	.	ID=final_SNV_1937;Note=454,A>G
III	merged_SNVs_090612	SNV	12129206	12129206	.	+	.	ID=final_SNV_1938;Note=WS210_ILL,C>T
III	merged_SNVs_090612	SNV	698646	698646	.	+	.	ID=final_SNV_1939;Note=ILL,G>C
III	merged_SNVs_090612	SNV	11604798	11604798	.	+	.	ID=final_SNV_1940;Note=ILL,T>C
I	merged_SNVs_090612	SNV	13579483	13579483	.	+	.	ID=final_SNV_1941;Note=ILL,A>T
V	merged_SNVs_090612	SNV	18534382	18534382	.	+	.	ID=final_SNV_1942;Note=ILL,C>A
II	merged_SNVs_090612	SNV	1568839	1568839	.	+	.	ID=final_SNV_1943;Note=ILL,C>T
II	merged_SNVs_090612	SNV	1069837	1069837	.	+	.	ID=final_SNV_1944;Note=454_ILL,G>A
V	merged_SNVs_090612	SNV	17354196	17354196	.	+	.	ID=final_SNV_1945;Note=ILL,C>G
III	merged_SNVs_090612	SNV	13740164	13740164	.	+	.	ID=final_SNV_1946;Note=WS210_ILL,A>C
I	merged_SNVs_090612	SNV	12063917	12063917	.	+	.	ID=final_SNV_1947;Note=454_ILL,G>A
V	merged_SNVs_090612	SNV	16496033	16496033	.	+	.	ID=final_SNV_1948;Note=ILL,A>G
V	merged_SNVs_090612	SNV	6797547	6797547	.	+	.	ID=final_SNV_1949;Note=454_WS210_ILL,C>A
V	merged_SNVs_090612	SNV	20222585	20222585	.	+	.	ID=final_SNV_1950;Note=ILL,A>C
II	merged_SNVs_090612	SNV	2183026	2183026	.	+	.	ID=final_SNV_1951;Note=454,T>C
II	merged_SNVs_090612	SNV	14829131	14829131	.	+	.	ID=final_SNV_1952;Note=ILL,A>G
V	merged_SNVs_090612	SNV	16186670	16186670	.	+	.	ID=final_SNV_1953;Note=ILL,C>T
I	merged_SNVs_090612	SNV	2125153	2125153	.	+	.	ID=final_SNV_1954;Note=ILL,A>G
V	merged_SNVs_090612	SNV	3075414	3075414	.	+	.	ID=final_SNV_1955;Note=WS210_ILL,G>C
II	merged_SNVs_090612	SNV	12690886	12690886	.	+	.	ID=final_SNV_1956;Note=ILL,T>A
III	merged_SNVs_090612	SNV	1356027	1356027	.	+	.	ID=final_SNV_1957;Note=454_WS210_ILL,G>A
I	merged_SNVs_090612	SNV	12066349	12066349	.	+	.	ID=final_SNV_1958;Note=ILL,T>C
IV	merged_SNVs_090612	SNV	2107038	2107038	.	+	.	ID=final_SNV_1959;Note=WS210,A>T
III	merged_SNVs_090612	SNV	3187754	3187754	.	+	.	ID=final_SNV_1960;Note=ILL,A>G
II	merged_SNVs_090612	SNV	2496796	2496796	.	+	.	ID=final_SNV_1961;Note=454,T>C
V	merged_SNVs_090612	SNV	18807054	18807054	.	+	.	ID=final_SNV_1962;Note=ILL,C>G
V	merged_SNVs_090612	SNV	2225236	2225236	.	+	.	ID=final_SNV_1963;Note=WS210_ILL,A>C
II	merged_SNVs_090612	SNV	7599165	7599165	.	+	.	ID=final_SNV_1964;Note=WS210_ILL,G>A
III	merged_SNVs_090612	SNV	11573333	11573333	.	+	.	ID=final_SNV_1965;Note=454,A>G
V	merged_SNVs_090612	SNV	1729687	1729687	.	+	.	ID=final_SNV_1966;Note=ILL,T>A
II	merged_SNVs_090612	SNV	1306809	1306809	.	+	.	ID=final_SNV_1967;Note=WS210_ILL,C>A
V	merged_SNVs_090612	SNV	7664288	7664288	.	+	.	ID=final_SNV_1968;Note=WS210_ILL,T>G
V	merged_SNVs_090612	SNV	15770724	15770724	.	+	.	ID=final_SNV_1969;Note=WS210_ILL,T>G
X	merged_SNVs_090612	SNV	3058297	3058297	.	+	.	ID=final_SNV_1970;Note=WS210_ILL,G>A
X	merged_SNVs_090612	SNV	5181250	5181250	.	+	.	ID=final_SNV_1971;Note=WS210_ILL,T>C
V	merged_SNVs_090612	SNV	15927997	15927997	.	+	.	ID=final_SNV_1972;Note=ILL,A>G
V	merged_SNVs_090612	SNV	8101547	8101547	.	+	.	ID=final_SNV_1973;Note=454_WS210_ILL,A>T
V	merged_SNVs_090612	SNV	7623095	7623095	.	+	.	ID=final_SNV_1974;Note=454_WS210_ILL,C>T
IV	merged_SNVs_090612	SNV	11741150	11741150	.	+	.	ID=final_SNV_1975;Note=454_ILL,T>A
IV	merged_SNVs_090612	SNV	3538434	3538434	.	+	.	ID=final_SNV_1976;Note=ILL,C>T
X	merged_SNVs_090612	SNV	15017333	15017333	.	+	.	ID=final_SNV_1977;Note=WS210_ILL,A>G
I	merged_SNVs_090612	SNV	9813723	9813723	.	+	.	ID=final_SNV_1978;Note=WS210_ILL,G>A
II	merged_SNVs_090612	SNV	2178577	2178577	.	+	.	ID=final_SNV_1979;Note=454_ILL,A>C
III	merged_SNVs_090612	SNV	246205	246205	.	+	.	ID=final_SNV_1980;Note=WS210_ILL,A>C
I	merged_SNVs_090612	SNV	12881590	12881590	.	+	.	ID=final_SNV_1981;Note=WS210_ILL,T>A
V	merged_SNVs_090612	SNV	7628871	7628871	.	+	.	ID=final_SNV_1982;Note=454,A>G
V	merged_SNVs_090612	SNV	18252688	18252688	.	+	.	ID=final_SNV_1983;Note=454_ILL,G>C
IV	merged_SNVs_090612	SNV	14543142	14543142	.	+	.	ID=final_SNV_1984;Note=454_WS210_ILL,A>G
III	merged_SNVs_090612	SNV	12556613	12556613	.	+	.	ID=final_SNV_1985;Note=ILL,A>G
II	merged_SNVs_090612	SNV	12344175	12344175	.	+	.	ID=final_SNV_1986;Note=454_ILL,T>C
II	merged_SNVs_090612	SNV	2852901	2852901	.	+	.	ID=final_SNV_1987;Note=WS210_ILL,C>T
V	merged_SNVs_090612	SNV	1630424	1630424	.	+	.	ID=final_SNV_1988;Note=454,G>A
II	merged_SNVs_090612	SNV	1774314	1774314	.	+	.	ID=final_SNV_1989;Note=454,T>C
V	merged_SNVs_090612	SNV	15840305	15840305	.	+	.	ID=final_SNV_1990;Note=WS210,T>G
II	merged_SNVs_090612	SNV	9125622	9125622	.	+	.	ID=final_SNV_1991;Note=WS210,A>T
II	merged_SNVs_090612	SNV	742510	742510	.	+	.	ID=final_SNV_1992;Note=ILL,C>T
X	merged_SNVs_090612	SNV	2137884	2137884	.	+	.	ID=final_SNV_1993;Note=WS210_ILL,T>A
V	merged_SNVs_090612	SNV	18316127	18316127	.	+	.	ID=final_SNV_1994;Note=454_ILL,T>C
V	merged_SNVs_090612	SNV	16130568	16130568	.	+	.	ID=final_SNV_1995;Note=ILL,G>C
X	merged_SNVs_090612	SNV	2915261	2915261	.	+	.	ID=final_SNV_1996;Note=WS210_ILL,T>C
V	merged_SNVs_090612	SNV	19301861	19301861	.	+	.	ID=final_SNV_1997;Note=WS210_ILL,C>G
III	merged_SNVs_090612	SNV	1816714	1816714	.	+	.	ID=final_SNV_1998;Note=454,A>C
X	merged_SNVs_090612	SNV	12014893	12014893	.	+	.	ID=final_SNV_1999;Note=ILL,T>C
[truncated: 249,043 more rows]
