# Supplementary material for: Genome-wide variations in a natural isolate of the nematode Caenorhabditis elegans
Source: BMC Genomics. 2014 Apr 2;15:255. doi: 10.1186/1471-2164-15-255 (PMC4023591; doi:10.1186/1471-2164-15-255)
Supplement: Additional file 2 — Excluded SNVs. [file 1471-2164-15-255-S2.txt]

454_ILL	IV	3263383	T	A
WS210_ILL	II	14402067	C	A
454_ILL	II	1808553	T	A
WS210_ILL	X	1365251	A	G
WS210_ILL	I	12972743	A	G
454_ILL	V	7815360	C	T
454_ILL	IV	4059626	T	G
454_ILL	X	12725	C	A
454_ILL	V	19074766	C	T
WS210_ILL	III	12505605	A	T
WS210_ILL	V	19381675	A	G
454_ILL	II	1532101	A	G
454_ILL	II	2404811	T	G
454_ILL	III	7258	A	G
454_ILL	III	941676	T	C
454_ILL	V	18214177	C	T
WS210_ILL	II	12427672	A	T
WS210_ILL	II	12125599	G	A
454_ILL	III	944344	A	G
454_ILL	V	15693287	A	C
454_ILL	V	3283711	A	G
454_ILL	IV	14352790	G	A
WS210_ILL	II	15109423	A	T
454_ILL	V	19473109	G	T
WS210_ILL	V	2699072	A	T
454_ILL	V	2286138	T	G
WS210_ILL	III	10328464	A	T
454_ILL	II	2256900	A	G
WS210_ILL	I	657462	A	G
454_ILL	II	2147603	G	T
WS210_ILL	III	11503308	T	G
454_ILL	II	2138525	C	A
454_ILL	V	19385422	C	G
454_ILL	V	17496097	C	T
454_ILL	V	15739373	G	T
WS210_ILL	X	4417043	A	T
WS210_ILL	II	13743628	A	T
454_ILL	V	19507450	C	G
454_ILL	II	2256969	C	A
454_ILL	II	2303570	G	C
454_ILL	II	13206641	T	A
454_ILL	II	2256975	G	A
454_ILL	II	3331830	C	A
454_ILL	V	17496095	A	T
454_ILL	V	2819288	A	C
454_ILL	V	19473102	A	T
454_ILL	V	551255	G	T
WS210_ILL	V	8534366	T	A
454_ILL	II	13206652	C	G
454_ILL	II	1820598	T	A
454_ILL	V	18214174	T	G
WS210_ILL	X	1424061	T	C
454_ILL	V	19507449	G	A
