# Supplementary material for: Genome-wide variations in a natural isolate of the nematode Caenorhabditis elegans
Source: BMC Genomics. 2014 Apr 2;15:255. doi: 10.1186/1471-2164-15-255 (PMC4023591; doi:10.1186/1471-2164-15-255)
Supplement: Additional file 4 — All small InDels. [file 1471-2164-15-255-S4.zip › 1555893604101313_add12.gff3]

##gff-version 3
I	merged_InDels_090612	del	2800891	2800892	.	+	.	ID=final_InDel_1;Note=ILL,CA,2
IV	merged_InDels_090612	ins	15921924	15921925	.	+	.	ID=final_InDel_2;Note=ILL,T,1
V	merged_InDels_090612	ins	8066554	8066555	.	+	.	ID=final_InDel_3;Note=WS210,A,1
IV	merged_InDels_090612	del	103243	103243	.	+	.	ID=final_InDel_4;Note=WS210,C,1
I	merged_InDels_090612	ins	7819463	7819464	.	+	.	ID=final_InDel_5;Note=454,AAATA,5
IV	merged_InDels_090612	ins	3278557	3278558	.	+	.	ID=final_InDel_6;Note=ILL,C,1
IV	merged_InDels_090612	del	16217841	16217841	.	+	.	ID=final_InDel_7;Note=454,G,1
II	merged_InDels_090612	ins	12074861	12074862	.	+	.	ID=final_InDel_8;Note=454,TT,2
III	merged_InDels_090612	del	96715	96720	.	+	.	ID=final_InDel_9;Note=454,GGCACC,6
V	merged_InDels_090612	del	16192531	16192531	.	+	.	ID=final_InDel_10;Note=ILL,A,1
II	merged_InDels_090612	del	12334990	12334991	.	+	.	ID=final_InDel_11;Note=454,TA,2
V	merged_InDels_090612	ins	19445300	19445301	.	+	.	ID=final_InDel_12;Note=ILL,T,1
II	merged_InDels_090612	ins	9543277	9543278	.	+	.	ID=final_InDel_13;Note=454_ILL,GAAT,4
III	merged_InDels_090612	ins	2796821	2796822	.	+	.	ID=final_InDel_14;Note=ILL,A,1
I	merged_InDels_090612	del	14944470	14944470	.	+	.	ID=final_InDel_15;Note=ILL,G,1
V	merged_InDels_090612	del	2810215	2810215	.	+	.	ID=final_InDel_16;Note=ILL,A,1
X	merged_InDels_090612	del	2859547	2859547	.	+	.	ID=final_InDel_17;Note=WS210,T,1
V	merged_InDels_090612	ins	4149173	4149174	.	+	.	ID=final_InDel_18;Note=454,GCCG,4
I	merged_InDels_090612	del	13795028	13795033	.	+	.	ID=final_InDel_19;Note=454,CTTCCT,6
IV	merged_InDels_090612	del	15496324	15496324	.	+	.	ID=final_InDel_20;Note=ILL,A,1
X	merged_InDels_090612	del	615479	615479	.	+	.	ID=final_InDel_21;Note=454,C,1
V	merged_InDels_090612	del	19472475	19472475	.	+	.	ID=final_InDel_22;Note=ILL,A,1
III	merged_InDels_090612	ins	990009	990010	.	+	.	ID=final_InDel_23;Note=454,TTAA,4
X	merged_InDels_090612	del	3342087	3342096	.	+	.	ID=final_InDel_24;Note=ILL,GTATTAGGCG,10
V	merged_InDels_090612	del	17190297	17190298	.	+	.	ID=final_InDel_25;Note=ILL,AA,2
III	merged_InDels_090612	del	12017801	12017801	.	+	.	ID=final_InDel_26;Note=WS210,A,1
I	merged_InDels_090612	ins	5359493	5359494	.	+	.	ID=final_InDel_27;Note=454_ILL,G,1
V	merged_InDels_090612	ins	3062605	3062606	.	+	.	ID=final_InDel_28;Note=ILL,T,1
X	merged_InDels_090612	del	16010512	16010512	.	+	.	ID=final_InDel_29;Note=454_ILL,A,1
III	merged_InDels_090612	ins	11923947	11923948	.	+	.	ID=final_InDel_30;Note=454,TTAAAAC,7
X	merged_InDels_090612	ins	14811028	14811029	.	+	.	ID=final_InDel_31;Note=454_ILL,T,1
IV	merged_InDels_090612	del	16637197	16637197	.	+	.	ID=final_InDel_32;Note=ILL,A,1
III	merged_InDels_090612	del	1506857	1506857	.	+	.	ID=final_InDel_33;Note=ILL,A,1
I	merged_InDels_090612	ins	8865805	8865806	.	+	.	ID=final_InDel_34;Note=454,AG,2
III	merged_InDels_090612	ins	2961627	2961628	.	+	.	ID=final_InDel_35;Note=WS210,T,1
II	merged_InDels_090612	ins	2829045	2829046	.	+	.	ID=final_InDel_36;Note=ILL,T,1
X	merged_InDels_090612	del	3652068	3652072	.	+	.	ID=final_InDel_37;Note=454,GAGAA,5
II	merged_InDels_090612	ins	1820493	1820494	.	+	.	ID=final_InDel_38;Note=454,T,1
III	merged_InDels_090612	del	967732	967734	.	+	.	ID=final_InDel_39;Note=ILL,GTG,3
IV	merged_InDels_090612	del	14580074	14580078	.	+	.	ID=final_InDel_40;Note=ILL,CTAGA,5
X	merged_InDels_090612	ins	16397479	16397480	.	+	.	ID=final_InDel_41;Note=ILL,T,1
II	merged_InDels_090612	ins	1547737	1547738	.	+	.	ID=final_InDel_42;Note=ILL,T,1
V	merged_InDels_090612	del	1646536	1646536	.	+	.	ID=final_InDel_43;Note=ILL,A,1
IV	merged_InDels_090612	del	2599846	2599852	.	+	.	ID=final_InDel_44;Note=454,TGTTCTC,7
V	merged_InDels_090612	del	19860111	19860112	.	+	.	ID=final_InDel_45;Note=454_ILL,AA,2
IV	merged_InDels_090612	ins	1600618	1600619	.	+	.	ID=final_InDel_46;Note=ILL,G,1
IV	merged_InDels_090612	ins	3281121	3281122	.	+	.	ID=final_InDel_47;Note=ILL,A,1
IV	merged_InDels_090612	ins	13698296	13698297	.	+	.	ID=final_InDel_48;Note=WS210,A,1
III	merged_InDels_090612	del	11405803	11405807	.	+	.	ID=final_InDel_49;Note=ILL,GAGAT,5
IV	merged_InDels_090612	ins	13058788	13058789	.	+	.	ID=final_InDel_50;Note=ILL,T,1
I	merged_InDels_090612	del	13725136	13725136	.	+	.	ID=final_InDel_51;Note=ILL,A,1
I	merged_InDels_090612	ins	1910786	1910787	.	+	.	ID=final_InDel_52;Note=454,TAA,3
II	merged_InDels_090612	del	932309	932309	.	+	.	ID=final_InDel_53;Note=454_ILL,T,1
IV	merged_InDels_090612	del	15948468	15948469	.	+	.	ID=final_InDel_54;Note=ILL,TT,2
I	merged_InDels_090612	ins	2533153	2533154	.	+	.	ID=final_InDel_55;Note=WS210,T,1
III	merged_InDels_090612	del	9832725	9832725	.	+	.	ID=final_InDel_56;Note=454_ILL,T,1
I	merged_InDels_090612	del	9828006	9828006	.	+	.	ID=final_InDel_57;Note=WS210,T,1
V	merged_InDels_090612	del	521128	521131	.	+	.	ID=final_InDel_58;Note=454,TTTT,4
I	merged_InDels_090612	del	863242	863248	.	+	.	ID=final_InDel_59;Note=454,TTGTCGC,7
I	merged_InDels_090612	ins	11642553	11642554	.	+	.	ID=final_InDel_60;Note=ILL,A,1
II	merged_InDels_090612	ins	5612786	5612787	.	+	.	ID=final_InDel_61;Note=454,TTATCTATCA,10
X	merged_InDels_090612	ins	15959728	15959729	.	+	.	ID=final_InDel_62;Note=454,TGGTCCGA,8
II	merged_InDels_090612	ins	5978558	5978559	.	+	.	ID=final_InDel_63;Note=ILL,G,1
I	merged_InDels_090612	del	398889	398889	.	+	.	ID=final_InDel_64;Note=ILL,T,1
V	merged_InDels_090612	del	16743281	16743285	.	+	.	ID=final_InDel_65;Note=ILL,TCTCG,5
X	merged_InDels_090612	ins	8157747	8157748	.	+	.	ID=final_InDel_66;Note=454_ILL,A,1
II	merged_InDels_090612	ins	469943	469944	.	+	.	ID=final_InDel_67;Note=ILL,A,1
V	merged_InDels_090612	del	16103248	16103250	.	+	.	ID=final_InDel_68;Note=454_ILL,GTA,3
X	merged_InDels_090612	del	15625905	15625908	.	+	.	ID=final_InDel_69;Note=454_WS210_ILL,CTAC,4
IV	merged_InDels_090612	del	1654776	1654776	.	+	.	ID=final_InDel_70;Note=454_ILL,G,1
X	merged_InDels_090612	ins	7471845	7471846	.	+	.	ID=final_InDel_71;Note=WS210,A,1
I	merged_InDels_090612	ins	14530998	14530999	.	+	.	ID=final_InDel_72;Note=454,CTT,3
I	merged_InDels_090612	del	8334012	8334012	.	+	.	ID=final_InDel_73;Note=ILL,T,1
X	merged_InDels_090612	del	4285353	4285355	.	+	.	ID=final_InDel_74;Note=454,TAC,3
V	merged_InDels_090612	del	3469864	3469870	.	+	.	ID=final_InDel_75;Note=454_ILL,CGATTTC,7
II	merged_InDels_090612	ins	14457262	14457263	.	+	.	ID=final_InDel_76;Note=454_ILL,TAA,3
II	merged_InDels_090612	del	3921982	3921985	.	+	.	ID=final_InDel_77;Note=ILL,ATGT,4
III	merged_InDels_090612	del	9167638	9167638	.	+	.	ID=final_InDel_78;Note=ILL,A,1
IV	merged_InDels_090612	ins	14797709	14797710	.	+	.	ID=final_InDel_79;Note=454,CTC,3
V	merged_InDels_090612	del	18604660	18604660	.	+	.	ID=final_InDel_80;Note=ILL,A,1
V	merged_InDels_090612	del	19492907	19492912	.	+	.	ID=final_InDel_81;Note=454,GAAAGA,6
II	merged_InDels_090612	del	12608299	12608302	.	+	.	ID=final_InDel_82;Note=454,GCGG,4
IV	merged_InDels_090612	del	16641475	16641475	.	+	.	ID=final_InDel_83;Note=ILL,A,1
V	merged_InDels_090612	del	7615263	7615263	.	+	.	ID=final_InDel_84;Note=ILL,C,1
X	merged_InDels_090612	ins	5190984	5190985	.	+	.	ID=final_InDel_85;Note=ILL,GTGAGC,6
IV	merged_InDels_090612	ins	987731	987732	.	+	.	ID=final_InDel_86;Note=ILL,A,1
V	merged_InDels_090612	ins	3811973	3811974	.	+	.	ID=final_InDel_87;Note=ILL,G,1
II	merged_InDels_090612	del	10152916	10152916	.	+	.	ID=final_InDel_88;Note=ILL,T,1
X	merged_InDels_090612	ins	5819247	5819248	.	+	.	ID=final_InDel_89;Note=WS210,C,1
V	merged_InDels_090612	del	15676713	15676715	.	+	.	ID=final_InDel_90;Note=454,GTC,3
V	merged_InDels_090612	del	20160313	20160313	.	+	.	ID=final_InDel_91;Note=454,T,1
IV	merged_InDels_090612	ins	14677441	14677442	.	+	.	ID=final_InDel_92;Note=454,CAC,3
V	merged_InDels_090612	del	7546129	7546129	.	+	.	ID=final_InDel_93;Note=ILL,T,1
I	merged_InDels_090612	del	2560256	2560256	.	+	.	ID=final_InDel_94;Note=454,A,1
III	merged_InDels_090612	ins	12337594	12337595	.	+	.	ID=final_InDel_95;Note=ILL,A,1
V	merged_InDels_090612	del	17501970	17501970	.	+	.	ID=final_InDel_96;Note=ILL,T,1
X	merged_InDels_090612	ins	5819246	5819247	.	+	.	ID=final_InDel_97;Note=454,C,1
III	merged_InDels_090612	ins	9858892	9858893	.	+	.	ID=final_InDel_98;Note=454_ILL,G,1
I	merged_InDels_090612	del	8347874	8347874	.	+	.	ID=final_InDel_99;Note=454_ILL,C,1
I	merged_InDels_090612	del	2523752	2523752	.	+	.	ID=final_InDel_100;Note=454,T,1
V	merged_InDels_090612	del	6433940	6433940	.	+	.	ID=final_InDel_101;Note=ILL,A,1
IV	merged_InDels_090612	del	7178661	7178661	.	+	.	ID=final_InDel_102;Note=454,T,1
II	merged_InDels_090612	del	3025154	3025154	.	+	.	ID=final_InDel_103;Note=ILL,A,1
II	merged_InDels_090612	ins	13749475	13749476	.	+	.	ID=final_InDel_104;Note=454,TTT,3
II	merged_InDels_090612	del	15116175	15116175	.	+	.	ID=final_InDel_105;Note=ILL,C,1
I	merged_InDels_090612	ins	13281424	13281425	.	+	.	ID=final_InDel_106;Note=454,G,1
IV	merged_InDels_090612	del	2120653	2120656	.	+	.	ID=final_InDel_107;Note=ILL,TATC,4
I	merged_InDels_090612	del	2387597	2387598	.	+	.	ID=final_InDel_108;Note=ILL,GA,2
V	merged_InDels_090612	ins	16961014	16961015	.	+	.	ID=final_InDel_109;Note=ILL,CA,2
III	merged_InDels_090612	del	12377159	12377159	.	+	.	ID=final_InDel_110;Note=WS210,T,1
I	merged_InDels_090612	del	14565527	14565527	.	+	.	ID=final_InDel_111;Note=ILL,A,1
IV	merged_InDels_090612	del	11050311	11050311	.	+	.	ID=final_InDel_112;Note=454_ILL,A,1
II	merged_InDels_090612	del	13875934	13875934	.	+	.	ID=final_InDel_113;Note=ILL,A,1
I	merged_InDels_090612	ins	12106596	12106597	.	+	.	ID=final_InDel_114;Note=ILL,GA,2
IV	merged_InDels_090612	del	1876446	1876447	.	+	.	ID=final_InDel_115;Note=454_ILL,GG,2
II	merged_InDels_090612	ins	11202391	11202392	.	+	.	ID=final_InDel_116;Note=WS210_ILL,A,1
I	merged_InDels_090612	del	10947859	10947859	.	+	.	ID=final_InDel_117;Note=WS210,T,1
I	merged_InDels_090612	del	11347698	11347710	.	+	.	ID=final_InDel_118;Note=454_ILL,GAAAAACCCATAC,13
III	merged_InDels_090612	ins	6046999	6047000	.	+	.	ID=final_InDel_119;Note=454,G,1
IV	merged_InDels_090612	del	15412849	15412849	.	+	.	ID=final_InDel_120;Note=ILL,A,1
III	merged_InDels_090612	del	12453432	12453435	.	+	.	ID=final_InDel_121;Note=454,TCTC,4
II	merged_InDels_090612	del	2234859	2234869	.	+	.	ID=final_InDel_122;Note=454,CCGAAAAAAAA,11
V	merged_InDels_090612	ins	18846342	18846343	.	+	.	ID=final_InDel_123;Note=ILL,T,1
II	merged_InDels_090612	del	6749218	6749218	.	+	.	ID=final_InDel_124;Note=454_ILL,G,1
V	merged_InDels_090612	ins	10572372	10572373	.	+	.	ID=final_InDel_125;Note=454,C,1
II	merged_InDels_090612	ins	4296768	4296769	.	+	.	ID=final_InDel_126;Note=ILL,G,1
III	merged_InDels_090612	del	967753	967760	.	+	.	ID=final_InDel_127;Note=454,GGCGAAAA,8
IV	merged_InDels_090612	del	2350926	2350927	.	+	.	ID=final_InDel_128;Note=454,TT,2
IV	merged_InDels_090612	del	7598567	7598567	.	+	.	ID=final_InDel_129;Note=454,T,1
I	merged_InDels_090612	ins	3645305	3645306	.	+	.	ID=final_InDel_130;Note=454,TGT,3
IV	merged_InDels_090612	ins	16987400	16987401	.	+	.	ID=final_InDel_131;Note=ILL,A,1
II	merged_InDels_090612	del	12160571	12160571	.	+	.	ID=final_InDel_132;Note=ILL,A,1
V	merged_InDels_090612	del	17562023	17562023	.	+	.	ID=final_InDel_133;Note=ILL,T,1
III	merged_InDels_090612	del	5357256	5357256	.	+	.	ID=final_InDel_134;Note=454,T,1
IV	merged_InDels_090612	ins	1602669	1602670	.	+	.	ID=final_InDel_135;Note=454,TGTT,4
II	merged_InDels_090612	del	3402321	3402331	.	+	.	ID=final_InDel_136;Note=454,CGCATACACTT,11
IV	merged_InDels_090612	del	4358237	4358237	.	+	.	ID=final_InDel_137;Note=ILL,T,1
II	merged_InDels_090612	ins	1533427	1533428	.	+	.	ID=final_InDel_138;Note=ILL,AATA,4
V	merged_InDels_090612	ins	1724883	1724884	.	+	.	ID=final_InDel_139;Note=ILL,A,1
V	merged_InDels_090612	del	3400435	3400435	.	+	.	ID=final_InDel_140;Note=454,A,1
V	merged_InDels_090612	ins	3150168	3150169	.	+	.	ID=final_InDel_141;Note=454,C,1
V	merged_InDels_090612	del	19595590	19595593	.	+	.	ID=final_InDel_142;Note=ILL,TAGC,4
V	merged_InDels_090612	ins	18696289	18696290	.	+	.	ID=final_InDel_143;Note=ILL,A,1
IV	merged_InDels_090612	del	3629623	3629626	.	+	.	ID=final_InDel_144;Note=454,ACAC,4
IV	merged_InDels_090612	ins	2704013	2704014	.	+	.	ID=final_InDel_145;Note=454_ILL,G,1
II	merged_InDels_090612	ins	1790324	1790325	.	+	.	ID=final_InDel_146;Note=ILL,T,1
II	merged_InDels_090612	del	2756689	2756697	.	+	.	ID=final_InDel_147;Note=454,AAAGTAGTG,9
X	merged_InDels_090612	del	10701120	10701120	.	+	.	ID=final_InDel_148;Note=454_ILL,T,1
III	merged_InDels_090612	del	4834621	4834623	.	+	.	ID=final_InDel_149;Note=454_ILL,TTG,3
V	merged_InDels_090612	del	4123277	4123277	.	+	.	ID=final_InDel_150;Note=ILL,T,1
III	merged_InDels_090612	del	1042133	1042133	.	+	.	ID=final_InDel_151;Note=ILL,A,1
V	merged_InDels_090612	ins	8941571	8941572	.	+	.	ID=final_InDel_152;Note=454,TGTA,4
II	merged_InDels_090612	ins	3059078	3059079	.	+	.	ID=final_InDel_153;Note=454,ACCCTCCGGACAGAGCTTCAG,21
II	merged_InDels_090612	del	9836070	9836070	.	+	.	ID=final_InDel_154;Note=ILL,T,1
I	merged_InDels_090612	ins	567917	567918	.	+	.	ID=final_InDel_155;Note=WS210,A,1
III	merged_InDels_090612	del	13704833	13704833	.	+	.	ID=final_InDel_156;Note=ILL,T,1
IV	merged_InDels_090612	ins	2323262	2323263	.	+	.	ID=final_InDel_157;Note=454_ILL,T,1
IV	merged_InDels_090612	del	16600117	16600117	.	+	.	ID=final_InDel_158;Note=ILL,A,1
IV	merged_InDels_090612	ins	2704794	2704795	.	+	.	ID=final_InDel_159;Note=ILL,A,1
II	merged_InDels_090612	del	14864040	14864040	.	+	.	ID=final_InDel_160;Note=ILL,A,1
II	merged_InDels_090612	ins	13465337	13465338	.	+	.	ID=final_InDel_161;Note=454_ILL,CA,2
X	merged_InDels_090612	del	15572285	15572285	.	+	.	ID=final_InDel_162;Note=ILL,T,1
IV	merged_InDels_090612	ins	10260318	10260319	.	+	.	ID=final_InDel_163;Note=ILL,T,1
II	merged_InDels_090612	del	14682501	14682501	.	+	.	ID=final_InDel_164;Note=WS210,T,1
V	merged_InDels_090612	del	15921333	15921333	.	+	.	ID=final_InDel_165;Note=ILL,T,1
V	merged_InDels_090612	del	738669	738669	.	+	.	ID=final_InDel_166;Note=WS210_ILL,A,1
II	merged_InDels_090612	del	6398318	6398318	.	+	.	ID=final_InDel_167;Note=WS210,T,1
V	merged_InDels_090612	del	1164646	1164652	.	+	.	ID=final_InDel_168;Note=454,CTTAATA,7
V	merged_InDels_090612	ins	19184216	19184217	.	+	.	ID=final_InDel_169;Note=WS210,C,1
III	merged_InDels_090612	ins	10540095	10540096	.	+	.	ID=final_InDel_170;Note=454,G,1
III	merged_InDels_090612	del	5995240	5995240	.	+	.	ID=final_InDel_171;Note=ILL,A,1
IV	merged_InDels_090612	del	3591793	3591793	.	+	.	ID=final_InDel_172;Note=WS210,T,1
II	merged_InDels_090612	ins	1245169	1245170	.	+	.	ID=final_InDel_173;Note=WS210,G,1
II	merged_InDels_090612	del	1580108	1580108	.	+	.	ID=final_InDel_174;Note=ILL,T,1
II	merged_InDels_090612	del	14238809	14238809	.	+	.	ID=final_InDel_175;Note=ILL,G,1
III	merged_InDels_090612	del	2408688	2408689	.	+	.	ID=final_InDel_176;Note=ILL,AT,2
IV	merged_InDels_090612	ins	2332321	2332322	.	+	.	ID=final_InDel_177;Note=ILL,A,1
X	merged_InDels_090612	del	5638117	5638117	.	+	.	ID=final_InDel_178;Note=454_ILL,A,1
II	merged_InDels_090612	ins	6522782	6522783	.	+	.	ID=final_InDel_179;Note=ILL,C,1
II	merged_InDels_090612	del	2061977	2061981	.	+	.	ID=final_InDel_180;Note=454,AATTA,5
IV	merged_InDels_090612	del	1282818	1282818	.	+	.	ID=final_InDel_181;Note=ILL,T,1
X	merged_InDels_090612	ins	13624249	13624250	.	+	.	ID=final_InDel_182;Note=WS210,A,1
I	merged_InDels_090612	ins	12773552	12773553	.	+	.	ID=final_InDel_183;Note=ILL,GT,2
IV	merged_InDels_090612	del	4238543	4238543	.	+	.	ID=final_InDel_184;Note=ILL,T,1
IV	merged_InDels_090612	del	2375767	2375767	.	+	.	ID=final_InDel_185;Note=ILL,T,1
X	merged_InDels_090612	del	13016397	13016397	.	+	.	ID=final_InDel_186;Note=ILL,T,1
II	merged_InDels_090612	ins	2317781	2317782	.	+	.	ID=final_InDel_187;Note=454,T,1
III	merged_InDels_090612	del	576857	576857	.	+	.	ID=final_InDel_188;Note=ILL,A,1
II	merged_InDels_090612	del	13443928	13443928	.	+	.	ID=final_InDel_189;Note=ILL,A,1
X	merged_InDels_090612	del	1116497	1116498	.	+	.	ID=final_InDel_190;Note=454,CT,2
IV	merged_InDels_090612	ins	13803495	13803496	.	+	.	ID=final_InDel_191;Note=454,GGGAGTTCTAGGCGGAGGGTACTGTTGTT,29
V	merged_InDels_090612	ins	15752135	15752136	.	+	.	ID=final_InDel_192;Note=454,T,1
V	merged_InDels_090612	del	567417	567417	.	+	.	ID=final_InDel_193;Note=454,C,1
V	merged_InDels_090612	del	16782554	16782558	.	+	.	ID=final_InDel_194;Note=454_ILL,GATTT,5
II	merged_InDels_090612	ins	5590880	5590881	.	+	.	ID=final_InDel_195;Note=WS210,T,1
IV	merged_InDels_090612	del	2319847	2319847	.	+	.	ID=final_InDel_196;Note=ILL,A,1
III	merged_InDels_090612	del	9583049	9583049	.	+	.	ID=final_InDel_197;Note=WS210,T,1
V	merged_InDels_090612	ins	3724946	3724947	.	+	.	ID=final_InDel_198;Note=454,GGG,3
V	merged_InDels_090612	ins	1411735	1411736	.	+	.	ID=final_InDel_199;Note=454_ILL,AT,2
I	merged_InDels_090612	del	2840164	2840167	.	+	.	ID=final_InDel_200;Note=ILL,TTCA,4
I	merged_InDels_090612	ins	1069738	1069739	.	+	.	ID=final_InDel_201;Note=454,CTG,3
IV	merged_InDels_090612	del	14240084	14240084	.	+	.	ID=final_InDel_202;Note=ILL,T,1
III	merged_InDels_090612	del	11779712	11779712	.	+	.	ID=final_InDel_203;Note=ILL,T,1
II	merged_InDels_090612	del	4064520	4064520	.	+	.	ID=final_InDel_204;Note=ILL,A,1
I	merged_InDels_090612	del	13145583	13145583	.	+	.	ID=final_InDel_205;Note=ILL,T,1
IV	merged_InDels_090612	del	7048347	7048347	.	+	.	ID=final_InDel_206;Note=WS210_ILL,A,1
V	merged_InDels_090612	del	4355839	4355839	.	+	.	ID=final_InDel_207;Note=ILL,G,1
IV	merged_InDels_090612	del	16131301	16131301	.	+	.	ID=final_InDel_208;Note=WS210,A,1
IV	merged_InDels_090612	del	12220082	12220110	.	+	.	ID=final_InDel_209;Note=454,AGAAATAAAAATTATCAACTATGAAGTTG,29
II	merged_InDels_090612	del	5167598	5167598	.	+	.	ID=final_InDel_210;Note=WS210,T,1
I	merged_InDels_090612	del	11687009	11687009	.	+	.	ID=final_InDel_211;Note=ILL,A,1
III	merged_InDels_090612	del	8900414	8900415	.	+	.	ID=final_InDel_212;Note=454,AG,2
V	merged_InDels_090612	del	14756819	14756820	.	+	.	ID=final_InDel_213;Note=454,TG,2
V	merged_InDels_090612	ins	15444366	15444367	.	+	.	ID=final_InDel_214;Note=WS210,ATATTG,6
II	merged_InDels_090612	ins	8005842	8005843	.	+	.	ID=final_InDel_215;Note=ILL,T,1
II	merged_InDels_090612	del	2167069	2167071	.	+	.	ID=final_InDel_216;Note=454,CTT,3
II	merged_InDels_090612	del	15127820	15127820	.	+	.	ID=final_InDel_217;Note=ILL,T,1
I	merged_InDels_090612	ins	8789923	8789924	.	+	.	ID=final_InDel_218;Note=WS210,A,1
III	merged_InDels_090612	ins	7594	7595	.	+	.	ID=final_InDel_219;Note=ILL,T,1
V	merged_InDels_090612	del	6856091	6856095	.	+	.	ID=final_InDel_220;Note=454_ILL,ATTAT,5
V	merged_InDels_090612	ins	20733730	20733731	.	+	.	ID=final_InDel_221;Note=454_ILL,T,1
II	merged_InDels_090612	ins	1921480	1921481	.	+	.	ID=final_InDel_222;Note=ILL,T,1
V	merged_InDels_090612	del	996963	996963	.	+	.	ID=final_InDel_223;Note=ILL,A,1
X	merged_InDels_090612	del	14799608	14799608	.	+	.	ID=final_InDel_224;Note=ILL,T,1
X	merged_InDels_090612	del	3226138	3226138	.	+	.	ID=final_InDel_225;Note=WS210_ILL,A,1
IV	merged_InDels_090612	ins	2075562	2075563	.	+	.	ID=final_InDel_226;Note=WS210,T,1
X	merged_InDels_090612	del	5565518	5565518	.	+	.	ID=final_InDel_227;Note=ILL,A,1
III	merged_InDels_090612	ins	7533179	7533180	.	+	.	ID=final_InDel_228;Note=454,CTCTTC,6
X	merged_InDels_090612	del	13024333	13024333	.	+	.	ID=final_InDel_229;Note=ILL,G,1
III	merged_InDels_090612	ins	7063386	7063387	.	+	.	ID=final_InDel_230;Note=454_ILL,C,1
III	merged_InDels_090612	ins	9783125	9783126	.	+	.	ID=final_InDel_231;Note=ILL,G,1
III	merged_InDels_090612	del	8017855	8017857	.	+	.	ID=final_InDel_232;Note=454_ILL,GTT,3
V	merged_InDels_090612	ins	17607639	17607640	.	+	.	ID=final_InDel_233;Note=454,G,1
V	merged_InDels_090612	del	16779290	16779290	.	+	.	ID=final_InDel_234;Note=ILL,T,1
I	merged_InDels_090612	del	9745646	9745646	.	+	.	ID=final_InDel_235;Note=ILL,T,1
V	merged_InDels_090612	ins	19287660	19287661	.	+	.	ID=final_InDel_236;Note=WS210,T,1
III	merged_InDels_090612	ins	10552637	10552638	.	+	.	ID=final_InDel_237;Note=454_ILL,G,1
X	merged_InDels_090612	ins	5718170	5718171	.	+	.	ID=final_InDel_238;Note=ILL,A,1
III	merged_InDels_090612	ins	1932438	1932439	.	+	.	ID=final_InDel_239;Note=ILL,A,1
I	merged_InDels_090612	del	6073647	6073648	.	+	.	ID=final_InDel_240;Note=454,GA,2
II	merged_InDels_090612	del	1833472	1833472	.	+	.	ID=final_InDel_241;Note=ILL,A,1
IV	merged_InDels_090612	del	13204143	13204143	.	+	.	ID=final_InDel_242;Note=ILL,A,1
I	merged_InDels_090612	del	1875474	1875479	.	+	.	ID=final_InDel_243;Note=ILL,TCGGAA,6
II	merged_InDels_090612	del	4154122	4154122	.	+	.	ID=final_InDel_244;Note=ILL,T,1
V	merged_InDels_090612	ins	16140483	16140484	.	+	.	ID=final_InDel_245;Note=454,C,1
V	merged_InDels_090612	ins	17710718	17710719	.	+	.	ID=final_InDel_246;Note=ILL,T,1
IV	merged_InDels_090612	ins	2075049	2075050	.	+	.	ID=final_InDel_247;Note=WS210,T,1
X	merged_InDels_090612	ins	7808266	7808267	.	+	.	ID=final_InDel_248;Note=454,TTCTAAGGATTGTTGGAGTGTTTGATTATG,30
III	merged_InDels_090612	del	2537006	2537006	.	+	.	ID=final_InDel_249;Note=ILL,T,1
V	merged_InDels_090612	del	17248631	17248632	.	+	.	ID=final_InDel_250;Note=ILL,AA,2
V	merged_InDels_090612	ins	807902	807903	.	+	.	ID=final_InDel_251;Note=ILL,A,1
III	merged_InDels_090612	del	1675377	1675378	.	+	.	ID=final_InDel_252;Note=ILL,AT,2
II	merged_InDels_090612	del	14088355	14088355	.	+	.	ID=final_InDel_253;Note=ILL,T,1
II	merged_InDels_090612	del	3726211	3726211	.	+	.	ID=final_InDel_254;Note=454,A,1
V	merged_InDels_090612	del	13559932	13559933	.	+	.	ID=final_InDel_255;Note=454,TA,2
X	merged_InDels_090612	del	1458514	1458514	.	+	.	ID=final_InDel_256;Note=ILL,C,1
V	merged_InDels_090612	ins	16760226	16760227	.	+	.	ID=final_InDel_257;Note=WS210,T,1
I	merged_InDels_090612	del	3823624	3823624	.	+	.	ID=final_InDel_258;Note=ILL,C,1
II	merged_InDels_090612	del	9678216	9678216	.	+	.	ID=final_InDel_259;Note=WS210,A,1
V	merged_InDels_090612	del	15759082	15759082	.	+	.	ID=final_InDel_260;Note=ILL,T,1
II	merged_InDels_090612	del	10950975	10950977	.	+	.	ID=final_InDel_261;Note=454,TAA,3
V	merged_InDels_090612	ins	3395724	3395725	.	+	.	ID=final_InDel_262;Note=454,CTCG,4
V	merged_InDels_090612	del	7183165	7183166	.	+	.	ID=final_InDel_263;Note=454,TA,2
I	merged_InDels_090612	del	1743318	1743318	.	+	.	ID=final_InDel_264;Note=ILL,A,1
I	merged_InDels_090612	del	898141	898141	.	+	.	ID=final_InDel_265;Note=ILL,A,1
I	merged_InDels_090612	ins	2822890	2822891	.	+	.	ID=final_InDel_266;Note=WS210,A,1
I	merged_InDels_090612	ins	2945677	2945678	.	+	.	ID=final_InDel_267;Note=454,GAT,3
V	merged_InDels_090612	ins	17989160	17989161	.	+	.	ID=final_InDel_268;Note=454_WS210,C,1
V	merged_InDels_090612	ins	11754034	11754035	.	+	.	ID=final_InDel_269;Note=ILL,T,1
II	merged_InDels_090612	ins	2404853	2404854	.	+	.	ID=final_InDel_270;Note=454,GG,2
II	merged_InDels_090612	ins	4179229	4179230	.	+	.	ID=final_InDel_271;Note=ILL,G,1
III	merged_InDels_090612	ins	1403582	1403583	.	+	.	ID=final_InDel_272;Note=454,ATA,3
I	merged_InDels_090612	del	13738654	13738654	.	+	.	ID=final_InDel_273;Note=ILL,C,1
V	merged_InDels_090612	ins	18684823	18684824	.	+	.	ID=final_InDel_274;Note=454,GCC,3
V	merged_InDels_090612	del	909926	909932	.	+	.	ID=final_InDel_275;Note=454,TTTTAAG,7
X	merged_InDels_090612	ins	11103262	11103263	.	+	.	ID=final_InDel_276;Note=ILL,A,1
I	merged_InDels_090612	ins	13555375	13555376	.	+	.	ID=final_InDel_277;Note=WS210,TT,2
X	merged_InDels_090612	del	16908013	16908015	.	+	.	ID=final_InDel_278;Note=ILL,CTA,3
I	merged_InDels_090612	ins	2927498	2927499	.	+	.	ID=final_InDel_279;Note=454,TTTTTGCTTTTTG,13
I	merged_InDels_090612	ins	7315459	7315460	.	+	.	ID=final_InDel_280;Note=ILL,T,1
III	merged_InDels_090612	ins	1616383	1616384	.	+	.	ID=final_InDel_281;Note=454,C,1
III	merged_InDels_090612	del	7587274	7587274	.	+	.	ID=final_InDel_282;Note=ILL,G,1
II	merged_InDels_090612	del	13439165	13439165	.	+	.	ID=final_InDel_283;Note=ILL,C,1
III	merged_InDels_090612	del	7136200	7136200	.	+	.	ID=final_InDel_284;Note=ILL,T,1
I	merged_InDels_090612	ins	11934633	11934634	.	+	.	ID=final_InDel_285;Note=454,GTTT,4
V	merged_InDels_090612	ins	1005509	1005510	.	+	.	ID=final_InDel_286;Note=454_ILL,C,1
III	merged_InDels_090612	del	12359416	12359419	.	+	.	ID=final_InDel_287;Note=ILL,CATA,4
V	merged_InDels_090612	del	16495531	16495532	.	+	.	ID=final_InDel_288;Note=ILL,TA,2
IV	merged_InDels_090612	del	2914263	2914266	.	+	.	ID=final_InDel_289;Note=WS210,GCCC,4
III	merged_InDels_090612	ins	8368982	8368983	.	+	.	ID=final_InDel_290;Note=ILL,T,1
IV	merged_InDels_090612	ins	10290482	10290483	.	+	.	ID=final_InDel_291;Note=ILL,T,1
II	merged_InDels_090612	del	14834775	14834775	.	+	.	ID=final_InDel_292;Note=ILL,T,1
V	merged_InDels_090612	ins	15661907	15661908	.	+	.	ID=final_InDel_293;Note=454_ILL,A,1
V	merged_InDels_090612	ins	19985376	19985377	.	+	.	ID=final_InDel_294;Note=ILL,T,1
II	merged_InDels_090612	ins	4301206	4301207	.	+	.	ID=final_InDel_295;Note=454,TAAAATGCAC,10
III	merged_InDels_090612	del	9218476	9218476	.	+	.	ID=final_InDel_296;Note=ILL,A,1
X	merged_InDels_090612	del	748762	748762	.	+	.	ID=final_InDel_297;Note=ILL,A,1
II	merged_InDels_090612	del	405702	405702	.	+	.	ID=final_InDel_298;Note=ILL,T,1
I	merged_InDels_090612	del	13181573	13181573	.	+	.	ID=final_InDel_299;Note=ILL,T,1
V	merged_InDels_090612	del	19389711	19389711	.	+	.	ID=final_InDel_300;Note=ILL,G,1
X	merged_InDels_090612	del	14227780	14227784	.	+	.	ID=final_InDel_301;Note=ILL,GTTGT,5
V	merged_InDels_090612	ins	19929261	19929262	.	+	.	ID=final_InDel_302;Note=454,TA,2
V	merged_InDels_090612	ins	7598036	7598037	.	+	.	ID=final_InDel_303;Note=454,TT,2
V	merged_InDels_090612	ins	3444514	3444515	.	+	.	ID=final_InDel_304;Note=454,C,1
II	merged_InDels_090612	del	4495151	4495151	.	+	.	ID=final_InDel_305;Note=ILL,A,1
X	merged_InDels_090612	ins	13404240	13404241	.	+	.	ID=final_InDel_306;Note=ILL,A,1
II	merged_InDels_090612	ins	2520967	2520968	.	+	.	ID=final_InDel_307;Note=ILL,T,1
II	merged_InDels_090612	del	12723431	12723431	.	+	.	ID=final_InDel_308;Note=ILL,A,1
X	merged_InDels_090612	del	5887635	5887638	.	+	.	ID=final_InDel_309;Note=454,GTTT,4
V	merged_InDels_090612	ins	6408602	6408603	.	+	.	ID=final_InDel_310;Note=454_ILL,T,1
I	merged_InDels_090612	del	2705377	2705377	.	+	.	ID=final_InDel_311;Note=ILL,T,1
IV	merged_InDels_090612	del	14918299	14918301	.	+	.	ID=final_InDel_312;Note=ILL,CTT,3
III	merged_InDels_090612	ins	6399870	6399871	.	+	.	ID=final_InDel_313;Note=WS210,A,1
X	merged_InDels_090612	del	1647475	1647486	.	+	.	ID=final_InDel_314;Note=454,GTGATTTTTAGA,12
I	merged_InDels_090612	ins	14773974	14773975	.	+	.	ID=final_InDel_315;Note=454,AT,2
II	merged_InDels_090612	del	13506130	13506133	.	+	.	ID=final_InDel_316;Note=454,ATTT,4
III	merged_InDels_090612	del	12690783	12690783	.	+	.	ID=final_InDel_317;Note=ILL,A,1
II	merged_InDels_090612	del	3856232	3856243	.	+	.	ID=final_InDel_318;Note=454,TCGTGTGTTTCC,12
V	merged_InDels_090612	del	18871257	18871258	.	+	.	ID=final_InDel_319;Note=ILL,AA,2
III	merged_InDels_090612	ins	12335438	12335439	.	+	.	ID=final_InDel_320;Note=454,CAG,3
II	merged_InDels_090612	del	13871652	13871652	.	+	.	ID=final_InDel_321;Note=ILL,T,1
X	merged_InDels_090612	del	14566669	14566669	.	+	.	ID=final_InDel_322;Note=WS210,T,1
V	merged_InDels_090612	del	703521	703523	.	+	.	ID=final_InDel_323;Note=454,CTT,3
II	merged_InDels_090612	del	2921045	2921045	.	+	.	ID=final_InDel_324;Note=ILL,T,1
V	merged_InDels_090612	del	4072158	4072160	.	+	.	ID=final_InDel_325;Note=ILL,ACA,3
V	merged_InDels_090612	del	585991	585993	.	+	.	ID=final_InDel_326;Note=454,TCT,3
III	merged_InDels_090612	del	719092	719093	.	+	.	ID=final_InDel_327;Note=454_ILL,CT,2
I	merged_InDels_090612	del	1150995	1150995	.	+	.	ID=final_InDel_328;Note=ILL,A,1
IV	merged_InDels_090612	del	13715258	13715258	.	+	.	ID=final_InDel_329;Note=454,T,1
IV	merged_InDels_090612	ins	16348540	16348541	.	+	.	ID=final_InDel_330;Note=ILL,A,1
II	merged_InDels_090612	del	2880201	2880201	.	+	.	ID=final_InDel_331;Note=ILL,G,1
X	merged_InDels_090612	del	16203911	16203911	.	+	.	ID=final_InDel_332;Note=WS210,T,1
II	merged_InDels_090612	del	13395878	13395878	.	+	.	ID=final_InDel_333;Note=ILL,T,1
II	merged_InDels_090612	del	11611024	11611024	.	+	.	ID=final_InDel_334;Note=ILL,T,1
IV	merged_InDels_090612	del	5204297	5204299	.	+	.	ID=final_InDel_335;Note=454,AGG,3
IV	merged_InDels_090612	del	1052151	1052156	.	+	.	ID=final_InDel_336;Note=ILL,GCGCTC,6
V	merged_InDels_090612	del	15524596	15524596	.	+	.	ID=final_InDel_337;Note=ILL,A,1
X	merged_InDels_090612	del	11777026	11777033	.	+	.	ID=final_InDel_338;Note=454,AGTCTAGT,8
V	merged_InDels_090612	del	2140083	2140083	.	+	.	ID=final_InDel_339;Note=ILL,T,1
II	merged_InDels_090612	ins	9830702	9830703	.	+	.	ID=final_InDel_340;Note=454,AT,2
IV	merged_InDels_090612	ins	3462115	3462116	.	+	.	ID=final_InDel_341;Note=454,CAAAGT,6
II	merged_InDels_090612	ins	8896592	8896593	.	+	.	ID=final_InDel_342;Note=454_WS210,C,1
II	merged_InDels_090612	del	14514013	14514016	.	+	.	ID=final_InDel_343;Note=ILL,TTTT,4
II	merged_InDels_090612	del	5158086	5158086	.	+	.	ID=final_InDel_344;Note=ILL,A,1
I	merged_InDels_090612	ins	5881947	5881948	.	+	.	ID=final_InDel_345;Note=454_ILL,CT,2
IV	merged_InDels_090612	ins	6519927	6519928	.	+	.	ID=final_InDel_346;Note=454,TC,2
V	merged_InDels_090612	del	16197968	16197969	.	+	.	ID=final_InDel_347;Note=ILL,TT,2
III	merged_InDels_090612	del	944491	944499	.	+	.	ID=final_InDel_348;Note=454,AAATGGGTG,9
IV	merged_InDels_090612	del	15897256	15897256	.	+	.	ID=final_InDel_349;Note=454_ILL,A,1
IV	merged_InDels_090612	ins	13418377	13418378	.	+	.	ID=final_InDel_350;Note=ILL,T,1
X	merged_InDels_090612	del	17021433	17021435	.	+	.	ID=final_InDel_351;Note=ILL,CCA,3
I	merged_InDels_090612	del	189636	189636	.	+	.	ID=final_InDel_352;Note=ILL,C,1
I	merged_InDels_090612	ins	1627652	1627653	.	+	.	ID=final_InDel_353;Note=WS210,A,1
II	merged_InDels_090612	del	1650389	1650392	.	+	.	ID=final_InDel_354;Note=ILL,ATTT,4
IV	merged_InDels_090612	ins	7466767	7466768	.	+	.	ID=final_InDel_355;Note=454_ILL,TG,2
IV	merged_InDels_090612	del	10862142	10862142	.	+	.	ID=final_InDel_356;Note=WS210,T,1
I	merged_InDels_090612	ins	1428602	1428603	.	+	.	ID=final_InDel_357;Note=454_ILL,A,1
II	merged_InDels_090612	ins	2243531	2243532	.	+	.	ID=final_InDel_358;Note=454,ATTT,4
IV	merged_InDels_090612	del	14262319	14262321	.	+	.	ID=final_InDel_359;Note=ILL,ACA,3
III	merged_InDels_090612	ins	3574926	3574927	.	+	.	ID=final_InDel_360;Note=WS210,A,1
V	merged_InDels_090612	ins	19503505	19503506	.	+	.	ID=final_InDel_361;Note=ILL,T,1
V	merged_InDels_090612	del	18255294	18255295	.	+	.	ID=final_InDel_362;Note=454_ILL,TT,2
X	merged_InDels_090612	ins	10221555	10221556	.	+	.	ID=final_InDel_363;Note=ILL,G,1
III	merged_InDels_090612	ins	3054149	3054150	.	+	.	ID=final_InDel_364;Note=ILL,TCC,3
IV	merged_InDels_090612	del	2856439	2856439	.	+	.	ID=final_InDel_365;Note=ILL,G,1
IV	merged_InDels_090612	del	6275978	6275978	.	+	.	ID=final_InDel_366;Note=ILL,C,1
V	merged_InDels_090612	del	15732390	15732393	.	+	.	ID=final_InDel_367;Note=454,ATTA,4
III	merged_InDels_090612	del	2541508	2541508	.	+	.	ID=final_InDel_368;Note=ILL,C,1
V	merged_InDels_090612	del	16264005	16264005	.	+	.	ID=final_InDel_369;Note=ILL,G,1
I	merged_InDels_090612	del	4090694	4090696	.	+	.	ID=final_InDel_370;Note=454_ILL,ATT,3
IV	merged_InDels_090612	del	12828882	12828882	.	+	.	ID=final_InDel_371;Note=ILL,T,1
II	merged_InDels_090612	del	2538775	2538775	.	+	.	ID=final_InDel_372;Note=ILL,C,1
II	merged_InDels_090612	del	11424699	11424702	.	+	.	ID=final_InDel_373;Note=ILL,CCTA,4
I	merged_InDels_090612	del	14957862	14957862	.	+	.	ID=final_InDel_374;Note=454_ILL,T,1
X	merged_InDels_090612	ins	15633343	15633344	.	+	.	ID=final_InDel_375;Note=WS210,A,1
V	merged_InDels_090612	del	1956569	1956576	.	+	.	ID=final_InDel_376;Note=454_ILL,TGTATAAA,8
V	merged_InDels_090612	del	17796416	17796418	.	+	.	ID=final_InDel_377;Note=454,GGC,3
V	merged_InDels_090612	ins	17975156	17975157	.	+	.	ID=final_InDel_378;Note=ILL,A,1
II	merged_InDels_090612	del	1666269	1666269	.	+	.	ID=final_InDel_379;Note=ILL,A,1
V	merged_InDels_090612	del	20619413	20619418	.	+	.	ID=final_InDel_380;Note=ILL,TCCCGC,6
X	merged_InDels_090612	del	7168795	7168795	.	+	.	ID=final_InDel_381;Note=ILL,T,1
I	merged_InDels_090612	ins	1708387	1708388	.	+	.	ID=final_InDel_382;Note=454_ILL,A,1
I	merged_InDels_090612	ins	12647789	12647790	.	+	.	ID=final_InDel_383;Note=ILL,A,1
III	merged_InDels_090612	del	2503808	2503808	.	+	.	ID=final_InDel_384;Note=ILL,T,1
IV	merged_InDels_090612	ins	2518314	2518315	.	+	.	ID=final_InDel_385;Note=ILL,CA,2
III	merged_InDels_090612	del	12368604	12368604	.	+	.	ID=final_InDel_386;Note=ILL,A,1
V	merged_InDels_090612	del	3427502	3427503	.	+	.	ID=final_InDel_387;Note=454,AA,2
III	merged_InDels_090612	ins	3084818	3084819	.	+	.	ID=final_InDel_388;Note=454,G,1
V	merged_InDels_090612	del	6203198	6203198	.	+	.	ID=final_InDel_389;Note=ILL,T,1
V	merged_InDels_090612	del	1542197	1542200	.	+	.	ID=final_InDel_390;Note=ILL,AATA,4
IV	merged_InDels_090612	del	7462123	7462123	.	+	.	ID=final_InDel_391;Note=454,A,1
X	merged_InDels_090612	del	3980127	3980131	.	+	.	ID=final_InDel_392;Note=454,TTTTA,5
IV	merged_InDels_090612	ins	5582583	5582584	.	+	.	ID=final_InDel_393;Note=454_ILL,C,1
V	merged_InDels_090612	ins	16544086	16544087	.	+	.	ID=final_InDel_394;Note=ILL,G,1
III	merged_InDels_090612	del	12820365	12820365	.	+	.	ID=final_InDel_395;Note=ILL,A,1
IV	merged_InDels_090612	del	4233565	4233565	.	+	.	ID=final_InDel_396;Note=ILL,T,1
II	merged_InDels_090612	ins	1102003	1102004	.	+	.	ID=final_InDel_397;Note=ILL,T,1
III	merged_InDels_090612	del	3363808	3363808	.	+	.	ID=final_InDel_398;Note=ILL,G,1
II	merged_InDels_090612	ins	2084040	2084041	.	+	.	ID=final_InDel_399;Note=454,CGCAGAGATATACAAGTTTG,20
III	merged_InDels_090612	ins	7257	7258	.	+	.	ID=final_InDel_400;Note=ILL,A,1
II	merged_InDels_090612	del	15064120	15064121	.	+	.	ID=final_InDel_401;Note=ILL,TT,2
I	merged_InDels_090612	del	14194727	14194736	.	+	.	ID=final_InDel_402;Note=454,TTCTTGGTAC,10
III	merged_InDels_090612	del	12422910	12422915	.	+	.	ID=final_InDel_403;Note=454_ILL,GCATAT,6
I	merged_InDels_090612	del	1922164	1922164	.	+	.	ID=final_InDel_404;Note=ILL,T,1
X	merged_InDels_090612	del	16214942	16214942	.	+	.	ID=final_InDel_405;Note=ILL,A,1
V	merged_InDels_090612	del	18684964	18684964	.	+	.	ID=final_InDel_406;Note=ILL,T,1
I	merged_InDels_090612	del	12856669	12856669	.	+	.	ID=final_InDel_407;Note=ILL,T,1
V	merged_InDels_090612	ins	2219667	2219668	.	+	.	ID=final_InDel_408;Note=ILL,A,1
X	merged_InDels_090612	ins	9016279	9016280	.	+	.	ID=final_InDel_409;Note=WS210,T,1
I	merged_InDels_090612	ins	7434697	7434698	.	+	.	ID=final_InDel_410;Note=WS210,A,1
V	merged_InDels_090612	del	6309820	6309826	.	+	.	ID=final_InDel_411;Note=454,GTTCAAT,7
III	merged_InDels_090612	ins	1816682	1816683	.	+	.	ID=final_InDel_412;Note=454,G,1
I	merged_InDels_090612	ins	14607081	14607082	.	+	.	ID=final_InDel_413;Note=ILL,T,1
V	merged_InDels_090612	del	18517004	18517004	.	+	.	ID=final_InDel_414;Note=ILL,T,1
IV	merged_InDels_090612	ins	4015698	4015699	.	+	.	ID=final_InDel_415;Note=ILL,A,1
X	merged_InDels_090612	del	2676091	2676091	.	+	.	ID=final_InDel_416;Note=ILL,T,1
IV	merged_InDels_090612	ins	15544622	15544623	.	+	.	ID=final_InDel_417;Note=ILL,A,1
I	merged_InDels_090612	del	12920134	12920134	.	+	.	ID=final_InDel_418;Note=ILL,A,1
IV	merged_InDels_090612	del	1665274	1665275	.	+	.	ID=final_InDel_419;Note=ILL,TT,2
IV	merged_InDels_090612	ins	15868430	15868431	.	+	.	ID=final_InDel_420;Note=454,TA,2
III	merged_InDels_090612	ins	4484615	4484616	.	+	.	ID=final_InDel_421;Note=454,G,1
V	merged_InDels_090612	del	2134770	2134770	.	+	.	ID=final_InDel_422;Note=WS210,A,1
V	merged_InDels_090612	ins	1926773	1926774	.	+	.	ID=final_InDel_423;Note=454,A,1
X	merged_InDels_090612	del	2868512	2868512	.	+	.	ID=final_InDel_424;Note=ILL,A,1
V	merged_InDels_090612	del	18653906	18653907	.	+	.	ID=final_InDel_425;Note=ILL,CC,2
II	merged_InDels_090612	del	1533992	1533993	.	+	.	ID=final_InDel_426;Note=454_ILL,TC,2
II	merged_InDels_090612	del	12328773	12328773	.	+	.	ID=final_InDel_427;Note=ILL,T,1
III	merged_InDels_090612	del	3289972	3289972	.	+	.	ID=final_InDel_428;Note=WS210,T,1
I	merged_InDels_090612	del	12413368	12413368	.	+	.	ID=final_InDel_429;Note=WS210,T,1
X	merged_InDels_090612	ins	7286382	7286383	.	+	.	ID=final_InDel_430;Note=454,GCACAGCC,8
II	merged_InDels_090612	ins	4528011	4528012	.	+	.	ID=final_InDel_431;Note=454,ATAT,4
I	merged_InDels_090612	ins	13215254	13215255	.	+	.	ID=final_InDel_432;Note=454,C,1
I	merged_InDels_090612	del	3245749	3245749	.	+	.	ID=final_InDel_433;Note=454_ILL,T,1
V	merged_InDels_090612	del	7358381	7358385	.	+	.	ID=final_InDel_434;Note=454,TGAAA,5
V	merged_InDels_090612	ins	16131295	16131296	.	+	.	ID=final_InDel_435;Note=454,AC,2
III	merged_InDels_090612	del	12410337	12410337	.	+	.	ID=final_InDel_436;Note=ILL,T,1
II	merged_InDels_090612	del	13118590	13118590	.	+	.	ID=final_InDel_437;Note=ILL,T,1
X	merged_InDels_090612	del	17248897	17248903	.	+	.	ID=final_InDel_438;Note=ILL,GCGCAAA,7
V	merged_InDels_090612	ins	2060037	2060038	.	+	.	ID=final_InDel_439;Note=454,CTCCATA,7
II	merged_InDels_090612	ins	7669917	7669918	.	+	.	ID=final_InDel_440;Note=WS210,T,1
III	merged_InDels_090612	ins	3074430	3074431	.	+	.	ID=final_InDel_441;Note=454,CCGTGA,6
V	merged_InDels_090612	ins	7167044	7167045	.	+	.	ID=final_InDel_442;Note=454_WS210,TCCAAT,6
II	merged_InDels_090612	ins	4170810	4170811	.	+	.	ID=final_InDel_443;Note=ILL,A,1
X	merged_InDels_090612	ins	2131049	2131050	.	+	.	ID=final_InDel_444;Note=454,GAC,3
II	merged_InDels_090612	ins	12701756	12701757	.	+	.	ID=final_InDel_445;Note=ILL,G,1
V	merged_InDels_090612	ins	3281703	3281704	.	+	.	ID=final_InDel_446;Note=454,AT,2
X	merged_InDels_090612	del	4062746	4062746	.	+	.	ID=final_InDel_447;Note=ILL,T,1
V	merged_InDels_090612	del	18800620	18800620	.	+	.	ID=final_InDel_448;Note=ILL,A,1
X	merged_InDels_090612	del	3219036	3219038	.	+	.	ID=final_InDel_449;Note=WS210,CAA,3
II	merged_InDels_090612	ins	939537	939538	.	+	.	ID=final_InDel_450;Note=WS210,G,1
V	merged_InDels_090612	ins	20143823	20143824	.	+	.	ID=final_InDel_451;Note=454,GC,2
I	merged_InDels_090612	del	7437569	7437569	.	+	.	ID=final_InDel_452;Note=ILL,A,1
III	merged_InDels_090612	ins	3427326	3427327	.	+	.	ID=final_InDel_453;Note=ILL,T,1
IV	merged_InDels_090612	ins	1349659	1349660	.	+	.	ID=final_InDel_454;Note=454_ILL,A,1
II	merged_InDels_090612	del	12701112	12701112	.	+	.	ID=final_InDel_455;Note=ILL,T,1
V	merged_InDels_090612	del	16961579	16961580	.	+	.	ID=final_InDel_456;Note=ILL,TC,2
II	merged_InDels_090612	del	3673888	3673898	.	+	.	ID=final_InDel_457;Note=454,AAATAGTTTCT,11
III	merged_InDels_090612	del	3082173	3082178	.	+	.	ID=final_InDel_458;Note=ILL,TTACAC,6
V	merged_InDels_090612	ins	16200394	16200395	.	+	.	ID=final_InDel_459;Note=454,C,1
II	merged_InDels_090612	del	12492075	12492075	.	+	.	ID=final_InDel_460;Note=454_ILL,A,1
V	merged_InDels_090612	del	4442409	4442409	.	+	.	ID=final_InDel_461;Note=ILL,A,1
V	merged_InDels_090612	ins	15728385	15728386	.	+	.	ID=final_InDel_462;Note=454,A,1
II	merged_InDels_090612	del	4305887	4305893	.	+	.	ID=final_InDel_463;Note=454,TAAAAAT,7
IV	merged_InDels_090612	del	1817459	1817459	.	+	.	ID=final_InDel_464;Note=ILL,A,1
V	merged_InDels_090612	del	16908474	16908474	.	+	.	ID=final_InDel_465;Note=ILL,T,1
I	merged_InDels_090612	del	13681765	13681765	.	+	.	ID=final_InDel_466;Note=ILL,T,1
IV	merged_InDels_090612	ins	1079668	1079669	.	+	.	ID=final_InDel_467;Note=ILL,AA,2
V	merged_InDels_090612	del	19222327	19222337	.	+	.	ID=final_InDel_468;Note=454,TGCGGTCGCGT,11
X	merged_InDels_090612	ins	10381904	10381905	.	+	.	ID=final_InDel_469;Note=WS210,T,1
IV	merged_InDels_090612	del	24643	24643	.	+	.	ID=final_InDel_470;Note=ILL,T,1
I	merged_InDels_090612	del	8317839	8317839	.	+	.	ID=final_InDel_471;Note=ILL,T,1
III	merged_InDels_090612	del	1765135	1765135	.	+	.	ID=final_InDel_472;Note=WS210,A,1
I	merged_InDels_090612	del	12238535	12238535	.	+	.	ID=final_InDel_473;Note=ILL,T,1
V	merged_InDels_090612	ins	15921337	15921338	.	+	.	ID=final_InDel_474;Note=454_ILL,G,1
II	merged_InDels_090612	del	1048311	1048315	.	+	.	ID=final_InDel_475;Note=454,CTCTC,5
I	merged_InDels_090612	del	4591020	4591020	.	+	.	ID=final_InDel_476;Note=ILL,T,1
V	merged_InDels_090612	del	16266723	16266724	.	+	.	ID=final_InDel_477;Note=454,TT,2
IV	merged_InDels_090612	ins	2287056	2287057	.	+	.	ID=final_InDel_478;Note=WS210,A,1
I	merged_InDels_090612	del	4821897	4821898	.	+	.	ID=final_InDel_479;Note=WS210,TT,2
I	merged_InDels_090612	ins	1411217	1411218	.	+	.	ID=final_InDel_480;Note=454,ACGCGAAAAA,10
V	merged_InDels_090612	del	17729379	17729379	.	+	.	ID=final_InDel_481;Note=ILL,A,1
III	merged_InDels_090612	ins	3346936	3346937	.	+	.	ID=final_InDel_482;Note=ILL,G,1
IV	merged_InDels_090612	del	16673850	16673870	.	+	.	ID=final_InDel_483;Note=454,TTAGAAGAGTTATTAGTTATT,21
V	merged_InDels_090612	ins	19672118	19672119	.	+	.	ID=final_InDel_484;Note=454,CT,2
II	merged_InDels_090612	del	391535	391535	.	+	.	ID=final_InDel_485;Note=454_ILL,G,1
II	merged_InDels_090612	ins	2239209	2239210	.	+	.	ID=final_InDel_486;Note=ILL,G,1
V	merged_InDels_090612	del	17197222	17197228	.	+	.	ID=final_InDel_487;Note=454_ILL,TGTCGCC,7
II	merged_InDels_090612	del	8811165	8811167	.	+	.	ID=final_InDel_488;Note=454,CTT,3
V	merged_InDels_090612	ins	18178199	18178200	.	+	.	ID=final_InDel_489;Note=454,AG,2
V	merged_InDels_090612	ins	5033154	5033155	.	+	.	ID=final_InDel_490;Note=WS210_ILL,A,1
IV	merged_InDels_090612	ins	6282676	6282677	.	+	.	ID=final_InDel_491;Note=454,TTT,3
I	merged_InDels_090612	del	12435601	12435606	.	+	.	ID=final_InDel_492;Note=ILL,TTGTCT,6
V	merged_InDels_090612	ins	18633014	18633015	.	+	.	ID=final_InDel_493;Note=ILL,A,1
I	merged_InDels_090612	ins	106370	106371	.	+	.	ID=final_InDel_494;Note=WS210_ILL,T,1
V	merged_InDels_090612	del	575615	575619	.	+	.	ID=final_InDel_495;Note=454_ILL,GAAGA,5
IV	merged_InDels_090612	del	998518	998518	.	+	.	ID=final_InDel_496;Note=WS210_ILL,T,1
II	merged_InDels_090612	del	14759567	14759567	.	+	.	ID=final_InDel_497;Note=ILL,G,1
IV	merged_InDels_090612	del	13795603	13795608	.	+	.	ID=final_InDel_498;Note=ILL,AAAACT,6
II	merged_InDels_090612	ins	3684658	3684659	.	+	.	ID=final_InDel_499;Note=454,TATTTA,6
X	merged_InDels_090612	ins	10295821	10295822	.	+	.	ID=final_InDel_500;Note=ILL,A,1
V	merged_InDels_090612	del	16201470	16201470	.	+	.	ID=final_InDel_501;Note=ILL,G,1
III	merged_InDels_090612	ins	1863117	1863118	.	+	.	ID=final_InDel_502;Note=454,CAAAATCTAAT,11
II	merged_InDels_090612	del	4073042	4073042	.	+	.	ID=final_InDel_503;Note=ILL,T,1
II	merged_InDels_090612	del	1860999	1861001	.	+	.	ID=final_InDel_504;Note=ILL,ACT,3
IV	merged_InDels_090612	del	884222	884223	.	+	.	ID=final_InDel_505;Note=454,AT,2
IV	merged_InDels_090612	del	95464	95464	.	+	.	ID=final_InDel_506;Note=WS210,T,1
V	merged_InDels_090612	del	4264104	4264104	.	+	.	ID=final_InDel_507;Note=ILL,T,1
V	merged_InDels_090612	del	2260019	2260020	.	+	.	ID=final_InDel_508;Note=454_ILL,AA,2
V	merged_InDels_090612	del	2744275	2744275	.	+	.	ID=final_InDel_509;Note=ILL,A,1
V	merged_InDels_090612	del	15747388	15747391	.	+	.	ID=final_InDel_510;Note=ILL,GTCT,4
IV	merged_InDels_090612	del	17457271	17457271	.	+	.	ID=final_InDel_511;Note=454_ILL,C,1
IV	merged_InDels_090612	del	13082701	13082706	.	+	.	ID=final_InDel_512;Note=454_ILL,TTAAAT,6
IV	merged_InDels_090612	del	2495218	2495218	.	+	.	ID=final_InDel_513;Note=WS210_ILL,A,1
X	merged_InDels_090612	ins	10970135	10970136	.	+	.	ID=final_InDel_514;Note=454_ILL,AGAGT,5
III	merged_InDels_090612	del	11972502	11972503	.	+	.	ID=final_InDel_515;Note=454,TC,2
V	merged_InDels_090612	del	17295565	17295565	.	+	.	ID=final_InDel_516;Note=ILL,G,1
V	merged_InDels_090612	del	3141765	3141765	.	+	.	ID=final_InDel_517;Note=ILL,A,1
III	merged_InDels_090612	del	1374380	1374381	.	+	.	ID=final_InDel_518;Note=454,TA,2
V	merged_InDels_090612	ins	15127783	15127784	.	+	.	ID=final_InDel_519;Note=ILL,T,1
III	merged_InDels_090612	del	5756228	5756228	.	+	.	ID=final_InDel_520;Note=WS210,T,1
IV	merged_InDels_090612	ins	13619924	13619925	.	+	.	ID=final_InDel_521;Note=ILL,A,1
IV	merged_InDels_090612	del	14930896	14930896	.	+	.	ID=final_InDel_522;Note=WS210,A,1
II	merged_InDels_090612	ins	13202906	13202907	.	+	.	ID=final_InDel_523;Note=454,AA,2
II	merged_InDels_090612	ins	5960555	5960556	.	+	.	ID=final_InDel_524;Note=454,GATA,4
V	merged_InDels_090612	del	18392329	18392330	.	+	.	ID=final_InDel_525;Note=WS210,GA,2
V	merged_InDels_090612	ins	15902018	15902019	.	+	.	ID=final_InDel_526;Note=ILL,GTCGC,5
V	merged_InDels_090612	ins	16457177	16457178	.	+	.	ID=final_InDel_527;Note=ILL,A,1
I	merged_InDels_090612	del	2911605	2911605	.	+	.	ID=final_InDel_528;Note=ILL,T,1
X	merged_InDels_090612	ins	9256237	9256238	.	+	.	ID=final_InDel_529;Note=ILL,G,1
X	merged_InDels_090612	del	15327868	15327869	.	+	.	ID=final_InDel_530;Note=454,TT,2
I	merged_InDels_090612	del	2762041	2762041	.	+	.	ID=final_InDel_531;Note=ILL,G,1
V	merged_InDels_090612	del	15789379	15789379	.	+	.	ID=final_InDel_532;Note=ILL,A,1
I	merged_InDels_090612	ins	12527616	12527617	.	+	.	ID=final_InDel_533;Note=ILL,T,1
IV	merged_InDels_090612	del	2437871	2437871	.	+	.	ID=final_InDel_534;Note=ILL,C,1
X	merged_InDels_090612	del	6493288	6493289	.	+	.	ID=final_InDel_535;Note=454,TA,2
IV	merged_InDels_090612	ins	11283885	11283886	.	+	.	ID=final_InDel_536;Note=ILL,A,1
II	merged_InDels_090612	ins	4855708	4855709	.	+	.	ID=final_InDel_537;Note=WS210,C,1
V	merged_InDels_090612	ins	724268	724269	.	+	.	ID=final_InDel_538;Note=454_WS210,CAAC,4
II	merged_InDels_090612	del	2028030	2028032	.	+	.	ID=final_InDel_539;Note=454,TAT,3
X	merged_InDels_090612	del	1615137	1615137	.	+	.	ID=final_InDel_540;Note=454_WS210,C,1
III	merged_InDels_090612	del	96554	96560	.	+	.	ID=final_InDel_541;Note=454,GGAGTGT,7
I	merged_InDels_090612	ins	7918509	7918510	.	+	.	ID=final_InDel_542;Note=WS210,G,1
I	merged_InDels_090612	ins	10565602	10565603	.	+	.	ID=final_InDel_543;Note=ILL,T,1
V	merged_InDels_090612	del	17664239	17664240	.	+	.	ID=final_InDel_544;Note=454_ILL,GC,2
II	merged_InDels_090612	del	12529226	12529227	.	+	.	ID=final_InDel_545;Note=454,CC,2
I	merged_InDels_090612	ins	11128006	11128007	.	+	.	ID=final_InDel_546;Note=454,A,1
V	merged_InDels_090612	del	20868404	20868404	.	+	.	ID=final_InDel_547;Note=WS210,A,1
V	merged_InDels_090612	del	19289954	19289959	.	+	.	ID=final_InDel_548;Note=454,AGGAAC,6
II	merged_InDels_090612	ins	11578213	11578214	.	+	.	ID=final_InDel_549;Note=454,TTG,3
V	merged_InDels_090612	del	8692158	8692159	.	+	.	ID=final_InDel_550;Note=ILL,TT,2
IV	merged_InDels_090612	del	15944501	15944502	.	+	.	ID=final_InDel_551;Note=ILL,GA,2
IV	merged_InDels_090612	del	14773606	14773606	.	+	.	ID=final_InDel_552;Note=ILL,G,1
V	merged_InDels_090612	ins	17493280	17493281	.	+	.	ID=final_InDel_553;Note=454,GCGCT,5
V	merged_InDels_090612	ins	3409585	3409586	.	+	.	ID=final_InDel_554;Note=454_ILL,AT,2
III	merged_InDels_090612	ins	1507728	1507729	.	+	.	ID=final_InDel_555;Note=454,A,1
I	merged_InDels_090612	ins	390752	390753	.	+	.	ID=final_InDel_556;Note=454,CT,2
III	merged_InDels_090612	ins	6962135	6962136	.	+	.	ID=final_InDel_557;Note=454,C,1
I	merged_InDels_090612	ins	12005478	12005479	.	+	.	ID=final_InDel_558;Note=ILL,C,1
II	merged_InDels_090612	ins	13034270	13034271	.	+	.	ID=final_InDel_559;Note=ILL,A,1
X	merged_InDels_090612	del	14007398	14007398	.	+	.	ID=final_InDel_560;Note=ILL,A,1
III	merged_InDels_090612	ins	6708	6709	.	+	.	ID=final_InDel_561;Note=ILL,G,1
IV	merged_InDels_090612	ins	6560704	6560705	.	+	.	ID=final_InDel_562;Note=ILL,T,1
II	merged_InDels_090612	ins	2059103	2059104	.	+	.	ID=final_InDel_563;Note=ILL,G,1
IV	merged_InDels_090612	del	15447073	15447073	.	+	.	ID=final_InDel_564;Note=ILL,C,1
V	merged_InDels_090612	del	15913557	15913569	.	+	.	ID=final_InDel_565;Note=454,CAAACAGTGTAAC,13
II	merged_InDels_090612	ins	14964294	14964295	.	+	.	ID=final_InDel_566;Note=ILL,T,1
II	merged_InDels_090612	del	2083917	2083918	.	+	.	ID=final_InDel_567;Note=454,AG,2
II	merged_InDels_090612	ins	2828589	2828590	.	+	.	ID=final_InDel_568;Note=ILL,A,1
X	merged_InDels_090612	del	16505983	16505983	.	+	.	ID=final_InDel_569;Note=WS210,T,1
III	merged_InDels_090612	ins	11381243	11381244	.	+	.	ID=final_InDel_570;Note=ILL,TT,2
X	merged_InDels_090612	del	4699850	4699852	.	+	.	ID=final_InDel_571;Note=454,CCC,3
IV	merged_InDels_090612	del	4062828	4062828	.	+	.	ID=final_InDel_572;Note=ILL,A,1
II	merged_InDels_090612	ins	2404810	2404811	.	+	.	ID=final_InDel_573;Note=ILL,T,1
I	merged_InDels_090612	ins	11955992	11955993	.	+	.	ID=final_InDel_574;Note=ILL,T,1
V	merged_InDels_090612	ins	5446073	5446074	.	+	.	ID=final_InDel_575;Note=ILL,GTTTTCT,7
I	merged_InDels_090612	ins	11772477	11772478	.	+	.	ID=final_InDel_576;Note=WS210_ILL,C,1
III	merged_InDels_090612	del	10988404	10988404	.	+	.	ID=final_InDel_577;Note=WS210,T,1
V	merged_InDels_090612	ins	529601	529602	.	+	.	ID=final_InDel_578;Note=454,G,1
II	merged_InDels_090612	ins	12432090	12432091	.	+	.	ID=final_InDel_579;Note=ILL,T,1
II	merged_InDels_090612	del	408058	408058	.	+	.	ID=final_InDel_580;Note=ILL,A,1
V	merged_InDels_090612	del	534127	534130	.	+	.	ID=final_InDel_581;Note=454,ACTA,4
II	merged_InDels_090612	del	2178538	2178538	.	+	.	ID=final_InDel_582;Note=454,A,1
V	merged_InDels_090612	ins	18841310	18841311	.	+	.	ID=final_InDel_583;Note=454,T,1
I	merged_InDels_090612	del	3595964	3595964	.	+	.	ID=final_InDel_584;Note=ILL,C,1
V	merged_InDels_090612	del	6496892	6496892	.	+	.	ID=final_InDel_585;Note=ILL,T,1
II	merged_InDels_090612	del	2985227	2985228	.	+	.	ID=final_InDel_586;Note=ILL,CA,2
II	merged_InDels_090612	ins	14342232	14342233	.	+	.	ID=final_InDel_587;Note=454,AGA,3
I	merged_InDels_090612	ins	7819468	7819469	.	+	.	ID=final_InDel_588;Note=454,C,1
X	merged_InDels_090612	del	15057117	15057117	.	+	.	ID=final_InDel_589;Note=ILL,T,1
V	merged_InDels_090612	ins	19690676	19690677	.	+	.	ID=final_InDel_590;Note=454_ILL,AA,2
X	merged_InDels_090612	ins	14917449	14917450	.	+	.	ID=final_InDel_591;Note=454,G,1
II	merged_InDels_090612	del	456109	456109	.	+	.	ID=final_InDel_592;Note=ILL,T,1
II	merged_InDels_090612	ins	13845431	13845432	.	+	.	ID=final_InDel_593;Note=ILL,T,1
III	merged_InDels_090612	ins	1404715	1404716	.	+	.	ID=final_InDel_594;Note=454,GT,2
V	merged_InDels_090612	del	3898981	3898981	.	+	.	ID=final_InDel_595;Note=454,G,1
V	merged_InDels_090612	del	12739510	12739510	.	+	.	ID=final_InDel_596;Note=ILL,T,1
X	merged_InDels_090612	del	1471187	1471190	.	+	.	ID=final_InDel_597;Note=454_ILL,CGTC,4
II	merged_InDels_090612	ins	8798261	8798262	.	+	.	ID=final_InDel_598;Note=ILL,G,1
V	merged_InDels_090612	ins	16401760	16401761	.	+	.	ID=final_InDel_599;Note=454,G,1
II	merged_InDels_090612	del	13206675	13206675	.	+	.	ID=final_InDel_600;Note=ILL,A,1
IV	merged_InDels_090612	ins	6288505	6288506	.	+	.	ID=final_InDel_601;Note=ILL,G,1
I	merged_InDels_090612	ins	12793943	12793944	.	+	.	ID=final_InDel_602;Note=ILL,A,1
III	merged_InDels_090612	del	1834869	1834871	.	+	.	ID=final_InDel_603;Note=ILL,TTT,3
V	merged_InDels_090612	ins	18685659	18685660	.	+	.	ID=final_InDel_604;Note=454,C,1
IV	merged_InDels_090612	ins	16994897	16994898	.	+	.	ID=final_InDel_605;Note=ILL,T,1
V	merged_InDels_090612	del	20307869	20307869	.	+	.	ID=final_InDel_606;Note=454_ILL,C,1
V	merged_InDels_090612	del	7348953	7348953	.	+	.	ID=final_InDel_607;Note=ILL,C,1
X	merged_InDels_090612	ins	5493905	5493906	.	+	.	ID=final_InDel_608;Note=WS210,A,1
IV	merged_InDels_090612	ins	15575521	15575522	.	+	.	ID=final_InDel_609;Note=ILL,A,1
III	merged_InDels_090612	ins	378172	378173	.	+	.	ID=final_InDel_610;Note=ILL,A,1
II	merged_InDels_090612	ins	12687253	12687254	.	+	.	ID=final_InDel_611;Note=454,CCCTGC,6
II	merged_InDels_090612	del	3222028	3222028	.	+	.	ID=final_InDel_612;Note=ILL,G,1
I	merged_InDels_090612	del	282758	282759	.	+	.	ID=final_InDel_613;Note=ILL,GA,2
V	merged_InDels_090612	ins	18517796	18517797	.	+	.	ID=final_InDel_614;Note=ILL,C,1
III	merged_InDels_090612	ins	7157463	7157464	.	+	.	ID=final_InDel_615;Note=454,TATTCCTAAAATTCCTAAATTCCTAA,26
X	merged_InDels_090612	ins	15967925	15967926	.	+	.	ID=final_InDel_616;Note=ILL,T,1
I	merged_InDels_090612	del	4522138	4522138	.	+	.	ID=final_InDel_617;Note=ILL,T,1
I	merged_InDels_090612	del	1468782	1468783	.	+	.	ID=final_InDel_618;Note=454_ILL,GA,2
III	merged_InDels_090612	ins	6233133	6233134	.	+	.	ID=final_InDel_619;Note=WS210,G,1
III	merged_InDels_090612	del	10013436	10013439	.	+	.	ID=final_InDel_620;Note=454_ILL,GGGA,4
X	merged_InDels_090612	del	3878159	3878159	.	+	.	ID=final_InDel_621;Note=ILL,G,1
I	merged_InDels_090612	del	14526562	14526562	.	+	.	ID=final_InDel_622;Note=ILL,T,1
IV	merged_InDels_090612	del	13218444	13218445	.	+	.	ID=final_InDel_623;Note=454,TT,2
V	merged_InDels_090612	ins	20762851	20762852	.	+	.	ID=final_InDel_624;Note=454,ATGCGG,6
X	merged_InDels_090612	del	3081441	3081443	.	+	.	ID=final_InDel_625;Note=454_ILL,CGG,3
I	merged_InDels_090612	ins	2808224	2808225	.	+	.	ID=final_InDel_626;Note=454,G,1
II	merged_InDels_090612	ins	769464	769465	.	+	.	ID=final_InDel_627;Note=ILL,A,1
X	merged_InDels_090612	del	8672364	8672366	.	+	.	ID=final_InDel_628;Note=454,AAT,3
III	merged_InDels_090612	del	12504701	12504709	.	+	.	ID=final_InDel_629;Note=ILL,CCCCCCCCC,9
V	merged_InDels_090612	del	19211943	19211943	.	+	.	ID=final_InDel_630;Note=ILL,A,1
I	merged_InDels_090612	del	7463511	7463511	.	+	.	ID=final_InDel_631;Note=ILL,A,1
V	merged_InDels_090612	del	20067932	20067933	.	+	.	ID=final_InDel_632;Note=454,TT,2
IV	merged_InDels_090612	del	4978747	4978747	.	+	.	ID=final_InDel_633;Note=WS210,T,1
X	merged_InDels_090612	ins	1850761	1850762	.	+	.	ID=final_InDel_634;Note=WS210_ILL,A,1
V	merged_InDels_090612	del	19502023	19502024	.	+	.	ID=final_InDel_635;Note=454_ILL,GC,2
V	merged_InDels_090612	del	16961506	16961506	.	+	.	ID=final_InDel_636;Note=ILL,A,1
X	merged_InDels_090612	del	13380536	13380536	.	+	.	ID=final_InDel_637;Note=454_ILL,A,1
V	merged_InDels_090612	ins	18844975	18844976	.	+	.	ID=final_InDel_638;Note=454,GT,2
III	merged_InDels_090612	del	147734	147748	.	+	.	ID=final_InDel_639;Note=454,TAAAAAATATTGAAG,15
V	merged_InDels_090612	ins	535271	535272	.	+	.	ID=final_InDel_640;Note=454,TGCTC,5
III	merged_InDels_090612	ins	1361304	1361305	.	+	.	ID=final_InDel_641;Note=454,C,1
V	merged_InDels_090612	ins	2930654	2930655	.	+	.	ID=final_InDel_642;Note=454,TTTACAC,7
IV	merged_InDels_090612	ins	1652019	1652020	.	+	.	ID=final_InDel_643;Note=ILL,A,1
V	merged_InDels_090612	del	3668522	3668522	.	+	.	ID=final_InDel_644;Note=ILL,A,1
II	merged_InDels_090612	del	1313672	1313679	.	+	.	ID=final_InDel_645;Note=454,GAAGAAAA,8
V	merged_InDels_090612	del	10412879	10412879	.	+	.	ID=final_InDel_646;Note=ILL,T,1
IV	merged_InDels_090612	ins	3418576	3418577	.	+	.	ID=final_InDel_647;Note=454,CATT,4
III	merged_InDels_090612	del	11195452	11195452	.	+	.	ID=final_InDel_648;Note=WS210,T,1
V	merged_InDels_090612	del	539537	539538	.	+	.	ID=final_InDel_649;Note=454_ILL,AA,2
V	merged_InDels_090612	del	19506651	19506651	.	+	.	ID=final_InDel_650;Note=ILL,G,1
V	merged_InDels_090612	del	19014892	19014892	.	+	.	ID=final_InDel_651;Note=454,T,1
V	merged_InDels_090612	ins	5194464	5194465	.	+	.	ID=final_InDel_652;Note=454,TTAA,4
IV	merged_InDels_090612	del	682654	682654	.	+	.	ID=final_InDel_653;Note=ILL,G,1
I	merged_InDels_090612	ins	407860	407861	.	+	.	ID=final_InDel_654;Note=ILL,A,1
I	merged_InDels_090612	ins	1371128	1371129	.	+	.	ID=final_InDel_655;Note=ILL,A,1
X	merged_InDels_090612	del	952520	952520	.	+	.	ID=final_InDel_656;Note=WS210,T,1
I	merged_InDels_090612	del	14471749	14471749	.	+	.	ID=final_InDel_657;Note=ILL,A,1
II	merged_InDels_090612	ins	14210909	14210910	.	+	.	ID=final_InDel_658;Note=454,CACACA,6
IV	merged_InDels_090612	ins	8468536	8468537	.	+	.	ID=final_InDel_659;Note=454,CC,2
II	merged_InDels_090612	ins	3991192	3991193	.	+	.	ID=final_InDel_660;Note=454_ILL,A,1
III	merged_InDels_090612	del	15954	15954	.	+	.	ID=final_InDel_661;Note=454,A,1
X	merged_InDels_090612	del	17304607	17304607	.	+	.	ID=final_InDel_662;Note=454_ILL,T,1
III	merged_InDels_090612	del	1836108	1836109	.	+	.	ID=final_InDel_663;Note=454_ILL,TT,2
V	merged_InDels_090612	del	17743608	17743608	.	+	.	ID=final_InDel_664;Note=ILL,T,1
II	merged_InDels_090612	del	2059484	2059485	.	+	.	ID=final_InDel_665;Note=454,AT,2
II	merged_InDels_090612	ins	13562538	13562539	.	+	.	ID=final_InDel_666;Note=454,G,1
II	merged_InDels_090612	del	4138181	4138181	.	+	.	ID=final_InDel_667;Note=ILL,T,1
III	merged_InDels_090612	del	1764075	1764075	.	+	.	ID=final_InDel_668;Note=ILL,A,1
IV	merged_InDels_090612	ins	7897218	7897219	.	+	.	ID=final_InDel_669;Note=ILL,C,1
V	merged_InDels_090612	ins	19860938	19860939	.	+	.	ID=final_InDel_670;Note=ILL,TT,2
II	merged_InDels_090612	del	14062802	14062802	.	+	.	ID=final_InDel_671;Note=ILL,T,1
I	merged_InDels_090612	del	2093529	2093536	.	+	.	ID=final_InDel_672;Note=454,CCCAGGTA,8
V	merged_InDels_090612	ins	13070677	13070678	.	+	.	ID=final_InDel_673;Note=WS210,GAC,3
IV	merged_InDels_090612	ins	15611206	15611207	.	+	.	ID=final_InDel_674;Note=ILL,C,1
II	merged_InDels_090612	ins	1615760	1615761	.	+	.	ID=final_InDel_675;Note=454,TTT,3
V	merged_InDels_090612	ins	10348598	10348599	.	+	.	ID=final_InDel_676;Note=454,GC,2
III	merged_InDels_090612	del	1554450	1554450	.	+	.	ID=final_InDel_677;Note=ILL,G,1
I	merged_InDels_090612	ins	1405726	1405727	.	+	.	ID=final_InDel_678;Note=454,TGCGTGCCGCGT,12
II	merged_InDels_090612	del	10576113	10576116	.	+	.	ID=final_InDel_679;Note=454_ILL,GAAC,4
III	merged_InDels_090612	del	9571114	9571114	.	+	.	ID=final_InDel_680;Note=ILL,C,1
II	merged_InDels_090612	del	11949726	11949726	.	+	.	ID=final_InDel_681;Note=ILL,A,1
V	merged_InDels_090612	del	16260511	16260522	.	+	.	ID=final_InDel_682;Note=454,TCCACTTAGAGC,12
IV	merged_InDels_090612	del	6288920	6288920	.	+	.	ID=final_InDel_683;Note=ILL,T,1
V	merged_InDels_090612	del	5043317	5043317	.	+	.	ID=final_InDel_684;Note=ILL,A,1
V	merged_InDels_090612	ins	16969794	16969795	.	+	.	ID=final_InDel_685;Note=ILL,A,1
II	merged_InDels_090612	del	13563694	13563694	.	+	.	ID=final_InDel_686;Note=ILL,T,1
V	merged_InDels_090612	ins	2720971	2720972	.	+	.	ID=final_InDel_687;Note=454,TATGTCGGC,9
V	merged_InDels_090612	del	16180372	16180372	.	+	.	ID=final_InDel_688;Note=454_ILL,A,1
V	merged_InDels_090612	ins	11682588	11682589	.	+	.	ID=final_InDel_689;Note=WS210,A,1
II	merged_InDels_090612	del	1950462	1950467	.	+	.	ID=final_InDel_690;Note=ILL,GTAGTA,6
V	merged_InDels_090612	del	3776479	3776479	.	+	.	ID=final_InDel_691;Note=ILL,G,1
X	merged_InDels_090612	del	4151297	4151298	.	+	.	ID=final_InDel_692;Note=ILL,TG,2
I	merged_InDels_090612	del	2879957	2879957	.	+	.	ID=final_InDel_693;Note=ILL,C,1
I	merged_InDels_090612	ins	13467553	13467554	.	+	.	ID=final_InDel_694;Note=ILL,A,1
III	merged_InDels_090612	del	7339513	7339514	.	+	.	ID=final_InDel_695;Note=454,AT,2
III	merged_InDels_090612	del	2809965	2809965	.	+	.	ID=final_InDel_696;Note=ILL,A,1
V	merged_InDels_090612	del	2269734	2269734	.	+	.	ID=final_InDel_697;Note=454,C,1
V	merged_InDels_090612	del	9916764	9916764	.	+	.	ID=final_InDel_698;Note=WS210,T,1
V	merged_InDels_090612	del	19502760	19502760	.	+	.	ID=final_InDel_699;Note=454,A,1
II	merged_InDels_090612	del	2604703	2604703	.	+	.	ID=final_InDel_700;Note=ILL,T,1
II	merged_InDels_090612	ins	3599004	3599005	.	+	.	ID=final_InDel_701;Note=454,GTA,3
V	merged_InDels_090612	del	16525863	16525863	.	+	.	ID=final_InDel_702;Note=ILL,G,1
V	merged_InDels_090612	ins	19481582	19481583	.	+	.	ID=final_InDel_703;Note=454,TAT,3
IV	merged_InDels_090612	del	6814701	6814701	.	+	.	ID=final_InDel_704;Note=ILL,T,1
II	merged_InDels_090612	ins	6764569	6764570	.	+	.	ID=final_InDel_705;Note=454,TAGGCGCACAGGCA,14
II	merged_InDels_090612	del	1254283	1254285	.	+	.	ID=final_InDel_706;Note=ILL,AAT,3
II	merged_InDels_090612	del	1577477	1577478	.	+	.	ID=final_InDel_707;Note=454,AG,2
II	merged_InDels_090612	ins	3239986	3239987	.	+	.	ID=final_InDel_708;Note=454,C,1
X	merged_InDels_090612	del	5417815	5417815	.	+	.	ID=final_InDel_709;Note=454,T,1
V	merged_InDels_090612	del	20878296	20878296	.	+	.	ID=final_InDel_710;Note=ILL,T,1
II	merged_InDels_090612	del	2053944	2053944	.	+	.	ID=final_InDel_711;Note=ILL,T,1
I	merged_InDels_090612	ins	12151423	12151424	.	+	.	ID=final_InDel_712;Note=WS210,A,1
V	merged_InDels_090612	ins	16806081	16806082	.	+	.	ID=final_InDel_713;Note=ILL,A,1
III	merged_InDels_090612	ins	542884	542885	.	+	.	ID=final_InDel_714;Note=WS210_ILL,T,1
II	merged_InDels_090612	ins	981327	981328	.	+	.	ID=final_InDel_715;Note=454,AGTCATTCATGTCAT,15
III	merged_InDels_090612	ins	3055887	3055888	.	+	.	ID=final_InDel_716;Note=454_ILL,T,1
IV	merged_InDels_090612	ins	14804266	14804267	.	+	.	ID=final_InDel_717;Note=ILL,TTTTCA,6
II	merged_InDels_090612	del	13875706	13875706	.	+	.	ID=final_InDel_718;Note=ILL,T,1
X	merged_InDels_090612	ins	10284849	10284850	.	+	.	ID=final_InDel_719;Note=ILL,T,1
III	merged_InDels_090612	ins	1384563	1384564	.	+	.	ID=final_InDel_720;Note=ILL,T,1
I	merged_InDels_090612	ins	7149815	7149816	.	+	.	ID=final_InDel_721;Note=454_ILL,T,1
V	merged_InDels_090612	ins	4417287	4417288	.	+	.	ID=final_InDel_722;Note=ILL,T,1
II	merged_InDels_090612	del	12589373	12589373	.	+	.	ID=final_InDel_723;Note=ILL,A,1
IV	merged_InDels_090612	del	11823375	11823378	.	+	.	ID=final_InDel_724;Note=454,ACTA,4
IV	merged_InDels_090612	ins	6291314	6291315	.	+	.	ID=final_InDel_725;Note=ILL,GC,2
IV	merged_InDels_090612	ins	1445881	1445882	.	+	.	ID=final_InDel_726;Note=454,ACCGCCGCC,9
III	merged_InDels_090612	del	12699133	12699133	.	+	.	ID=final_InDel_727;Note=ILL,T,1
I	merged_InDels_090612	ins	2277443	2277444	.	+	.	ID=final_InDel_728;Note=454_ILL,T,1
II	merged_InDels_090612	del	1576962	1576973	.	+	.	ID=final_InDel_729;Note=454,TATTGCGGCGGA,12
V	merged_InDels_090612	ins	17100497	17100498	.	+	.	ID=final_InDel_730;Note=454,CACAC,5
III	merged_InDels_090612	ins	11927071	11927072	.	+	.	ID=final_InDel_731;Note=454,T,1
II	merged_InDels_090612	del	13092785	13092786	.	+	.	ID=final_InDel_732;Note=454_ILL,TA,2
V	merged_InDels_090612	ins	16497365	16497366	.	+	.	ID=final_InDel_733;Note=ILL,T,1
I	merged_InDels_090612	del	12737756	12737756	.	+	.	ID=final_InDel_734;Note=WS210_ILL,T,1
V	merged_InDels_090612	ins	3444467	3444468	.	+	.	ID=final_InDel_735;Note=454,AG,2
II	merged_InDels_090612	del	1841564	1841564	.	+	.	ID=final_InDel_736;Note=454,T,1
V	merged_InDels_090612	del	20205131	20205139	.	+	.	ID=final_InDel_737;Note=ILL,TAGGATAAA,9
V	merged_InDels_090612	ins	567371	567372	.	+	.	ID=final_InDel_738;Note=454,T,1
IV	merged_InDels_090612	del	1729403	1729406	.	+	.	ID=final_InDel_739;Note=454,AATT,4
I	merged_InDels_090612	ins	12417823	12417824	.	+	.	ID=final_InDel_740;Note=ILL,A,1
V	merged_InDels_090612	ins	19990966	19990967	.	+	.	ID=final_InDel_741;Note=454,TG,2
II	merged_InDels_090612	ins	7339648	7339649	.	+	.	ID=final_InDel_742;Note=454_ILL,C,1
II	merged_InDels_090612	ins	13009131	13009132	.	+	.	ID=final_InDel_743;Note=454_WS210,CGACATCT,8
II	merged_InDels_090612	ins	1527078	1527079	.	+	.	ID=final_InDel_744;Note=ILL,A,1
IV	merged_InDels_090612	del	3153547	3153547	.	+	.	ID=final_InDel_745;Note=ILL,T,1
II	merged_InDels_090612	ins	846685	846686	.	+	.	ID=final_InDel_746;Note=ILL,G,1
III	merged_InDels_090612	del	11939610	11939610	.	+	.	ID=final_InDel_747;Note=ILL,A,1
II	merged_InDels_090612	del	2307516	2307516	.	+	.	ID=final_InDel_748;Note=454_ILL,C,1
III	merged_InDels_090612	del	3592584	3592584	.	+	.	ID=final_InDel_749;Note=ILL,T,1
II	merged_InDels_090612	del	5103406	5103406	.	+	.	ID=final_InDel_750;Note=WS210,A,1
II	merged_InDels_090612	del	1927437	1927437	.	+	.	ID=final_InDel_751;Note=454,T,1
V	merged_InDels_090612	del	4004659	4004659	.	+	.	ID=final_InDel_752;Note=ILL,A,1
IV	merged_InDels_090612	del	6854147	6854149	.	+	.	ID=final_InDel_753;Note=ILL,TTT,3
IV	merged_InDels_090612	del	1662300	1662302	.	+	.	ID=final_InDel_754;Note=454,ATA,3
V	merged_InDels_090612	del	5181423	5181426	.	+	.	ID=final_InDel_755;Note=454_ILL,CACG,4
II	merged_InDels_090612	ins	15018135	15018136	.	+	.	ID=final_InDel_756;Note=ILL,A,1
V	merged_InDels_090612	ins	3830980	3830981	.	+	.	ID=final_InDel_757;Note=ILL,A,1
II	merged_InDels_090612	del	3172373	3172375	.	+	.	ID=final_InDel_758;Note=454,AAA,3
II	merged_InDels_090612	ins	614780	614781	.	+	.	ID=final_InDel_759;Note=WS210,A,1
II	merged_InDels_090612	del	2859617	2859622	.	+	.	ID=final_InDel_760;Note=WS210,AGCCTA,6
III	merged_InDels_090612	del	6635408	6635408	.	+	.	ID=final_InDel_761;Note=454,T,1
IV	merged_InDels_090612	del	15548223	15548223	.	+	.	ID=final_InDel_762;Note=454,A,1
V	merged_InDels_090612	del	20740002	20740002	.	+	.	ID=final_InDel_763;Note=ILL,T,1
V	merged_InDels_090612	del	3234248	3234248	.	+	.	ID=final_InDel_764;Note=ILL,A,1
V	merged_InDels_090612	ins	20163763	20163764	.	+	.	ID=final_InDel_765;Note=ILL,GAA,3
IV	merged_InDels_090612	ins	2502057	2502058	.	+	.	ID=final_InDel_766;Note=454_ILL,C,1
V	merged_InDels_090612	del	17091752	17091752	.	+	.	ID=final_InDel_767;Note=WS210,T,1
III	merged_InDels_090612	ins	2382866	2382867	.	+	.	ID=final_InDel_768;Note=454_ILL,CG,2
V	merged_InDels_090612	ins	5448139	5448140	.	+	.	ID=final_InDel_769;Note=ILL,T,1
III	merged_InDels_090612	del	12086196	12086198	.	+	.	ID=final_InDel_770;Note=ILL,TAA,3
X	merged_InDels_090612	del	13562388	13562392	.	+	.	ID=final_InDel_771;Note=454,GGCAA,5
IV	merged_InDels_090612	ins	6307623	6307624	.	+	.	ID=final_InDel_772;Note=ILL,T,1
V	merged_InDels_090612	ins	566333	566334	.	+	.	ID=final_InDel_773;Note=454,A,1
V	merged_InDels_090612	del	703530	703531	.	+	.	ID=final_InDel_774;Note=454,AC,2
II	merged_InDels_090612	del	3376497	3376498	.	+	.	ID=final_InDel_775;Note=ILL,TC,2
I	merged_InDels_090612	ins	5880462	5880463	.	+	.	ID=final_InDel_776;Note=ILL,CA,2
X	merged_InDels_090612	del	14288249	14288249	.	+	.	ID=final_InDel_777;Note=454_ILL,C,1
IV	merged_InDels_090612	del	13115759	13115759	.	+	.	ID=final_InDel_778;Note=454,A,1
V	merged_InDels_090612	del	18959596	18959596	.	+	.	ID=final_InDel_779;Note=ILL,T,1
III	merged_InDels_090612	ins	10948901	10948902	.	+	.	ID=final_InDel_780;Note=ILL,A,1
I	merged_InDels_090612	del	14987657	14987661	.	+	.	ID=final_InDel_781;Note=454,GGTTG,5
IV	merged_InDels_090612	ins	15312056	15312057	.	+	.	ID=final_InDel_782;Note=454_ILL,C,1
X	merged_InDels_090612	del	3621929	3621929	.	+	.	ID=final_InDel_783;Note=ILL,T,1
IV	merged_InDels_090612	ins	4827600	4827601	.	+	.	ID=final_InDel_784;Note=454,AAATAAAT,8
IV	merged_InDels_090612	del	11577818	11577818	.	+	.	ID=final_InDel_785;Note=ILL,A,1
V	merged_InDels_090612	del	14756900	14756901	.	+	.	ID=final_InDel_786;Note=454,TG,2
V	merged_InDels_090612	del	4482868	4482868	.	+	.	ID=final_InDel_787;Note=ILL,T,1
IV	merged_InDels_090612	del	11476648	11476649	.	+	.	ID=final_InDel_788;Note=ILL,AT,2
X	merged_InDels_090612	del	5476685	5476687	.	+	.	ID=final_InDel_789;Note=454,CTT,3
V	merged_InDels_090612	del	1163923	1163923	.	+	.	ID=final_InDel_790;Note=WS210_ILL,A,1
V	merged_InDels_090612	del	9644590	9644590	.	+	.	ID=final_InDel_791;Note=WS210,A,1
V	merged_InDels_090612	del	20605011	20605015	.	+	.	ID=final_InDel_792;Note=ILL,GGAGT,5
X	merged_InDels_090612	del	1436120	1436122	.	+	.	ID=final_InDel_793;Note=ILL,AAT,3
V	merged_InDels_090612	del	18690625	18690625	.	+	.	ID=final_InDel_794;Note=ILL,A,1
V	merged_InDels_090612	del	3443730	3443735	.	+	.	ID=final_InDel_795;Note=WS210,TTGATT,6
V	merged_InDels_090612	del	3834316	3834316	.	+	.	ID=final_InDel_796;Note=ILL,A,1
V	merged_InDels_090612	del	19506041	19506041	.	+	.	ID=final_InDel_797;Note=ILL,C,1
V	merged_InDels_090612	del	20608086	20608087	.	+	.	ID=final_InDel_798;Note=ILL,GA,2
I	merged_InDels_090612	ins	12790942	12790943	.	+	.	ID=final_InDel_799;Note=ILL,C,1
II	merged_InDels_090612	del	13729021	13729021	.	+	.	ID=final_InDel_800;Note=WS210,T,1
V	merged_InDels_090612	ins	18222297	18222298	.	+	.	ID=final_InDel_801;Note=ILL,G,1
V	merged_InDels_090612	ins	708743	708744	.	+	.	ID=final_InDel_802;Note=454,T,1
IV	merged_InDels_090612	ins	15820701	15820702	.	+	.	ID=final_InDel_803;Note=ILL,T,1
V	merged_InDels_090612	ins	20483920	20483921	.	+	.	ID=final_InDel_804;Note=454,A,1
IV	merged_InDels_090612	del	14240097	14240098	.	+	.	ID=final_InDel_805;Note=ILL,TT,2
I	merged_InDels_090612	del	6692109	6692109	.	+	.	ID=final_InDel_806;Note=WS210,T,1
V	merged_InDels_090612	del	462497	462497	.	+	.	ID=final_InDel_807;Note=WS210,T,1
I	merged_InDels_090612	del	2802199	2802206	.	+	.	ID=final_InDel_808;Note=454,TTATTTTT,8
X	merged_InDels_090612	ins	4378296	4378297	.	+	.	ID=final_InDel_809;Note=ILL,G,1
IV	merged_InDels_090612	ins	10739892	10739893	.	+	.	ID=final_InDel_810;Note=WS210,A,1
I	merged_InDels_090612	ins	11693493	11693494	.	+	.	ID=final_InDel_811;Note=454,ATCA,4
V	merged_InDels_090612	ins	10393158	10393159	.	+	.	ID=final_InDel_812;Note=WS210,G,1
I	merged_InDels_090612	del	675798	675798	.	+	.	ID=final_InDel_813;Note=ILL,A,1
IV	merged_InDels_090612	del	12828887	12828888	.	+	.	ID=final_InDel_814;Note=ILL,TA,2
II	merged_InDels_090612	ins	3059426	3059427	.	+	.	ID=final_InDel_815;Note=ILL,TT,2
II	merged_InDels_090612	del	10351842	10351842	.	+	.	ID=final_InDel_816;Note=ILL,T,1
II	merged_InDels_090612	del	13375333	13375333	.	+	.	ID=final_InDel_817;Note=ILL,T,1
X	merged_InDels_090612	del	17181559	17181559	.	+	.	ID=final_InDel_818;Note=ILL,T,1
V	merged_InDels_090612	del	19861046	19861046	.	+	.	ID=final_InDel_819;Note=ILL,T,1
V	merged_InDels_090612	del	20223410	20223410	.	+	.	ID=final_InDel_820;Note=ILL,A,1
IV	merged_InDels_090612	del	16007476	16007476	.	+	.	ID=final_InDel_821;Note=ILL,T,1
I	merged_InDels_090612	del	14504779	14504780	.	+	.	ID=final_InDel_822;Note=454_ILL,CA,2
III	merged_InDels_090612	del	2243910	2243910	.	+	.	ID=final_InDel_823;Note=ILL,T,1
IV	merged_InDels_090612	del	6279900	6279901	.	+	.	ID=final_InDel_824;Note=ILL,CT,2
I	merged_InDels_090612	del	4517356	4517356	.	+	.	ID=final_InDel_825;Note=ILL,T,1
IV	merged_InDels_090612	del	14406621	14406621	.	+	.	ID=final_InDel_826;Note=ILL,T,1
V	merged_InDels_090612	ins	16951901	16951902	.	+	.	ID=final_InDel_827;Note=ILL,G,1
V	merged_InDels_090612	ins	2337545	2337546	.	+	.	ID=final_InDel_828;Note=ILL,A,1
II	merged_InDels_090612	ins	1627236	1627237	.	+	.	ID=final_InDel_829;Note=454,C,1
X	merged_InDels_090612	del	425345	425345	.	+	.	ID=final_InDel_830;Note=454_ILL,G,1
III	merged_InDels_090612	del	11961678	11961678	.	+	.	ID=final_InDel_831;Note=ILL,T,1
III	merged_InDels_090612	del	80205	80206	.	+	.	ID=final_InDel_832;Note=454,CT,2
II	merged_InDels_090612	ins	2796990	2796991	.	+	.	ID=final_InDel_833;Note=WS210,A,1
II	merged_InDels_090612	ins	4373841	4373842	.	+	.	ID=final_InDel_834;Note=ILL,G,1
II	merged_InDels_090612	del	2404261	2404261	.	+	.	ID=final_InDel_835;Note=ILL,G,1
V	merged_InDels_090612	del	15931305	15931306	.	+	.	ID=final_InDel_836;Note=454,AG,2
V	merged_InDels_090612	ins	3427555	3427556	.	+	.	ID=final_InDel_837;Note=454,C,1
V	merged_InDels_090612	ins	14445750	14445751	.	+	.	ID=final_InDel_838;Note=WS210,T,1
IV	merged_InDels_090612	del	15831570	15831575	.	+	.	ID=final_InDel_839;Note=454,TGTTCA,6
V	merged_InDels_090612	del	3854278	3854278	.	+	.	ID=final_InDel_840;Note=WS210,A,1
V	merged_InDels_090612	ins	18007327	18007328	.	+	.	ID=final_InDel_841;Note=454,CG,2
V	merged_InDels_090612	del	20193269	20193269	.	+	.	ID=final_InDel_842;Note=454,A,1
II	merged_InDels_090612	del	2265228	2265234	.	+	.	ID=final_InDel_843;Note=454,CCTTAAT,7
III	merged_InDels_090612	del	12638196	12638196	.	+	.	ID=final_InDel_844;Note=ILL,T,1
II	merged_InDels_090612	ins	14260417	14260418	.	+	.	ID=final_InDel_845;Note=454,GT,2
II	merged_InDels_090612	del	5779232	5779232	.	+	.	ID=final_InDel_846;Note=ILL,C,1
II	merged_InDels_090612	ins	1621025	1621026	.	+	.	ID=final_InDel_847;Note=454,ACAATATTTA,10
X	merged_InDels_090612	ins	6370384	6370385	.	+	.	ID=final_InDel_848;Note=454_ILL,CC,2
I	merged_InDels_090612	ins	12213067	12213068	.	+	.	ID=final_InDel_849;Note=ILL,A,1
II	merged_InDels_090612	del	2033292	2033292	.	+	.	ID=final_InDel_850;Note=ILL,C,1
I	merged_InDels_090612	del	10193028	10193030	.	+	.	ID=final_InDel_851;Note=454,CTA,3
I	merged_InDels_090612	ins	793097	793098	.	+	.	ID=final_InDel_852;Note=454,GT,2
IV	merged_InDels_090612	ins	14284460	14284461	.	+	.	ID=final_InDel_853;Note=454,TGT,3
I	merged_InDels_090612	ins	14230213	14230214	.	+	.	ID=final_InDel_854;Note=WS210,A,1
II	merged_InDels_090612	ins	1546283	1546284	.	+	.	ID=final_InDel_855;Note=454,G,1
X	merged_InDels_090612	del	15389021	15389035	.	+	.	ID=final_InDel_856;Note=454,TCACTCTTCACCCCG,15
V	merged_InDels_090612	del	17839614	17839614	.	+	.	ID=final_InDel_857;Note=ILL,T,1
IV	merged_InDels_090612	del	16509849	16509850	.	+	.	ID=final_InDel_858;Note=454,TG,2
IV	merged_InDels_090612	ins	3635102	3635103	.	+	.	ID=final_InDel_859;Note=454,GTGAGGGGCC,10
II	merged_InDels_090612	del	14885721	14885721	.	+	.	ID=final_InDel_860;Note=ILL,T,1
V	merged_InDels_090612	ins	20497281	20497282	.	+	.	ID=final_InDel_861;Note=ILL,T,1
I	merged_InDels_090612	del	2819408	2819408	.	+	.	ID=final_InDel_862;Note=WS210,T,1
II	merged_InDels_090612	ins	1803050	1803051	.	+	.	ID=final_InDel_863;Note=454,C,1
II	merged_InDels_090612	del	3374062	3374063	.	+	.	ID=final_InDel_864;Note=ILL,GA,2
X	merged_InDels_090612	ins	8567992	8567993	.	+	.	ID=final_InDel_865;Note=ILL,A,1
IV	merged_InDels_090612	del	6296933	6296933	.	+	.	ID=final_InDel_866;Note=454,A,1
IV	merged_InDels_090612	del	3358635	3358635	.	+	.	ID=final_InDel_867;Note=ILL,A,1
IV	merged_InDels_090612	ins	14620592	14620593	.	+	.	ID=final_InDel_868;Note=WS210,CCC,3
V	merged_InDels_090612	del	2975918	2975930	.	+	.	ID=final_InDel_869;Note=454,GGGGGGGGGGGGG,13
III	merged_InDels_090612	del	10535367	10535367	.	+	.	ID=final_InDel_870;Note=ILL,C,1
II	merged_InDels_090612	del	3916676	3916677	.	+	.	ID=final_InDel_871;Note=454_ILL,AT,2
X	merged_InDels_090612	del	1559654	1559654	.	+	.	ID=final_InDel_872;Note=454,A,1
V	merged_InDels_090612	ins	17905861	17905862	.	+	.	ID=final_InDel_873;Note=454,G,1
III	merged_InDels_090612	del	9908697	9908697	.	+	.	ID=final_InDel_874;Note=ILL,T,1
X	merged_InDels_090612	ins	8502321	8502322	.	+	.	ID=final_InDel_875;Note=ILL,T,1
I	merged_InDels_090612	ins	4449651	4449652	.	+	.	ID=final_InDel_876;Note=WS210,T,1
II	merged_InDels_090612	del	2184709	2184717	.	+	.	ID=final_InDel_877;Note=454,TCCGTACCT,9
V	merged_InDels_090612	del	3425378	3425378	.	+	.	ID=final_InDel_878;Note=454_ILL,C,1
III	merged_InDels_090612	del	7087209	7087209	.	+	.	ID=final_InDel_879;Note=ILL,T,1
V	merged_InDels_090612	del	3957880	3957881	.	+	.	ID=final_InDel_880;Note=ILL,AG,2
V	merged_InDels_090612	del	7040322	7040322	.	+	.	ID=final_InDel_881;Note=ILL,T,1
V	merged_InDels_090612	del	7261365	7261366	.	+	.	ID=final_InDel_882;Note=454_WS210_ILL,GC,2
I	merged_InDels_090612	ins	12638196	12638197	.	+	.	ID=final_InDel_883;Note=ILL,G,1
II	merged_InDels_090612	ins	13018135	13018136	.	+	.	ID=final_InDel_884;Note=ILL,T,1
X	merged_InDels_090612	del	3057804	3057806	.	+	.	ID=final_InDel_885;Note=454,TTT,3
I	merged_InDels_090612	del	7752502	7752503	.	+	.	ID=final_InDel_886;Note=454_ILL,AT,2
V	merged_InDels_090612	del	20576453	20576453	.	+	.	ID=final_InDel_887;Note=454_ILL,A,1
V	merged_InDels_090612	ins	18172636	18172637	.	+	.	ID=final_InDel_888;Note=454,AA,2
IV	merged_InDels_090612	ins	15827683	15827684	.	+	.	ID=final_InDel_889;Note=454,AATTCTG,7
X	merged_InDels_090612	ins	6474483	6474484	.	+	.	ID=final_InDel_890;Note=454,TAAGTGTAATTATCGAAGT,19
I	merged_InDels_090612	del	2975893	2975916	.	+	.	ID=final_InDel_891;Note=454,AAAGCTTAACTAATAAACTGTTGC,24
IV	merged_InDels_090612	del	12367314	12367315	.	+	.	ID=final_InDel_892;Note=454_ILL,CT,2
II	merged_InDels_090612	del	4330303	4330303	.	+	.	ID=final_InDel_893;Note=ILL,A,1
X	merged_InDels_090612	del	3195102	3195107	.	+	.	ID=final_InDel_894;Note=ILL,GACTTG,6
IV	merged_InDels_090612	ins	13876614	13876615	.	+	.	ID=final_InDel_895;Note=ILL,A,1
I	merged_InDels_090612	ins	7693048	7693049	.	+	.	ID=final_InDel_896;Note=ILL,A,1
V	merged_InDels_090612	del	16495321	16495322	.	+	.	ID=final_InDel_897;Note=ILL,TT,2
V	merged_InDels_090612	ins	7356356	7356357	.	+	.	ID=final_InDel_898;Note=ILL,A,1
II	merged_InDels_090612	ins	11563588	11563589	.	+	.	ID=final_InDel_899;Note=454_ILL,A,1
III	merged_InDels_090612	ins	13126037	13126038	.	+	.	ID=final_InDel_900;Note=ILL,T,1
III	merged_InDels_090612	del	1769742	1769743	.	+	.	ID=final_InDel_901;Note=ILL,GT,2
I	merged_InDels_090612	ins	13341352	13341353	.	+	.	ID=final_InDel_902;Note=454_ILL,AG,2
IV	merged_InDels_090612	del	14083905	14083905	.	+	.	ID=final_InDel_903;Note=ILL,T,1
X	merged_InDels_090612	ins	5462746	5462747	.	+	.	ID=final_InDel_904;Note=454_ILL,G,1
V	merged_InDels_090612	ins	165679	165680	.	+	.	ID=final_InDel_905;Note=ILL,A,1
II	merged_InDels_090612	ins	15036511	15036512	.	+	.	ID=final_InDel_906;Note=ILL,AA,2
I	merged_InDels_090612	ins	2834515	2834516	.	+	.	ID=final_InDel_907;Note=WS210_ILL,G,1
III	merged_InDels_090612	ins	5471937	5471938	.	+	.	ID=final_InDel_908;Note=454_ILL,C,1
II	merged_InDels_090612	ins	3287158	3287159	.	+	.	ID=final_InDel_909;Note=ILL,G,1
II	merged_InDels_090612	ins	1654979	1654980	.	+	.	ID=final_InDel_910;Note=454,CA,2
V	merged_InDels_090612	del	6306511	6306511	.	+	.	ID=final_InDel_911;Note=WS210,T,1
X	merged_InDels_090612	ins	11366987	11366988	.	+	.	ID=final_InDel_912;Note=WS210_ILL,TTT,3
X	merged_InDels_090612	ins	9790632	9790633	.	+	.	ID=final_InDel_913;Note=454,GC,2
V	merged_InDels_090612	del	10245161	10245161	.	+	.	ID=final_InDel_914;Note=ILL,T,1
V	merged_InDels_090612	del	4628131	4628131	.	+	.	ID=final_InDel_915;Note=ILL,A,1
X	merged_InDels_090612	del	15765819	15765819	.	+	.	ID=final_InDel_916;Note=ILL,T,1
IV	merged_InDels_090612	del	13491983	13491986	.	+	.	ID=final_InDel_917;Note=454_ILL,TCTG,4
X	merged_InDels_090612	del	11820133	11820139	.	+	.	ID=final_InDel_918;Note=454_ILL,TGTGTAG,7
I	merged_InDels_090612	del	1910487	1910487	.	+	.	ID=final_InDel_919;Note=ILL,T,1
II	merged_InDels_090612	ins	1546169	1546170	.	+	.	ID=final_InDel_920;Note=454,G,1
V	merged_InDels_090612	ins	7768271	7768272	.	+	.	ID=final_InDel_921;Note=454,AAG,3
III	merged_InDels_090612	del	2332916	2332919	.	+	.	ID=final_InDel_922;Note=454_ILL,TTCG,4
I	merged_InDels_090612	ins	9823112	9823113	.	+	.	ID=final_InDel_923;Note=454,TA,2
V	merged_InDels_090612	ins	7666887	7666888	.	+	.	ID=final_InDel_924;Note=454,TTAT,4
I	merged_InDels_090612	ins	1126205	1126206	.	+	.	ID=final_InDel_925;Note=454,A,1
V	merged_InDels_090612	ins	521186	521187	.	+	.	ID=final_InDel_926;Note=454,AAT,3
III	merged_InDels_090612	ins	12369035	12369036	.	+	.	ID=final_InDel_927;Note=ILL,TA,2
II	merged_InDels_090612	del	11411042	11411042	.	+	.	ID=final_InDel_928;Note=ILL,T,1
I	merged_InDels_090612	del	1167036	1167036	.	+	.	ID=final_InDel_929;Note=ILL,T,1
I	merged_InDels_090612	del	2072651	2072651	.	+	.	ID=final_InDel_930;Note=ILL,T,1
X	merged_InDels_090612	ins	14427294	14427295	.	+	.	ID=final_InDel_931;Note=454_ILL,A,1
I	merged_InDels_090612	del	12385981	12385981	.	+	.	ID=final_InDel_932;Note=454_ILL,C,1
III	merged_InDels_090612	del	2913353	2913353	.	+	.	ID=final_InDel_933;Note=ILL,G,1
IV	merged_InDels_090612	del	4538134	4538134	.	+	.	ID=final_InDel_934;Note=WS210_ILL,T,1
IV	merged_InDels_090612	del	3316827	3316827	.	+	.	ID=final_InDel_935;Note=ILL,T,1
V	merged_InDels_090612	ins	7604994	7604995	.	+	.	ID=final_InDel_936;Note=ILL,AGT,3
IV	merged_InDels_090612	ins	12202473	12202474	.	+	.	ID=final_InDel_937;Note=WS210,A,1
V	merged_InDels_090612	del	18896241	18896244	.	+	.	ID=final_InDel_938;Note=ILL,GGAA,4
IV	merged_InDels_090612	del	15618691	15618691	.	+	.	ID=final_InDel_939;Note=ILL,T,1
II	merged_InDels_090612	del	4408955	4408955	.	+	.	ID=final_InDel_940;Note=ILL,T,1
X	merged_InDels_090612	ins	8381205	8381206	.	+	.	ID=final_InDel_941;Note=454,GAGAAA,6
V	merged_InDels_090612	ins	16197491	16197492	.	+	.	ID=final_InDel_942;Note=ILL,GGC,3
II	merged_InDels_090612	del	1785829	1785840	.	+	.	ID=final_InDel_943;Note=454,GAACTATGTACA,12
X	merged_InDels_090612	del	7597668	7597668	.	+	.	ID=final_InDel_944;Note=ILL,T,1
IV	merged_InDels_090612	ins	17084187	17084188	.	+	.	ID=final_InDel_945;Note=WS210,A,1
IV	merged_InDels_090612	del	14738946	14738946	.	+	.	ID=final_InDel_946;Note=454_ILL,A,1
V	merged_InDels_090612	del	4092925	4092933	.	+	.	ID=final_InDel_947;Note=ILL,TCAAAATAA,9
III	merged_InDels_090612	del	2538904	2538904	.	+	.	ID=final_InDel_948;Note=ILL,T,1
V	merged_InDels_090612	ins	614964	614965	.	+	.	ID=final_InDel_949;Note=ILL,T,1
V	merged_InDels_090612	ins	2305205	2305206	.	+	.	ID=final_InDel_950;Note=ILL,AT,2
V	merged_InDels_090612	ins	7599638	7599639	.	+	.	ID=final_InDel_951;Note=ILL,CAT,3
IV	merged_InDels_090612	ins	2264774	2264775	.	+	.	ID=final_InDel_952;Note=ILL,T,1
X	merged_InDels_090612	del	5441090	5441090	.	+	.	ID=final_InDel_953;Note=ILL,T,1
I	merged_InDels_090612	del	2393718	2393718	.	+	.	ID=final_InDel_954;Note=ILL,T,1
V	merged_InDels_090612	ins	6652640	6652641	.	+	.	ID=final_InDel_955;Note=454,AATTAGGTAA,10
III	merged_InDels_090612	del	563010	563010	.	+	.	ID=final_InDel_956;Note=ILL,T,1
III	merged_InDels_090612	del	183331	183331	.	+	.	ID=final_InDel_957;Note=ILL,T,1
V	merged_InDels_090612	del	950303	950303	.	+	.	ID=final_InDel_958;Note=ILL,T,1
IV	merged_InDels_090612	ins	14437381	14437382	.	+	.	ID=final_InDel_959;Note=454,AA,2
X	merged_InDels_090612	ins	7990965	7990966	.	+	.	ID=final_InDel_960;Note=454_ILL,AC,2
V	merged_InDels_090612	del	1105199	1105199	.	+	.	ID=final_InDel_961;Note=454_ILL,A,1
X	merged_InDels_090612	ins	15316380	15316381	.	+	.	ID=final_InDel_962;Note=WS210,T,1
V	merged_InDels_090612	ins	15834399	15834400	.	+	.	ID=final_InDel_963;Note=ILL,G,1
IV	merged_InDels_090612	del	2874521	2874521	.	+	.	ID=final_InDel_964;Note=ILL,T,1
IV	merged_InDels_090612	del	1726772	1726778	.	+	.	ID=final_InDel_965;Note=454_WS210,GCGGGCG,7
V	merged_InDels_090612	del	3696243	3696243	.	+	.	ID=final_InDel_966;Note=ILL,T,1
I	merged_InDels_090612	ins	12047785	12047786	.	+	.	ID=final_InDel_967;Note=WS210,TATA,4
II	merged_InDels_090612	del	3363754	3363755	.	+	.	ID=final_InDel_968;Note=ILL,AA,2
I	merged_InDels_090612	del	6041023	6041024	.	+	.	ID=final_InDel_969;Note=454_ILL,TT,2
II	merged_InDels_090612	del	3069131	3069136	.	+	.	ID=final_InDel_970;Note=454,ATTCGC,6
IV	merged_InDels_090612	del	6835674	6835676	.	+	.	ID=final_InDel_971;Note=454_ILL,TTC,3
IV	merged_InDels_090612	del	4173254	4173256	.	+	.	ID=final_InDel_972;Note=WS210,TTG,3
V	merged_InDels_090612	ins	7683543	7683544	.	+	.	ID=final_InDel_973;Note=454,A,1
III	merged_InDels_090612	del	12678355	12678362	.	+	.	ID=final_InDel_974;Note=454,TTTTTTTG,8
II	merged_InDels_090612	ins	9564890	9564891	.	+	.	ID=final_InDel_975;Note=454,AT,2
III	merged_InDels_090612	ins	1308906	1308907	.	+	.	ID=final_InDel_976;Note=454,AG,2
II	merged_InDels_090612	del	9547900	9547900	.	+	.	ID=final_InDel_977;Note=ILL,T,1
V	merged_InDels_090612	del	13116021	13116021	.	+	.	ID=final_InDel_978;Note=WS210,T,1
I	merged_InDels_090612	ins	3116379	3116380	.	+	.	ID=final_InDel_979;Note=454_ILL,TA,2
V	merged_InDels_090612	del	521182	521182	.	+	.	ID=final_InDel_980;Note=454_ILL,A,1
II	merged_InDels_090612	del	2799683	2799683	.	+	.	ID=final_InDel_981;Note=ILL,T,1
IV	merged_InDels_090612	del	2322717	2322718	.	+	.	ID=final_InDel_982;Note=454,TA,2
III	merged_InDels_090612	del	84123	84123	.	+	.	ID=final_InDel_983;Note=454,T,1
IV	merged_InDels_090612	del	1655133	1655134	.	+	.	ID=final_InDel_984;Note=454,AA,2
V	merged_InDels_090612	del	17732642	17732643	.	+	.	ID=final_InDel_985;Note=454,CT,2
II	merged_InDels_090612	ins	13600043	13600044	.	+	.	ID=final_InDel_986;Note=454,ACGC,4
II	merged_InDels_090612	del	12503930	12503935	.	+	.	ID=final_InDel_987;Note=454_ILL,ATCATA,6
V	merged_InDels_090612	ins	12386767	12386768	.	+	.	ID=final_InDel_988;Note=ILL,A,1
II	merged_InDels_090612	del	12335628	12335629	.	+	.	ID=final_InDel_989;Note=454,TC,2
V	merged_InDels_090612	ins	17312762	17312763	.	+	.	ID=final_InDel_990;Note=ILL,AC,2
II	merged_InDels_090612	del	2452257	2452260	.	+	.	ID=final_InDel_991;Note=454,TAGG,4
IV	merged_InDels_090612	ins	2858310	2858311	.	+	.	ID=final_InDel_992;Note=454,AA,2
X	merged_InDels_090612	del	14403733	14403733	.	+	.	ID=final_InDel_993;Note=454_ILL,T,1
II	merged_InDels_090612	del	7293058	7293067	.	+	.	ID=final_InDel_994;Note=ILL,TTGTATGTTT,10
III	merged_InDels_090612	del	10896840	10896841	.	+	.	ID=final_InDel_995;Note=ILL,AA,2
III	merged_InDels_090612	ins	11678044	11678045	.	+	.	ID=final_InDel_996;Note=WS210,T,1
X	merged_InDels_090612	ins	3953804	3953805	.	+	.	ID=final_InDel_997;Note=454,AT,2
IV	merged_InDels_090612	ins	2044511	2044512	.	+	.	ID=final_InDel_998;Note=454,ATATAAG,7
IV	merged_InDels_090612	ins	2682215	2682216	.	+	.	ID=final_InDel_999;Note=454,TCATCCG,7
V	merged_InDels_090612	ins	19858588	19858589	.	+	.	ID=final_InDel_1000;Note=454,T,1
II	merged_InDels_090612	del	13059241	13059241	.	+	.	ID=final_InDel_1001;Note=WS210,G,1
V	merged_InDels_090612	del	18222788	18222791	.	+	.	ID=final_InDel_1002;Note=ILL,TTTA,4
III	merged_InDels_090612	del	8693707	8693707	.	+	.	ID=final_InDel_1003;Note=ILL,G,1
IV	merged_InDels_090612	del	13828865	13828865	.	+	.	ID=final_InDel_1004;Note=ILL,A,1
V	merged_InDels_090612	ins	15094041	15094042	.	+	.	ID=final_InDel_1005;Note=ILL,T,1
IV	merged_InDels_090612	ins	12126649	12126650	.	+	.	ID=final_InDel_1006;Note=454,GAAT,4
V	merged_InDels_090612	del	15955608	15955609	.	+	.	ID=final_InDel_1007;Note=ILL,TC,2
III	merged_InDels_090612	del	8664398	8664399	.	+	.	ID=final_InDel_1008;Note=454_ILL,TC,2
I	merged_InDels_090612	ins	10977536	10977537	.	+	.	ID=final_InDel_1009;Note=ILL,T,1
III	merged_InDels_090612	del	12340656	12340657	.	+	.	ID=final_InDel_1010;Note=454,CA,2
V	merged_InDels_090612	del	7177663	7177663	.	+	.	ID=final_InDel_1011;Note=ILL,A,1
IV	merged_InDels_090612	ins	2138787	2138788	.	+	.	ID=final_InDel_1012;Note=454_ILL,T,1
I	merged_InDels_090612	del	12623703	12623703	.	+	.	ID=final_InDel_1013;Note=ILL,T,1
IV	merged_InDels_090612	del	7467641	7467643	.	+	.	ID=final_InDel_1014;Note=ILL,TGA,3
IV	merged_InDels_090612	ins	14744504	14744505	.	+	.	ID=final_InDel_1015;Note=ILL,AA,2
V	merged_InDels_090612	del	7654451	7654451	.	+	.	ID=final_InDel_1016;Note=ILL,A,1
X	merged_InDels_090612	ins	11461831	11461832	.	+	.	ID=final_InDel_1017;Note=WS210,A,1
IV	merged_InDels_090612	del	16004018	16004019	.	+	.	ID=final_InDel_1018;Note=454,AT,2
II	merged_InDels_090612	ins	15170578	15170579	.	+	.	ID=final_InDel_1019;Note=ILL,AA,2
V	merged_InDels_090612	ins	20426101	20426102	.	+	.	ID=final_InDel_1020;Note=ILL,A,1
X	merged_InDels_090612	del	13864622	13864622	.	+	.	ID=final_InDel_1021;Note=454_ILL,C,1
X	merged_InDels_090612	del	10205995	10205995	.	+	.	ID=final_InDel_1022;Note=ILL,T,1
V	merged_InDels_090612	del	7609784	7609784	.	+	.	ID=final_InDel_1023;Note=ILL,T,1
V	merged_InDels_090612	del	2722798	2722802	.	+	.	ID=final_InDel_1024;Note=ILL,GCGTT,5
V	merged_InDels_090612	del	2300614	2300614	.	+	.	ID=final_InDel_1025;Note=454,T,1
I	merged_InDels_090612	del	1619980	1619982	.	+	.	ID=final_InDel_1026;Note=454,AAT,3
II	merged_InDels_090612	del	14829139	14829139	.	+	.	ID=final_InDel_1027;Note=ILL,T,1
III	merged_InDels_090612	del	2742299	2742299	.	+	.	ID=final_InDel_1028;Note=ILL,A,1
V	merged_InDels_090612	del	16197664	16197664	.	+	.	ID=final_InDel_1029;Note=ILL,T,1
V	merged_InDels_090612	ins	3779705	3779706	.	+	.	ID=final_InDel_1030;Note=454,TGTA,4
III	merged_InDels_090612	del	11414901	11414901	.	+	.	ID=final_InDel_1031;Note=ILL,A,1
I	merged_InDels_090612	del	3082424	3082424	.	+	.	ID=final_InDel_1032;Note=ILL,A,1
X	merged_InDels_090612	del	14511479	14511479	.	+	.	ID=final_InDel_1033;Note=WS210,T,1
III	merged_InDels_090612	del	1455769	1455774	.	+	.	ID=final_InDel_1034;Note=454,ATTTAA,6
III	merged_InDels_090612	ins	7772495	7772496	.	+	.	ID=final_InDel_1035;Note=454_WS210,TC,2
IV	merged_InDels_090612	del	16132896	16132897	.	+	.	ID=final_InDel_1036;Note=ILL,AC,2
V	merged_InDels_090612	del	18845760	18845760	.	+	.	ID=final_InDel_1037;Note=ILL,G,1
IV	merged_InDels_090612	ins	851850	851851	.	+	.	ID=final_InDel_1038;Note=ILL,T,1
II	merged_InDels_090612	ins	13462239	13462240	.	+	.	ID=final_InDel_1039;Note=454_ILL,C,1
V	merged_InDels_090612	ins	9489745	9489746	.	+	.	ID=final_InDel_1040;Note=454,TGTGTTTCCAA,11
V	merged_InDels_090612	ins	12315694	12315695	.	+	.	ID=final_InDel_1041;Note=454,AT,2
II	merged_InDels_090612	del	7326399	7326399	.	+	.	ID=final_InDel_1042;Note=ILL,A,1
II	merged_InDels_090612	del	821510	821510	.	+	.	ID=final_InDel_1043;Note=454,G,1
V	merged_InDels_090612	ins	7357364	7357365	.	+	.	ID=final_InDel_1044;Note=454_ILL,CC,2
X	merged_InDels_090612	del	1844840	1844840	.	+	.	ID=final_InDel_1045;Note=ILL,T,1
II	merged_InDels_090612	del	3368214	3368219	.	+	.	ID=final_InDel_1046;Note=454,GTCGGT,6
I	merged_InDels_090612	del	1875887	1875888	.	+	.	ID=final_InDel_1047;Note=454,CG,2
II	merged_InDels_090612	ins	3291795	3291796	.	+	.	ID=final_InDel_1048;Note=454_ILL,G,1
IV	merged_InDels_090612	ins	13810101	13810102	.	+	.	ID=final_InDel_1049;Note=WS210,A,1
I	merged_InDels_090612	del	5258225	5258225	.	+	.	ID=final_InDel_1050;Note=ILL,A,1
I	merged_InDels_090612	del	13440785	13440785	.	+	.	ID=final_InDel_1051;Note=ILL,T,1
III	merged_InDels_090612	del	5653213	5653213	.	+	.	ID=final_InDel_1052;Note=WS210,T,1
II	merged_InDels_090612	del	7425601	7425607	.	+	.	ID=final_InDel_1053;Note=454,GCCAGAA,7
III	merged_InDels_090612	ins	9934403	9934404	.	+	.	ID=final_InDel_1054;Note=ILL,T,1
V	merged_InDels_090612	del	2946102	2946102	.	+	.	ID=final_InDel_1055;Note=ILL,A,1
I	merged_InDels_090612	del	1878638	1878638	.	+	.	ID=final_InDel_1056;Note=454,C,1
II	merged_InDels_090612	ins	12427277	12427278	.	+	.	ID=final_InDel_1057;Note=454,GACGATAGAAG,11
V	merged_InDels_090612	ins	19804893	19804894	.	+	.	ID=final_InDel_1058;Note=454,A,1
III	merged_InDels_090612	del	12367430	12367432	.	+	.	ID=final_InDel_1059;Note=454,ACA,3
I	merged_InDels_090612	del	2030837	2030844	.	+	.	ID=final_InDel_1060;Note=454_ILL,GAGTTTCC,8
I	merged_InDels_090612	del	12479277	12479279	.	+	.	ID=final_InDel_1061;Note=454,CGA,3
I	merged_InDels_090612	ins	11903571	11903572	.	+	.	ID=final_InDel_1062;Note=454_ILL,G,1
V	merged_InDels_090612	del	20472531	20472534	.	+	.	ID=final_InDel_1063;Note=454,AAAA,4
V	merged_InDels_090612	del	581576	581576	.	+	.	ID=final_InDel_1064;Note=ILL,T,1
V	merged_InDels_090612	del	20765138	20765138	.	+	.	ID=final_InDel_1065;Note=WS210,T,1
I	merged_InDels_090612	ins	1107968	1107969	.	+	.	ID=final_InDel_1066;Note=454,G,1
V	merged_InDels_090612	del	20608812	20608813	.	+	.	ID=final_InDel_1067;Note=454_ILL,TA,2
III	merged_InDels_090612	ins	6479570	6479571	.	+	.	ID=final_InDel_1068;Note=454,C,1
III	merged_InDels_090612	del	219074	219076	.	+	.	ID=final_InDel_1069;Note=ILL,TTT,3
II	merged_InDels_090612	del	12263612	12263614	.	+	.	ID=final_InDel_1070;Note=ILL,GCA,3
I	merged_InDels_090612	del	3487599	3487599	.	+	.	ID=final_InDel_1071;Note=ILL,A,1
III	merged_InDels_090612	del	961155	961160	.	+	.	ID=final_InDel_1072;Note=454,TAATTT,6
IV	merged_InDels_090612	del	15897353	15897353	.	+	.	ID=final_InDel_1073;Note=ILL,A,1
II	merged_InDels_090612	del	12664305	12664305	.	+	.	ID=final_InDel_1074;Note=ILL,A,1
X	merged_InDels_090612	del	15007336	15007336	.	+	.	ID=final_InDel_1075;Note=454_ILL,A,1
I	merged_InDels_090612	ins	8631350	8631351	.	+	.	ID=final_InDel_1076;Note=ILL,T,1
II	merged_InDels_090612	del	9030077	9030082	.	+	.	ID=final_InDel_1077;Note=454_WS210_ILL,TAATAA,6
IV	merged_InDels_090612	ins	16732498	16732499	.	+	.	ID=final_InDel_1078;Note=454_ILL,CT,2
V	merged_InDels_090612	ins	3908772	3908773	.	+	.	ID=final_InDel_1079;Note=ILL,A,1
V	merged_InDels_090612	del	7354999	7355000	.	+	.	ID=final_InDel_1080;Note=454,GG,2
V	merged_InDels_090612	del	20056578	20056578	.	+	.	ID=final_InDel_1081;Note=454_ILL,C,1
V	merged_InDels_090612	ins	16232977	16232978	.	+	.	ID=final_InDel_1082;Note=454,TGT,3
V	merged_InDels_090612	del	2810282	2810283	.	+	.	ID=final_InDel_1083;Note=454,TC,2
III	merged_InDels_090612	del	10371023	10371023	.	+	.	ID=final_InDel_1084;Note=454,A,1
X	merged_InDels_090612	ins	2215587	2215588	.	+	.	ID=final_InDel_1085;Note=WS210,T,1
X	merged_InDels_090612	ins	16180239	16180240	.	+	.	ID=final_InDel_1086;Note=ILL,A,1
I	merged_InDels_090612	del	45814	45814	.	+	.	ID=final_InDel_1087;Note=454,T,1
III	merged_InDels_090612	del	177359	177367	.	+	.	ID=final_InDel_1088;Note=454,GCCAACTAG,9
II	merged_InDels_090612	ins	3361782	3361783	.	+	.	ID=final_InDel_1089;Note=ILL,T,1
IV	merged_InDels_090612	ins	16058541	16058542	.	+	.	ID=final_InDel_1090;Note=ILL,T,1
I	merged_InDels_090612	ins	9085196	9085197	.	+	.	ID=final_InDel_1091;Note=454,CACGTTTCGCACCGGGCGCGCG,22
III	merged_InDels_090612	ins	11127026	11127027	.	+	.	ID=final_InDel_1092;Note=454_ILL,GAC,3
IV	merged_InDels_090612	ins	15171270	15171271	.	+	.	ID=final_InDel_1093;Note=ILL,TA,2
IV	merged_InDels_090612	del	1589251	1589252	.	+	.	ID=final_InDel_1094;Note=ILL,GA,2
V	merged_InDels_090612	del	1030406	1030417	.	+	.	ID=final_InDel_1095;Note=454,TTAAAAAAATTT,12
IV	merged_InDels_090612	del	15980096	15980096	.	+	.	ID=final_InDel_1096;Note=454_ILL,G,1
III	merged_InDels_090612	del	1754594	1754602	.	+	.	ID=final_InDel_1097;Note=454,GAAAATTTT,9
X	merged_InDels_090612	del	14454693	14454694	.	+	.	ID=final_InDel_1098;Note=454_ILL,AA,2
II	merged_InDels_090612	del	1666286	1666286	.	+	.	ID=final_InDel_1099;Note=ILL,G,1
III	merged_InDels_090612	ins	811728	811729	.	+	.	ID=final_InDel_1100;Note=WS210_ILL,C,1
V	merged_InDels_090612	del	17657951	17657951	.	+	.	ID=final_InDel_1101;Note=ILL,A,1
IV	merged_InDels_090612	ins	16596016	16596017	.	+	.	ID=final_InDel_1102;Note=WS210,T,1
V	merged_InDels_090612	del	15763500	15763501	.	+	.	ID=final_InDel_1103;Note=454_ILL,AA,2
I	merged_InDels_090612	del	2181216	2181216	.	+	.	ID=final_InDel_1104;Note=ILL,A,1
IV	merged_InDels_090612	del	4090692	4090692	.	+	.	ID=final_InDel_1105;Note=ILL,T,1
V	merged_InDels_090612	del	3174080	3174083	.	+	.	ID=final_InDel_1106;Note=454,CCGA,4
I	merged_InDels_090612	del	11657970	11657970	.	+	.	ID=final_InDel_1107;Note=WS210,C,1
IV	merged_InDels_090612	del	6803620	6803625	.	+	.	ID=final_InDel_1108;Note=ILL,CAGTAC,6
III	merged_InDels_090612	ins	13031568	13031569	.	+	.	ID=final_InDel_1109;Note=WS210,G,1
IV	merged_InDels_090612	ins	15003177	15003178	.	+	.	ID=final_InDel_1110;Note=454,AAT,3
III	merged_InDels_090612	del	10831784	10831784	.	+	.	ID=final_InDel_1111;Note=454_ILL,C,1
III	merged_InDels_090612	del	11278429	11278429	.	+	.	ID=final_InDel_1112;Note=ILL,T,1
I	merged_InDels_090612	del	3351542	3351544	.	+	.	ID=final_InDel_1113;Note=454,TAC,3
V	merged_InDels_090612	del	669548	669548	.	+	.	ID=final_InDel_1114;Note=ILL,A,1
I	merged_InDels_090612	del	3118258	3118260	.	+	.	ID=final_InDel_1115;Note=454_ILL,TAC,3
I	merged_InDels_090612	ins	12626524	12626525	.	+	.	ID=final_InDel_1116;Note=WS210,T,1
III	merged_InDels_090612	del	3174447	3174458	.	+	.	ID=final_InDel_1117;Note=454,AACTAATTTTTC,12
V	merged_InDels_090612	del	16881818	16881820	.	+	.	ID=final_InDel_1118;Note=454,TTG,3
V	merged_InDels_090612	ins	15351923	15351924	.	+	.	ID=final_InDel_1119;Note=454,AAACC,5
I	merged_InDels_090612	del	967834	967836	.	+	.	ID=final_InDel_1120;Note=ILL,GGT,3
X	merged_InDels_090612	ins	3413730	3413731	.	+	.	ID=final_InDel_1121;Note=ILL,T,1
III	merged_InDels_090612	del	5632332	5632332	.	+	.	ID=final_InDel_1122;Note=WS210,T,1
V	merged_InDels_090612	del	11505118	11505118	.	+	.	ID=final_InDel_1123;Note=ILL,A,1
I	merged_InDels_090612	del	2722013	2722013	.	+	.	ID=final_InDel_1124;Note=454,C,1
II	merged_InDels_090612	ins	3977213	3977214	.	+	.	ID=final_InDel_1125;Note=454,AGCCTAAGCCTAGCTCAAG,19
I	merged_InDels_090612	ins	4130517	4130518	.	+	.	ID=final_InDel_1126;Note=ILL,T,1
V	merged_InDels_090612	del	588834	588834	.	+	.	ID=final_InDel_1127;Note=ILL,C,1
IV	merged_InDels_090612	ins	6827181	6827182	.	+	.	ID=final_InDel_1128;Note=WS210,T,1
III	merged_InDels_090612	ins	5500679	5500680	.	+	.	ID=final_InDel_1129;Note=ILL,T,1
V	merged_InDels_090612	del	3248711	3248711	.	+	.	ID=final_InDel_1130;Note=WS210,A,1
V	merged_InDels_090612	del	3877164	3877167	.	+	.	ID=final_InDel_1131;Note=454,TTTG,4
IV	merged_InDels_090612	del	2868942	2868944	.	+	.	ID=final_InDel_1132;Note=ILL,ATA,3
IV	merged_InDels_090612	del	6269559	6269559	.	+	.	ID=final_InDel_1133;Note=ILL,T,1
IV	merged_InDels_090612	ins	9788042	9788043	.	+	.	ID=final_InDel_1134;Note=454_ILL,GATA,4
II	merged_InDels_090612	ins	1814396	1814397	.	+	.	ID=final_InDel_1135;Note=ILL,A,1
III	merged_InDels_090612	ins	12367385	12367386	.	+	.	ID=final_InDel_1136;Note=ILL,T,1
X	merged_InDels_090612	del	11452936	11452936	.	+	.	ID=final_InDel_1137;Note=WS210_ILL,G,1
IV	merged_InDels_090612	del	1316104	1316114	.	+	.	ID=final_InDel_1138;Note=454,GTAATTTTCAA,11
V	merged_InDels_090612	ins	3153096	3153097	.	+	.	ID=final_InDel_1139;Note=454_ILL,ATAAG,5
V	merged_InDels_090612	del	17834321	17834325	.	+	.	ID=final_InDel_1140;Note=454_ILL,GTAAT,5
V	merged_InDels_090612	ins	3157526	3157527	.	+	.	ID=final_InDel_1141;Note=454,GTCCAA,6
V	merged_InDels_090612	del	15483678	15483678	.	+	.	ID=final_InDel_1142;Note=WS210,T,1
III	merged_InDels_090612	del	12685245	12685245	.	+	.	ID=final_InDel_1143;Note=ILL,A,1
I	merged_InDels_090612	del	12619657	12619657	.	+	.	ID=final_InDel_1144;Note=ILL,C,1
V	merged_InDels_090612	del	4296505	4296505	.	+	.	ID=final_InDel_1145;Note=WS210,T,1
II	merged_InDels_090612	del	10863598	10863598	.	+	.	ID=final_InDel_1146;Note=ILL,A,1
V	merged_InDels_090612	ins	2897397	2897398	.	+	.	ID=final_InDel_1147;Note=ILL,T,1
II	merged_InDels_090612	del	14127095	14127095	.	+	.	ID=final_InDel_1148;Note=ILL,A,1
X	merged_InDels_090612	del	17164495	17164495	.	+	.	ID=final_InDel_1149;Note=ILL,A,1
I	merged_InDels_090612	del	4076909	4076914	.	+	.	ID=final_InDel_1150;Note=454,GTATTA,6
X	merged_InDels_090612	del	14216419	14216419	.	+	.	ID=final_InDel_1151;Note=454,C,1
V	merged_InDels_090612	del	6210093	6210093	.	+	.	ID=final_InDel_1152;Note=ILL,T,1
V	merged_InDels_090612	ins	7509015	7509016	.	+	.	ID=final_InDel_1153;Note=ILL,T,1
II	merged_InDels_090612	ins	12579143	12579144	.	+	.	ID=final_InDel_1154;Note=WS210,A,1
I	merged_InDels_090612	ins	2803495	2803496	.	+	.	ID=final_InDel_1155;Note=454,AAC,3
V	merged_InDels_090612	del	2818692	2818696	.	+	.	ID=final_InDel_1156;Note=454_ILL,CGCAC,5
II	merged_InDels_090612	ins	1914647	1914648	.	+	.	ID=final_InDel_1157;Note=454,AA,2
I	merged_InDels_090612	del	11510184	11510184	.	+	.	ID=final_InDel_1158;Note=ILL,T,1
II	merged_InDels_090612	ins	3445753	3445754	.	+	.	ID=final_InDel_1159;Note=WS210_ILL,T,1
IV	merged_InDels_090612	del	3456781	3456781	.	+	.	ID=final_InDel_1160;Note=WS210_ILL,T,1
II	merged_InDels_090612	del	3083507	3083507	.	+	.	ID=final_InDel_1161;Note=ILL,A,1
V	merged_InDels_090612	ins	7604397	7604398	.	+	.	ID=final_InDel_1162;Note=454,CTC,3
IV	merged_InDels_090612	del	15903948	15903948	.	+	.	ID=final_InDel_1163;Note=ILL,A,1
V	merged_InDels_090612	del	18308812	18308813	.	+	.	ID=final_InDel_1164;Note=454,AG,2
V	merged_InDels_090612	del	20530704	20530704	.	+	.	ID=final_InDel_1165;Note=ILL,T,1
V	merged_InDels_090612	ins	15752232	15752233	.	+	.	ID=final_InDel_1166;Note=454,T,1
III	merged_InDels_090612	del	12365590	12365590	.	+	.	ID=final_InDel_1167;Note=ILL,C,1
II	merged_InDels_090612	del	11181033	11181034	.	+	.	ID=final_InDel_1168;Note=WS210,GG,2
I	merged_InDels_090612	ins	11079867	11079868	.	+	.	ID=final_InDel_1169;Note=454,GT,2
I	merged_InDels_090612	del	13363551	13363551	.	+	.	ID=final_InDel_1170;Note=ILL,A,1
V	merged_InDels_090612	del	17334459	17334461	.	+	.	ID=final_InDel_1171;Note=454,TAG,3
V	merged_InDels_090612	ins	7352661	7352662	.	+	.	ID=final_InDel_1172;Note=ILL,A,1
V	merged_InDels_090612	del	9936943	9936943	.	+	.	ID=final_InDel_1173;Note=ILL,T,1
II	merged_InDels_090612	del	3841009	3841012	.	+	.	ID=final_InDel_1174;Note=454_ILL,CCTA,4
V	merged_InDels_090612	ins	7330485	7330486	.	+	.	ID=final_InDel_1175;Note=454,TATTGTTTA,9
X	merged_InDels_090612	ins	15784346	15784347	.	+	.	ID=final_InDel_1176;Note=ILL,T,1
III	merged_InDels_090612	del	697419	697434	.	+	.	ID=final_InDel_1177;Note=454,AGAACTTTAAAAAAAA,16
II	merged_InDels_090612	del	1163223	1163223	.	+	.	ID=final_InDel_1178;Note=ILL,T,1
II	merged_InDels_090612	del	12723751	12723751	.	+	.	ID=final_InDel_1179;Note=454_ILL,A,1
II	merged_InDels_090612	del	6942568	6942568	.	+	.	ID=final_InDel_1180;Note=ILL,C,1
IV	merged_InDels_090612	del	9609131	9609134	.	+	.	ID=final_InDel_1181;Note=454,CCAT,4
X	merged_InDels_090612	ins	4451814	4451815	.	+	.	ID=final_InDel_1182;Note=454,GGT,3
V	merged_InDels_090612	del	20432298	20432315	.	+	.	ID=final_InDel_1183;Note=454,TTTTAGGGGAAAATTAAT,18
V	merged_InDels_090612	del	16197633	16197633	.	+	.	ID=final_InDel_1184;Note=454_ILL,G,1
III	merged_InDels_090612	del	2774609	2774609	.	+	.	ID=final_InDel_1185;Note=ILL,G,1
V	merged_InDels_090612	ins	16853145	16853146	.	+	.	ID=final_InDel_1186;Note=ILL,A,1
II	merged_InDels_090612	ins	14599321	14599322	.	+	.	ID=final_InDel_1187;Note=ILL,T,1
I	merged_InDels_090612	ins	2500424	2500425	.	+	.	ID=final_InDel_1188;Note=454_ILL,G,1
IV	merged_InDels_090612	ins	9850193	9850194	.	+	.	ID=final_InDel_1189;Note=ILL,A,1
IV	merged_InDels_090612	del	1297894	1297894	.	+	.	ID=final_InDel_1190;Note=ILL,A,1
IV	merged_InDels_090612	del	6283396	6283397	.	+	.	ID=final_InDel_1191;Note=ILL,AG,2
V	merged_InDels_090612	del	7647637	7647639	.	+	.	ID=final_InDel_1192;Note=ILL,CAA,3
V	merged_InDels_090612	ins	17294707	17294708	.	+	.	ID=final_InDel_1193;Note=454,CACTGGTCA,9
II	merged_InDels_090612	del	2914766	2914775	.	+	.	ID=final_InDel_1194;Note=454,AGGTCATTTT,10
IV	merged_InDels_090612	ins	1352035	1352036	.	+	.	ID=final_InDel_1195;Note=ILL,T,1
II	merged_InDels_090612	ins	13736002	13736003	.	+	.	ID=final_InDel_1196;Note=ILL,A,1
I	merged_InDels_090612	del	4590346	4590346	.	+	.	ID=final_InDel_1197;Note=WS210_ILL,T,1
X	merged_InDels_090612	ins	7927080	7927081	.	+	.	ID=final_InDel_1198;Note=454_ILL,TTA,3
III	merged_InDels_090612	ins	15028	15029	.	+	.	ID=final_InDel_1199;Note=ILL,A,1
II	merged_InDels_090612	del	1533366	1533367	.	+	.	ID=final_InDel_1200;Note=ILL,TA,2
I	merged_InDels_090612	del	2659572	2659572	.	+	.	ID=final_InDel_1201;Note=ILL,A,1
II	merged_InDels_090612	del	2891769	2891769	.	+	.	ID=final_InDel_1202;Note=ILL,G,1
III	merged_InDels_090612	del	2646228	2646241	.	+	.	ID=final_InDel_1203;Note=454,CAGAATTTATAATT,14
V	merged_InDels_090612	del	3681204	3681204	.	+	.	ID=final_InDel_1204;Note=ILL,T,1
V	merged_InDels_090612	del	15726417	15726421	.	+	.	ID=final_InDel_1205;Note=454,AGCGA,5
V	merged_InDels_090612	ins	7786552	7786553	.	+	.	ID=final_InDel_1206;Note=ILL,A,1
IV	merged_InDels_090612	del	2719278	2719278	.	+	.	ID=final_InDel_1207;Note=ILL,T,1
V	merged_InDels_090612	del	15831456	15831458	.	+	.	ID=final_InDel_1208;Note=454_ILL,AAA,3
I	merged_InDels_090612	del	2553003	2553006	.	+	.	ID=final_InDel_1209;Note=454_ILL,CTTC,4
I	merged_InDels_090612	del	12624531	12624533	.	+	.	ID=final_InDel_1210;Note=ILL,TTA,3
IV	merged_InDels_090612	ins	4032626	4032627	.	+	.	ID=final_InDel_1211;Note=ILL,A,1
I	merged_InDels_090612	del	417731	417731	.	+	.	ID=final_InDel_1212;Note=ILL,T,1
V	merged_InDels_090612	ins	2236610	2236611	.	+	.	ID=final_InDel_1213;Note=454,AAA,3
X	merged_InDels_090612	del	1387806	1387806	.	+	.	ID=final_InDel_1214;Note=454,A,1
II	merged_InDels_090612	ins	3343554	3343555	.	+	.	ID=final_InDel_1215;Note=ILL,A,1
II	merged_InDels_090612	del	1924545	1924545	.	+	.	ID=final_InDel_1216;Note=ILL,T,1
II	merged_InDels_090612	ins	5206199	5206200	.	+	.	ID=final_InDel_1217;Note=ILL,T,1
III	merged_InDels_090612	ins	12362528	12362529	.	+	.	ID=final_InDel_1218;Note=454,TGA,3
I	merged_InDels_090612	del	399084	399084	.	+	.	ID=final_InDel_1219;Note=ILL,A,1
I	merged_InDels_090612	del	73099	73100	.	+	.	ID=final_InDel_1220;Note=454_ILL,AG,2
V	merged_InDels_090612	del	19861673	19861673	.	+	.	ID=final_InDel_1221;Note=ILL,T,1
IV	merged_InDels_090612	ins	987554	987555	.	+	.	ID=final_InDel_1222;Note=ILL,T,1
II	merged_InDels_090612	del	982405	982406	.	+	.	ID=final_InDel_1223;Note=454_ILL,GG,2
IV	merged_InDels_090612	del	3056684	3056690	.	+	.	ID=final_InDel_1224;Note=454_ILL,CTGCGTT,7
IV	merged_InDels_090612	ins	1071422	1071423	.	+	.	ID=final_InDel_1225;Note=454,TTAGGC,6
II	merged_InDels_090612	del	6689618	6689618	.	+	.	ID=final_InDel_1226;Note=WS210,T,1
IV	merged_InDels_090612	ins	14568370	14568371	.	+	.	ID=final_InDel_1227;Note=454_ILL,TT,2
V	merged_InDels_090612	ins	16132430	16132431	.	+	.	ID=final_InDel_1228;Note=ILL,G,1
II	merged_InDels_090612	del	1926176	1926176	.	+	.	ID=final_InDel_1229;Note=ILL,T,1
V	merged_InDels_090612	ins	15723130	15723131	.	+	.	ID=final_InDel_1230;Note=ILL,T,1
V	merged_InDels_090612	del	14910665	14910665	.	+	.	ID=final_InDel_1231;Note=WS210,A,1
V	merged_InDels_090612	ins	19643367	19643368	.	+	.	ID=final_InDel_1232;Note=WS210,A,1
III	merged_InDels_090612	ins	5066884	5066885	.	+	.	ID=final_InDel_1233;Note=454,G,1
I	merged_InDels_090612	del	5740163	5740164	.	+	.	ID=final_InDel_1234;Note=ILL,AA,2
III	merged_InDels_090612	del	1068317	1068317	.	+	.	ID=final_InDel_1235;Note=ILL,T,1
V	merged_InDels_090612	ins	20220832	20220833	.	+	.	ID=final_InDel_1236;Note=454_ILL,ATGAG,5
III	merged_InDels_090612	ins	12332207	12332208	.	+	.	ID=final_InDel_1237;Note=ILL,C,1
V	merged_InDels_090612	del	20618057	20618057	.	+	.	ID=final_InDel_1238;Note=ILL,C,1
II	merged_InDels_090612	del	3691107	3691111	.	+	.	ID=final_InDel_1239;Note=454,GGCTG,5
II	merged_InDels_090612	del	14592842	14592842	.	+	.	ID=final_InDel_1240;Note=ILL,A,1
V	merged_InDels_090612	ins	20137290	20137291	.	+	.	ID=final_InDel_1241;Note=454,TTC,3
III	merged_InDels_090612	ins	11803241	11803242	.	+	.	ID=final_InDel_1242;Note=ILL,T,1
IV	merged_InDels_090612	del	4439030	4439030	.	+	.	ID=final_InDel_1243;Note=WS210,T,1
II	merged_InDels_090612	del	2245115	2245115	.	+	.	ID=final_InDel_1244;Note=454,A,1
III	merged_InDels_090612	del	12602089	12602089	.	+	.	ID=final_InDel_1245;Note=ILL,A,1
IV	merged_InDels_090612	del	17047242	17047242	.	+	.	ID=final_InDel_1246;Note=ILL,T,1
III	merged_InDels_090612	ins	1562683	1562684	.	+	.	ID=final_InDel_1247;Note=ILL,T,1
I	merged_InDels_090612	del	8213340	8213345	.	+	.	ID=final_InDel_1248;Note=454,GACGCG,6
X	merged_InDels_090612	del	4750905	4750906	.	+	.	ID=final_InDel_1249;Note=454_ILL,AA,2
II	merged_InDels_090612	del	14867141	14867141	.	+	.	ID=final_InDel_1250;Note=WS210,A,1
II	merged_InDels_090612	del	14955942	14955943	.	+	.	ID=final_InDel_1251;Note=454,AA,2
I	merged_InDels_090612	ins	2108967	2108968	.	+	.	ID=final_InDel_1252;Note=WS210,A,1
IV	merged_InDels_090612	del	9110575	9110575	.	+	.	ID=final_InDel_1253;Note=WS210,T,1
III	merged_InDels_090612	del	7711008	7711008	.	+	.	ID=final_InDel_1254;Note=454_ILL,G,1
V	merged_InDels_090612	del	5738427	5738429	.	+	.	ID=final_InDel_1255;Note=454,AAT,3
X	merged_InDels_090612	ins	872120	872121	.	+	.	ID=final_InDel_1256;Note=454,G,1
I	merged_InDels_090612	del	3229363	3229363	.	+	.	ID=final_InDel_1257;Note=ILL,T,1
V	merged_InDels_090612	del	11063375	11063375	.	+	.	ID=final_InDel_1258;Note=WS210,T,1
II	merged_InDels_090612	del	4599604	4599604	.	+	.	ID=final_InDel_1259;Note=ILL,T,1
II	merged_InDels_090612	del	15165092	15165096	.	+	.	ID=final_InDel_1260;Note=454_ILL,TCTGA,5
III	merged_InDels_090612	ins	59814	59815	.	+	.	ID=final_InDel_1261;Note=ILL,T,1
V	merged_InDels_090612	ins	9746725	9746726	.	+	.	ID=final_InDel_1262;Note=454,G,1
II	merged_InDels_090612	ins	12019702	12019703	.	+	.	ID=final_InDel_1263;Note=WS210,A,1
II	merged_InDels_090612	del	11940432	11940432	.	+	.	ID=final_InDel_1264;Note=ILL,G,1
I	merged_InDels_090612	ins	2632486	2632487	.	+	.	ID=final_InDel_1265;Note=WS210,C,1
V	merged_InDels_090612	del	11404300	11404300	.	+	.	ID=final_InDel_1266;Note=WS210,T,1
X	merged_InDels_090612	del	2983010	2983017	.	+	.	ID=final_InDel_1267;Note=454,ACAATATT,8
I	merged_InDels_090612	del	11323029	11323029	.	+	.	ID=final_InDel_1268;Note=WS210_ILL,A,1
IV	merged_InDels_090612	del	16222672	16222672	.	+	.	ID=final_InDel_1269;Note=ILL,T,1
V	merged_InDels_090612	ins	593059	593060	.	+	.	ID=final_InDel_1270;Note=ILL,T,1
IV	merged_InDels_090612	ins	2742887	2742888	.	+	.	ID=final_InDel_1271;Note=ILL,T,1
I	merged_InDels_090612	del	9826000	9826000	.	+	.	ID=final_InDel_1272;Note=ILL,T,1
I	merged_InDels_090612	ins	1218697	1218698	.	+	.	ID=final_InDel_1273;Note=454,CTACGTTGATCTACAC,16
V	merged_InDels_090612	del	15231991	15231991	.	+	.	ID=final_InDel_1274;Note=ILL,C,1
X	merged_InDels_090612	del	7322961	7322961	.	+	.	ID=final_InDel_1275;Note=WS210,A,1
I	merged_InDels_090612	ins	13363446	13363447	.	+	.	ID=final_InDel_1276;Note=454,A,1
IV	merged_InDels_090612	del	418940	418940	.	+	.	ID=final_InDel_1277;Note=WS210,T,1
V	merged_InDels_090612	del	682319	682322	.	+	.	ID=final_InDel_1278;Note=454_ILL,CATA,4
III	merged_InDels_090612	del	966519	966519	.	+	.	ID=final_InDel_1279;Note=ILL,A,1
V	merged_InDels_090612	ins	17791377	17791378	.	+	.	ID=final_InDel_1280;Note=454,C,1
II	merged_InDels_090612	del	3676699	3676702	.	+	.	ID=final_InDel_1281;Note=454,CTTC,4
V	merged_InDels_090612	del	18606789	18606789	.	+	.	ID=final_InDel_1282;Note=ILL,T,1
II	merged_InDels_090612	ins	4387834	4387835	.	+	.	ID=final_InDel_1283;Note=454,GC,2
V	merged_InDels_090612	del	15944049	15944052	.	+	.	ID=final_InDel_1284;Note=454,AATA,4
I	merged_InDels_090612	del	2149512	2149514	.	+	.	ID=final_InDel_1285;Note=ILL,ATT,3
III	merged_InDels_090612	ins	12798343	12798344	.	+	.	ID=final_InDel_1286;Note=454_ILL,G,1
I	merged_InDels_090612	del	2408123	2408123	.	+	.	ID=final_InDel_1287;Note=ILL,T,1
IV	merged_InDels_090612	del	4039522	4039526	.	+	.	ID=final_InDel_1288;Note=ILL,TGTGT,5
II	merged_InDels_090612	del	2029302	2029306	.	+	.	ID=final_InDel_1289;Note=454,CAGAA,5
IV	merged_InDels_090612	del	14986855	14986855	.	+	.	ID=final_InDel_1290;Note=ILL,G,1
II	merged_InDels_090612	ins	2061708	2061709	.	+	.	ID=final_InDel_1291;Note=ILL,T,1
V	merged_InDels_090612	ins	7602833	7602834	.	+	.	ID=final_InDel_1292;Note=ILL,A,1
IV	merged_InDels_090612	ins	1336647	1336648	.	+	.	ID=final_InDel_1293;Note=ILL,T,1
II	merged_InDels_090612	ins	13563717	13563718	.	+	.	ID=final_InDel_1294;Note=454,AT,2
V	merged_InDels_090612	ins	2318645	2318646	.	+	.	ID=final_InDel_1295;Note=454,C,1
V	merged_InDels_090612	del	4591342	4591342	.	+	.	ID=final_InDel_1296;Note=WS210,A,1
II	merged_InDels_090612	del	6862458	6862458	.	+	.	ID=final_InDel_1297;Note=WS210,T,1
X	merged_InDels_090612	del	13228267	13228268	.	+	.	ID=final_InDel_1298;Note=WS210,AT,2
V	merged_InDels_090612	del	13150207	13150207	.	+	.	ID=final_InDel_1299;Note=454_ILL,G,1
X	merged_InDels_090612	del	8611649	8611651	.	+	.	ID=final_InDel_1300;Note=454,AAT,3
III	merged_InDels_090612	ins	11413569	11413570	.	+	.	ID=final_InDel_1301;Note=WS210,A,1
II	merged_InDels_090612	del	15008325	15008339	.	+	.	ID=final_InDel_1302;Note=454,GAGATTTCGATTCCA,15
X	merged_InDels_090612	del	88542	88552	.	+	.	ID=final_InDel_1303;Note=454,GGGGGGGGGGG,11
IV	merged_InDels_090612	del	14669129	14669144	.	+	.	ID=final_InDel_1304;Note=454,CAAAACAGGTACATAT,16
II	merged_InDels_090612	ins	5211138	5211139	.	+	.	ID=final_InDel_1305;Note=454,TTCTACTG,8
V	merged_InDels_090612	del	3911712	3911712	.	+	.	ID=final_InDel_1306;Note=ILL,G,1
IV	merged_InDels_090612	del	2653307	2653307	.	+	.	ID=final_InDel_1307;Note=ILL,A,1
X	merged_InDels_090612	del	7737506	7737507	.	+	.	ID=final_InDel_1308;Note=454,AG,2
IV	merged_InDels_090612	ins	12835230	12835231	.	+	.	ID=final_InDel_1309;Note=454,CACT,4
X	merged_InDels_090612	del	5774996	5774996	.	+	.	ID=final_InDel_1310;Note=ILL,T,1
V	merged_InDels_090612	del	9621008	9621008	.	+	.	ID=final_InDel_1311;Note=WS210,T,1
IV	merged_InDels_090612	ins	14261053	14261054	.	+	.	ID=final_InDel_1312;Note=454,TG,2
III	merged_InDels_090612	del	6987556	6987565	.	+	.	ID=final_InDel_1313;Note=454_ILL,GATGTGCCTA,10
V	merged_InDels_090612	del	5003695	5003695	.	+	.	ID=final_InDel_1314;Note=ILL,A,1
I	merged_InDels_090612	ins	13287438	13287439	.	+	.	ID=final_InDel_1315;Note=ILL,A,1
V	merged_InDels_090612	del	4587387	4587387	.	+	.	ID=final_InDel_1316;Note=ILL,G,1
II	merged_InDels_090612	del	13803367	13803367	.	+	.	ID=final_InDel_1317;Note=ILL,T,1
I	merged_InDels_090612	del	12617469	12617469	.	+	.	ID=final_InDel_1318;Note=ILL,A,1
I	merged_InDels_090612	ins	13827280	13827281	.	+	.	ID=final_InDel_1319;Note=WS210,C,1
III	merged_InDels_090612	del	51933	51933	.	+	.	ID=final_InDel_1320;Note=ILL,A,1
X	merged_InDels_090612	del	3980308	3980308	.	+	.	ID=final_InDel_1321;Note=ILL,T,1
I	merged_InDels_090612	ins	2931065	2931066	.	+	.	ID=final_InDel_1322;Note=454_ILL,AA,2
I	merged_InDels_090612	del	12714722	12714722	.	+	.	ID=final_InDel_1323;Note=ILL,A,1
IV	merged_InDels_090612	del	15991202	15991202	.	+	.	ID=final_InDel_1324;Note=WS210,A,1
V	merged_InDels_090612	ins	8192165	8192166	.	+	.	ID=final_InDel_1325;Note=454,TG,2
II	merged_InDels_090612	ins	1651393	1651394	.	+	.	ID=final_InDel_1326;Note=454,T,1
IV	merged_InDels_090612	ins	15962562	15962563	.	+	.	ID=final_InDel_1327;Note=ILL,T,1
I	merged_InDels_090612	ins	2807391	2807392	.	+	.	ID=final_InDel_1328;Note=ILL,G,1
III	merged_InDels_090612	del	13011450	13011451	.	+	.	ID=final_InDel_1329;Note=ILL,CT,2
II	merged_InDels_090612	ins	2307350	2307351	.	+	.	ID=final_InDel_1330;Note=454,TTG,3
I	merged_InDels_090612	del	1627399	1627399	.	+	.	ID=final_InDel_1331;Note=WS210_ILL,G,1
X	merged_InDels_090612	del	2013006	2013006	.	+	.	ID=final_InDel_1332;Note=454,A,1
V	merged_InDels_090612	del	12725605	12725605	.	+	.	ID=final_InDel_1333;Note=ILL,A,1
II	merged_InDels_090612	ins	3350206	3350207	.	+	.	ID=final_InDel_1334;Note=ILL,C,1
V	merged_InDels_090612	ins	15964177	15964178	.	+	.	ID=final_InDel_1335;Note=454,T,1
V	merged_InDels_090612	del	310090	310090	.	+	.	ID=final_InDel_1336;Note=ILL,T,1
III	merged_InDels_090612	del	7384642	7384642	.	+	.	ID=final_InDel_1337;Note=WS210_ILL,T,1
IV	merged_InDels_090612	ins	13887892	13887893	.	+	.	ID=final_InDel_1338;Note=ILL,C,1
III	merged_InDels_090612	del	13674777	13674777	.	+	.	ID=final_InDel_1339;Note=WS210,T,1
IV	merged_InDels_090612	ins	7189415	7189416	.	+	.	ID=final_InDel_1340;Note=ILL,T,1
I	merged_InDels_090612	ins	1970547	1970548	.	+	.	ID=final_InDel_1341;Note=454,TT,2
IV	merged_InDels_090612	ins	15264127	15264128	.	+	.	ID=final_InDel_1342;Note=454_ILL,GA,2
V	merged_InDels_090612	del	3289314	3289316	.	+	.	ID=final_InDel_1343;Note=ILL,GGT,3
III	merged_InDels_090612	del	2395180	2395180	.	+	.	ID=final_InDel_1344;Note=ILL,A,1
II	merged_InDels_090612	del	4174262	4174276	.	+	.	ID=final_InDel_1345;Note=454,ATTTCATTTATAAAT,15
V	merged_InDels_090612	del	17814707	17814707	.	+	.	ID=final_InDel_1346;Note=ILL,T,1
IV	merged_InDels_090612	del	1840273	1840273	.	+	.	ID=final_InDel_1347;Note=454_ILL,G,1
II	merged_InDels_090612	del	2177680	2177685	.	+	.	ID=final_InDel_1348;Note=454,GACACT,6
V	merged_InDels_090612	ins	19479495	19479496	.	+	.	ID=final_InDel_1349;Note=ILL,AT,2
I	merged_InDels_090612	del	201959	201959	.	+	.	ID=final_InDel_1350;Note=ILL,A,1
X	merged_InDels_090612	del	6338489	6338489	.	+	.	ID=final_InDel_1351;Note=WS210,A,1
II	merged_InDels_090612	del	12892302	12892304	.	+	.	ID=final_InDel_1352;Note=454_ILL,GGC,3
V	merged_InDels_090612	del	18676041	18676041	.	+	.	ID=final_InDel_1353;Note=454_ILL,A,1
IV	merged_InDels_090612	ins	3734716	3734717	.	+	.	ID=final_InDel_1354;Note=454,AAG,3
V	merged_InDels_090612	del	6746015	6746015	.	+	.	ID=final_InDel_1355;Note=ILL,T,1
I	merged_InDels_090612	del	8494934	8494934	.	+	.	ID=final_InDel_1356;Note=WS210,T,1
III	merged_InDels_090612	del	2356423	2356423	.	+	.	ID=final_InDel_1357;Note=ILL,T,1
III	merged_InDels_090612	del	3320582	3320582	.	+	.	ID=final_InDel_1358;Note=ILL,T,1
IV	merged_InDels_090612	ins	7036868	7036869	.	+	.	ID=final_InDel_1359;Note=454,ATTA,4
V	merged_InDels_090612	del	20215814	20215814	.	+	.	ID=final_InDel_1360;Note=ILL,T,1
V	merged_InDels_090612	ins	5106120	5106121	.	+	.	ID=final_InDel_1361;Note=ILL,AAA,3
X	merged_InDels_090612	del	11900042	11900042	.	+	.	ID=final_InDel_1362;Note=ILL,A,1
I	merged_InDels_090612	del	13351123	13351123	.	+	.	ID=final_InDel_1363;Note=WS210,T,1
X	merged_InDels_090612	del	14995943	14995945	.	+	.	ID=final_InDel_1364;Note=454,TAA,3
I	merged_InDels_090612	del	12619513	12619513	.	+	.	ID=final_InDel_1365;Note=454_ILL,C,1
V	merged_InDels_090612	del	14684518	14684519	.	+	.	ID=final_InDel_1366;Note=454_ILL,TT,2
IV	merged_InDels_090612	ins	2993263	2993264	.	+	.	ID=final_InDel_1367;Note=454,CAGCAG,6
IV	merged_InDels_090612	del	5792456	5792457	.	+	.	ID=final_InDel_1368;Note=ILL,GA,2
X	merged_InDels_090612	del	2256833	2256833	.	+	.	ID=final_InDel_1369;Note=ILL,A,1
III	merged_InDels_090612	ins	5937104	5937105	.	+	.	ID=final_InDel_1370;Note=ILL,C,1
II	merged_InDels_090612	del	13663667	13663669	.	+	.	ID=final_InDel_1371;Note=454_ILL,ATA,3
III	merged_InDels_090612	ins	1800037	1800038	.	+	.	ID=final_InDel_1372;Note=WS210,A,1
V	merged_InDels_090612	del	19574881	19574882	.	+	.	ID=final_InDel_1373;Note=454,TA,2
III	merged_InDels_090612	del	5669048	5669048	.	+	.	ID=final_InDel_1374;Note=ILL,T,1
V	merged_InDels_090612	del	20623514	20623514	.	+	.	ID=final_InDel_1375;Note=ILL,T,1
I	merged_InDels_090612	del	11957378	11957378	.	+	.	ID=final_InDel_1376;Note=ILL,T,1
III	merged_InDels_090612	ins	11507646	11507647	.	+	.	ID=final_InDel_1377;Note=454,G,1
IV	merged_InDels_090612	del	13586000	13586001	.	+	.	ID=final_InDel_1378;Note=454,GC,2
V	merged_InDels_090612	ins	3803509	3803510	.	+	.	ID=final_InDel_1379;Note=454,ATAGAGTG,8
I	merged_InDels_090612	ins	14284913	14284914	.	+	.	ID=final_InDel_1380;Note=ILL,T,1
V	merged_InDels_090612	del	610303	610303	.	+	.	ID=final_InDel_1381;Note=ILL,A,1
X	merged_InDels_090612	del	7955372	7955372	.	+	.	ID=final_InDel_1382;Note=WS210,A,1
V	merged_InDels_090612	ins	12535783	12535784	.	+	.	ID=final_InDel_1383;Note=454_ILL,A,1
I	merged_InDels_090612	del	1041238	1041239	.	+	.	ID=final_InDel_1384;Note=454_ILL,AA,2
V	merged_InDels_090612	del	20586518	20586519	.	+	.	ID=final_InDel_1385;Note=ILL,CC,2
II	merged_InDels_090612	del	1671136	1671140	.	+	.	ID=final_InDel_1386;Note=454,TCAGG,5
II	merged_InDels_090612	del	4596152	4596152	.	+	.	ID=final_InDel_1387;Note=ILL,T,1
IV	merged_InDels_090612	del	620594	620594	.	+	.	ID=final_InDel_1388;Note=WS210,T,1
V	merged_InDels_090612	ins	20912196	20912197	.	+	.	ID=final_InDel_1389;Note=ILL,A,1
I	merged_InDels_090612	ins	14612957	14612958	.	+	.	ID=final_InDel_1390;Note=454_ILL,GTTGAT,6
I	merged_InDels_090612	ins	10614923	10614924	.	+	.	ID=final_InDel_1391;Note=454,A,1
III	merged_InDels_090612	del	12506532	12506532	.	+	.	ID=final_InDel_1392;Note=ILL,T,1
II	merged_InDels_090612	ins	9366956	9366957	.	+	.	ID=final_InDel_1393;Note=ILL,C,1
IV	merged_InDels_090612	del	5805862	5805869	.	+	.	ID=final_InDel_1394;Note=454_ILL,TTCAGGTA,8
V	merged_InDels_090612	ins	16130963	16130964	.	+	.	ID=final_InDel_1395;Note=454,GAAACAG,7
V	merged_InDels_090612	del	3864933	3864933	.	+	.	ID=final_InDel_1396;Note=ILL,T,1
V	merged_InDels_090612	del	16572907	16572909	.	+	.	ID=final_InDel_1397;Note=ILL,TCT,3
V	merged_InDels_090612	del	19395143	19395148	.	+	.	ID=final_InDel_1398;Note=454,TCAAAC,6
III	merged_InDels_090612	del	89218	89218	.	+	.	ID=final_InDel_1399;Note=454_ILL,C,1
II	merged_InDels_090612	ins	13418691	13418692	.	+	.	ID=final_InDel_1400;Note=ILL,A,1
V	merged_InDels_090612	ins	20418197	20418198	.	+	.	ID=final_InDel_1401;Note=WS210,T,1
I	merged_InDels_090612	del	13795035	13795038	.	+	.	ID=final_InDel_1402;Note=454,TTTG,4
IV	merged_InDels_090612	del	14229043	14229043	.	+	.	ID=final_InDel_1403;Note=WS210,T,1
II	merged_InDels_090612	del	2243402	2243403	.	+	.	ID=final_InDel_1404;Note=454_ILL,CG,2
IV	merged_InDels_090612	del	15356447	15356448	.	+	.	ID=final_InDel_1405;Note=454,TC,2
IV	merged_InDels_090612	del	5441317	5441317	.	+	.	ID=final_InDel_1406;Note=ILL,A,1
V	merged_InDels_090612	del	16556030	16556030	.	+	.	ID=final_InDel_1407;Note=ILL,T,1
V	merged_InDels_090612	ins	584088	584089	.	+	.	ID=final_InDel_1408;Note=ILL,A,1
III	merged_InDels_090612	del	805323	805339	.	+	.	ID=final_InDel_1409;Note=454,CTGACTCATCAACTTCT,17
V	merged_InDels_090612	ins	11451632	11451633	.	+	.	ID=final_InDel_1410;Note=454_ILL,T,1
III	merged_InDels_090612	ins	1261896	1261897	.	+	.	ID=final_InDel_1411;Note=454,TT,2
IV	merged_InDels_090612	del	15617777	15617777	.	+	.	ID=final_InDel_1412;Note=ILL,A,1
I	merged_InDels_090612	del	13646588	13646588	.	+	.	ID=final_InDel_1413;Note=WS210,T,1
V	merged_InDels_090612	ins	7637075	7637076	.	+	.	ID=final_InDel_1414;Note=ILL,A,1
III	merged_InDels_090612	del	1954849	1954849	.	+	.	ID=final_InDel_1415;Note=WS210,T,1
I	merged_InDels_090612	del	341473	341490	.	+	.	ID=final_InDel_1416;Note=454,CCTGTGGTAGATCACAAT,18
V	merged_InDels_090612	del	576047	576052	.	+	.	ID=final_InDel_1417;Note=454,GGAAAC,6
V	merged_InDels_090612	del	538314	538314	.	+	.	ID=final_InDel_1418;Note=ILL,T,1
V	merged_InDels_090612	del	1288368	1288369	.	+	.	ID=final_InDel_1419;Note=454,GC,2
II	merged_InDels_090612	del	2083888	2083888	.	+	.	ID=final_InDel_1420;Note=454,A,1
V	merged_InDels_090612	del	4367918	4367918	.	+	.	ID=final_InDel_1421;Note=ILL,T,1
X	merged_InDels_090612	del	9439366	9439366	.	+	.	ID=final_InDel_1422;Note=454,A,1
II	merged_InDels_090612	del	1576713	1576713	.	+	.	ID=final_InDel_1423;Note=ILL,T,1
III	merged_InDels_090612	del	1069268	1069270	.	+	.	ID=final_InDel_1424;Note=454_ILL,CGA,3
X	merged_InDels_090612	del	2708005	2708006	.	+	.	ID=final_InDel_1425;Note=WS210,AC,2
V	merged_InDels_090612	ins	17184994	17184995	.	+	.	ID=final_InDel_1426;Note=454_ILL,C,1
II	merged_InDels_090612	ins	5707677	5707678	.	+	.	ID=final_InDel_1427;Note=454_ILL,C,1
II	merged_InDels_090612	del	1789197	1789197	.	+	.	ID=final_InDel_1428;Note=ILL,A,1
I	merged_InDels_090612	del	2869787	2869787	.	+	.	ID=final_InDel_1429;Note=ILL,A,1
V	merged_InDels_090612	ins	5202049	5202050	.	+	.	ID=final_InDel_1430;Note=454,TCTTCTA,7
X	merged_InDels_090612	del	28344	28345	.	+	.	ID=final_InDel_1431;Note=454_ILL,CT,2
II	merged_InDels_090612	ins	10686088	10686089	.	+	.	ID=final_InDel_1432;Note=WS210,TTTT,4
II	merged_InDels_090612	ins	12702891	12702892	.	+	.	ID=final_InDel_1433;Note=454,GCCGCC,6
I	merged_InDels_090612	ins	2383370	2383371	.	+	.	ID=final_InDel_1434;Note=WS210,A,1
III	merged_InDels_090612	del	7946219	7946219	.	+	.	ID=final_InDel_1435;Note=WS210,A,1
V	merged_InDels_090612	del	20242211	20242211	.	+	.	ID=final_InDel_1436;Note=ILL,T,1
X	merged_InDels_090612	del	10334205	10334205	.	+	.	ID=final_InDel_1437;Note=ILL,G,1
II	merged_InDels_090612	ins	3575337	3575338	.	+	.	ID=final_InDel_1438;Note=454,AC,2
I	merged_InDels_090612	del	11956153	11956153	.	+	.	ID=final_InDel_1439;Note=ILL,T,1
II	merged_InDels_090612	del	2306154	2306160	.	+	.	ID=final_InDel_1440;Note=454,TTTTAGT,7
V	merged_InDels_090612	del	3818920	3818920	.	+	.	ID=final_InDel_1441;Note=ILL,C,1
II	merged_InDels_090612	del	13103575	13103576	.	+	.	ID=final_InDel_1442;Note=WS210,TT,2
II	merged_InDels_090612	del	3152751	3152751	.	+	.	ID=final_InDel_1443;Note=454,T,1
III	merged_InDels_090612	ins	4439734	4439735	.	+	.	ID=final_InDel_1444;Note=454_ILL,C,1
V	merged_InDels_090612	del	19500056	19500058	.	+	.	ID=final_InDel_1445;Note=454,GGC,3
V	merged_InDels_090612	ins	12897166	12897167	.	+	.	ID=final_InDel_1446;Note=ILL,A,1
IV	merged_InDels_090612	del	14727078	14727078	.	+	.	ID=final_InDel_1447;Note=ILL,A,1
II	merged_InDels_090612	del	1575126	1575127	.	+	.	ID=final_InDel_1448;Note=454,CT,2
III	merged_InDels_090612	del	1009195	1009195	.	+	.	ID=final_InDel_1449;Note=454,T,1
II	merged_InDels_090612	del	12610277	12610278	.	+	.	ID=final_InDel_1450;Note=454,AT,2
III	merged_InDels_090612	del	3966326	3966326	.	+	.	ID=final_InDel_1451;Note=454,T,1
X	merged_InDels_090612	del	1457035	1457035	.	+	.	ID=final_InDel_1452;Note=454_ILL,G,1
V	merged_InDels_090612	del	16185349	16185349	.	+	.	ID=final_InDel_1453;Note=ILL,A,1
III	merged_InDels_090612	ins	10084819	10084820	.	+	.	ID=final_InDel_1454;Note=ILL,C,1
IV	merged_InDels_090612	del	16639720	16639727	.	+	.	ID=final_InDel_1455;Note=454,CAATATGA,8
X	merged_InDels_090612	del	8539041	8539041	.	+	.	ID=final_InDel_1456;Note=WS210_ILL,C,1
V	merged_InDels_090612	ins	18705990	18705991	.	+	.	ID=final_InDel_1457;Note=454_ILL,TAG,3
X	merged_InDels_090612	del	372097	372098	.	+	.	ID=final_InDel_1458;Note=454_ILL,TG,2
V	merged_InDels_090612	del	3268762	3268765	.	+	.	ID=final_InDel_1459;Note=454_ILL,TATT,4
III	merged_InDels_090612	ins	7549867	7549868	.	+	.	ID=final_InDel_1460;Note=454,AGAGAGATTTTC,12
V	merged_InDels_090612	ins	13340380	13340381	.	+	.	ID=final_InDel_1461;Note=454_WS210_ILL,A,1
II	merged_InDels_090612	ins	2079976	2079977	.	+	.	ID=final_InDel_1462;Note=454_ILL,A,1
I	merged_InDels_090612	del	12062315	12062317	.	+	.	ID=final_InDel_1463;Note=ILL,TTT,3
IV	merged_InDels_090612	del	3602118	3602121	.	+	.	ID=final_InDel_1464;Note=454,TAAC,4
V	merged_InDels_090612	del	3788878	3788878	.	+	.	ID=final_InDel_1465;Note=ILL,T,1
V	merged_InDels_090612	ins	3859885	3859886	.	+	.	ID=final_InDel_1466;Note=ILL,T,1
III	merged_InDels_090612	ins	3439250	3439251	.	+	.	ID=final_InDel_1467;Note=WS210,T,1
III	merged_InDels_090612	del	1616541	1616541	.	+	.	ID=final_InDel_1468;Note=WS210,T,1
IV	merged_InDels_090612	del	6664071	6664071	.	+	.	ID=final_InDel_1469;Note=ILL,C,1
I	merged_InDels_090612	del	13355536	13355536	.	+	.	ID=final_InDel_1470;Note=ILL,T,1
II	merged_InDels_090612	del	1187215	1187215	.	+	.	ID=final_InDel_1471;Note=ILL,A,1
V	merged_InDels_090612	ins	16327781	16327782	.	+	.	ID=final_InDel_1472;Note=454,TTCGAACGGCTA,12
II	merged_InDels_090612	del	13205245	13205245	.	+	.	ID=final_InDel_1473;Note=ILL,T,1
IV	merged_InDels_090612	ins	1716021	1716022	.	+	.	ID=final_InDel_1474;Note=454_ILL,G,1
III	merged_InDels_090612	ins	2805023	2805024	.	+	.	ID=final_InDel_1475;Note=ILL,A,1
V	merged_InDels_090612	ins	1689477	1689478	.	+	.	ID=final_InDel_1476;Note=454,ATGACG,6
V	merged_InDels_090612	ins	2811301	2811302	.	+	.	ID=final_InDel_1477;Note=454,AT,2
III	merged_InDels_090612	ins	2749573	2749574	.	+	.	ID=final_InDel_1478;Note=ILL,T,1
V	merged_InDels_090612	ins	7644965	7644966	.	+	.	ID=final_InDel_1479;Note=454,ACTT,4
II	merged_InDels_090612	del	8725386	8725386	.	+	.	ID=final_InDel_1480;Note=ILL,T,1
I	merged_InDels_090612	del	1243032	1243036	.	+	.	ID=final_InDel_1481;Note=454,TTTAA,5
III	merged_InDels_090612	ins	78171	78172	.	+	.	ID=final_InDel_1482;Note=ILL,G,1
III	merged_InDels_090612	ins	7054022	7054023	.	+	.	ID=final_InDel_1483;Note=454,TT,2
V	merged_InDels_090612	del	16484638	16484638	.	+	.	ID=final_InDel_1484;Note=ILL,T,1
III	merged_InDels_090612	del	1433859	1433859	.	+	.	ID=final_InDel_1485;Note=ILL,A,1
V	merged_InDels_090612	del	7637708	7637708	.	+	.	ID=final_InDel_1486;Note=ILL,T,1
V	merged_InDels_090612	ins	2814407	2814408	.	+	.	ID=final_InDel_1487;Note=ILL,T,1
II	merged_InDels_090612	ins	4514659	4514660	.	+	.	ID=final_InDel_1488;Note=ILL,C,1
III	merged_InDels_090612	ins	2127040	2127041	.	+	.	ID=final_InDel_1489;Note=ILL,TT,2
IV	merged_InDels_090612	del	6237066	6237074	.	+	.	ID=final_InDel_1490;Note=454_ILL,TTAAATTAA,9
V	merged_InDels_090612	del	19506094	19506095	.	+	.	ID=final_InDel_1491;Note=454,TT,2
I	merged_InDels_090612	ins	3052496	3052497	.	+	.	ID=final_InDel_1492;Note=454,G,1
I	merged_InDels_090612	del	12034415	12034416	.	+	.	ID=final_InDel_1493;Note=ILL,TC,2
X	merged_InDels_090612	ins	9484687	9484688	.	+	.	ID=final_InDel_1494;Note=454,CTT,3
II	merged_InDels_090612	del	2831539	2831540	.	+	.	ID=final_InDel_1495;Note=ILL,CT,2
IV	merged_InDels_090612	ins	13740776	13740777	.	+	.	ID=final_InDel_1496;Note=454,AA,2
II	merged_InDels_090612	ins	2220184	2220185	.	+	.	ID=final_InDel_1497;Note=ILL,TG,2
V	merged_InDels_090612	ins	7332254	7332255	.	+	.	ID=final_InDel_1498;Note=454,CTA,3
II	merged_InDels_090612	del	876814	876815	.	+	.	ID=final_InDel_1499;Note=454,AA,2
II	merged_InDels_090612	del	13558113	13558113	.	+	.	ID=final_InDel_1500;Note=ILL,T,1
III	merged_InDels_090612	del	3571401	3571401	.	+	.	ID=final_InDel_1501;Note=ILL,G,1
II	merged_InDels_090612	del	14898436	14898439	.	+	.	ID=final_InDel_1502;Note=454,ACTA,4
IV	merged_InDels_090612	del	3734907	3734908	.	+	.	ID=final_InDel_1503;Note=454,TA,2
X	merged_InDels_090612	del	14301903	14301903	.	+	.	ID=final_InDel_1504;Note=ILL,A,1
V	merged_InDels_090612	del	16481551	16481551	.	+	.	ID=final_InDel_1505;Note=454,A,1
II	merged_InDels_090612	del	5814134	5814134	.	+	.	ID=final_InDel_1506;Note=WS210,T,1
V	merged_InDels_090612	del	544366	544366	.	+	.	ID=final_InDel_1507;Note=454_ILL,G,1
V	merged_InDels_090612	ins	39940	39941	.	+	.	ID=final_InDel_1508;Note=454,AAAATTTAAACTTT,14
X	merged_InDels_090612	del	2781648	2781650	.	+	.	ID=final_InDel_1509;Note=454_ILL,ATG,3
I	merged_InDels_090612	del	14775695	14775695	.	+	.	ID=final_InDel_1510;Note=ILL,T,1
IV	merged_InDels_090612	ins	13518179	13518180	.	+	.	ID=final_InDel_1511;Note=ILL,T,1
IV	merged_InDels_090612	del	16490525	16490525	.	+	.	ID=final_InDel_1512;Note=ILL,T,1
II	merged_InDels_090612	ins	8057855	8057856	.	+	.	ID=final_InDel_1513;Note=ILL,A,1
V	merged_InDels_090612	del	16687716	16687722	.	+	.	ID=final_InDel_1514;Note=454,AAAATTT,7
V	merged_InDels_090612	del	4122766	4122771	.	+	.	ID=final_InDel_1515;Note=454_ILL,AGAGGG,6
I	merged_InDels_090612	del	3197424	3197424	.	+	.	ID=final_InDel_1516;Note=454,C,1
II	merged_InDels_090612	del	2312801	2312803	.	+	.	ID=final_InDel_1517;Note=454,CTC,3
I	merged_InDels_090612	del	3374241	3374241	.	+	.	ID=final_InDel_1518;Note=ILL,T,1
X	merged_InDels_090612	del	3362435	3362435	.	+	.	ID=final_InDel_1519;Note=ILL,T,1
IV	merged_InDels_090612	ins	6605485	6605486	.	+	.	ID=final_InDel_1520;Note=454,AT,2
V	merged_InDels_090612	del	17247111	17247112	.	+	.	ID=final_InDel_1521;Note=454,CA,2
I	merged_InDels_090612	del	13434988	13434988	.	+	.	ID=final_InDel_1522;Note=ILL,G,1
IV	merged_InDels_090612	ins	6299229	6299230	.	+	.	ID=final_InDel_1523;Note=454,CAGGA,5
I	merged_InDels_090612	del	5672758	5672759	.	+	.	ID=final_InDel_1524;Note=454,TT,2
III	merged_InDels_090612	ins	11309964	11309965	.	+	.	ID=final_InDel_1525;Note=ILL,A,1
X	merged_InDels_090612	ins	12990695	12990696	.	+	.	ID=final_InDel_1526;Note=454_ILL,CC,2
II	merged_InDels_090612	ins	1859377	1859378	.	+	.	ID=final_InDel_1527;Note=454,GT,2
V	merged_InDels_090612	ins	7649266	7649267	.	+	.	ID=final_InDel_1528;Note=454,CACCAAAA,8
II	merged_InDels_090612	ins	12530737	12530738	.	+	.	ID=final_InDel_1529;Note=454,TAGGC,5
V	merged_InDels_090612	del	17805440	17805445	.	+	.	ID=final_InDel_1530;Note=ILL,TCTATC,6
II	merged_InDels_090612	del	2234834	2234834	.	+	.	ID=final_InDel_1531;Note=454,T,1
II	merged_InDels_090612	ins	11910431	11910432	.	+	.	ID=final_InDel_1532;Note=WS210_ILL,T,1
I	merged_InDels_090612	del	1288322	1288324	.	+	.	ID=final_InDel_1533;Note=ILL,CAT,3
II	merged_InDels_090612	del	5044186	5044195	.	+	.	ID=final_InDel_1534;Note=454,AGACAGCAAG,10
III	merged_InDels_090612	del	2395148	2395148	.	+	.	ID=final_InDel_1535;Note=ILL,A,1
V	merged_InDels_090612	del	17715145	17715145	.	+	.	ID=final_InDel_1536;Note=ILL,T,1
IV	merged_InDels_090612	ins	3066296	3066297	.	+	.	ID=final_InDel_1537;Note=ILL,A,1
II	merged_InDels_090612	ins	14044540	14044541	.	+	.	ID=final_InDel_1538;Note=ILL,G,1
V	merged_InDels_090612	del	19998668	19998668	.	+	.	ID=final_InDel_1539;Note=ILL,T,1
V	merged_InDels_090612	del	7644665	7644675	.	+	.	ID=final_InDel_1540;Note=454,TATTCTGCTTA,11
I	merged_InDels_090612	ins	7879503	7879504	.	+	.	ID=final_InDel_1541;Note=454,A,1
III	merged_InDels_090612	ins	5531119	5531120	.	+	.	ID=final_InDel_1542;Note=ILL,G,1
X	merged_InDels_090612	ins	15153091	15153092	.	+	.	ID=final_InDel_1543;Note=WS210,A,1
X	merged_InDels_090612	ins	14696256	14696257	.	+	.	ID=final_InDel_1544;Note=454,TG,2
V	merged_InDels_090612	ins	17905238	17905239	.	+	.	ID=final_InDel_1545;Note=454,AGATGTCCGAC,11
I	merged_InDels_090612	del	943304	943305	.	+	.	ID=final_InDel_1546;Note=454,GC,2
II	merged_InDels_090612	ins	12566794	12566795	.	+	.	ID=final_InDel_1547;Note=454_ILL,TGCGG,5
III	merged_InDels_090612	ins	13731665	13731666	.	+	.	ID=final_InDel_1548;Note=WS210,T,1
IV	merged_InDels_090612	del	7402026	7402032	.	+	.	ID=final_InDel_1549;Note=454,AAAAAAA,7
V	merged_InDels_090612	ins	13299511	13299512	.	+	.	ID=final_InDel_1550;Note=454_ILL,AA,2
IV	merged_InDels_090612	del	14734582	14734582	.	+	.	ID=final_InDel_1551;Note=ILL,A,1
II	merged_InDels_090612	ins	6099642	6099643	.	+	.	ID=final_InDel_1552;Note=454_ILL,C,1
IV	merged_InDels_090612	ins	10901385	10901386	.	+	.	ID=final_InDel_1553;Note=WS210,A,1
II	merged_InDels_090612	del	5182731	5182732	.	+	.	ID=final_InDel_1554;Note=454,CA,2
I	merged_InDels_090612	del	346125	346125	.	+	.	ID=final_InDel_1555;Note=ILL,T,1
X	merged_InDels_090612	del	14915328	14915328	.	+	.	ID=final_InDel_1556;Note=ILL,A,1
V	merged_InDels_090612	del	19909472	19909472	.	+	.	ID=final_InDel_1557;Note=454,T,1
X	merged_InDels_090612	del	4576957	4576964	.	+	.	ID=final_InDel_1558;Note=454,TTCTGTTT,8
I	merged_InDels_090612	ins	12344817	12344818	.	+	.	ID=final_InDel_1559;Note=ILL,T,1
V	merged_InDels_090612	del	3002674	3002674	.	+	.	ID=final_InDel_1560;Note=454,A,1
V	merged_InDels_090612	del	15670102	15670106	.	+	.	ID=final_InDel_1561;Note=454_ILL,ATTTA,5
III	merged_InDels_090612	del	2772963	2772963	.	+	.	ID=final_InDel_1562;Note=ILL,G,1
V	merged_InDels_090612	del	5911412	5911413	.	+	.	ID=final_InDel_1563;Note=ILL,TT,2
II	merged_InDels_090612	del	14317963	14317966	.	+	.	ID=final_InDel_1564;Note=ILL,GGTC,4
V	merged_InDels_090612	del	8429765	8429765	.	+	.	ID=final_InDel_1565;Note=ILL,T,1
V	merged_InDels_090612	del	19499678	19499685	.	+	.	ID=final_InDel_1566;Note=454,GTGTGTGT,8
II	merged_InDels_090612	del	11038326	11038329	.	+	.	ID=final_InDel_1567;Note=454_ILL,ATGT,4
V	merged_InDels_090612	del	2853681	2853684	.	+	.	ID=final_InDel_1568;Note=454_ILL,ATGC,4
IV	merged_InDels_090612	del	1451954	1451960	.	+	.	ID=final_InDel_1569;Note=ILL,TGTGCAG,7
II	merged_InDels_090612	ins	3675445	3675446	.	+	.	ID=final_InDel_1570;Note=454,AAATT,5
II	merged_InDels_090612	ins	14081947	14081948	.	+	.	ID=final_InDel_1571;Note=454,CA,2
V	merged_InDels_090612	del	18508178	18508178	.	+	.	ID=final_InDel_1572;Note=WS210,A,1
III	merged_InDels_090612	del	1795103	1795103	.	+	.	ID=final_InDel_1573;Note=WS210_ILL,A,1
II	merged_InDels_090612	del	11318254	11318254	.	+	.	ID=final_InDel_1574;Note=ILL,A,1
X	merged_InDels_090612	del	12416665	12416665	.	+	.	ID=final_InDel_1575;Note=454_ILL,C,1
V	merged_InDels_090612	del	19474053	19474058	.	+	.	ID=final_InDel_1576;Note=ILL,TCGGTT,6
X	merged_InDels_090612	del	7810339	7810339	.	+	.	ID=final_InDel_1577;Note=ILL,T,1
IV	merged_InDels_090612	ins	3412943	3412944	.	+	.	ID=final_InDel_1578;Note=ILL,T,1
V	merged_InDels_090612	ins	2260927	2260928	.	+	.	ID=final_InDel_1579;Note=454,ACCTGGATTC,10
II	merged_InDels_090612	ins	1546281	1546282	.	+	.	ID=final_InDel_1580;Note=454,T,1
IV	merged_InDels_090612	del	1737779	1737779	.	+	.	ID=final_InDel_1581;Note=ILL,A,1
I	merged_InDels_090612	del	3627158	3627158	.	+	.	ID=final_InDel_1582;Note=WS210,C,1
II	merged_InDels_090612	ins	12612139	12612140	.	+	.	ID=final_InDel_1583;Note=454_ILL,AAC,3
IV	merged_InDels_090612	ins	14263843	14263844	.	+	.	ID=final_InDel_1584;Note=WS210,T,1
V	merged_InDels_090612	del	2203918	2203918	.	+	.	ID=final_InDel_1585;Note=ILL,T,1
V	merged_InDels_090612	ins	12008529	12008530	.	+	.	ID=final_InDel_1586;Note=ILL,TT,2
V	merged_InDels_090612	del	17327103	17327104	.	+	.	ID=final_InDel_1587;Note=454,CC,2
V	merged_InDels_090612	del	16403191	16403191	.	+	.	ID=final_InDel_1588;Note=ILL,C,1
X	merged_InDels_090612	ins	2489084	2489085	.	+	.	ID=final_InDel_1589;Note=WS210,A,1
III	merged_InDels_090612	del	24256	24256	.	+	.	ID=final_InDel_1590;Note=ILL,A,1
X	merged_InDels_090612	del	14217793	14217793	.	+	.	ID=final_InDel_1591;Note=454_ILL,G,1
III	merged_InDels_090612	del	8978612	8978612	.	+	.	ID=final_InDel_1592;Note=ILL,A,1
I	merged_InDels_090612	del	14716384	14716384	.	+	.	ID=final_InDel_1593;Note=ILL,T,1
I	merged_InDels_090612	ins	1429085	1429086	.	+	.	ID=final_InDel_1594;Note=454,CATT,4
II	merged_InDels_090612	ins	7711603	7711604	.	+	.	ID=final_InDel_1595;Note=ILL,G,1
II	merged_InDels_090612	del	3215230	3215230	.	+	.	ID=final_InDel_1596;Note=ILL,A,1
III	merged_InDels_090612	del	2204057	2204057	.	+	.	ID=final_InDel_1597;Note=ILL,A,1
I	merged_InDels_090612	ins	14513649	14513650	.	+	.	ID=final_InDel_1598;Note=454,C,1
V	merged_InDels_090612	del	12438330	12438330	.	+	.	ID=final_InDel_1599;Note=ILL,G,1
II	merged_InDels_090612	ins	3318184	3318185	.	+	.	ID=final_InDel_1600;Note=454,C,1
X	merged_InDels_090612	ins	5179152	5179153	.	+	.	ID=final_InDel_1601;Note=ILL,G,1
III	merged_InDels_090612	del	2695865	2695866	.	+	.	ID=final_InDel_1602;Note=ILL,TT,2
V	merged_InDels_090612	ins	16402001	16402002	.	+	.	ID=final_InDel_1603;Note=454,TC,2
I	merged_InDels_090612	ins	13022705	13022706	.	+	.	ID=final_InDel_1604;Note=ILL,A,1
I	merged_InDels_090612	ins	1235879	1235880	.	+	.	ID=final_InDel_1605;Note=ILL,G,1
II	merged_InDels_090612	del	9788329	9788329	.	+	.	ID=final_InDel_1606;Note=454_ILL,C,1
IV	merged_InDels_090612	ins	14270303	14270304	.	+	.	ID=final_InDel_1607;Note=ILL,T,1
III	merged_InDels_090612	ins	11079976	11079977	.	+	.	ID=final_InDel_1608;Note=WS210,T,1
II	merged_InDels_090612	del	2385647	2385647	.	+	.	ID=final_InDel_1609;Note=ILL,A,1
II	merged_InDels_090612	ins	11337910	11337911	.	+	.	ID=final_InDel_1610;Note=WS210,AGGTGA,6
I	merged_InDels_090612	del	1530533	1530533	.	+	.	ID=final_InDel_1611;Note=ILL,T,1
IV	merged_InDels_090612	ins	3064522	3064523	.	+	.	ID=final_InDel_1612;Note=ILL,T,1
II	merged_InDels_090612	ins	2473742	2473743	.	+	.	ID=final_InDel_1613;Note=454_ILL,AA,2
II	merged_InDels_090612	ins	7698792	7698793	.	+	.	ID=final_InDel_1614;Note=ILL,G,1
III	merged_InDels_090612	del	12353451	12353457	.	+	.	ID=final_InDel_1615;Note=454,AATTAAA,7
V	merged_InDels_090612	del	17614953	17614953	.	+	.	ID=final_InDel_1616;Note=454,T,1
II	merged_InDels_090612	del	1924582	1924583	.	+	.	ID=final_InDel_1617;Note=ILL,TA,2
I	merged_InDels_090612	del	13297559	13297559	.	+	.	ID=final_InDel_1618;Note=ILL,T,1
V	merged_InDels_090612	ins	18243739	18243740	.	+	.	ID=final_InDel_1619;Note=454,A,1
II	merged_InDels_090612	del	3215909	3215909	.	+	.	ID=final_InDel_1620;Note=454_ILL,G,1
V	merged_InDels_090612	del	18844144	18844146	.	+	.	ID=final_InDel_1621;Note=454,AAT,3
III	merged_InDels_090612	ins	1361351	1361352	.	+	.	ID=final_InDel_1622;Note=454,GA,2
III	merged_InDels_090612	del	10773857	10773857	.	+	.	ID=final_InDel_1623;Note=ILL,A,1
IV	merged_InDels_090612	ins	2704735	2704736	.	+	.	ID=final_InDel_1624;Note=ILL,T,1
IV	merged_InDels_090612	del	3271252	3271254	.	+	.	ID=final_InDel_1625;Note=454,ACA,3
II	merged_InDels_090612	del	2375158	2375160	.	+	.	ID=final_InDel_1626;Note=454_ILL,TCG,3
III	merged_InDels_090612	del	7064976	7064977	.	+	.	ID=final_InDel_1627;Note=ILL,AC,2
II	merged_InDels_090612	del	10888149	10888149	.	+	.	ID=final_InDel_1628;Note=454_ILL,G,1
I	merged_InDels_090612	ins	2946446	2946447	.	+	.	ID=final_InDel_1629;Note=454,GCCGAAAATT,10
V	merged_InDels_090612	del	710069	710069	.	+	.	ID=final_InDel_1630;Note=454_ILL,T,1
V	merged_InDels_090612	ins	8239603	8239604	.	+	.	ID=final_InDel_1631;Note=454,ATC,3
I	merged_InDels_090612	del	14361604	14361605	.	+	.	ID=final_InDel_1632;Note=ILL,TT,2
III	merged_InDels_090612	ins	1308902	1308903	.	+	.	ID=final_InDel_1633;Note=454,TGGAA,5
III	merged_InDels_090612	ins	11530057	11530058	.	+	.	ID=final_InDel_1634;Note=ILL,AA,2
X	merged_InDels_090612	ins	11772908	11772909	.	+	.	ID=final_InDel_1635;Note=WS210,GA,2
IV	merged_InDels_090612	del	13754300	13754300	.	+	.	ID=final_InDel_1636;Note=ILL,T,1
IV	merged_InDels_090612	del	2366354	2366355	.	+	.	ID=final_InDel_1637;Note=454_ILL,AC,2
V	merged_InDels_090612	del	17954823	17954823	.	+	.	ID=final_InDel_1638;Note=ILL,A,1
I	merged_InDels_090612	del	2862950	2862950	.	+	.	ID=final_InDel_1639;Note=ILL,T,1
I	merged_InDels_090612	ins	483728	483729	.	+	.	ID=final_InDel_1640;Note=454,AAATTCGAAAAAAT,14
III	merged_InDels_090612	del	12296600	12296600	.	+	.	ID=final_InDel_1641;Note=454_ILL,A,1
II	merged_InDels_090612	del	7935822	7935822	.	+	.	ID=final_InDel_1642;Note=ILL,G,1
III	merged_InDels_090612	del	126393	126395	.	+	.	ID=final_InDel_1643;Note=454,TTC,3
V	merged_InDels_090612	ins	685059	685060	.	+	.	ID=final_InDel_1644;Note=ILL,AAAT,4
II	merged_InDels_090612	del	11940084	11940084	.	+	.	ID=final_InDel_1645;Note=WS210_ILL,T,1
V	merged_InDels_090612	del	15328792	15328792	.	+	.	ID=final_InDel_1646;Note=ILL,A,1
III	merged_InDels_090612	ins	12529299	12529300	.	+	.	ID=final_InDel_1647;Note=ILL,T,1
V	merged_InDels_090612	ins	18802527	18802528	.	+	.	ID=final_InDel_1648;Note=454,GAT,3
V	merged_InDels_090612	del	20492832	20492833	.	+	.	ID=final_InDel_1649;Note=ILL,GG,2
V	merged_InDels_090612	del	17871157	17871158	.	+	.	ID=final_InDel_1650;Note=454,CA,2
V	merged_InDels_090612	del	3181387	3181387	.	+	.	ID=final_InDel_1651;Note=ILL,T,1
I	merged_InDels_090612	ins	13954458	13954459	.	+	.	ID=final_InDel_1652;Note=WS210,GT,2
I	merged_InDels_090612	del	5419629	5419629	.	+	.	ID=final_InDel_1653;Note=454,T,1
V	merged_InDels_090612	ins	18817539	18817540	.	+	.	ID=final_InDel_1654;Note=454,AAA,3
III	merged_InDels_090612	del	3214876	3214876	.	+	.	ID=final_InDel_1655;Note=ILL,A,1
V	merged_InDels_090612	del	5694520	5694520	.	+	.	ID=final_InDel_1656;Note=ILL,T,1
X	merged_InDels_090612	ins	15907549	15907550	.	+	.	ID=final_InDel_1657;Note=ILL,CATTCTT,7
III	merged_InDels_090612	ins	8974456	8974457	.	+	.	ID=final_InDel_1658;Note=454,TTACAAT,7
III	merged_InDels_090612	del	3305941	3305941	.	+	.	ID=final_InDel_1659;Note=ILL,T,1
V	merged_InDels_090612	del	19731318	19731318	.	+	.	ID=final_InDel_1660;Note=ILL,T,1
II	merged_InDels_090612	del	2537464	2537464	.	+	.	ID=final_InDel_1661;Note=ILL,A,1
III	merged_InDels_090612	del	11751174	11751175	.	+	.	ID=final_InDel_1662;Note=ILL,AA,2
X	merged_InDels_090612	del	6027742	6027742	.	+	.	ID=final_InDel_1663;Note=ILL,T,1
IV	merged_InDels_090612	ins	9195667	9195668	.	+	.	ID=final_InDel_1664;Note=454_ILL,C,1
V	merged_InDels_090612	ins	17884982	17884983	.	+	.	ID=final_InDel_1665;Note=ILL,T,1
II	merged_InDels_090612	del	1577348	1577348	.	+	.	ID=final_InDel_1666;Note=ILL,G,1
V	merged_InDels_090612	ins	12898568	12898569	.	+	.	ID=final_InDel_1667;Note=ILL,A,1
X	merged_InDels_090612	ins	139835	139836	.	+	.	ID=final_InDel_1668;Note=ILL,C,1
II	merged_InDels_090612	del	3681325	3681325	.	+	.	ID=final_InDel_1669;Note=454_ILL,T,1
V	merged_InDels_090612	del	3102879	3102879	.	+	.	ID=final_InDel_1670;Note=WS210,T,1
V	merged_InDels_090612	ins	702258	702259	.	+	.	ID=final_InDel_1671;Note=ILL,T,1
III	merged_InDels_090612	ins	1909521	1909522	.	+	.	ID=final_InDel_1672;Note=454,CC,2
V	merged_InDels_090612	del	17733949	17733949	.	+	.	ID=final_InDel_1673;Note=ILL,A,1
V	merged_InDels_090612	ins	10874610	10874611	.	+	.	ID=final_InDel_1674;Note=WS210,A,1
I	merged_InDels_090612	del	2475759	2475761	.	+	.	ID=final_InDel_1675;Note=454,GAA,3
V	merged_InDels_090612	del	15922877	15922884	.	+	.	ID=final_InDel_1676;Note=454,CTCCTTCT,8
III	merged_InDels_090612	del	1299483	1299483	.	+	.	ID=final_InDel_1677;Note=ILL,G,1
X	merged_InDels_090612	del	4112304	4112304	.	+	.	ID=final_InDel_1678;Note=ILL,A,1
V	merged_InDels_090612	del	13188163	13188164	.	+	.	ID=final_InDel_1679;Note=ILL,TT,2
V	merged_InDels_090612	del	1866750	1866750	.	+	.	ID=final_InDel_1680;Note=ILL,A,1
V	merged_InDels_090612	del	2318631	2318632	.	+	.	ID=final_InDel_1681;Note=454,TT,2
II	merged_InDels_090612	ins	13324814	13324815	.	+	.	ID=final_InDel_1682;Note=WS210,CA,2
III	merged_InDels_090612	ins	10546968	10546969	.	+	.	ID=final_InDel_1683;Note=454,G,1
V	merged_InDels_090612	del	2897941	2897941	.	+	.	ID=final_InDel_1684;Note=454,T,1
III	merged_InDels_090612	del	4039159	4039161	.	+	.	ID=final_InDel_1685;Note=454,ATC,3
V	merged_InDels_090612	del	551567	551567	.	+	.	ID=final_InDel_1686;Note=ILL,A,1
II	merged_InDels_090612	del	13235770	13235770	.	+	.	ID=final_InDel_1687;Note=WS210,T,1
II	merged_InDels_090612	ins	1749711	1749712	.	+	.	ID=final_InDel_1688;Note=454,TCGTTGCCTGCACTCCGTCA,20
III	merged_InDels_090612	del	1474742	1474742	.	+	.	ID=final_InDel_1689;Note=ILL,A,1
II	merged_InDels_090612	del	12687080	12687081	.	+	.	ID=final_InDel_1690;Note=ILL,AA,2
V	merged_InDels_090612	del	1821229	1821229	.	+	.	ID=final_InDel_1691;Note=ILL,A,1
I	merged_InDels_090612	del	7685194	7685195	.	+	.	ID=final_InDel_1692;Note=WS210,AG,2
V	merged_InDels_090612	ins	16520341	16520342	.	+	.	ID=final_InDel_1693;Note=ILL,C,1
I	merged_InDels_090612	ins	3102460	3102461	.	+	.	ID=final_InDel_1694;Note=ILL,T,1
III	merged_InDels_090612	ins	10779341	10779342	.	+	.	ID=final_InDel_1695;Note=ILL,T,1
V	merged_InDels_090612	del	4433400	4433400	.	+	.	ID=final_InDel_1696;Note=WS210,T,1
II	merged_InDels_090612	ins	2673871	2673872	.	+	.	ID=final_InDel_1697;Note=ILL,A,1
II	merged_InDels_090612	del	2489802	2489809	.	+	.	ID=final_InDel_1698;Note=ILL,AGACGCAT,8
V	merged_InDels_090612	ins	20474498	20474499	.	+	.	ID=final_InDel_1699;Note=ILL,TTG,3
V	merged_InDels_090612	del	1996906	1996906	.	+	.	ID=final_InDel_1700;Note=ILL,T,1
X	merged_InDels_090612	ins	8175582	8175583	.	+	.	ID=final_InDel_1701;Note=454,TTA,3
I	merged_InDels_090612	del	1387948	1387953	.	+	.	ID=final_InDel_1702;Note=ILL,CGATTT,6
IV	merged_InDels_090612	del	4713853	4713854	.	+	.	ID=final_InDel_1703;Note=454,AT,2
II	merged_InDels_090612	del	1529854	1529857	.	+	.	ID=final_InDel_1704;Note=454_ILL,GCAT,4
V	merged_InDels_090612	ins	18790382	18790383	.	+	.	ID=final_InDel_1705;Note=ILL,A,1
V	merged_InDels_090612	del	15317646	15317646	.	+	.	ID=final_InDel_1706;Note=WS210,A,1
I	merged_InDels_090612	del	14257521	14257521	.	+	.	ID=final_InDel_1707;Note=ILL,A,1
V	merged_InDels_090612	del	3961656	3961657	.	+	.	ID=final_InDel_1708;Note=454_WS210_ILL,CA,2
X	merged_InDels_090612	del	14610907	14610907	.	+	.	ID=final_InDel_1709;Note=ILL,T,1
II	merged_InDels_090612	ins	6888493	6888494	.	+	.	ID=final_InDel_1710;Note=ILL,C,1
I	merged_InDels_090612	del	12917185	12917185	.	+	.	ID=final_InDel_1711;Note=454_ILL,G,1
V	merged_InDels_090612	del	18255385	18255385	.	+	.	ID=final_InDel_1712;Note=ILL,T,1
IV	merged_InDels_090612	ins	4813126	4813127	.	+	.	ID=final_InDel_1713;Note=ILL,T,1
V	merged_InDels_090612	ins	5126083	5126084	.	+	.	ID=final_InDel_1714;Note=ILL,T,1
II	merged_InDels_090612	del	1152563	1152563	.	+	.	ID=final_InDel_1715;Note=WS210_ILL,T,1
IV	merged_InDels_090612	del	3181926	3181926	.	+	.	ID=final_InDel_1716;Note=ILL,A,1
I	merged_InDels_090612	del	13927725	13927729	.	+	.	ID=final_InDel_1717;Note=454,GGATC,5
II	merged_InDels_090612	ins	11666236	11666237	.	+	.	ID=final_InDel_1718;Note=ILL,T,1
II	merged_InDels_090612	del	10839909	10839909	.	+	.	ID=final_InDel_1719;Note=ILL,G,1
V	merged_InDels_090612	del	18092727	18092730	.	+	.	ID=final_InDel_1720;Note=454,CAAT,4
V	merged_InDels_090612	ins	15740449	15740450	.	+	.	ID=final_InDel_1721;Note=454,C,1
II	merged_InDels_090612	ins	11551006	11551007	.	+	.	ID=final_InDel_1722;Note=454,A,1
X	merged_InDels_090612	ins	8002241	8002242	.	+	.	ID=final_InDel_1723;Note=WS210,T,1
III	merged_InDels_090612	del	10624210	10624210	.	+	.	ID=final_InDel_1724;Note=ILL,A,1
II	merged_InDels_090612	del	2134435	2134435	.	+	.	ID=final_InDel_1725;Note=ILL,G,1
V	merged_InDels_090612	ins	16554934	16554935	.	+	.	ID=final_InDel_1726;Note=ILL,A,1
II	merged_InDels_090612	del	904689	904689	.	+	.	ID=final_InDel_1727;Note=WS210,A,1
V	merged_InDels_090612	del	20462047	20462047	.	+	.	ID=final_InDel_1728;Note=ILL,A,1
III	merged_InDels_090612	ins	966880	966881	.	+	.	ID=final_InDel_1729;Note=WS210,TCTGAAAAAAAAACAATTTTTTTTGCGTTTTTTT,34
IV	merged_InDels_090612	del	3399305	3399305	.	+	.	ID=final_InDel_1730;Note=ILL,T,1
V	merged_InDels_090612	ins	1380857	1380858	.	+	.	ID=final_InDel_1731;Note=ILL,AC,2
V	merged_InDels_090612	del	17741668	17741672	.	+	.	ID=final_InDel_1732;Note=454,TCTCT,5
IV	merged_InDels_090612	del	3942436	3942437	.	+	.	ID=final_InDel_1733;Note=454_ILL,GT,2
V	merged_InDels_090612	ins	20583636	20583637	.	+	.	ID=final_InDel_1734;Note=ILL,A,1
V	merged_InDels_090612	del	3917072	3917072	.	+	.	ID=final_InDel_1735;Note=ILL,A,1
I	merged_InDels_090612	ins	8113491	8113492	.	+	.	ID=final_InDel_1736;Note=454,TAT,3
II	merged_InDels_090612	del	14478163	14478163	.	+	.	ID=final_InDel_1737;Note=ILL,T,1
V	merged_InDels_090612	ins	7665743	7665744	.	+	.	ID=final_InDel_1738;Note=ILL,T,1
IV	merged_InDels_090612	del	2693100	2693100	.	+	.	ID=final_InDel_1739;Note=ILL,C,1
III	merged_InDels_090612	del	11928005	11928005	.	+	.	ID=final_InDel_1740;Note=ILL,A,1
IV	merged_InDels_090612	del	7460344	7460345	.	+	.	ID=final_InDel_1741;Note=454_ILL,CC,2
V	merged_InDels_090612	del	18839190	18839191	.	+	.	ID=final_InDel_1742;Note=ILL,CC,2
I	merged_InDels_090612	del	8791131	8791131	.	+	.	ID=final_InDel_1743;Note=454_ILL,T,1
V	merged_InDels_090612	ins	3444919	3444920	.	+	.	ID=final_InDel_1744;Note=454,A,1
V	merged_InDels_090612	ins	19350234	19350235	.	+	.	ID=final_InDel_1745;Note=ILL,A,1
V	merged_InDels_090612	del	16488187	16488190	.	+	.	ID=final_InDel_1746;Note=454,CATA,4
II	merged_InDels_090612	ins	12369877	12369878	.	+	.	ID=final_InDel_1747;Note=454,T,1
V	merged_InDels_090612	del	20407119	20407132	.	+	.	ID=final_InDel_1748;Note=454,ACTTGAAGAAAATC,14
II	merged_InDels_090612	del	12419657	12419657	.	+	.	ID=final_InDel_1749;Note=ILL,A,1
V	merged_InDels_090612	ins	18803143	18803144	.	+	.	ID=final_InDel_1750;Note=ILL,G,1
II	merged_InDels_090612	del	3239969	3239970	.	+	.	ID=final_InDel_1751;Note=454,CG,2
I	merged_InDels_090612	del	3576035	3576035	.	+	.	ID=final_InDel_1752;Note=ILL,T,1
V	merged_InDels_090612	ins	20554049	20554050	.	+	.	ID=final_InDel_1753;Note=ILL,AT,2
II	merged_InDels_090612	del	6759799	6759799	.	+	.	ID=final_InDel_1754;Note=ILL,A,1
V	merged_InDels_090612	ins	17774190	17774191	.	+	.	ID=final_InDel_1755;Note=ILL,A,1
III	merged_InDels_090612	del	12072369	12072369	.	+	.	ID=final_InDel_1756;Note=ILL,G,1
III	merged_InDels_090612	ins	2593937	2593938	.	+	.	ID=final_InDel_1757;Note=454_ILL,TTTTA,5
IV	merged_InDels_090612	del	2843242	2843242	.	+	.	ID=final_InDel_1758;Note=WS210,T,1
III	merged_InDels_090612	del	7527713	7527713	.	+	.	ID=final_InDel_1759;Note=ILL,T,1
IV	merged_InDels_090612	ins	4118842	4118843	.	+	.	ID=final_InDel_1760;Note=454,TGAAA,5
III	merged_InDels_090612	del	11776123	11776123	.	+	.	ID=final_InDel_1761;Note=ILL,T,1
IV	merged_InDels_090612	ins	972036	972037	.	+	.	ID=final_InDel_1762;Note=454_ILL,TC,2
II	merged_InDels_090612	ins	12772396	12772397	.	+	.	ID=final_InDel_1763;Note=ILL,AA,2
V	merged_InDels_090612	ins	2301048	2301049	.	+	.	ID=final_InDel_1764;Note=454,TA,2
III	merged_InDels_090612	ins	11728682	11728683	.	+	.	ID=final_InDel_1765;Note=ILL,T,1
V	merged_InDels_090612	del	13944929	13944929	.	+	.	ID=final_InDel_1766;Note=ILL,T,1
I	merged_InDels_090612	del	518312	518312	.	+	.	ID=final_InDel_1767;Note=ILL,A,1
III	merged_InDels_090612	del	2727368	2727368	.	+	.	ID=final_InDel_1768;Note=ILL,A,1
III	merged_InDels_090612	ins	11262477	11262478	.	+	.	ID=final_InDel_1769;Note=WS210,A,1
II	merged_InDels_090612	del	13849847	13849850	.	+	.	ID=final_InDel_1770;Note=454_ILL,TTCT,4
V	merged_InDels_090612	ins	19496651	19496652	.	+	.	ID=final_InDel_1771;Note=ILL,C,1
I	merged_InDels_090612	del	11972092	11972092	.	+	.	ID=final_InDel_1772;Note=ILL,T,1
IV	merged_InDels_090612	del	15339642	15339642	.	+	.	ID=final_InDel_1773;Note=ILL,A,1
V	merged_InDels_090612	del	5324098	5324101	.	+	.	ID=final_InDel_1774;Note=WS210,AGAA,4
V	merged_InDels_090612	del	3597201	3597202	.	+	.	ID=final_InDel_1775;Note=454,GA,2
X	merged_InDels_090612	ins	9192112	9192113	.	+	.	ID=final_InDel_1776;Note=454,G,1
III	merged_InDels_090612	del	12400994	12400996	.	+	.	ID=final_InDel_1777;Note=454,ACG,3
II	merged_InDels_090612	ins	12499416	12499417	.	+	.	ID=final_InDel_1778;Note=454,TATAA,5
V	merged_InDels_090612	del	3950164	3950165	.	+	.	ID=final_InDel_1779;Note=454,TT,2
IV	merged_InDels_090612	ins	973476	973477	.	+	.	ID=final_InDel_1780;Note=454,GGAAAT,6
X	merged_InDels_090612	del	9489790	9489790	.	+	.	ID=final_InDel_1781;Note=ILL,C,1
I	merged_InDels_090612	del	10100235	10100235	.	+	.	ID=final_InDel_1782;Note=ILL,A,1
V	merged_InDels_090612	del	596756	596756	.	+	.	ID=final_InDel_1783;Note=ILL,A,1
V	merged_InDels_090612	ins	20217711	20217712	.	+	.	ID=final_InDel_1784;Note=454,C,1
I	merged_InDels_090612	del	18808	18808	.	+	.	ID=final_InDel_1785;Note=ILL,A,1
IV	merged_InDels_090612	del	2511053	2511055	.	+	.	ID=final_InDel_1786;Note=ILL,AAC,3
V	merged_InDels_090612	del	3444658	3444658	.	+	.	ID=final_InDel_1787;Note=ILL,G,1
III	merged_InDels_090612	ins	12617241	12617242	.	+	.	ID=final_InDel_1788;Note=WS210,ACAC,4
IV	merged_InDels_090612	del	2720978	2720979	.	+	.	ID=final_InDel_1789;Note=454_ILL,AG,2
III	merged_InDels_090612	ins	131030	131031	.	+	.	ID=final_InDel_1790;Note=ILL,AG,2
X	merged_InDels_090612	del	13562389	13562392	.	+	.	ID=final_InDel_1791;Note=ILL,GCAA,4
I	merged_InDels_090612	del	2022327	2022327	.	+	.	ID=final_InDel_1792;Note=ILL,A,1
II	merged_InDels_090612	ins	533154	533155	.	+	.	ID=final_InDel_1793;Note=454,TG,2
X	merged_InDels_090612	del	10018511	10018515	.	+	.	ID=final_InDel_1794;Note=ILL,GCAGT,5
V	merged_InDels_090612	del	2221436	2221436	.	+	.	ID=final_InDel_1795;Note=ILL,T,1
II	merged_InDels_090612	del	715635	715635	.	+	.	ID=final_InDel_1796;Note=ILL,A,1
II	merged_InDels_090612	ins	2220318	2220319	.	+	.	ID=final_InDel_1797;Note=454,C,1
V	merged_InDels_090612	del	17986707	17986707	.	+	.	ID=final_InDel_1798;Note=ILL,T,1
V	merged_InDels_090612	del	19584484	19584484	.	+	.	ID=final_InDel_1799;Note=454,T,1
X	merged_InDels_090612	del	3257086	3257087	.	+	.	ID=final_InDel_1800;Note=ILL,AG,2
IV	merged_InDels_090612	del	15481477	15481480	.	+	.	ID=final_InDel_1801;Note=454_ILL,CTGC,4
II	merged_InDels_090612	del	5758607	5758607	.	+	.	ID=final_InDel_1802;Note=454_ILL,G,1
IV	merged_InDels_090612	ins	1632955	1632956	.	+	.	ID=final_InDel_1803;Note=454,CAAAAAATTATTTTTT,16
V	merged_InDels_090612	ins	17273648	17273649	.	+	.	ID=final_InDel_1804;Note=ILL,A,1
III	merged_InDels_090612	ins	9112753	9112754	.	+	.	ID=final_InDel_1805;Note=454,AGAAGAAGAAGAAGAAGAAGAAGAAGAAGAAGA,33
X	merged_InDels_090612	del	917637	917637	.	+	.	ID=final_InDel_1806;Note=ILL,T,1
X	merged_InDels_090612	del	2363283	2363285	.	+	.	ID=final_InDel_1807;Note=454_ILL,CGG,3
I	merged_InDels_090612	ins	12647085	12647086	.	+	.	ID=final_InDel_1808;Note=ILL,C,1
V	merged_InDels_090612	ins	17767310	17767311	.	+	.	ID=final_InDel_1809;Note=ILL,CA,2
II	merged_InDels_090612	ins	8459494	8459495	.	+	.	ID=final_InDel_1810;Note=454,TTCATTATTATTTATT,16
X	merged_InDels_090612	ins	3072788	3072789	.	+	.	ID=final_InDel_1811;Note=454,TTGGCA,6
X	merged_InDels_090612	del	15706409	15706409	.	+	.	ID=final_InDel_1812;Note=ILL,T,1
IV	merged_InDels_090612	ins	2572331	2572332	.	+	.	ID=final_InDel_1813;Note=ILL,T,1
V	merged_InDels_090612	ins	20160309	20160310	.	+	.	ID=final_InDel_1814;Note=454,C,1
V	merged_InDels_090612	del	19483478	19483478	.	+	.	ID=final_InDel_1815;Note=ILL,G,1
V	merged_InDels_090612	del	7331481	7331481	.	+	.	ID=final_InDel_1816;Note=ILL,A,1
X	merged_InDels_090612	del	16123944	16123945	.	+	.	ID=final_InDel_1817;Note=454,GT,2
I	merged_InDels_090612	del	12559938	12559938	.	+	.	ID=final_InDel_1818;Note=WS210,T,1
V	merged_InDels_090612	ins	15832146	15832147	.	+	.	ID=final_InDel_1819;Note=454,G,1
IV	merged_InDels_090612	ins	16395254	16395255	.	+	.	ID=final_InDel_1820;Note=ILL,T,1
III	merged_InDels_090612	del	153769	153769	.	+	.	ID=final_InDel_1821;Note=ILL,T,1
III	merged_InDels_090612	ins	979297	979298	.	+	.	ID=final_InDel_1822;Note=ILL,G,1
V	merged_InDels_090612	del	3282777	3282782	.	+	.	ID=final_InDel_1823;Note=454,GGACAC,6
V	merged_InDels_090612	ins	16197460	16197461	.	+	.	ID=final_InDel_1824;Note=ILL,CCGTT,5
V	merged_InDels_090612	del	17783306	17783306	.	+	.	ID=final_InDel_1825;Note=ILL,T,1
I	merged_InDels_090612	del	1138316	1138317	.	+	.	ID=final_InDel_1826;Note=454_ILL,GT,2
V	merged_InDels_090612	del	15705739	15705739	.	+	.	ID=final_InDel_1827;Note=454_ILL,T,1
V	merged_InDels_090612	del	5455314	5455317	.	+	.	ID=final_InDel_1828;Note=454_ILL,GAAT,4
III	merged_InDels_090612	del	1298557	1298559	.	+	.	ID=final_InDel_1829;Note=454_ILL,CGG,3
V	merged_InDels_090612	del	16501656	16501656	.	+	.	ID=final_InDel_1830;Note=ILL,A,1
II	merged_InDels_090612	ins	7028428	7028429	.	+	.	ID=final_InDel_1831;Note=ILL,A,1
I	merged_InDels_090612	del	285509	285515	.	+	.	ID=final_InDel_1832;Note=454_ILL,CTGAAGC,7
V	merged_InDels_090612	del	20605747	20605747	.	+	.	ID=final_InDel_1833;Note=454,T,1
X	merged_InDels_090612	ins	1500879	1500880	.	+	.	ID=final_InDel_1834;Note=WS210_ILL,T,1
I	merged_InDels_090612	ins	11167016	11167017	.	+	.	ID=final_InDel_1835;Note=454,TTTTGAGT,8
III	merged_InDels_090612	del	448912	448912	.	+	.	ID=final_InDel_1836;Note=ILL,A,1
V	merged_InDels_090612	del	16911341	16911341	.	+	.	ID=final_InDel_1837;Note=ILL,G,1
II	merged_InDels_090612	del	1584302	1584305	.	+	.	ID=final_InDel_1838;Note=454,ATTT,4
V	merged_InDels_090612	del	5126615	5126615	.	+	.	ID=final_InDel_1839;Note=ILL,T,1
V	merged_InDels_090612	del	19750923	19750932	.	+	.	ID=final_InDel_1840;Note=WS210,ACCCGTAAAG,10
III	merged_InDels_090612	del	13419972	13419973	.	+	.	ID=final_InDel_1841;Note=ILL,AC,2
V	merged_InDels_090612	del	3162133	3162133	.	+	.	ID=final_InDel_1842;Note=WS210,T,1
V	merged_InDels_090612	del	15954651	15954651	.	+	.	ID=final_InDel_1843;Note=ILL,T,1
V	merged_InDels_090612	ins	593186	593187	.	+	.	ID=final_InDel_1844;Note=WS210,C,1
I	merged_InDels_090612	del	12266623	12266627	.	+	.	ID=final_InDel_1845;Note=ILL,GGTAA,5
II	merged_InDels_090612	del	13205634	13205636	.	+	.	ID=final_InDel_1846;Note=454,TCT,3
V	merged_InDels_090612	ins	20045563	20045564	.	+	.	ID=final_InDel_1847;Note=454,CGCAAAAAAAAAATT,15
V	merged_InDels_090612	del	20437233	20437234	.	+	.	ID=final_InDel_1848;Note=ILL,AA,2
X	merged_InDels_090612	del	3391726	3391727	.	+	.	ID=final_InDel_1849;Note=ILL,TC,2
IV	merged_InDels_090612	del	15996130	15996130	.	+	.	ID=final_InDel_1850;Note=ILL,A,1
IV	merged_InDels_090612	del	14377119	14377119	.	+	.	ID=final_InDel_1851;Note=WS210,T,1
I	merged_InDels_090612	del	12066159	12066159	.	+	.	ID=final_InDel_1852;Note=ILL,A,1
II	merged_InDels_090612	del	12360944	12360945	.	+	.	ID=final_InDel_1853;Note=454,TA,2
IV	merged_InDels_090612	del	14702798	14702812	.	+	.	ID=final_InDel_1854;Note=454,ACTATTTCATCTTCA,15
II	merged_InDels_090612	ins	8078171	8078172	.	+	.	ID=final_InDel_1855;Note=WS210,T,1
III	merged_InDels_090612	ins	6600435	6600436	.	+	.	ID=final_InDel_1856;Note=454,G,1
V	merged_InDels_090612	del	5322116	5322116	.	+	.	ID=final_InDel_1857;Note=WS210,A,1
IV	merged_InDels_090612	ins	2571533	2571534	.	+	.	ID=final_InDel_1858;Note=454,TCT,3
V	merged_InDels_090612	ins	9236804	9236805	.	+	.	ID=final_InDel_1859;Note=ILL,A,1
IV	merged_InDels_090612	del	16792735	16792735	.	+	.	ID=final_InDel_1860;Note=454_ILL,A,1
X	merged_InDels_090612	ins	4565292	4565293	.	+	.	ID=final_InDel_1861;Note=ILL,C,1
V	merged_InDels_090612	ins	1948978	1948979	.	+	.	ID=final_InDel_1862;Note=454,CCGTTTGCCG,10
I	merged_InDels_090612	del	9190948	9190948	.	+	.	ID=final_InDel_1863;Note=ILL,T,1
V	merged_InDels_090612	del	527133	527136	.	+	.	ID=final_InDel_1864;Note=454_ILL,AATA,4
IV	merged_InDels_090612	ins	3660244	3660245	.	+	.	ID=final_InDel_1865;Note=ILL,A,1
II	merged_InDels_090612	del	3487735	3487735	.	+	.	ID=final_InDel_1866;Note=ILL,A,1
II	merged_InDels_090612	ins	13641403	13641404	.	+	.	ID=final_InDel_1867;Note=454,A,1
X	merged_InDels_090612	ins	8800794	8800795	.	+	.	ID=final_InDel_1868;Note=454,GTCC,4
IV	merged_InDels_090612	ins	979588	979589	.	+	.	ID=final_InDel_1869;Note=ILL,T,1
X	merged_InDels_090612	ins	9143679	9143680	.	+	.	ID=final_InDel_1870;Note=WS210_ILL,A,1
V	merged_InDels_090612	del	3559159	3559159	.	+	.	ID=final_InDel_1871;Note=454_ILL,T,1
V	merged_InDels_090612	del	7597708	7597718	.	+	.	ID=final_InDel_1872;Note=454,CATGAACATGT,11
II	merged_InDels_090612	ins	11705328	11705329	.	+	.	ID=final_InDel_1873;Note=454_ILL,T,1
V	merged_InDels_090612	del	20590298	20590299	.	+	.	ID=final_InDel_1874;Note=454_ILL,CT,2
III	merged_InDels_090612	del	2512007	2512007	.	+	.	ID=final_InDel_1875;Note=ILL,T,1
II	merged_InDels_090612	ins	13869964	13869965	.	+	.	ID=final_InDel_1876;Note=ILL,T,1
V	merged_InDels_090612	del	2807908	2807908	.	+	.	ID=final_InDel_1877;Note=ILL,C,1
I	merged_InDels_090612	del	13378499	13378505	.	+	.	ID=final_InDel_1878;Note=ILL,TTTTTTC,7
I	merged_InDels_090612	ins	2133075	2133076	.	+	.	ID=final_InDel_1879;Note=454_ILL,T,1
III	merged_InDels_090612	ins	11557218	11557219	.	+	.	ID=final_InDel_1880;Note=ILL,C,1
II	merged_InDels_090612	ins	15271330	15271331	.	+	.	ID=final_InDel_1881;Note=454,CGGCT,5
IV	merged_InDels_090612	del	14515159	14515159	.	+	.	ID=final_InDel_1882;Note=WS210,A,1
IV	merged_InDels_090612	ins	16815441	16815442	.	+	.	ID=final_InDel_1883;Note=454,G,1
V	merged_InDels_090612	del	19084464	19084468	.	+	.	ID=final_InDel_1884;Note=454_ILL,AAATT,5
X	merged_InDels_090612	del	14471085	14471089	.	+	.	ID=final_InDel_1885;Note=ILL,AATCA,5
III	merged_InDels_090612	ins	1351771	1351772	.	+	.	ID=final_InDel_1886;Note=454,A,1
V	merged_InDels_090612	del	3940072	3940072	.	+	.	ID=final_InDel_1887;Note=ILL,T,1
V	merged_InDels_090612	del	2937541	2937541	.	+	.	ID=final_InDel_1888;Note=ILL,A,1
III	merged_InDels_090612	del	3091740	3091740	.	+	.	ID=final_InDel_1889;Note=ILL,T,1
IV	merged_InDels_090612	del	15265686	15265703	.	+	.	ID=final_InDel_1890;Note=454,GTGGCGATTCCTAAAACG,18
IV	merged_InDels_090612	ins	14579920	14579921	.	+	.	ID=final_InDel_1891;Note=454_ILL,TTT,3
V	merged_InDels_090612	del	20589639	20589639	.	+	.	ID=final_InDel_1892;Note=ILL,A,1
X	merged_InDels_090612	ins	3764490	3764491	.	+	.	ID=final_InDel_1893;Note=454,A,1
III	merged_InDels_090612	ins	307926	307927	.	+	.	ID=final_InDel_1894;Note=ILL,G,1
V	merged_InDels_090612	ins	7638914	7638915	.	+	.	ID=final_InDel_1895;Note=ILL,TT,2
V	merged_InDels_090612	del	624231	624232	.	+	.	ID=final_InDel_1896;Note=ILL,AG,2
X	merged_InDels_090612	ins	15092587	15092588	.	+	.	ID=final_InDel_1897;Note=WS210,A,1
X	merged_InDels_090612	ins	9078279	9078280	.	+	.	ID=final_InDel_1898;Note=454,G,1
II	merged_InDels_090612	del	2146701	2146704	.	+	.	ID=final_InDel_1899;Note=ILL,AATC,4
V	merged_InDels_090612	del	2810292	2810292	.	+	.	ID=final_InDel_1900;Note=454,T,1
II	merged_InDels_090612	ins	2879260	2879261	.	+	.	ID=final_InDel_1901;Note=ILL,G,1
III	merged_InDels_090612	del	10896844	10896844	.	+	.	ID=final_InDel_1902;Note=ILL,T,1
III	merged_InDels_090612	del	96622	96623	.	+	.	ID=final_InDel_1903;Note=454,GT,2
II	merged_InDels_090612	del	13222794	13222797	.	+	.	ID=final_InDel_1904;Note=454,AAAA,4
V	merged_InDels_090612	del	3432485	3432485	.	+	.	ID=final_InDel_1905;Note=ILL,A,1
III	merged_InDels_090612	del	6404361	6404361	.	+	.	ID=final_InDel_1906;Note=WS210,T,1
V	merged_InDels_090612	del	5424896	5424896	.	+	.	ID=final_InDel_1907;Note=ILL,G,1
III	merged_InDels_090612	del	2061441	2061441	.	+	.	ID=final_InDel_1908;Note=ILL,T,1
IV	merged_InDels_090612	ins	6298337	6298338	.	+	.	ID=final_InDel_1909;Note=ILL,A,1
IV	merged_InDels_090612	del	2864470	2864470	.	+	.	ID=final_InDel_1910;Note=ILL,T,1
I	merged_InDels_090612	del	11721719	11721747	.	+	.	ID=final_InDel_1911;Note=454,GATGTCGAACTTATAGACCCAAAATGTGC,29
X	merged_InDels_090612	del	14427622	14427622	.	+	.	ID=final_InDel_1912;Note=ILL,T,1
V	merged_InDels_090612	del	20221826	20221826	.	+	.	ID=final_InDel_1913;Note=ILL,A,1
II	merged_InDels_090612	del	12608307	12608307	.	+	.	ID=final_InDel_1914;Note=454,C,1
V	merged_InDels_090612	ins	20548939	20548940	.	+	.	ID=final_InDel_1915;Note=ILL,A,1
I	merged_InDels_090612	del	1126191	1126191	.	+	.	ID=final_InDel_1916;Note=454,C,1
V	merged_InDels_090612	del	15663854	15663856	.	+	.	ID=final_InDel_1917;Note=454,AGT,3
I	merged_InDels_090612	del	14702392	14702392	.	+	.	ID=final_InDel_1918;Note=ILL,T,1
II	merged_InDels_090612	ins	2430503	2430504	.	+	.	ID=final_InDel_1919;Note=ILL,T,1
II	merged_InDels_090612	del	14830790	14830803	.	+	.	ID=final_InDel_1920;Note=454,ACATTTTATACATT,14
I	merged_InDels_090612	del	473825	473825	.	+	.	ID=final_InDel_1921;Note=ILL,T,1
I	merged_InDels_090612	ins	13844083	13844084	.	+	.	ID=final_InDel_1922;Note=454,ACCCACCCAGC,11
III	merged_InDels_090612	del	13521919	13521919	.	+	.	ID=final_InDel_1923;Note=ILL,A,1
II	merged_InDels_090612	del	11306509	11306510	.	+	.	ID=final_InDel_1924;Note=454,TA,2
I	merged_InDels_090612	ins	13221304	13221305	.	+	.	ID=final_InDel_1925;Note=454,GC,2
V	merged_InDels_090612	del	20215774	20215774	.	+	.	ID=final_InDel_1926;Note=454,T,1
IV	merged_InDels_090612	ins	6281070	6281071	.	+	.	ID=final_InDel_1927;Note=454,GCC,3
II	merged_InDels_090612	del	13254108	13254108	.	+	.	ID=final_InDel_1928;Note=WS210,T,1
V	merged_InDels_090612	del	1666263	1666281	.	+	.	ID=final_InDel_1929;Note=454,TTCAGCGGACATTTATGTT,19
IV	merged_InDels_090612	del	3660226	3660229	.	+	.	ID=final_InDel_1930;Note=454,GTAG,4
X	merged_InDels_090612	del	13582647	13582647	.	+	.	ID=final_InDel_1931;Note=ILL,T,1
I	merged_InDels_090612	del	688485	688486	.	+	.	ID=final_InDel_1932;Note=ILL,CC,2
V	merged_InDels_090612	del	2904510	2904516	.	+	.	ID=final_InDel_1933;Note=ILL,GAATTTC,7
X	merged_InDels_090612	del	11471350	11471350	.	+	.	ID=final_InDel_1934;Note=WS210,T,1
IV	merged_InDels_090612	del	1655136	1655140	.	+	.	ID=final_InDel_1935;Note=454,CGGCA,5
I	merged_InDels_090612	ins	11981498	11981499	.	+	.	ID=final_InDel_1936;Note=454,A,1
X	merged_InDels_090612	del	15566687	15566687	.	+	.	ID=final_InDel_1937;Note=454,T,1
I	merged_InDels_090612	ins	11694947	11694948	.	+	.	ID=final_InDel_1938;Note=454,C,1
V	merged_InDels_090612	del	7329838	7329838	.	+	.	ID=final_InDel_1939;Note=ILL,T,1
X	merged_InDels_090612	ins	14598582	14598583	.	+	.	ID=final_InDel_1940;Note=WS210,T,1
V	merged_InDels_090612	del	10688501	10688504	.	+	.	ID=final_InDel_1941;Note=454_ILL,ATTT,4
IV	merged_InDels_090612	ins	16588152	16588153	.	+	.	ID=final_InDel_1942;Note=ILL,GTT,3
IV	merged_InDels_090612	del	7468222	7468231	.	+	.	ID=final_InDel_1943;Note=454,AAATTAGATA,10
II	merged_InDels_090612	del	10655905	10655905	.	+	.	ID=final_InDel_1944;Note=WS210,A,1
II	merged_InDels_090612	del	7226026	7226026	.	+	.	ID=final_InDel_1945;Note=454_ILL,A,1
III	merged_InDels_090612	ins	10500127	10500128	.	+	.	ID=final_InDel_1946;Note=454,TT,2
I	merged_InDels_090612	ins	3128184	3128185	.	+	.	ID=final_InDel_1947;Note=454,CT,2
V	merged_InDels_090612	ins	508543	508544	.	+	.	ID=final_InDel_1948;Note=454,CCGT,4
II	merged_InDels_090612	ins	1603862	1603863	.	+	.	ID=final_InDel_1949;Note=454,G,1
III	merged_InDels_090612	del	2114708	2114708	.	+	.	ID=final_InDel_1950;Note=ILL,A,1
II	merged_InDels_090612	ins	2882601	2882602	.	+	.	ID=final_InDel_1951;Note=WS210_ILL,C,1
V	merged_InDels_090612	del	19378225	19378225	.	+	.	ID=final_InDel_1952;Note=454,A,1
V	merged_InDels_090612	ins	645633	645634	.	+	.	ID=final_InDel_1953;Note=454,TCT,3
IV	merged_InDels_090612	ins	973558	973559	.	+	.	ID=final_InDel_1954;Note=ILL,AAT,3
IV	merged_InDels_090612	del	15592350	15592350	.	+	.	ID=final_InDel_1955;Note=454,A,1
V	merged_InDels_090612	del	19504742	19504742	.	+	.	ID=final_InDel_1956;Note=ILL,C,1
III	merged_InDels_090612	del	1984337	1984337	.	+	.	ID=final_InDel_1957;Note=ILL,A,1
IV	merged_InDels_090612	del	15717180	15717180	.	+	.	ID=final_InDel_1958;Note=ILL,T,1
V	merged_InDels_090612	del	20133568	20133568	.	+	.	ID=final_InDel_1959;Note=454_ILL,C,1
III	merged_InDels_090612	ins	47132	47133	.	+	.	ID=final_InDel_1960;Note=454,GGGGTCTCCAAAGTGACAGAGGGGGCCTATTCCCTAC,37
V	merged_InDels_090612	del	16495018	16495018	.	+	.	ID=final_InDel_1961;Note=ILL,C,1
IV	merged_InDels_090612	del	15869413	15869413	.	+	.	ID=final_InDel_1962;Note=ILL,C,1
I	merged_InDels_090612	del	12623154	12623157	.	+	.	ID=final_InDel_1963;Note=454_ILL,CACT,4
IV	merged_InDels_090612	del	12836698	12836698	.	+	.	ID=final_InDel_1964;Note=ILL,G,1
III	merged_InDels_090612	del	10551516	10551516	.	+	.	ID=final_InDel_1965;Note=454_ILL,T,1
III	merged_InDels_090612	ins	11937185	11937186	.	+	.	ID=final_InDel_1966;Note=454_ILL,G,1
I	merged_InDels_090612	del	13790390	13790390	.	+	.	ID=final_InDel_1967;Note=ILL,T,1
X	merged_InDels_090612	ins	12628505	12628506	.	+	.	ID=final_InDel_1968;Note=ILL,C,1
V	merged_InDels_090612	del	18242916	18242917	.	+	.	ID=final_InDel_1969;Note=454,CC,2
X	merged_InDels_090612	ins	15941555	15941556	.	+	.	ID=final_InDel_1970;Note=454,TC,2
X	merged_InDels_090612	del	10225229	10225229	.	+	.	ID=final_InDel_1971;Note=ILL,A,1
V	merged_InDels_090612	del	7257763	7257763	.	+	.	ID=final_InDel_1972;Note=WS210,T,1
IV	merged_InDels_090612	del	14102675	14102682	.	+	.	ID=final_InDel_1973;Note=WS210,AATTAAAA,8
II	merged_InDels_090612	del	6847656	6847659	.	+	.	ID=final_InDel_1974;Note=454,TCTC,4
V	merged_InDels_090612	ins	16401765	16401766	.	+	.	ID=final_InDel_1975;Note=454,T,1
III	merged_InDels_090612	del	11546556	11546563	.	+	.	ID=final_InDel_1976;Note=ILL,GTTATAAT,8
I	merged_InDels_090612	del	5756456	5756456	.	+	.	ID=final_InDel_1977;Note=ILL,A,1
V	merged_InDels_090612	ins	20160297	20160298	.	+	.	ID=final_InDel_1978;Note=454,TTT,3
X	merged_InDels_090612	del	5077370	5077370	.	+	.	ID=final_InDel_1979;Note=ILL,A,1
V	merged_InDels_090612	ins	4195364	4195365	.	+	.	ID=final_InDel_1980;Note=ILL,TG,2
IV	merged_InDels_090612	del	4121971	4121971	.	+	.	ID=final_InDel_1981;Note=WS210,T,1
V	merged_InDels_090612	del	12540684	12540685	.	+	.	ID=final_InDel_1982;Note=454,TG,2
I	merged_InDels_090612	ins	13185306	13185307	.	+	.	ID=final_InDel_1983;Note=ILL,G,1
V	merged_InDels_090612	del	16178649	16178649	.	+	.	ID=final_InDel_1984;Note=454_ILL,G,1
V	merged_InDels_090612	del	16952039	16952043	.	+	.	ID=final_InDel_1985;Note=ILL,CATTG,5
V	merged_InDels_090612	del	7223750	7223752	.	+	.	ID=final_InDel_1986;Note=WS210_ILL,CGA,3
III	merged_InDels_090612	del	12912844	12912845	.	+	.	ID=final_InDel_1987;Note=454,AA,2
II	merged_InDels_090612	ins	2945523	2945524	.	+	.	ID=final_InDel_1988;Note=454,G,1
III	merged_InDels_090612	ins	8433500	8433501	.	+	.	ID=final_InDel_1989;Note=454,C,1
V	merged_InDels_090612	ins	19492807	19492808	.	+	.	ID=final_InDel_1990;Note=ILL,T,1
IV	merged_InDels_090612	ins	4073990	4073991	.	+	.	ID=final_InDel_1991;Note=WS210,C,1
III	merged_InDels_090612	del	1870078	1870078	.	+	.	ID=final_InDel_1992;Note=454_ILL,C,1
III	merged_InDels_090612	del	12623973	12623974	.	+	.	ID=final_InDel_1993;Note=454_ILL,TC,2
V	merged_InDels_090612	del	12855824	12855825	.	+	.	ID=final_InDel_1994;Note=454,TA,2
V	merged_InDels_090612	ins	692955	692956	.	+	.	ID=final_InDel_1995;Note=ILL,T,1
II	merged_InDels_090612	ins	1833820	1833821	.	+	.	ID=final_InDel_1996;Note=454,G,1
X	merged_InDels_090612	del	9784099	9784099	.	+	.	ID=final_InDel_1997;Note=WS210,T,1
III	merged_InDels_090612	del	1954096	1954096	.	+	.	ID=final_InDel_1998;Note=WS210,A,1
X	merged_InDels_090612	ins	2539773	2539774	.	+	.	ID=final_InDel_1999;Note=ILL,A,1
[truncated: 26,929 more rows]
