# Supplementary material for: Genome-wide variations in a natural isolate of the nematode Caenorhabditis elegans
Source: BMC Genomics. 2014 Apr 2;15:255. doi: 10.1186/1471-2164-15-255 (PMC4023591; doi:10.1186/1471-2164-15-255)
Supplement: Additional file 5 — Excluded small InDels. [file 1471-2164-15-255-S5.txt]

454_ILL	ins	I	12970753	12970754	CC	C
454_WS210	ins	III	10541597	10541598	AT	A
WS210_ILL	ins	IV	6926773	6926774	ACAACGC	GC
454_ILL	ins	V	2662016	2662017	TT	T
454_WS210_ILL	ins	IV	6077555	6077556	GTCG	G	GTCG
454_WS210	ins	I	11323142	11323143	TT	TCG
WS210_ILL	ins	IV	2605441	2605442	ATCAA	A
454_ILL	ins	X	10555949	10555950	ACTTAATTAGAAAATTAGAAAAAATTA	A
454_WS210	ins	II	7812609	7812610	GGTACGCAT	ACGCAT
454_WS210	ins	I	12654627	12654628	TTG	TTGCAGAG
454_WS210_ILL	ins	II	1043305	1043306	AA	AAGATC	AA
454_WS210	ins	I	9279918	9279919	AAAA	AA
454_ILL	ins	V	18858244	18858245	TT	T
454_WS210	ins	IV	9834087	9834088	CTC	GACTCTTGCTC
454_WS210	ins	II	3318185	3318186	C	TC
454_ILL	ins	II	2312328	2312329	CG	C
454_WS210	ins	IV	2641143	2641144	AA	A
