# Supplementary material for: Genome-wide variations in a natural isolate of the nematode Caenorhabditis elegans
Source: BMC Genomics. 2014 Apr 2;15:255. doi: 10.1186/1471-2164-15-255 (PMC4023591; doi:10.1186/1471-2164-15-255)
Supplement: Additional file 10 — Large deletions. [file 1471-2164-15-255-S10.zip]

Archive with 1 entries (1 files):
- 1555893604101313_add14.gff3
