# Supplementary material for: Genome-wide variations in a natural isolate of the nematode Caenorhabditis elegans
Source: BMC Genomics. 2014 Apr 2;15:255. doi: 10.1186/1471-2164-15-255 (PMC4023591; doi:10.1186/1471-2164-15-255)
Supplement: Additional file 10 — Large deletions. [file 1471-2164-15-255-S10.zip › 1555893604101313_add14.gff3]

##gff-version 3
I	merged_large_deletions	large_deletions	2946151	2946163	.	+	.	ID=final_large_del_1;Note=ILL,13
I	merged_large_deletions	large_deletions	3525572	3525607	.	+	.	ID=final_large_del_2;Note=ILL,36
I	merged_large_deletions	large_deletions	11890562	11890707	.	+	.	ID=final_large_del_3;Note=454_ILL,146
I	merged_large_deletions	large_deletions	13381113	13381149	.	+	.	ID=final_large_del_4;Note=ILL,37
I	merged_large_deletions	large_deletions	2578026	2578104	.	+	.	ID=final_large_del_5;Note=454_ILL,79
I	merged_large_deletions	large_deletions	194122	194155	.	+	.	ID=final_large_del_6;Note=ILL,34
I	merged_large_deletions	large_deletions	2470296	2470393	.	+	.	ID=final_large_del_7;Note=ILL,98
I	merged_large_deletions	large_deletions	13762586	13762701	.	+	.	ID=final_large_del_8;Note=ILL,116
I	merged_large_deletions	large_deletions	14308486	14311126	.	+	.	ID=final_large_del_9;Note=454_ILL,2641
I	merged_large_deletions	large_deletions	10264211	10264375	.	+	.	ID=final_large_del_10;Note=ILL,165
I	merged_large_deletions	large_deletions	11241602	11241633	.	+	.	ID=final_large_del_11;Note=454_ILL,32
I	merged_large_deletions	large_deletions	14748205	14748303	.	+	.	ID=final_large_del_12;Note=ILL,99
I	merged_large_deletions	large_deletions	1168050	1168236	.	+	.	ID=final_large_del_13;Note=ILL,187
I	merged_large_deletions	large_deletions	14736161	14736212	.	+	.	ID=final_large_del_14;Note=454_ILL,52
I	merged_large_deletions	large_deletions	1688818	1688931	.	+	.	ID=final_large_del_15;Note=ILL,114
I	merged_large_deletions	large_deletions	13702702	13702766	.	+	.	ID=final_large_del_16;Note=454_ILL,65
I	merged_large_deletions	large_deletions	13800599	13800770	.	+	.	ID=final_large_del_17;Note=454_ILL,172
I	merged_large_deletions	large_deletions	12853866	12853913	.	+	.	ID=final_large_del_18;Note=ILL,48
I	merged_large_deletions	large_deletions	1661084	1661115	.	+	.	ID=final_large_del_19;Note=ILL,32
I	merged_large_deletions	large_deletions	16371	16410	.	+	.	ID=final_large_del_20;Note=ILL,40
I	merged_large_deletions	large_deletions	11986380	11986433	.	+	.	ID=final_large_del_21;Note=ILL,54
I	merged_large_deletions	large_deletions	12622685	12622812	.	+	.	ID=final_large_del_22;Note=454_ILL,128
I	merged_large_deletions	large_deletions	12852163	12852468	.	+	.	ID=final_large_del_23;Note=ILL,306
I	merged_large_deletions	large_deletions	1815337	1815426	.	+	.	ID=final_large_del_24;Note=454_ILL,90
I	merged_large_deletions	large_deletions	11042680	11043026	.	+	.	ID=final_large_del_25;Note=454_ILL,347
I	merged_large_deletions	large_deletions	1964543	1964556	.	+	.	ID=final_large_del_26;Note=ILL,14
I	merged_large_deletions	large_deletions	2433917	2433980	.	+	.	ID=final_large_del_27;Note=454_ILL,64
I	merged_large_deletions	large_deletions	1394514	1394536	.	+	.	ID=final_large_del_28;Note=ILL,23
I	merged_large_deletions	large_deletions	3275454	3275542	.	+	.	ID=final_large_del_29;Note=454_ILL,89
I	merged_large_deletions	large_deletions	14220486	14220649	.	+	.	ID=final_large_del_30;Note=ILL,164
I	merged_large_deletions	large_deletions	402222	402287	.	+	.	ID=final_large_del_31;Note=ILL,66
I	merged_large_deletions	large_deletions	13918470	13918935	.	+	.	ID=final_large_del_32;Note=454_ILL,466
I	merged_large_deletions	large_deletions	708291	708373	.	+	.	ID=final_large_del_33;Note=ILL,83
I	merged_large_deletions	large_deletions	11991979	11992057	.	+	.	ID=final_large_del_34;Note=ILL,79
I	merged_large_deletions	large_deletions	4782632	4782836	.	+	.	ID=final_large_del_35;Note=ILL,205
I	merged_large_deletions	large_deletions	626682	626772	.	+	.	ID=final_large_del_36;Note=ILL,91
I	merged_large_deletions	large_deletions	11820098	11827630	.	+	.	ID=final_large_del_37;Note=454_ILL,7533
I	merged_large_deletions	large_deletions	2639784	2642501	.	+	.	ID=final_large_del_38;Note=ILL,2718
I	merged_large_deletions	large_deletions	11030145	11030323	.	+	.	ID=final_large_del_39;Note=ILL,179
I	merged_large_deletions	large_deletions	2441425	2441552	.	+	.	ID=final_large_del_40;Note=454_ILL,128
I	merged_large_deletions	large_deletions	12276240	12276301	.	+	.	ID=final_large_del_41;Note=ILL,62
I	merged_large_deletions	large_deletions	14121736	14121915	.	+	.	ID=final_large_del_42;Note=454_ILL,180
I	merged_large_deletions	large_deletions	13021094	13021380	.	+	.	ID=final_large_del_43;Note=ILL,287
I	merged_large_deletions	large_deletions	1407684	1407950	.	+	.	ID=final_large_del_44;Note=ILL,267
I	merged_large_deletions	large_deletions	3026266	3026298	.	+	.	ID=final_large_del_45;Note=ILL,33
I	merged_large_deletions	large_deletions	2836460	2836486	.	+	.	ID=final_large_del_46;Note=ILL,27
I	merged_large_deletions	large_deletions	12895620	12895667	.	+	.	ID=final_large_del_47;Note=454_ILL,48
I	merged_large_deletions	large_deletions	12089687	12089889	.	+	.	ID=final_large_del_48;Note=ILL,203
I	merged_large_deletions	large_deletions	12758672	12758683	.	+	.	ID=final_large_del_49;Note=ILL,12
I	merged_large_deletions	large_deletions	14364375	14364406	.	+	.	ID=final_large_del_50;Note=ILL,32
I	merged_large_deletions	large_deletions	1182107	1182256	.	+	.	ID=final_large_del_51;Note=ILL,150
I	merged_large_deletions	large_deletions	9263240	9263314	.	+	.	ID=final_large_del_52;Note=454_ILL,75
I	merged_large_deletions	large_deletions	6942	6965	.	+	.	ID=final_large_del_53;Note=ILL,24
I	merged_large_deletions	large_deletions	12207187	12207211	.	+	.	ID=final_large_del_54;Note=ILL,25
I	merged_large_deletions	large_deletions	1192872	1193045	.	+	.	ID=final_large_del_55;Note=ILL,174
I	merged_large_deletions	large_deletions	7795300	7795340	.	+	.	ID=final_large_del_56;Note=454_ILL,41
I	merged_large_deletions	large_deletions	13764634	13764665	.	+	.	ID=final_large_del_57;Note=ILL,32
I	merged_large_deletions	large_deletions	13522314	13522403	.	+	.	ID=final_large_del_58;Note=ILL,90
I	merged_large_deletions	large_deletions	542783	542814	.	+	.	ID=final_large_del_59;Note=454_ILL,32
I	merged_large_deletions	large_deletions	4553028	4553698	.	+	.	ID=final_large_del_60;Note=ILL,671
I	merged_large_deletions	large_deletions	9590054	9590129	.	+	.	ID=final_large_del_61;Note=ILL,76
I	merged_large_deletions	large_deletions	11973673	11973887	.	+	.	ID=final_large_del_62;Note=ILL,215
I	merged_large_deletions	large_deletions	12277833	12277869	.	+	.	ID=final_large_del_63;Note=ILL,37
I	merged_large_deletions	large_deletions	12861461	12861508	.	+	.	ID=final_large_del_64;Note=454_ILL,48
I	merged_large_deletions	large_deletions	2997373	2997421	.	+	.	ID=final_large_del_65;Note=ILL,49
I	merged_large_deletions	large_deletions	11849263	11851603	.	+	.	ID=final_large_del_66;Note=ILL,2341
I	merged_large_deletions	large_deletions	1973032	1973133	.	+	.	ID=final_large_del_67;Note=ILL,102
I	merged_large_deletions	large_deletions	12803886	12803900	.	+	.	ID=final_large_del_68;Note=454_ILL,15
I	merged_large_deletions	large_deletions	185096	188581	.	+	.	ID=final_large_del_69;Note=454_ILL,3486
I	merged_large_deletions	large_deletions	14129734	14129842	.	+	.	ID=final_large_del_70;Note=ILL,109
I	merged_large_deletions	large_deletions	1072386	1072469	.	+	.	ID=final_large_del_71;Note=ILL,84
I	merged_large_deletions	large_deletions	11131610	11131693	.	+	.	ID=final_large_del_72;Note=ILL,84
I	merged_large_deletions	large_deletions	1689780	1690096	.	+	.	ID=final_large_del_73;Note=454_ILL,317
I	merged_large_deletions	large_deletions	12648943	12648975	.	+	.	ID=final_large_del_74;Note=ILL,33
I	merged_large_deletions	large_deletions	9297123	9297343	.	+	.	ID=final_large_del_75;Note=ILL,221
I	merged_large_deletions	large_deletions	1526891	1526939	.	+	.	ID=final_large_del_76;Note=454_ILL,49
I	merged_large_deletions	large_deletions	1214547	1214808	.	+	.	ID=final_large_del_77;Note=454_ILL,262
I	merged_large_deletions	large_deletions	2513777	2513856	.	+	.	ID=final_large_del_78;Note=454_ILL,80
I	merged_large_deletions	large_deletions	1563866	1563883	.	+	.	ID=final_large_del_79;Note=ILL,18
I	merged_large_deletions	large_deletions	1753486	1753534	.	+	.	ID=final_large_del_80;Note=ILL,49
I	merged_large_deletions	large_deletions	13925346	13925818	.	+	.	ID=final_large_del_81;Note=454_ILL,473
I	merged_large_deletions	large_deletions	8645736	8645841	.	+	.	ID=final_large_del_82;Note=ILL,106
I	merged_large_deletions	large_deletions	11413467	11413523	.	+	.	ID=final_large_del_83;Note=454_ILL,57
I	merged_large_deletions	large_deletions	4235097	4235155	.	+	.	ID=final_large_del_84;Note=ILL,59
I	merged_large_deletions	large_deletions	11365277	11365452	.	+	.	ID=final_large_del_85;Note=ILL,176
I	merged_large_deletions	large_deletions	1653796	1653817	.	+	.	ID=final_large_del_86;Note=ILL,22
I	merged_large_deletions	large_deletions	1102868	1103048	.	+	.	ID=final_large_del_87;Note=ILL,181
I	merged_large_deletions	large_deletions	1721169	1721339	.	+	.	ID=final_large_del_88;Note=454_ILL,171
I	merged_large_deletions	large_deletions	13404467	13408860	.	+	.	ID=final_large_del_89;Note=ILL,4394
I	merged_large_deletions	large_deletions	13212293	13213535	.	+	.	ID=final_large_del_90;Note=454_ILL,1243
I	merged_large_deletions	large_deletions	14128012	14128057	.	+	.	ID=final_large_del_91;Note=454_ILL,46
I	merged_large_deletions	large_deletions	3341153	3341419	.	+	.	ID=final_large_del_92;Note=ILL,267
I	merged_large_deletions	large_deletions	12062441	12062459	.	+	.	ID=final_large_del_93;Note=ILL,19
I	merged_large_deletions	large_deletions	3297566	3297790	.	+	.	ID=final_large_del_94;Note=454_ILL,225
I	merged_large_deletions	large_deletions	2438627	2438658	.	+	.	ID=final_large_del_95;Note=454_ILL,32
I	merged_large_deletions	large_deletions	14577513	14577620	.	+	.	ID=final_large_del_96;Note=454_ILL,108
I	merged_large_deletions	large_deletions	14251374	14251491	.	+	.	ID=final_large_del_97;Note=454_ILL,118
I	merged_large_deletions	large_deletions	11637133	11638416	.	+	.	ID=final_large_del_98;Note=ILL,1284
I	merged_large_deletions	large_deletions	1260944	1261015	.	+	.	ID=final_large_del_99;Note=ILL,72
I	merged_large_deletions	large_deletions	13383897	13383907	.	+	.	ID=final_large_del_100;Note=454_ILL,11
I	merged_large_deletions	large_deletions	8426153	8426329	.	+	.	ID=final_large_del_101;Note=454_ILL,177
I	merged_large_deletions	large_deletions	1421936	1421977	.	+	.	ID=final_large_del_102;Note=454_ILL,42
I	merged_large_deletions	large_deletions	3060824	3060964	.	+	.	ID=final_large_del_103;Note=454_ILL,141
I	merged_large_deletions	large_deletions	2505080	2505265	.	+	.	ID=final_large_del_104;Note=ILL,186
I	merged_large_deletions	large_deletions	12339832	12339856	.	+	.	ID=final_large_del_105;Note=ILL,25
I	merged_large_deletions	large_deletions	3575881	3575993	.	+	.	ID=final_large_del_106;Note=ILL,113
I	merged_large_deletions	large_deletions	1308752	1309025	.	+	.	ID=final_large_del_107;Note=ILL,274
I	merged_large_deletions	large_deletions	3062852	3062972	.	+	.	ID=final_large_del_108;Note=ILL,121
I	merged_large_deletions	large_deletions	2890056	2890087	.	+	.	ID=final_large_del_109;Note=ILL,32
I	merged_large_deletions	large_deletions	1255194	1255257	.	+	.	ID=final_large_del_110;Note=ILL,64
I	merged_large_deletions	large_deletions	12221961	12221996	.	+	.	ID=final_large_del_111;Note=ILL,36
I	merged_large_deletions	large_deletions	3099489	3099504	.	+	.	ID=final_large_del_112;Note=ILL,16
I	merged_large_deletions	large_deletions	11813561	11813633	.	+	.	ID=final_large_del_113;Note=454_ILL,73
I	merged_large_deletions	large_deletions	14527142	14527778	.	+	.	ID=final_large_del_114;Note=ILL,637
I	merged_large_deletions	large_deletions	2945710	2945719	.	+	.	ID=final_large_del_115;Note=ILL,10
I	merged_large_deletions	large_deletions	2034254	2034271	.	+	.	ID=final_large_del_116;Note=ILL,18
I	merged_large_deletions	large_deletions	12276355	12276645	.	+	.	ID=final_large_del_117;Note=ILL,291
I	merged_large_deletions	large_deletions	12749907	12749956	.	+	.	ID=final_large_del_118;Note=454_ILL,50
I	merged_large_deletions	large_deletions	1868431	1868473	.	+	.	ID=final_large_del_119;Note=ILL,43
I	merged_large_deletions	large_deletions	1612871	1612941	.	+	.	ID=final_large_del_120;Note=454_ILL,71
I	merged_large_deletions	large_deletions	1110899	1111018	.	+	.	ID=final_large_del_121;Note=ILL,120
I	merged_large_deletions	large_deletions	5700347	5700469	.	+	.	ID=final_large_del_122;Note=ILL,123
I	merged_large_deletions	large_deletions	11685973	11686111	.	+	.	ID=final_large_del_123;Note=454_ILL,139
I	merged_large_deletions	large_deletions	3702220	3702248	.	+	.	ID=final_large_del_124;Note=ILL,29
I	merged_large_deletions	large_deletions	13740017	13742353	.	+	.	ID=final_large_del_125;Note=454_ILL,2337
I	merged_large_deletions	large_deletions	12583089	12583352	.	+	.	ID=final_large_del_126;Note=454_ILL,264
I	merged_large_deletions	large_deletions	4465807	4465850	.	+	.	ID=final_large_del_127;Note=ILL,44
I	merged_large_deletions	large_deletions	2748178	2748202	.	+	.	ID=final_large_del_128;Note=ILL,25
I	merged_large_deletions	large_deletions	13805153	13805184	.	+	.	ID=final_large_del_129;Note=ILL,32
I	merged_large_deletions	large_deletions	14376894	14377086	.	+	.	ID=final_large_del_130;Note=ILL,193
I	merged_large_deletions	large_deletions	1508618	1508888	.	+	.	ID=final_large_del_131;Note=454_ILL,271
I	merged_large_deletions	large_deletions	11729953	11736346	.	+	.	ID=final_large_del_132;Note=ILL,6394
I	merged_large_deletions	large_deletions	7449033	7449065	.	+	.	ID=final_large_del_133;Note=ILL,33
I	merged_large_deletions	large_deletions	13553216	13553287	.	+	.	ID=final_large_del_134;Note=ILL,72
I	merged_large_deletions	large_deletions	2732320	2732350	.	+	.	ID=final_large_del_135;Note=ILL,31
I	merged_large_deletions	large_deletions	12074011	12075131	.	+	.	ID=final_large_del_136;Note=454_ILL,1121
I	merged_large_deletions	large_deletions	1215313	1216087	.	+	.	ID=final_large_del_137;Note=ILL,775
I	merged_large_deletions	large_deletions	2781977	2782033	.	+	.	ID=final_large_del_138;Note=ILL,57
I	merged_large_deletions	large_deletions	845399	845568	.	+	.	ID=final_large_del_139;Note=ILL,170
I	merged_large_deletions	large_deletions	1994894	1994912	.	+	.	ID=final_large_del_140;Note=ILL,19
I	merged_large_deletions	large_deletions	11917340	11917374	.	+	.	ID=final_large_del_141;Note=454_ILL,35
I	merged_large_deletions	large_deletions	14784706	14785118	.	+	.	ID=final_large_del_142;Note=ILL,413
I	merged_large_deletions	large_deletions	11549249	11549401	.	+	.	ID=final_large_del_143;Note=ILL,153
I	merged_large_deletions	large_deletions	1104054	1104063	.	+	.	ID=final_large_del_144;Note=ILL,10
I	merged_large_deletions	large_deletions	1044301	1044326	.	+	.	ID=final_large_del_145;Note=ILL,26
I	merged_large_deletions	large_deletions	663910	663979	.	+	.	ID=final_large_del_146;Note=454_ILL,70
I	merged_large_deletions	large_deletions	12641013	12641112	.	+	.	ID=final_large_del_147;Note=454_ILL,100
I	merged_large_deletions	large_deletions	2491696	2492034	.	+	.	ID=final_large_del_148;Note=454_ILL,339
I	merged_large_deletions	large_deletions	12913297	12913746	.	+	.	ID=final_large_del_149;Note=ILL,450
I	merged_large_deletions	large_deletions	12106073	12106379	.	+	.	ID=final_large_del_150;Note=ILL,307
I	merged_large_deletions	large_deletions	12401465	12402707	.	+	.	ID=final_large_del_151;Note=ILL,1243
I	merged_large_deletions	large_deletions	2330492	2330496	.	+	.	ID=final_large_del_152;Note=ILL,5
I	merged_large_deletions	large_deletions	13532398	13533893	.	+	.	ID=final_large_del_153;Note=ILL,1496
I	merged_large_deletions	large_deletions	14505215	14505550	.	+	.	ID=final_large_del_154;Note=ILL,336
I	merged_large_deletions	large_deletions	1780355	1780380	.	+	.	ID=final_large_del_155;Note=ILL,26
I	merged_large_deletions	large_deletions	11359459	11361882	.	+	.	ID=final_large_del_156;Note=454_ILL,2424
I	merged_large_deletions	large_deletions	1911246	1911270	.	+	.	ID=final_large_del_157;Note=ILL,25
I	merged_large_deletions	large_deletions	1047524	1047869	.	+	.	ID=final_large_del_158;Note=ILL,346
I	merged_large_deletions	large_deletions	11278279	11278611	.	+	.	ID=final_large_del_159;Note=ILL,333
I	merged_large_deletions	large_deletions	282770	282811	.	+	.	ID=final_large_del_160;Note=ILL,42
I	merged_large_deletions	large_deletions	14198311	14198345	.	+	.	ID=final_large_del_161;Note=ILL,35
I	merged_large_deletions	large_deletions	15015945	15016007	.	+	.	ID=final_large_del_162;Note=ILL,63
I	merged_large_deletions	large_deletions	642572	642602	.	+	.	ID=final_large_del_163;Note=ILL,31
I	merged_large_deletions	large_deletions	1219540	1219564	.	+	.	ID=final_large_del_164;Note=ILL,25
I	merged_large_deletions	large_deletions	469641	469749	.	+	.	ID=final_large_del_165;Note=454_ILL,109
I	merged_large_deletions	large_deletions	8457635	8457860	.	+	.	ID=final_large_del_166;Note=ILL,226
I	merged_large_deletions	large_deletions	1305080	1305299	.	+	.	ID=final_large_del_167;Note=ILL,220
I	merged_large_deletions	large_deletions	12686536	12686634	.	+	.	ID=final_large_del_168;Note=ILL,99
I	merged_large_deletions	large_deletions	9705070	9705139	.	+	.	ID=final_large_del_169;Note=ILL,70
I	merged_large_deletions	large_deletions	9482596	9482704	.	+	.	ID=final_large_del_170;Note=ILL,109
I	merged_large_deletions	large_deletions	12647265	12647287	.	+	.	ID=final_large_del_171;Note=ILL,23
I	merged_large_deletions	large_deletions	2397027	2397117	.	+	.	ID=final_large_del_172;Note=ILL,91
I	merged_large_deletions	large_deletions	12851987	12852100	.	+	.	ID=final_large_del_173;Note=454_ILL,114
I	merged_large_deletions	large_deletions	14608535	14608646	.	+	.	ID=final_large_del_174;Note=ILL,112
I	merged_large_deletions	large_deletions	7908485	7908620	.	+	.	ID=final_large_del_175;Note=ILL,136
I	merged_large_deletions	large_deletions	12683348	12684749	.	+	.	ID=final_large_del_176;Note=454_ILL,1402
I	merged_large_deletions	large_deletions	11980168	11980263	.	+	.	ID=final_large_del_177;Note=ILL,96
I	merged_large_deletions	large_deletions	2758487	2758529	.	+	.	ID=final_large_del_178;Note=454_ILL,43
I	merged_large_deletions	large_deletions	1788980	1789102	.	+	.	ID=final_large_del_179;Note=454_ILL,123
I	merged_large_deletions	large_deletions	1425898	1425905	.	+	.	ID=final_large_del_180;Note=ILL,8
I	merged_large_deletions	large_deletions	11147761	11147785	.	+	.	ID=final_large_del_181;Note=ILL,25
I	merged_large_deletions	large_deletions	12660670	12660688	.	+	.	ID=final_large_del_182;Note=ILL,19
I	merged_large_deletions	large_deletions	14497059	14497103	.	+	.	ID=final_large_del_183;Note=ILL,45
I	merged_large_deletions	large_deletions	2479036	2479068	.	+	.	ID=final_large_del_184;Note=ILL,33
I	merged_large_deletions	large_deletions	12893098	12893304	.	+	.	ID=final_large_del_185;Note=ILL,207
I	merged_large_deletions	large_deletions	7945075	7945100	.	+	.	ID=final_large_del_186;Note=454_ILL,26
I	merged_large_deletions	large_deletions	9471443	9471512	.	+	.	ID=final_large_del_187;Note=ILL,70
I	merged_large_deletions	large_deletions	8010845	8010949	.	+	.	ID=final_large_del_188;Note=ILL,105
I	merged_large_deletions	large_deletions	2253422	2253498	.	+	.	ID=final_large_del_189;Note=454_ILL,77
I	merged_large_deletions	large_deletions	2136984	2138105	.	+	.	ID=final_large_del_190;Note=454_ILL,1122
I	merged_large_deletions	large_deletions	2879636	2879651	.	+	.	ID=final_large_del_191;Note=ILL,16
I	merged_large_deletions	large_deletions	2248259	2248389	.	+	.	ID=final_large_del_192;Note=454_ILL,131
I	merged_large_deletions	large_deletions	13306742	13306903	.	+	.	ID=final_large_del_193;Note=ILL,162
I	merged_large_deletions	large_deletions	13710302	13711229	.	+	.	ID=final_large_del_194;Note=ILL,928
I	merged_large_deletions	large_deletions	11141579	11141756	.	+	.	ID=final_large_del_195;Note=454_ILL,178
I	merged_large_deletions	large_deletions	14278536	14278709	.	+	.	ID=final_large_del_196;Note=ILL,174
I	merged_large_deletions	large_deletions	2961938	2962010	.	+	.	ID=final_large_del_197;Note=ILL,73
I	merged_large_deletions	large_deletions	7764372	7764429	.	+	.	ID=final_large_del_198;Note=454_ILL,58
I	merged_large_deletions	large_deletions	793711	793869	.	+	.	ID=final_large_del_199;Note=ILL,159
I	merged_large_deletions	large_deletions	12909917	12909932	.	+	.	ID=final_large_del_200;Note=ILL,16
I	merged_large_deletions	large_deletions	51051	51137	.	+	.	ID=final_large_del_201;Note=ILL,87
I	merged_large_deletions	large_deletions	8030093	8030151	.	+	.	ID=final_large_del_202;Note=454_ILL,59
I	merged_large_deletions	large_deletions	1962496	1962527	.	+	.	ID=final_large_del_203;Note=ILL,32
I	merged_large_deletions	large_deletions	11492585	11492628	.	+	.	ID=final_large_del_204;Note=454_ILL,44
I	merged_large_deletions	large_deletions	9819630	9819721	.	+	.	ID=final_large_del_205;Note=ILL,92
I	merged_large_deletions	large_deletions	13922884	13923763	.	+	.	ID=final_large_del_206;Note=454_ILL,880
I	merged_large_deletions	large_deletions	2798838	2798858	.	+	.	ID=final_large_del_207;Note=ILL,21
I	merged_large_deletions	large_deletions	1739343	1739657	.	+	.	ID=final_large_del_208;Note=454_ILL,315
I	merged_large_deletions	large_deletions	3500518	3500549	.	+	.	ID=final_large_del_209;Note=ILL,32
I	merged_large_deletions	large_deletions	981377	981388	.	+	.	ID=final_large_del_210;Note=ILL,12
I	merged_large_deletions	large_deletions	11138073	11138257	.	+	.	ID=final_large_del_211;Note=ILL,185
I	merged_large_deletions	large_deletions	179743	179864	.	+	.	ID=final_large_del_212;Note=454_ILL,122
I	merged_large_deletions	large_deletions	3595466	3595622	.	+	.	ID=final_large_del_213;Note=454_ILL,157
I	merged_large_deletions	large_deletions	11506670	11506720	.	+	.	ID=final_large_del_214;Note=ILL,51
II	merged_large_deletions	large_deletions	13339158	13339453	.	+	.	ID=final_large_del_215;Note=ILL,296
II	merged_large_deletions	large_deletions	13481554	13481562	.	+	.	ID=final_large_del_216;Note=ILL,9
II	merged_large_deletions	large_deletions	4219541	4219719	.	+	.	ID=final_large_del_217;Note=454_ILL,179
II	merged_large_deletions	large_deletions	14156855	14156901	.	+	.	ID=final_large_del_218;Note=454_ILL,47
II	merged_large_deletions	large_deletions	1768424	1768435	.	+	.	ID=final_large_del_219;Note=ILL,12
II	merged_large_deletions	large_deletions	2291044	2291109	.	+	.	ID=final_large_del_220;Note=454_ILL,66
II	merged_large_deletions	large_deletions	793715	794728	.	+	.	ID=final_large_del_221;Note=ILL,1014
II	merged_large_deletions	large_deletions	466692	466742	.	+	.	ID=final_large_del_222;Note=454_ILL,51
II	merged_large_deletions	large_deletions	14967602	14967632	.	+	.	ID=final_large_del_223;Note=ILL,31
II	merged_large_deletions	large_deletions	3939312	3941650	.	+	.	ID=final_large_del_224;Note=ILL,2339
II	merged_large_deletions	large_deletions	10644041	10644591	.	+	.	ID=final_large_del_225;Note=ILL,551
II	merged_large_deletions	large_deletions	3568995	3569039	.	+	.	ID=final_large_del_226;Note=ILL,45
II	merged_large_deletions	large_deletions	12426435	12426439	.	+	.	ID=final_large_del_227;Note=ILL,5
II	merged_large_deletions	large_deletions	1044196	1044348	.	+	.	ID=final_large_del_228;Note=ILL,153
II	merged_large_deletions	large_deletions	1075772	1075832	.	+	.	ID=final_large_del_229;Note=454_ILL,61
II	merged_large_deletions	large_deletions	557698	557710	.	+	.	ID=final_large_del_230;Note=ILL,13
II	merged_large_deletions	large_deletions	3079730	3080266	.	+	.	ID=final_large_del_231;Note=ILL,537
II	merged_large_deletions	large_deletions	14272530	14272568	.	+	.	ID=final_large_del_232;Note=454_ILL,39
II	merged_large_deletions	large_deletions	2027449	2042721	.	+	.	ID=final_large_del_233;Note=ILL,15273
II	merged_large_deletions	large_deletions	10513470	10513571	.	+	.	ID=final_large_del_234;Note=454_ILL,102
II	merged_large_deletions	large_deletions	1076030	1081650	.	+	.	ID=final_large_del_235;Note=ILL,5621
II	merged_large_deletions	large_deletions	14453770	14453800	.	+	.	ID=final_large_del_236;Note=ILL,31
II	merged_large_deletions	large_deletions	12687996	12688187	.	+	.	ID=final_large_del_237;Note=ILL,192
II	merged_large_deletions	large_deletions	836120	836161	.	+	.	ID=final_large_del_238;Note=454_ILL,42
II	merged_large_deletions	large_deletions	1994002	1994033	.	+	.	ID=final_large_del_239;Note=ILL,32
II	merged_large_deletions	large_deletions	2627539	2627583	.	+	.	ID=final_large_del_240;Note=454_ILL,45
II	merged_large_deletions	large_deletions	13688744	13688757	.	+	.	ID=final_large_del_241;Note=ILL,14
II	merged_large_deletions	large_deletions	16021	18357	.	+	.	ID=final_large_del_242;Note=ILL,2337
II	merged_large_deletions	large_deletions	13604879	13604904	.	+	.	ID=final_large_del_243;Note=ILL,26
II	merged_large_deletions	large_deletions	1670286	1670291	.	+	.	ID=final_large_del_244;Note=ILL,6
II	merged_large_deletions	large_deletions	12311527	12311546	.	+	.	ID=final_large_del_245;Note=ILL,20
II	merged_large_deletions	large_deletions	1082986	1083129	.	+	.	ID=final_large_del_246;Note=454_ILL,144
II	merged_large_deletions	large_deletions	1623183	1623310	.	+	.	ID=final_large_del_247;Note=ILL,128
II	merged_large_deletions	large_deletions	8187061	8187126	.	+	.	ID=final_large_del_248;Note=ILL,66
II	merged_large_deletions	large_deletions	4027033	4027109	.	+	.	ID=final_large_del_249;Note=454_ILL,77
II	merged_large_deletions	large_deletions	1943105	1943454	.	+	.	ID=final_large_del_250;Note=454_ILL,350
II	merged_large_deletions	large_deletions	15059693	15060161	.	+	.	ID=final_large_del_251;Note=454_ILL,469
II	merged_large_deletions	large_deletions	13220334	13220419	.	+	.	ID=final_large_del_252;Note=ILL,86
II	merged_large_deletions	large_deletions	478292	480628	.	+	.	ID=final_large_del_253;Note=ILL,2337
II	merged_large_deletions	large_deletions	2963701	2963754	.	+	.	ID=final_large_del_254;Note=ILL,54
II	merged_large_deletions	large_deletions	978647	979017	.	+	.	ID=final_large_del_255;Note=ILL,371
II	merged_large_deletions	large_deletions	6844526	6844650	.	+	.	ID=final_large_del_256;Note=ILL,125
II	merged_large_deletions	large_deletions	11941244	11941281	.	+	.	ID=final_large_del_257;Note=ILL,38
II	merged_large_deletions	large_deletions	4174020	4174177	.	+	.	ID=final_large_del_258;Note=454_ILL,158
II	merged_large_deletions	large_deletions	12749719	12757515	.	+	.	ID=final_large_del_259;Note=ILL,7797
II	merged_large_deletions	large_deletions	2266529	2294725	.	+	.	ID=final_large_del_260;Note=ILL,28197
II	merged_large_deletions	large_deletions	11387560	11387607	.	+	.	ID=final_large_del_261;Note=ILL,48
II	merged_large_deletions	large_deletions	10670515	10670734	.	+	.	ID=final_large_del_262;Note=ILL,220
II	merged_large_deletions	large_deletions	3242492	3243579	.	+	.	ID=final_large_del_263;Note=ILL,1088
II	merged_large_deletions	large_deletions	2408153	2409439	.	+	.	ID=final_large_del_264;Note=ILL,1287
II	merged_large_deletions	large_deletions	1577150	1577162	.	+	.	ID=final_large_del_265;Note=ILL,13
II	merged_large_deletions	large_deletions	14066332	14066359	.	+	.	ID=final_large_del_266;Note=ILL,28
II	merged_large_deletions	large_deletions	11800119	11801480	.	+	.	ID=final_large_del_267;Note=454_ILL,1362
II	merged_large_deletions	large_deletions	2215454	2215483	.	+	.	ID=final_large_del_268;Note=ILL,30
II	merged_large_deletions	large_deletions	13490698	13490863	.	+	.	ID=final_large_del_269;Note=ILL,166
II	merged_large_deletions	large_deletions	3300289	3300886	.	+	.	ID=final_large_del_270;Note=ILL,598
II	merged_large_deletions	large_deletions	12377610	12377737	.	+	.	ID=final_large_del_271;Note=ILL,128
II	merged_large_deletions	large_deletions	4168669	4169599	.	+	.	ID=final_large_del_272;Note=ILL,931
II	merged_large_deletions	large_deletions	3050614	3050636	.	+	.	ID=final_large_del_273;Note=ILL,23
II	merged_large_deletions	large_deletions	2061202	2061422	.	+	.	ID=final_large_del_274;Note=ILL,221
II	merged_large_deletions	large_deletions	13248420	13248510	.	+	.	ID=final_large_del_275;Note=ILL,91
II	merged_large_deletions	large_deletions	12543859	12544035	.	+	.	ID=final_large_del_276;Note=454_ILL,177
II	merged_large_deletions	large_deletions	14257398	14257441	.	+	.	ID=final_large_del_277;Note=ILL,44
II	merged_large_deletions	large_deletions	3304799	3304903	.	+	.	ID=final_large_del_278;Note=454_ILL,105
II	merged_large_deletions	large_deletions	3324518	3324674	.	+	.	ID=final_large_del_279;Note=454_ILL,157
II	merged_large_deletions	large_deletions	14978118	14985575	.	+	.	ID=final_large_del_280;Note=454_ILL,7458
II	merged_large_deletions	large_deletions	2415666	2418069	.	+	.	ID=final_large_del_281;Note=ILL,2404
II	merged_large_deletions	large_deletions	5926595	5926663	.	+	.	ID=final_large_del_282;Note=ILL,69
II	merged_large_deletions	large_deletions	2027744	2044782	.	+	.	ID=final_large_del_283;Note=ILL,17039
II	merged_large_deletions	large_deletions	3820410	3821680	.	+	.	ID=final_large_del_284;Note=ILL,1271
II	merged_large_deletions	large_deletions	12533889	12533901	.	+	.	ID=final_large_del_285;Note=ILL,13
II	merged_large_deletions	large_deletions	7377361	7377432	.	+	.	ID=final_large_del_286;Note=454_ILL,72
II	merged_large_deletions	large_deletions	1992504	1992533	.	+	.	ID=final_large_del_287;Note=ILL,30
II	merged_large_deletions	large_deletions	4330011	4330146	.	+	.	ID=final_large_del_288;Note=ILL,136
II	merged_large_deletions	large_deletions	14095862	14096568	.	+	.	ID=final_large_del_289;Note=ILL,707
II	merged_large_deletions	large_deletions	12828758	12828836	.	+	.	ID=final_large_del_290;Note=ILL,79
II	merged_large_deletions	large_deletions	12787215	12787297	.	+	.	ID=final_large_del_291;Note=ILL,83
II	merged_large_deletions	large_deletions	2365764	2365908	.	+	.	ID=final_large_del_292;Note=454_ILL,145
II	merged_large_deletions	large_deletions	4161048	4161136	.	+	.	ID=final_large_del_293;Note=ILL,89
II	merged_large_deletions	large_deletions	7180466	7180592	.	+	.	ID=final_large_del_294;Note=454_ILL,127
II	merged_large_deletions	large_deletions	14414180	14414645	.	+	.	ID=final_large_del_295;Note=454_ILL,466
II	merged_large_deletions	large_deletions	8473173	8473492	.	+	.	ID=final_large_del_296;Note=454_ILL,320
II	merged_large_deletions	large_deletions	2123830	2126666	.	+	.	ID=final_large_del_297;Note=454_ILL,2837
II	merged_large_deletions	large_deletions	4435745	4435758	.	+	.	ID=final_large_del_298;Note=ILL,14
II	merged_large_deletions	large_deletions	12253944	12253972	.	+	.	ID=final_large_del_299;Note=454_ILL,29
II	merged_large_deletions	large_deletions	2964938	2965300	.	+	.	ID=final_large_del_300;Note=ILL,363
II	merged_large_deletions	large_deletions	5304448	5304540	.	+	.	ID=final_large_del_301;Note=ILL,93
II	merged_large_deletions	large_deletions	12623091	12624641	.	+	.	ID=final_large_del_302;Note=ILL,1551
II	merged_large_deletions	large_deletions	8819869	8820015	.	+	.	ID=final_large_del_303;Note=454_ILL,147
II	merged_large_deletions	large_deletions	3663704	3663824	.	+	.	ID=final_large_del_304;Note=ILL,121
II	merged_large_deletions	large_deletions	15105377	15105467	.	+	.	ID=final_large_del_305;Note=ILL,91
II	merged_large_deletions	large_deletions	15067807	15067943	.	+	.	ID=final_large_del_306;Note=ILL,137
II	merged_large_deletions	large_deletions	15045562	15045720	.	+	.	ID=final_large_del_307;Note=ILL,159
II	merged_large_deletions	large_deletions	15171874	15173117	.	+	.	ID=final_large_del_308;Note=ILL,1244
II	merged_large_deletions	large_deletions	11440867	11442475	.	+	.	ID=final_large_del_309;Note=454_ILL,1609
II	merged_large_deletions	large_deletions	12282777	12282988	.	+	.	ID=final_large_del_310;Note=454_ILL,212
II	merged_large_deletions	large_deletions	2869054	2869191	.	+	.	ID=final_large_del_311;Note=ILL,138
II	merged_large_deletions	large_deletions	12299272	12299282	.	+	.	ID=final_large_del_312;Note=ILL,11
II	merged_large_deletions	large_deletions	1119197	1119525	.	+	.	ID=final_large_del_313;Note=ILL,329
II	merged_large_deletions	large_deletions	3524953	3524993	.	+	.	ID=final_large_del_314;Note=454_ILL,41
II	merged_large_deletions	large_deletions	12330063	12330086	.	+	.	ID=final_large_del_315;Note=ILL,24
II	merged_large_deletions	large_deletions	12792873	12792969	.	+	.	ID=final_large_del_316;Note=ILL,97
II	merged_large_deletions	large_deletions	14023323	14023364	.	+	.	ID=final_large_del_317;Note=454_ILL,42
II	merged_large_deletions	large_deletions	1613079	1613354	.	+	.	ID=final_large_del_318;Note=ILL,276
II	merged_large_deletions	large_deletions	909038	909168	.	+	.	ID=final_large_del_319;Note=ILL,131
II	merged_large_deletions	large_deletions	4892302	4892639	.	+	.	ID=final_large_del_320;Note=ILL,338
II	merged_large_deletions	large_deletions	3036366	3036422	.	+	.	ID=final_large_del_321;Note=ILL,57
II	merged_large_deletions	large_deletions	900917	900959	.	+	.	ID=final_large_del_322;Note=454_ILL,43
II	merged_large_deletions	large_deletions	2391208	2391329	.	+	.	ID=final_large_del_323;Note=ILL,122
II	merged_large_deletions	large_deletions	2965115	2965300	.	+	.	ID=final_large_del_324;Note=ILL,186
II	merged_large_deletions	large_deletions	4558991	4559015	.	+	.	ID=final_large_del_325;Note=ILL,25
II	merged_large_deletions	large_deletions	7516605	7518217	.	+	.	ID=final_large_del_326;Note=ILL,1613
II	merged_large_deletions	large_deletions	11555386	11555508	.	+	.	ID=final_large_del_327;Note=454_ILL,123
II	merged_large_deletions	large_deletions	12797861	12797879	.	+	.	ID=final_large_del_328;Note=ILL,19
II	merged_large_deletions	large_deletions	2781951	2782189	.	+	.	ID=final_large_del_329;Note=ILL,239
II	merged_large_deletions	large_deletions	9917619	9917911	.	+	.	ID=final_large_del_330;Note=454_ILL,293
II	merged_large_deletions	large_deletions	2219518	2219528	.	+	.	ID=final_large_del_331;Note=ILL,11
II	merged_large_deletions	large_deletions	12368822	12368839	.	+	.	ID=final_large_del_332;Note=ILL,18
II	merged_large_deletions	large_deletions	13629883	13629939	.	+	.	ID=final_large_del_333;Note=454_ILL,57
II	merged_large_deletions	large_deletions	1821471	1821480	.	+	.	ID=final_large_del_334;Note=ILL,10
II	merged_large_deletions	large_deletions	13678114	13678144	.	+	.	ID=final_large_del_335;Note=ILL,31
II	merged_large_deletions	large_deletions	12018346	12018377	.	+	.	ID=final_large_del_336;Note=454_ILL,32
II	merged_large_deletions	large_deletions	3139763	3140076	.	+	.	ID=final_large_del_337;Note=454_ILL,314
II	merged_large_deletions	large_deletions	4051239	4054436	.	+	.	ID=final_large_del_338;Note=ILL,3198
II	merged_large_deletions	large_deletions	12573381	12573613	.	+	.	ID=final_large_del_339;Note=454_ILL,233
II	merged_large_deletions	large_deletions	4115445	4115460	.	+	.	ID=final_large_del_340;Note=ILL,16
II	merged_large_deletions	large_deletions	12441025	12441080	.	+	.	ID=final_large_del_341;Note=454_ILL,56
II	merged_large_deletions	large_deletions	11641668	11641759	.	+	.	ID=final_large_del_342;Note=454_ILL,92
II	merged_large_deletions	large_deletions	2799461	2799560	.	+	.	ID=final_large_del_343;Note=ILL,100
II	merged_large_deletions	large_deletions	4399120	4399212	.	+	.	ID=final_large_del_344;Note=ILL,93
II	merged_large_deletions	large_deletions	8649394	8649507	.	+	.	ID=final_large_del_345;Note=454_ILL,114
II	merged_large_deletions	large_deletions	14094770	14094803	.	+	.	ID=final_large_del_346;Note=ILL,34
II	merged_large_deletions	large_deletions	11933245	11933303	.	+	.	ID=final_large_del_347;Note=454_ILL,59
II	merged_large_deletions	large_deletions	3604788	3606771	.	+	.	ID=final_large_del_348;Note=ILL,1984
II	merged_large_deletions	large_deletions	2452333	2452417	.	+	.	ID=final_large_del_349;Note=454_ILL,85
II	merged_large_deletions	large_deletions	3715980	3716075	.	+	.	ID=final_large_del_350;Note=ILL,96
II	merged_large_deletions	large_deletions	3456155	3457373	.	+	.	ID=final_large_del_351;Note=ILL,1219
II	merged_large_deletions	large_deletions	2247733	2247760	.	+	.	ID=final_large_del_352;Note=ILL,28
II	merged_large_deletions	large_deletions	13264318	13264437	.	+	.	ID=final_large_del_353;Note=454_ILL,120
II	merged_large_deletions	large_deletions	423497	423786	.	+	.	ID=final_large_del_354;Note=454_ILL,290
II	merged_large_deletions	large_deletions	15027553	15027572	.	+	.	ID=final_large_del_355;Note=ILL,20
II	merged_large_deletions	large_deletions	438959	439033	.	+	.	ID=final_large_del_356;Note=ILL,75
II	merged_large_deletions	large_deletions	550823	550942	.	+	.	ID=final_large_del_357;Note=ILL,120
II	merged_large_deletions	large_deletions	10904405	10905648	.	+	.	ID=final_large_del_358;Note=ILL,1244
II	merged_large_deletions	large_deletions	1940634	1940686	.	+	.	ID=final_large_del_359;Note=ILL,53
II	merged_large_deletions	large_deletions	1521049	1521154	.	+	.	ID=final_large_del_360;Note=ILL,106
II	merged_large_deletions	large_deletions	838225	841779	.	+	.	ID=final_large_del_361;Note=454_ILL,3555
II	merged_large_deletions	large_deletions	14319885	14319943	.	+	.	ID=final_large_del_362;Note=454_ILL,59
II	merged_large_deletions	large_deletions	2537988	2538021	.	+	.	ID=final_large_del_363;Note=ILL,34
II	merged_large_deletions	large_deletions	9624421	9624445	.	+	.	ID=final_large_del_364;Note=ILL,25
II	merged_large_deletions	large_deletions	3077751	3077810	.	+	.	ID=final_large_del_365;Note=ILL,60
II	merged_large_deletions	large_deletions	14785797	14785818	.	+	.	ID=final_large_del_366;Note=ILL,22
II	merged_large_deletions	large_deletions	2391410	2391439	.	+	.	ID=final_large_del_367;Note=ILL,30
II	merged_large_deletions	large_deletions	2753677	2754079	.	+	.	ID=final_large_del_368;Note=ILL,403
II	merged_large_deletions	large_deletions	13478410	13478512	.	+	.	ID=final_large_del_369;Note=ILL,103
II	merged_large_deletions	large_deletions	2179308	2179343	.	+	.	ID=final_large_del_370;Note=454_ILL,36
II	merged_large_deletions	large_deletions	14002541	14002631	.	+	.	ID=final_large_del_371;Note=454_ILL,91
II	merged_large_deletions	large_deletions	11981681	11981709	.	+	.	ID=final_large_del_372;Note=ILL,29
II	merged_large_deletions	large_deletions	276754	276951	.	+	.	ID=final_large_del_373;Note=454_ILL,198
II	merged_large_deletions	large_deletions	3949421	3949492	.	+	.	ID=final_large_del_374;Note=ILL,72
II	merged_large_deletions	large_deletions	3350865	3358771	.	+	.	ID=final_large_del_375;Note=454_ILL,7907
II	merged_large_deletions	large_deletions	11308364	11308379	.	+	.	ID=final_large_del_376;Note=ILL,16
II	merged_large_deletions	large_deletions	1806719	1807120	.	+	.	ID=final_large_del_377;Note=ILL,402
II	merged_large_deletions	large_deletions	2271357	2290921	.	+	.	ID=final_large_del_378;Note=ILL,19565
II	merged_large_deletions	large_deletions	1808393	1808423	.	+	.	ID=final_large_del_379;Note=ILL,31
II	merged_large_deletions	large_deletions	10533536	10533651	.	+	.	ID=final_large_del_380;Note=ILL,116
II	merged_large_deletions	large_deletions	3146412	3146497	.	+	.	ID=final_large_del_381;Note=ILL,86
II	merged_large_deletions	large_deletions	11339184	11339252	.	+	.	ID=final_large_del_382;Note=ILL,69
II	merged_large_deletions	large_deletions	1926303	1926314	.	+	.	ID=final_large_del_383;Note=ILL,12
II	merged_large_deletions	large_deletions	1488844	1488880	.	+	.	ID=final_large_del_384;Note=ILL,37
II	merged_large_deletions	large_deletions	15217192	15217247	.	+	.	ID=final_large_del_385;Note=ILL,56
II	merged_large_deletions	large_deletions	7506348	7506573	.	+	.	ID=final_large_del_386;Note=454_ILL,226
II	merged_large_deletions	large_deletions	14287441	14287499	.	+	.	ID=final_large_del_387;Note=454_ILL,59
II	merged_large_deletions	large_deletions	2923671	2923695	.	+	.	ID=final_large_del_388;Note=ILL,25
II	merged_large_deletions	large_deletions	2060715	2060840	.	+	.	ID=final_large_del_389;Note=ILL,126
II	merged_large_deletions	large_deletions	3285723	3285838	.	+	.	ID=final_large_del_390;Note=454_ILL,116
II	merged_large_deletions	large_deletions	2883343	2883404	.	+	.	ID=final_large_del_391;Note=ILL,62
II	merged_large_deletions	large_deletions	13782055	13782141	.	+	.	ID=final_large_del_392;Note=ILL,87
II	merged_large_deletions	large_deletions	302942	303006	.	+	.	ID=final_large_del_393;Note=ILL,65
II	merged_large_deletions	large_deletions	5941582	5941656	.	+	.	ID=final_large_del_394;Note=454_ILL,75
II	merged_large_deletions	large_deletions	12311564	12311574	.	+	.	ID=final_large_del_395;Note=ILL,11
II	merged_large_deletions	large_deletions	12266979	12267197	.	+	.	ID=final_large_del_396;Note=ILL,219
II	merged_large_deletions	large_deletions	7954739	7955120	.	+	.	ID=final_large_del_397;Note=454_ILL,382
II	merged_large_deletions	large_deletions	11057237	11057312	.	+	.	ID=final_large_del_398;Note=454_ILL,76
II	merged_large_deletions	large_deletions	12426452	12426491	.	+	.	ID=final_large_del_399;Note=ILL,40
II	merged_large_deletions	large_deletions	8415711	8415913	.	+	.	ID=final_large_del_400;Note=454_ILL,203
II	merged_large_deletions	large_deletions	14779456	14779471	.	+	.	ID=final_large_del_401;Note=ILL,16
II	merged_large_deletions	large_deletions	3311859	3312334	.	+	.	ID=final_large_del_402;Note=ILL,476
II	merged_large_deletions	large_deletions	2028852	2054170	.	+	.	ID=final_large_del_403;Note=ILL,25319
II	merged_large_deletions	large_deletions	4156487	4156521	.	+	.	ID=final_large_del_404;Note=ILL,35
II	merged_large_deletions	large_deletions	2503370	2504361	.	+	.	ID=final_large_del_405;Note=454_ILL,992
II	merged_large_deletions	large_deletions	3046566	3046624	.	+	.	ID=final_large_del_406;Note=ILL,59
II	merged_large_deletions	large_deletions	12531697	12531721	.	+	.	ID=final_large_del_407;Note=ILL,25
II	merged_large_deletions	large_deletions	13744684	13744702	.	+	.	ID=final_large_del_408;Note=ILL,19
II	merged_large_deletions	large_deletions	11316667	11316723	.	+	.	ID=final_large_del_409;Note=ILL,57
II	merged_large_deletions	large_deletions	2374640	2374646	.	+	.	ID=final_large_del_410;Note=ILL,7
II	merged_large_deletions	large_deletions	2061563	2061680	.	+	.	ID=final_large_del_411;Note=ILL,118
II	merged_large_deletions	large_deletions	2537708	2537762	.	+	.	ID=final_large_del_412;Note=454_ILL,55
II	merged_large_deletions	large_deletions	11991115	11991214	.	+	.	ID=final_large_del_413;Note=454_ILL,100
II	merged_large_deletions	large_deletions	3275203	3275291	.	+	.	ID=final_large_del_414;Note=454_ILL,89
II	merged_large_deletions	large_deletions	278993	279025	.	+	.	ID=final_large_del_415;Note=ILL,33
II	merged_large_deletions	large_deletions	2260115	2260174	.	+	.	ID=final_large_del_416;Note=ILL,60
II	merged_large_deletions	large_deletions	821165	821203	.	+	.	ID=final_large_del_417;Note=454_ILL,39
II	merged_large_deletions	large_deletions	2015337	2025630	.	+	.	ID=final_large_del_418;Note=ILL,10294
II	merged_large_deletions	large_deletions	2302427	2302439	.	+	.	ID=final_large_del_419;Note=ILL,13
II	merged_large_deletions	large_deletions	1761826	1761832	.	+	.	ID=final_large_del_420;Note=ILL,7
II	merged_large_deletions	large_deletions	2284778	2284926	.	+	.	ID=final_large_del_421;Note=ILL,149
II	merged_large_deletions	large_deletions	1706211	1706659	.	+	.	ID=final_large_del_422;Note=454_ILL,449
II	merged_large_deletions	large_deletions	1161451	1161495	.	+	.	ID=final_large_del_423;Note=454_ILL,45
II	merged_large_deletions	large_deletions	1002493	1002515	.	+	.	ID=final_large_del_424;Note=ILL,23
II	merged_large_deletions	large_deletions	4129883	4129910	.	+	.	ID=final_large_del_425;Note=ILL,28
II	merged_large_deletions	large_deletions	832075	832119	.	+	.	ID=final_large_del_426;Note=ILL,45
II	merged_large_deletions	large_deletions	658880	658908	.	+	.	ID=final_large_del_427;Note=ILL,29
II	merged_large_deletions	large_deletions	15094852	15094980	.	+	.	ID=final_large_del_428;Note=ILL,129
II	merged_large_deletions	large_deletions	9548263	9548291	.	+	.	ID=final_large_del_429;Note=ILL,29
II	merged_large_deletions	large_deletions	12364685	12365142	.	+	.	ID=final_large_del_430;Note=454_ILL,458
II	merged_large_deletions	large_deletions	3297557	3297778	.	+	.	ID=final_large_del_431;Note=454_ILL,222
II	merged_large_deletions	large_deletions	1669064	1669072	.	+	.	ID=final_large_del_432;Note=ILL,9
II	merged_large_deletions	large_deletions	13446993	13447013	.	+	.	ID=final_large_del_433;Note=ILL,21
II	merged_large_deletions	large_deletions	12419724	12419744	.	+	.	ID=final_large_del_434;Note=ILL,21
II	merged_large_deletions	large_deletions	12254250	12254281	.	+	.	ID=final_large_del_435;Note=454_ILL,32
II	merged_large_deletions	large_deletions	2176053	2176294	.	+	.	ID=final_large_del_436;Note=ILL,242
II	merged_large_deletions	large_deletions	13601842	13601865	.	+	.	ID=final_large_del_437;Note=ILL,24
II	merged_large_deletions	large_deletions	3260209	3260220	.	+	.	ID=final_large_del_438;Note=ILL,12
II	merged_large_deletions	large_deletions	14938729	14939378	.	+	.	ID=final_large_del_439;Note=ILL,650
II	merged_large_deletions	large_deletions	2872278	2872557	.	+	.	ID=final_large_del_440;Note=ILL,280
II	merged_large_deletions	large_deletions	14573025	14573097	.	+	.	ID=final_large_del_441;Note=ILL,73
II	merged_large_deletions	large_deletions	2946851	2946880	.	+	.	ID=final_large_del_442;Note=454_ILL,30
II	merged_large_deletions	large_deletions	1031692	1032935	.	+	.	ID=final_large_del_443;Note=ILL,1244
II	merged_large_deletions	large_deletions	5917062	5917261	.	+	.	ID=final_large_del_444;Note=ILL,200
II	merged_large_deletions	large_deletions	12560217	12560304	.	+	.	ID=final_large_del_445;Note=454_ILL,88
II	merged_large_deletions	large_deletions	3691239	3691251	.	+	.	ID=final_large_del_446;Note=ILL,13
II	merged_large_deletions	large_deletions	14904413	14904472	.	+	.	ID=final_large_del_447;Note=ILL,60
II	merged_large_deletions	large_deletions	1992233	1992254	.	+	.	ID=final_large_del_448;Note=ILL,22
II	merged_large_deletions	large_deletions	5754304	5754371	.	+	.	ID=final_large_del_449;Note=454_ILL,68
II	merged_large_deletions	large_deletions	9920851	9920965	.	+	.	ID=final_large_del_450;Note=454_ILL,115
II	merged_large_deletions	large_deletions	1164105	1164123	.	+	.	ID=final_large_del_451;Note=ILL,19
II	merged_large_deletions	large_deletions	1526430	1526514	.	+	.	ID=final_large_del_452;Note=ILL,85
II	merged_large_deletions	large_deletions	13478052	13478261	.	+	.	ID=final_large_del_453;Note=454_ILL,210
II	merged_large_deletions	large_deletions	1829427	1829462	.	+	.	ID=final_large_del_454;Note=ILL,36
II	merged_large_deletions	large_deletions	13202621	13202647	.	+	.	ID=final_large_del_455;Note=ILL,27
II	merged_large_deletions	large_deletions	2957118	2957219	.	+	.	ID=final_large_del_456;Note=454_ILL,102
II	merged_large_deletions	large_deletions	3069136	3069155	.	+	.	ID=final_large_del_457;Note=ILL,20
II	merged_large_deletions	large_deletions	14852168	14852268	.	+	.	ID=final_large_del_458;Note=ILL,101
II	merged_large_deletions	large_deletions	10122994	10124363	.	+	.	ID=final_large_del_459;Note=ILL,1370
II	merged_large_deletions	large_deletions	618488	618526	.	+	.	ID=final_large_del_460;Note=454_ILL,39
II	merged_large_deletions	large_deletions	402527	405664	.	+	.	ID=final_large_del_461;Note=454_ILL,3138
II	merged_large_deletions	large_deletions	3205548	3205551	.	+	.	ID=final_large_del_462;Note=ILL,4
II	merged_large_deletions	large_deletions	13566260	13566273	.	+	.	ID=final_large_del_463;Note=ILL,14
II	merged_large_deletions	large_deletions	5460493	5460718	.	+	.	ID=final_large_del_464;Note=454_ILL,226
II	merged_large_deletions	large_deletions	2103542	2104049	.	+	.	ID=final_large_del_465;Note=ILL,508
II	merged_large_deletions	large_deletions	7333893	7333919	.	+	.	ID=final_large_del_466;Note=ILL,27
II	merged_large_deletions	large_deletions	10939626	10939681	.	+	.	ID=final_large_del_467;Note=454_ILL,56
II	merged_large_deletions	large_deletions	1251326	1251524	.	+	.	ID=final_large_del_468;Note=ILL,199
III	merged_large_deletions	large_deletions	12400742	12400805	.	+	.	ID=final_large_del_469;Note=ILL,64
III	merged_large_deletions	large_deletions	988678	988836	.	+	.	ID=final_large_del_470;Note=454_ILL,159
III	merged_large_deletions	large_deletions	1911019	1911103	.	+	.	ID=final_large_del_471;Note=ILL,85
III	merged_large_deletions	large_deletions	2425936	2425943	.	+	.	ID=final_large_del_472;Note=ILL,8
III	merged_large_deletions	large_deletions	966430	966439	.	+	.	ID=final_large_del_473;Note=ILL,10
III	merged_large_deletions	large_deletions	1313314	1313343	.	+	.	ID=final_large_del_474;Note=ILL,30
III	merged_large_deletions	large_deletions	160884	161917	.	+	.	ID=final_large_del_475;Note=ILL,1034
III	merged_large_deletions	large_deletions	2915091	2915152	.	+	.	ID=final_large_del_476;Note=ILL,62
III	merged_large_deletions	large_deletions	2084982	2085019	.	+	.	ID=final_large_del_477;Note=ILL,38
III	merged_large_deletions	large_deletions	750546	751781	.	+	.	ID=final_large_del_478;Note=ILL,1236
III	merged_large_deletions	large_deletions	12150575	12150753	.	+	.	ID=final_large_del_479;Note=ILL,179
III	merged_large_deletions	large_deletions	12722713	12722802	.	+	.	ID=final_large_del_480;Note=454_ILL,90
III	merged_large_deletions	large_deletions	12462540	12462665	.	+	.	ID=final_large_del_481;Note=454_ILL,126
III	merged_large_deletions	large_deletions	12365631	12365638	.	+	.	ID=final_large_del_482;Note=ILL,8
III	merged_large_deletions	large_deletions	9656358	9656404	.	+	.	ID=final_large_del_483;Note=454_ILL,47
III	merged_large_deletions	large_deletions	1799339	1799366	.	+	.	ID=final_large_del_484;Note=ILL,28
III	merged_large_deletions	large_deletions	2744299	2745249	.	+	.	ID=final_large_del_485;Note=ILL,951
III	merged_large_deletions	large_deletions	10918961	10918975	.	+	.	ID=final_large_del_486;Note=ILL,15
III	merged_large_deletions	large_deletions	2881361	2881429	.	+	.	ID=final_large_del_487;Note=ILL,69
III	merged_large_deletions	large_deletions	5480784	5480885	.	+	.	ID=final_large_del_488;Note=ILL,102
III	merged_large_deletions	large_deletions	1802657	1802751	.	+	.	ID=final_large_del_489;Note=ILL,95
III	merged_large_deletions	large_deletions	2904106	2904241	.	+	.	ID=final_large_del_490;Note=454_ILL,136
III	merged_large_deletions	large_deletions	2982897	2982910	.	+	.	ID=final_large_del_491;Note=ILL,14
III	merged_large_deletions	large_deletions	1066254	1066272	.	+	.	ID=final_large_del_492;Note=ILL,19
III	merged_large_deletions	large_deletions	11924974	11925131	.	+	.	ID=final_large_del_493;Note=454_ILL,158
III	merged_large_deletions	large_deletions	11404537	11404665	.	+	.	ID=final_large_del_494;Note=454_ILL,129
III	merged_large_deletions	large_deletions	6040730	6040793	.	+	.	ID=final_large_del_495;Note=ILL,64
III	merged_large_deletions	large_deletions	7621910	7621982	.	+	.	ID=final_large_del_496;Note=454_ILL,73
III	merged_large_deletions	large_deletions	2426550	2426572	.	+	.	ID=final_large_del_497;Note=ILL,23
III	merged_large_deletions	large_deletions	3262332	3263568	.	+	.	ID=final_large_del_498;Note=ILL,1237
III	merged_large_deletions	large_deletions	8915572	8915654	.	+	.	ID=final_large_del_499;Note=454_ILL,83
III	merged_large_deletions	large_deletions	7542573	7542799	.	+	.	ID=final_large_del_500;Note=454_ILL,227
III	merged_large_deletions	large_deletions	3587217	3587252	.	+	.	ID=final_large_del_501;Note=ILL,36
III	merged_large_deletions	large_deletions	12415068	12415094	.	+	.	ID=final_large_del_502;Note=ILL,27
III	merged_large_deletions	large_deletions	7205884	7205914	.	+	.	ID=final_large_del_503;Note=ILL,31
III	merged_large_deletions	large_deletions	4486154	4486196	.	+	.	ID=final_large_del_504;Note=ILL,43
III	merged_large_deletions	large_deletions	10482445	10482474	.	+	.	ID=final_large_del_505;Note=ILL,30
III	merged_large_deletions	large_deletions	12086059	12086084	.	+	.	ID=final_large_del_506;Note=ILL,26
III	merged_large_deletions	large_deletions	8635049	8635068	.	+	.	ID=final_large_del_507;Note=ILL,20
III	merged_large_deletions	large_deletions	1749693	1749738	.	+	.	ID=final_large_del_508;Note=ILL,46
III	merged_large_deletions	large_deletions	2004863	2005173	.	+	.	ID=final_large_del_509;Note=ILL,311
III	merged_large_deletions	large_deletions	31938	31965	.	+	.	ID=final_large_del_510;Note=ILL,28
III	merged_large_deletions	large_deletions	1433304	1433464	.	+	.	ID=final_large_del_511;Note=ILL,161
III	merged_large_deletions	large_deletions	12890024	12890050	.	+	.	ID=final_large_del_512;Note=ILL,27
III	merged_large_deletions	large_deletions	6923331	6923480	.	+	.	ID=final_large_del_513;Note=ILL,150
III	merged_large_deletions	large_deletions	2339897	2339925	.	+	.	ID=final_large_del_514;Note=ILL,29
III	merged_large_deletions	large_deletions	283764	283781	.	+	.	ID=final_large_del_515;Note=ILL,18
III	merged_large_deletions	large_deletions	12375198	12375217	.	+	.	ID=final_large_del_516;Note=ILL,20
III	merged_large_deletions	large_deletions	10470365	10470527	.	+	.	ID=final_large_del_517;Note=454_ILL,163
III	merged_large_deletions	large_deletions	7774194	7774272	.	+	.	ID=final_large_del_518;Note=454_ILL,79
III	merged_large_deletions	large_deletions	8616634	8616725	.	+	.	ID=final_large_del_519;Note=454_ILL,92
III	merged_large_deletions	large_deletions	1916310	1916384	.	+	.	ID=final_large_del_520;Note=454_ILL,75
III	merged_large_deletions	large_deletions	1442993	1443079	.	+	.	ID=final_large_del_521;Note=ILL,87
III	merged_large_deletions	large_deletions	11573818	11573854	.	+	.	ID=final_large_del_522;Note=ILL,37
III	merged_large_deletions	large_deletions	12365541	12365569	.	+	.	ID=final_large_del_523;Note=ILL,29
III	merged_large_deletions	large_deletions	11501677	11501745	.	+	.	ID=final_large_del_524;Note=ILL,69
III	merged_large_deletions	large_deletions	5469897	5470025	.	+	.	ID=final_large_del_525;Note=ILL,129
III	merged_large_deletions	large_deletions	1375984	1376048	.	+	.	ID=final_large_del_526;Note=ILL,65
III	merged_large_deletions	large_deletions	698697	705432	.	+	.	ID=final_large_del_527;Note=454_ILL,6736
III	merged_large_deletions	large_deletions	2771656	2771672	.	+	.	ID=final_large_del_528;Note=ILL,17
III	merged_large_deletions	large_deletions	6670325	6670515	.	+	.	ID=final_large_del_529;Note=ILL,191
III	merged_large_deletions	large_deletions	1382049	1382085	.	+	.	ID=final_large_del_530;Note=ILL,37
III	merged_large_deletions	large_deletions	12862327	12862355	.	+	.	ID=final_large_del_531;Note=ILL,29
III	merged_large_deletions	large_deletions	13144166	13144231	.	+	.	ID=final_large_del_532;Note=ILL,66
III	merged_large_deletions	large_deletions	958682	959613	.	+	.	ID=final_large_del_533;Note=454_ILL,932
III	merged_large_deletions	large_deletions	726936	727068	.	+	.	ID=final_large_del_534;Note=454_ILL,133
III	merged_large_deletions	large_deletions	12696312	12696325	.	+	.	ID=final_large_del_535;Note=ILL,14
III	merged_large_deletions	large_deletions	10913035	10913087	.	+	.	ID=final_large_del_536;Note=ILL,53
III	merged_large_deletions	large_deletions	1047692	1047739	.	+	.	ID=final_large_del_537;Note=454_ILL,48
III	merged_large_deletions	large_deletions	11396555	11396636	.	+	.	ID=final_large_del_538;Note=454_ILL,82
III	merged_large_deletions	large_deletions	3859310	3860553	.	+	.	ID=final_large_del_539;Note=ILL,1244
III	merged_large_deletions	large_deletions	2746663	2746698	.	+	.	ID=final_large_del_540;Note=ILL,36
III	merged_large_deletions	large_deletions	1371555	1371573	.	+	.	ID=final_large_del_541;Note=ILL,19
III	merged_large_deletions	large_deletions	12241005	12241018	.	+	.	ID=final_large_del_542;Note=ILL,14
III	merged_large_deletions	large_deletions	11176657	11176805	.	+	.	ID=final_large_del_543;Note=454_ILL,149
III	merged_large_deletions	large_deletions	2111504	2111751	.	+	.	ID=final_large_del_544;Note=ILL,248
III	merged_large_deletions	large_deletions	1312061	1312416	.	+	.	ID=final_large_del_545;Note=ILL,356
III	merged_large_deletions	large_deletions	272873	272942	.	+	.	ID=final_large_del_546;Note=454_ILL,70
III	merged_large_deletions	large_deletions	11605164	11607502	.	+	.	ID=final_large_del_547;Note=454_ILL,2339
III	merged_large_deletions	large_deletions	1861955	1861986	.	+	.	ID=final_large_del_548;Note=ILL,32
III	merged_large_deletions	large_deletions	12333932	12333965	.	+	.	ID=final_large_del_549;Note=ILL,34
III	merged_large_deletions	large_deletions	1122882	1124120	.	+	.	ID=final_large_del_550;Note=ILL,1239
III	merged_large_deletions	large_deletions	1298443	1298455	.	+	.	ID=final_large_del_551;Note=ILL,13
III	merged_large_deletions	large_deletions	11763287	11763552	.	+	.	ID=final_large_del_552;Note=ILL,266
III	merged_large_deletions	large_deletions	722650	722706	.	+	.	ID=final_large_del_553;Note=ILL,57
III	merged_large_deletions	large_deletions	60075	61288	.	+	.	ID=final_large_del_554;Note=454_ILL,1214
III	merged_large_deletions	large_deletions	2205938	2206075	.	+	.	ID=final_large_del_555;Note=ILL,138
III	merged_large_deletions	large_deletions	2524873	2524884	.	+	.	ID=final_large_del_556;Note=ILL,12
III	merged_large_deletions	large_deletions	8589161	8589237	.	+	.	ID=final_large_del_557;Note=ILL,77
III	merged_large_deletions	large_deletions	3130436	3130777	.	+	.	ID=final_large_del_558;Note=454_ILL,342
III	merged_large_deletions	large_deletions	1837397	1837409	.	+	.	ID=final_large_del_559;Note=ILL,13
III	merged_large_deletions	large_deletions	12414082	12414107	.	+	.	ID=final_large_del_560;Note=ILL,26
III	merged_large_deletions	large_deletions	12414487	12414662	.	+	.	ID=final_large_del_561;Note=ILL,176
III	merged_large_deletions	large_deletions	12362783	12363902	.	+	.	ID=final_large_del_562;Note=ILL,1120
III	merged_large_deletions	large_deletions	11997904	11997973	.	+	.	ID=final_large_del_563;Note=ILL,70
III	merged_large_deletions	large_deletions	686989	689282	.	+	.	ID=final_large_del_564;Note=ILL,2294
III	merged_large_deletions	large_deletions	9424765	9424873	.	+	.	ID=final_large_del_565;Note=ILL,109
III	merged_large_deletions	large_deletions	2525975	2526297	.	+	.	ID=final_large_del_566;Note=ILL,323
III	merged_large_deletions	large_deletions	167340	167389	.	+	.	ID=final_large_del_567;Note=454_ILL,50
III	merged_large_deletions	large_deletions	980705	980739	.	+	.	ID=final_large_del_568;Note=ILL,35
III	merged_large_deletions	large_deletions	12040583	12040937	.	+	.	ID=final_large_del_569;Note=454_ILL,355
III	merged_large_deletions	large_deletions	1355513	1355520	.	+	.	ID=final_large_del_570;Note=ILL,8
III	merged_large_deletions	large_deletions	1056584	1056625	.	+	.	ID=final_large_del_571;Note=454_ILL,42
III	merged_large_deletions	large_deletions	3063422	3063540	.	+	.	ID=final_large_del_572;Note=454_ILL,119
III	merged_large_deletions	large_deletions	3949900	3950000	.	+	.	ID=final_large_del_573;Note=454_ILL,101
III	merged_large_deletions	large_deletions	2105100	2105127	.	+	.	ID=final_large_del_574;Note=ILL,28
III	merged_large_deletions	large_deletions	11879931	11879955	.	+	.	ID=final_large_del_575;Note=ILL,25
III	merged_large_deletions	large_deletions	151568	151610	.	+	.	ID=final_large_del_576;Note=454_ILL,43
III	merged_large_deletions	large_deletions	73969	74048	.	+	.	ID=final_large_del_577;Note=454_ILL,80
III	merged_large_deletions	large_deletions	12712870	12713064	.	+	.	ID=final_large_del_578;Note=ILL,195
III	merged_large_deletions	large_deletions	1134456	1134521	.	+	.	ID=final_large_del_579;Note=ILL,66
III	merged_large_deletions	large_deletions	130159	130169	.	+	.	ID=final_large_del_580;Note=ILL,11
III	merged_large_deletions	large_deletions	1400907	1400940	.	+	.	ID=final_large_del_581;Note=ILL,34
III	merged_large_deletions	large_deletions	13057437	13058449	.	+	.	ID=final_large_del_582;Note=454_ILL,1013
III	merged_large_deletions	large_deletions	11326511	11326548	.	+	.	ID=final_large_del_583;Note=ILL,38
III	merged_large_deletions	large_deletions	10051014	10051527	.	+	.	ID=final_large_del_584;Note=454_ILL,514
III	merged_large_deletions	large_deletions	9376537	9376595	.	+	.	ID=final_large_del_585;Note=ILL,59
III	merged_large_deletions	large_deletions	147071	147234	.	+	.	ID=final_large_del_586;Note=ILL,164
III	merged_large_deletions	large_deletions	2658432	2658715	.	+	.	ID=final_large_del_587;Note=454_ILL,284
III	merged_large_deletions	large_deletions	7260532	7261768	.	+	.	ID=final_large_del_588;Note=ILL,1237
III	merged_large_deletions	large_deletions	71484	71569	.	+	.	ID=final_large_del_589;Note=454_ILL,86
III	merged_large_deletions	large_deletions	1397406	1397800	.	+	.	ID=final_large_del_590;Note=454_ILL,395
III	merged_large_deletions	large_deletions	1866419	1866525	.	+	.	ID=final_large_del_591;Note=454_ILL,107
III	merged_large_deletions	large_deletions	7290541	7290668	.	+	.	ID=final_large_del_592;Note=ILL,128
III	merged_large_deletions	large_deletions	1095107	1095127	.	+	.	ID=final_large_del_593;Note=ILL,21
III	merged_large_deletions	large_deletions	177973	178021	.	+	.	ID=final_large_del_594;Note=ILL,49
III	merged_large_deletions	large_deletions	11736798	11736827	.	+	.	ID=final_large_del_595;Note=ILL,30
III	merged_large_deletions	large_deletions	4125893	4125920	.	+	.	ID=final_large_del_596;Note=ILL,28
III	merged_large_deletions	large_deletions	8694272	8696609	.	+	.	ID=final_large_del_597;Note=ILL,2338
III	merged_large_deletions	large_deletions	12353926	12353943	.	+	.	ID=final_large_del_598;Note=ILL,18
III	merged_large_deletions	large_deletions	4401384	4401826	.	+	.	ID=final_large_del_599;Note=454_ILL,443
III	merged_large_deletions	large_deletions	934459	935702	.	+	.	ID=final_large_del_600;Note=ILL,1244
III	merged_large_deletions	large_deletions	912927	913119	.	+	.	ID=final_large_del_601;Note=ILL,193
III	merged_large_deletions	large_deletions	11998	12023	.	+	.	ID=final_large_del_602;Note=ILL,26
III	merged_large_deletions	large_deletions	1178792	1178850	.	+	.	ID=final_large_del_603;Note=ILL,59
III	merged_large_deletions	large_deletions	1560957	1561033	.	+	.	ID=final_large_del_604;Note=ILL,77
III	merged_large_deletions	large_deletions	2806624	2806643	.	+	.	ID=final_large_del_605;Note=ILL,20
III	merged_large_deletions	large_deletions	11755676	11755776	.	+	.	ID=final_large_del_606;Note=ILL,101
III	merged_large_deletions	large_deletions	1769345	1769400	.	+	.	ID=final_large_del_607;Note=ILL,56
III	merged_large_deletions	large_deletions	1866337	1866351	.	+	.	ID=final_large_del_608;Note=ILL,15
III	merged_large_deletions	large_deletions	8565344	8566580	.	+	.	ID=final_large_del_609;Note=ILL,1237
III	merged_large_deletions	large_deletions	158966	158978	.	+	.	ID=final_large_del_610;Note=ILL,13
III	merged_large_deletions	large_deletions	2341695	2341714	.	+	.	ID=final_large_del_611;Note=ILL,20
III	merged_large_deletions	large_deletions	1576967	1577190	.	+	.	ID=final_large_del_612;Note=ILL,224
III	merged_large_deletions	large_deletions	150242	150318	.	+	.	ID=final_large_del_613;Note=454_ILL,77
III	merged_large_deletions	large_deletions	11862959	11863161	.	+	.	ID=final_large_del_614;Note=454_ILL,203
III	merged_large_deletions	large_deletions	10887075	10887130	.	+	.	ID=final_large_del_615;Note=ILL,56
III	merged_large_deletions	large_deletions	11964613	11966480	.	+	.	ID=final_large_del_616;Note=ILL,1868
III	merged_large_deletions	large_deletions	9829773	9829888	.	+	.	ID=final_large_del_617;Note=ILL,116
III	merged_large_deletions	large_deletions	72769	72778	.	+	.	ID=final_large_del_618;Note=ILL,10
III	merged_large_deletions	large_deletions	1782869	1782915	.	+	.	ID=final_large_del_619;Note=ILL,47
III	merged_large_deletions	large_deletions	12334202	12334220	.	+	.	ID=final_large_del_620;Note=ILL,19
III	merged_large_deletions	large_deletions	7770187	7771077	.	+	.	ID=final_large_del_621;Note=454_ILL,891
III	merged_large_deletions	large_deletions	3080336	3080356	.	+	.	ID=final_large_del_622;Note=ILL,21
III	merged_large_deletions	large_deletions	10863388	10863402	.	+	.	ID=final_large_del_623;Note=ILL,15
III	merged_large_deletions	large_deletions	12754679	12754760	.	+	.	ID=final_large_del_624;Note=ILL,82
III	merged_large_deletions	large_deletions	3071656	3071760	.	+	.	ID=final_large_del_625;Note=454_ILL,105
III	merged_large_deletions	large_deletions	923010	923121	.	+	.	ID=final_large_del_626;Note=ILL,112
III	merged_large_deletions	large_deletions	8189361	8189430	.	+	.	ID=final_large_del_627;Note=ILL,70
III	merged_large_deletions	large_deletions	1871486	1871558	.	+	.	ID=final_large_del_628;Note=454_ILL,73
III	merged_large_deletions	large_deletions	11443128	11443243	.	+	.	ID=final_large_del_629;Note=454_ILL,116
IV	merged_large_deletions	large_deletions	12440404	12440427	.	+	.	ID=final_large_del_630;Note=ILL,24
IV	merged_large_deletions	large_deletions	1034638	1034722	.	+	.	ID=final_large_del_631;Note=ILL,85
IV	merged_large_deletions	large_deletions	2347194	2347310	.	+	.	ID=final_large_del_632;Note=ILL,117
IV	merged_large_deletions	large_deletions	3841186	3841295	.	+	.	ID=final_large_del_633;Note=ILL,110
IV	merged_large_deletions	large_deletions	3685828	3685857	.	+	.	ID=final_large_del_634;Note=ILL,30
IV	merged_large_deletions	large_deletions	16203201	16203218	.	+	.	ID=final_large_del_635;Note=ILL,18
IV	merged_large_deletions	large_deletions	14354366	14354453	.	+	.	ID=final_large_del_636;Note=454_ILL,88
IV	merged_large_deletions	large_deletions	10269135	10269238	.	+	.	ID=final_large_del_637;Note=454_ILL,104
IV	merged_large_deletions	large_deletions	16166578	16166657	.	+	.	ID=final_large_del_638;Note=ILL,80
IV	merged_large_deletions	large_deletions	1320885	1320995	.	+	.	ID=final_large_del_639;Note=454_ILL,111
IV	merged_large_deletions	large_deletions	15626344	15626843	.	+	.	ID=final_large_del_640;Note=454_ILL,500
IV	merged_large_deletions	large_deletions	14079819	14079892	.	+	.	ID=final_large_del_641;Note=454_ILL,74
IV	merged_large_deletions	large_deletions	3297467	3297502	.	+	.	ID=final_large_del_642;Note=ILL,36
IV	merged_large_deletions	large_deletions	15781205	15782254	.	+	.	ID=final_large_del_643;Note=ILL,1050
IV	merged_large_deletions	large_deletions	2474985	2475240	.	+	.	ID=final_large_del_644;Note=ILL,256
IV	merged_large_deletions	large_deletions	7524332	7525575	.	+	.	ID=final_large_del_645;Note=454_ILL,1244
IV	merged_large_deletions	large_deletions	2365254	2365549	.	+	.	ID=final_large_del_646;Note=ILL,296
IV	merged_large_deletions	large_deletions	3262501	3262701	.	+	.	ID=final_large_del_647;Note=454_ILL,201
IV	merged_large_deletions	large_deletions	961033	961360	.	+	.	ID=final_large_del_648;Note=454_ILL,328
IV	merged_large_deletions	large_deletions	1075645	1075655	.	+	.	ID=final_large_del_649;Note=ILL,11
IV	merged_large_deletions	large_deletions	16000886	16000900	.	+	.	ID=final_large_del_650;Note=ILL,15
IV	merged_large_deletions	large_deletions	2602836	2603047	.	+	.	ID=final_large_del_651;Note=454_ILL,212
IV	merged_large_deletions	large_deletions	1320836	1320852	.	+	.	ID=final_large_del_652;Note=454_ILL,17
IV	merged_large_deletions	large_deletions	16596616	16596708	.	+	.	ID=final_large_del_653;Note=454_ILL,93
IV	merged_large_deletions	large_deletions	15766670	15766785	.	+	.	ID=final_large_del_654;Note=ILL,116
IV	merged_large_deletions	large_deletions	3522220	3522401	.	+	.	ID=final_large_del_655;Note=ILL,182
IV	merged_large_deletions	large_deletions	876198	876285	.	+	.	ID=final_large_del_656;Note=ILL,88
IV	merged_large_deletions	large_deletions	2599012	2599033	.	+	.	ID=final_large_del_657;Note=ILL,22
IV	merged_large_deletions	large_deletions	4190917	4191003	.	+	.	ID=final_large_del_658;Note=ILL,87
IV	merged_large_deletions	large_deletions	3482649	3482767	.	+	.	ID=final_large_del_659;Note=454_ILL,119
IV	merged_large_deletions	large_deletions	3916310	3916415	.	+	.	ID=final_large_del_660;Note=454_ILL,106
IV	merged_large_deletions	large_deletions	14725610	14725774	.	+	.	ID=final_large_del_661;Note=454_ILL,165
IV	merged_large_deletions	large_deletions	13491487	13491514	.	+	.	ID=final_large_del_662;Note=ILL,28
IV	merged_large_deletions	large_deletions	16169203	16169382	.	+	.	ID=final_large_del_663;Note=454_ILL,180
IV	merged_large_deletions	large_deletions	16635552	16635616	.	+	.	ID=final_large_del_664;Note=ILL,65
IV	merged_large_deletions	large_deletions	9032014	9032080	.	+	.	ID=final_large_del_665;Note=454_ILL,67
IV	merged_large_deletions	large_deletions	7575947	7576011	.	+	.	ID=final_large_del_666;Note=ILL,65
IV	merged_large_deletions	large_deletions	15269464	15269503	.	+	.	ID=final_large_del_667;Note=454_ILL,40
IV	merged_large_deletions	large_deletions	14341425	14341484	.	+	.	ID=final_large_del_668;Note=ILL,60
IV	merged_large_deletions	large_deletions	13256213	13256237	.	+	.	ID=final_large_del_669;Note=ILL,25
IV	merged_large_deletions	large_deletions	14545499	14546742	.	+	.	ID=final_large_del_670;Note=454_ILL,1244
IV	merged_large_deletions	large_deletions	3297315	3297339	.	+	.	ID=final_large_del_671;Note=ILL,25
IV	merged_large_deletions	large_deletions	2245602	2245702	.	+	.	ID=final_large_del_672;Note=454_ILL,101
IV	merged_large_deletions	large_deletions	2130303	2130428	.	+	.	ID=final_large_del_673;Note=ILL,126
IV	merged_large_deletions	large_deletions	15355333	15355591	.	+	.	ID=final_large_del_674;Note=ILL,259
IV	merged_large_deletions	large_deletions	2271740	2271750	.	+	.	ID=final_large_del_675;Note=ILL,11
IV	merged_large_deletions	large_deletions	2034606	2034804	.	+	.	ID=final_large_del_676;Note=454_ILL,199
IV	merged_large_deletions	large_deletions	12060968	12061132	.	+	.	ID=final_large_del_677;Note=ILL,165
IV	merged_large_deletions	large_deletions	16193764	16193898	.	+	.	ID=final_large_del_678;Note=454_ILL,135
IV	merged_large_deletions	large_deletions	2866649	2866801	.	+	.	ID=final_large_del_679;Note=ILL,153
IV	merged_large_deletions	large_deletions	3994770	3994923	.	+	.	ID=final_large_del_680;Note=454_ILL,154
IV	merged_large_deletions	large_deletions	1270457	1272795	.	+	.	ID=final_large_del_681;Note=ILL,2339
IV	merged_large_deletions	large_deletions	14358640	14359219	.	+	.	ID=final_large_del_682;Note=ILL,580
IV	merged_large_deletions	large_deletions	4180215	4184971	.	+	.	ID=final_large_del_683;Note=454_ILL,4757
IV	merged_large_deletions	large_deletions	1728669	1728807	.	+	.	ID=final_large_del_684;Note=ILL,139
IV	merged_large_deletions	large_deletions	1716497	1716528	.	+	.	ID=final_large_del_685;Note=ILL,32
IV	merged_large_deletions	large_deletions	1079225	1079246	.	+	.	ID=final_large_del_686;Note=ILL,22
IV	merged_large_deletions	large_deletions	1076661	1076901	.	+	.	ID=final_large_del_687;Note=454_ILL,241
IV	merged_large_deletions	large_deletions	16800776	16800802	.	+	.	ID=final_large_del_688;Note=ILL,27
IV	merged_large_deletions	large_deletions	15084933	15084984	.	+	.	ID=final_large_del_689;Note=454_ILL,52
IV	merged_large_deletions	large_deletions	2450875	2451038	.	+	.	ID=final_large_del_690;Note=454_ILL,164
IV	merged_large_deletions	large_deletions	14659332	14659362	.	+	.	ID=final_large_del_691;Note=ILL,31
IV	merged_large_deletions	large_deletions	14012350	14013593	.	+	.	ID=final_large_del_692;Note=ILL,1244
IV	merged_large_deletions	large_deletions	14256228	14257471	.	+	.	ID=final_large_del_693;Note=ILL,1244
IV	merged_large_deletions	large_deletions	13519480	13519602	.	+	.	ID=final_large_del_694;Note=ILL,123
IV	merged_large_deletions	large_deletions	2859034	2859050	.	+	.	ID=final_large_del_695;Note=ILL,17
IV	merged_large_deletions	large_deletions	3134578	3134664	.	+	.	ID=final_large_del_696;Note=ILL,87
IV	merged_large_deletions	large_deletions	998599	998635	.	+	.	ID=final_large_del_697;Note=454_ILL,37
IV	merged_large_deletions	large_deletions	14871667	14871834	.	+	.	ID=final_large_del_698;Note=454_ILL,168
IV	merged_large_deletions	large_deletions	3281435	3281644	.	+	.	ID=final_large_del_699;Note=ILL,210
IV	merged_large_deletions	large_deletions	3801244	3801464	.	+	.	ID=final_large_del_700;Note=ILL,221
IV	merged_large_deletions	large_deletions	3453543	3453729	.	+	.	ID=final_large_del_701;Note=ILL,187
IV	merged_large_deletions	large_deletions	16222106	16222268	.	+	.	ID=final_large_del_702;Note=454_ILL,163
IV	merged_large_deletions	large_deletions	877610	877667	.	+	.	ID=final_large_del_703;Note=ILL,58
IV	merged_large_deletions	large_deletions	2368325	2371519	.	+	.	ID=final_large_del_704;Note=ILL,3195
IV	merged_large_deletions	large_deletions	4039435	4039493	.	+	.	ID=final_large_del_705;Note=ILL,59
IV	merged_large_deletions	large_deletions	16485159	16485228	.	+	.	ID=final_large_del_706;Note=454_ILL,70
IV	merged_large_deletions	large_deletions	2336198	2336337	.	+	.	ID=final_large_del_707;Note=ILL,140
IV	merged_large_deletions	large_deletions	1648473	1648509	.	+	.	ID=final_large_del_708;Note=454_ILL,37
IV	merged_large_deletions	large_deletions	6268841	6269204	.	+	.	ID=final_large_del_709;Note=ILL,364
IV	merged_large_deletions	large_deletions	10006562	10006658	.	+	.	ID=final_large_del_710;Note=454_ILL,97
IV	merged_large_deletions	large_deletions	1409788	1409824	.	+	.	ID=final_large_del_711;Note=454_ILL,37
IV	merged_large_deletions	large_deletions	14758208	14758270	.	+	.	ID=final_large_del_712;Note=454_ILL,63
IV	merged_large_deletions	large_deletions	3478036	3478056	.	+	.	ID=final_large_del_713;Note=ILL,21
IV	merged_large_deletions	large_deletions	14360507	14360587	.	+	.	ID=final_large_del_714;Note=454_ILL,81
IV	merged_large_deletions	large_deletions	3455212	3455345	.	+	.	ID=final_large_del_715;Note=ILL,134
IV	merged_large_deletions	large_deletions	6257214	6258575	.	+	.	ID=final_large_del_716;Note=454_ILL,1362
IV	merged_large_deletions	large_deletions	11997214	11997287	.	+	.	ID=final_large_del_717;Note=ILL,74
IV	merged_large_deletions	large_deletions	13458242	13458431	.	+	.	ID=final_large_del_718;Note=454_ILL,190
IV	merged_large_deletions	large_deletions	13037355	13037546	.	+	.	ID=final_large_del_719;Note=ILL,192
IV	merged_large_deletions	large_deletions	14651447	14651539	.	+	.	ID=final_large_del_720;Note=ILL,93
IV	merged_large_deletions	large_deletions	3450861	3451311	.	+	.	ID=final_large_del_721;Note=ILL,451
IV	merged_large_deletions	large_deletions	14755066	14755084	.	+	.	ID=final_large_del_722;Note=ILL,19
IV	merged_large_deletions	large_deletions	7802424	7802471	.	+	.	ID=final_large_del_723;Note=454_ILL,48
IV	merged_large_deletions	large_deletions	1735100	1735382	.	+	.	ID=final_large_del_724;Note=ILL,283
IV	merged_large_deletions	large_deletions	3747736	3747854	.	+	.	ID=final_large_del_725;Note=ILL,119
IV	merged_large_deletions	large_deletions	16575802	16577046	.	+	.	ID=final_large_del_726;Note=ILL,1245
IV	merged_large_deletions	large_deletions	3502811	3502831	.	+	.	ID=final_large_del_727;Note=ILL,21
IV	merged_large_deletions	large_deletions	9335004	9335023	.	+	.	ID=final_large_del_728;Note=ILL,20
IV	merged_large_deletions	large_deletions	2058357	2058449	.	+	.	ID=final_large_del_729;Note=454_ILL,93
IV	merged_large_deletions	large_deletions	3262374	3262396	.	+	.	ID=final_large_del_730;Note=ILL,23
IV	merged_large_deletions	large_deletions	15430004	15430084	.	+	.	ID=final_large_del_731;Note=ILL,81
IV	merged_large_deletions	large_deletions	13193801	13193865	.	+	.	ID=final_large_del_732;Note=454_ILL,65
IV	merged_large_deletions	large_deletions	14577513	14577579	.	+	.	ID=final_large_del_733;Note=454_ILL,67
IV	merged_large_deletions	large_deletions	3979063	3979085	.	+	.	ID=final_large_del_734;Note=ILL,23
IV	merged_large_deletions	large_deletions	15565615	15566089	.	+	.	ID=final_large_del_735;Note=454_ILL,475
IV	merged_large_deletions	large_deletions	507685	513308	.	+	.	ID=final_large_del_736;Note=454_ILL,5624
IV	merged_large_deletions	large_deletions	14017509	14017664	.	+	.	ID=final_large_del_737;Note=ILL,156
IV	merged_large_deletions	large_deletions	3498475	3501954	.	+	.	ID=final_large_del_738;Note=ILL,3480
IV	merged_large_deletions	large_deletions	17076055	17076061	.	+	.	ID=final_large_del_739;Note=ILL,7
IV	merged_large_deletions	large_deletions	2564005	2564018	.	+	.	ID=final_large_del_740;Note=ILL,14
IV	merged_large_deletions	large_deletions	15186791	15186932	.	+	.	ID=final_large_del_741;Note=454_ILL,142
IV	merged_large_deletions	large_deletions	13810186	13810477	.	+	.	ID=final_large_del_742;Note=ILL,292
IV	merged_large_deletions	large_deletions	14693428	14693631	.	+	.	ID=final_large_del_743;Note=ILL,204
IV	merged_large_deletions	large_deletions	14532065	14532095	.	+	.	ID=final_large_del_744;Note=ILL,31
IV	merged_large_deletions	large_deletions	14548118	14548345	.	+	.	ID=final_large_del_745;Note=ILL,228
IV	merged_large_deletions	large_deletions	10272645	10272693	.	+	.	ID=final_large_del_746;Note=454_ILL,49
IV	merged_large_deletions	large_deletions	2572355	2572396	.	+	.	ID=final_large_del_747;Note=ILL,42
IV	merged_large_deletions	large_deletions	701902	707527	.	+	.	ID=final_large_del_748;Note=ILL,5626
IV	merged_large_deletions	large_deletions	13815016	13817354	.	+	.	ID=final_large_del_749;Note=454_ILL,2339
IV	merged_large_deletions	large_deletions	4118830	4118846	.	+	.	ID=final_large_del_750;Note=ILL,17
IV	merged_large_deletions	large_deletions	14853912	14854095	.	+	.	ID=final_large_del_751;Note=ILL,184
IV	merged_large_deletions	large_deletions	13737356	13737437	.	+	.	ID=final_large_del_752;Note=ILL,82
IV	merged_large_deletions	large_deletions	15067287	15067406	.	+	.	ID=final_large_del_753;Note=454_ILL,120
IV	merged_large_deletions	large_deletions	2031367	2031547	.	+	.	ID=final_large_del_754;Note=ILL,181
IV	merged_large_deletions	large_deletions	5110732	5110807	.	+	.	ID=final_large_del_755;Note=ILL,76
IV	merged_large_deletions	large_deletions	15935474	15935520	.	+	.	ID=final_large_del_756;Note=454_ILL,47
IV	merged_large_deletions	large_deletions	5648774	5649088	.	+	.	ID=final_large_del_757;Note=ILL,315
IV	merged_large_deletions	large_deletions	2714524	2714535	.	+	.	ID=final_large_del_758;Note=ILL,12
IV	merged_large_deletions	large_deletions	3827341	3827437	.	+	.	ID=final_large_del_759;Note=ILL,97
IV	merged_large_deletions	large_deletions	15301572	15301628	.	+	.	ID=final_large_del_760;Note=454_ILL,57
IV	merged_large_deletions	large_deletions	2699098	2699117	.	+	.	ID=final_large_del_761;Note=ILL,20
IV	merged_large_deletions	large_deletions	3430973	3431016	.	+	.	ID=final_large_del_762;Note=454_ILL,44
IV	merged_large_deletions	large_deletions	11869431	11870673	.	+	.	ID=final_large_del_763;Note=ILL,1243
IV	merged_large_deletions	large_deletions	7398189	7398315	.	+	.	ID=final_large_del_764;Note=ILL,127
IV	merged_large_deletions	large_deletions	2387288	2387437	.	+	.	ID=final_large_del_765;Note=454_ILL,150
IV	merged_large_deletions	large_deletions	2258975	2259010	.	+	.	ID=final_large_del_766;Note=ILL,36
IV	merged_large_deletions	large_deletions	8212085	8212215	.	+	.	ID=final_large_del_767;Note=ILL,131
IV	merged_large_deletions	large_deletions	3830057	3830123	.	+	.	ID=final_large_del_768;Note=454_ILL,67
IV	merged_large_deletions	large_deletions	16640761	16641248	.	+	.	ID=final_large_del_769;Note=ILL,488
IV	merged_large_deletions	large_deletions	15848905	15848926	.	+	.	ID=final_large_del_770;Note=ILL,22
IV	merged_large_deletions	large_deletions	14417329	14417686	.	+	.	ID=final_large_del_771;Note=ILL,358
IV	merged_large_deletions	large_deletions	15399109	15399281	.	+	.	ID=final_large_del_772;Note=454_ILL,173
IV	merged_large_deletions	large_deletions	1923559	1923639	.	+	.	ID=final_large_del_773;Note=454_ILL,81
IV	merged_large_deletions	large_deletions	15760109	15761683	.	+	.	ID=final_large_del_774;Note=ILL,1575
IV	merged_large_deletions	large_deletions	15498658	15499901	.	+	.	ID=final_large_del_775;Note=ILL,1244
IV	merged_large_deletions	large_deletions	17294503	17294539	.	+	.	ID=final_large_del_776;Note=ILL,37
IV	merged_large_deletions	large_deletions	16478632	16478919	.	+	.	ID=final_large_del_777;Note=ILL,288
IV	merged_large_deletions	large_deletions	13823438	13824215	.	+	.	ID=final_large_del_778;Note=454_ILL,778
IV	merged_large_deletions	large_deletions	1736824	1736835	.	+	.	ID=final_large_del_779;Note=ILL,12
IV	merged_large_deletions	large_deletions	15692523	15692684	.	+	.	ID=final_large_del_780;Note=ILL,162
IV	merged_large_deletions	large_deletions	8882137	8882229	.	+	.	ID=final_large_del_781;Note=ILL,93
IV	merged_large_deletions	large_deletions	3330717	3332712	.	+	.	ID=final_large_del_782;Note=ILL,1996
IV	merged_large_deletions	large_deletions	1253645	1253685	.	+	.	ID=final_large_del_783;Note=ILL,41
IV	merged_large_deletions	large_deletions	1019689	1019719	.	+	.	ID=final_large_del_784;Note=ILL,31
IV	merged_large_deletions	large_deletions	13703435	13703474	.	+	.	ID=final_large_del_785;Note=ILL,40
IV	merged_large_deletions	large_deletions	2972460	2972637	.	+	.	ID=final_large_del_786;Note=ILL,178
IV	merged_large_deletions	large_deletions	799358	799703	.	+	.	ID=final_large_del_787;Note=454_ILL,346
IV	merged_large_deletions	large_deletions	8676751	8676777	.	+	.	ID=final_large_del_788;Note=ILL,27
IV	merged_large_deletions	large_deletions	14116864	14118107	.	+	.	ID=final_large_del_789;Note=ILL,1244
IV	merged_large_deletions	large_deletions	2485114	2486725	.	+	.	ID=final_large_del_790;Note=ILL,1612
IV	merged_large_deletions	large_deletions	2597266	2597283	.	+	.	ID=final_large_del_791;Note=ILL,18
IV	merged_large_deletions	large_deletions	4335702	4335943	.	+	.	ID=final_large_del_792;Note=454_ILL,242
IV	merged_large_deletions	large_deletions	14689779	14689849	.	+	.	ID=final_large_del_793;Note=ILL,71
IV	merged_large_deletions	large_deletions	14935100	14935127	.	+	.	ID=final_large_del_794;Note=ILL,28
IV	merged_large_deletions	large_deletions	2504885	2504965	.	+	.	ID=final_large_del_795;Note=ILL,81
IV	merged_large_deletions	large_deletions	16127345	16129732	.	+	.	ID=final_large_del_796;Note=454_ILL,2388
IV	merged_large_deletions	large_deletions	13520237	13520243	.	+	.	ID=final_large_del_797;Note=ILL,7
IV	merged_large_deletions	large_deletions	2718359	2718431	.	+	.	ID=final_large_del_798;Note=454_ILL,73
IV	merged_large_deletions	large_deletions	16402688	16402710	.	+	.	ID=final_large_del_799;Note=ILL,23
IV	merged_large_deletions	large_deletions	7458248	7458356	.	+	.	ID=final_large_del_800;Note=ILL,109
IV	merged_large_deletions	large_deletions	14046926	14046952	.	+	.	ID=final_large_del_801;Note=ILL,27
IV	merged_large_deletions	large_deletions	14873606	14873645	.	+	.	ID=final_large_del_802;Note=454_ILL,40
IV	merged_large_deletions	large_deletions	15370148	15371277	.	+	.	ID=final_large_del_803;Note=454_ILL,1130
IV	merged_large_deletions	large_deletions	6297892	6298056	.	+	.	ID=final_large_del_804;Note=ILL,165
IV	merged_large_deletions	large_deletions	17317004	17317098	.	+	.	ID=final_large_del_805;Note=ILL,95
IV	merged_large_deletions	large_deletions	3052858	3052904	.	+	.	ID=final_large_del_806;Note=ILL,47
IV	merged_large_deletions	large_deletions	15492995	15493019	.	+	.	ID=final_large_del_807;Note=ILL,25
IV	merged_large_deletions	large_deletions	2655992	2656037	.	+	.	ID=final_large_del_808;Note=ILL,46
IV	merged_large_deletions	large_deletions	13998630	13998674	.	+	.	ID=final_large_del_809;Note=ILL,45
IV	merged_large_deletions	large_deletions	14390834	14390921	.	+	.	ID=final_large_del_810;Note=454_ILL,88
IV	merged_large_deletions	large_deletions	13999449	13999471	.	+	.	ID=final_large_del_811;Note=ILL,23
IV	merged_large_deletions	large_deletions	13471932	13472004	.	+	.	ID=final_large_del_812;Note=ILL,73
IV	merged_large_deletions	large_deletions	14704107	14704280	.	+	.	ID=final_large_del_813;Note=ILL,174
IV	merged_large_deletions	large_deletions	3941055	3941063	.	+	.	ID=final_large_del_814;Note=ILL,9
IV	merged_large_deletions	large_deletions	15020530	15020577	.	+	.	ID=final_large_del_815;Note=454_ILL,48
IV	merged_large_deletions	large_deletions	7404332	7404381	.	+	.	ID=final_large_del_816;Note=454_ILL,50
IV	merged_large_deletions	large_deletions	12926580	12926736	.	+	.	ID=final_large_del_817;Note=454_ILL,157
IV	merged_large_deletions	large_deletions	16007870	16009112	.	+	.	ID=final_large_del_818;Note=ILL,1243
IV	merged_large_deletions	large_deletions	2857751	2857771	.	+	.	ID=final_large_del_819;Note=ILL,21
IV	merged_large_deletions	large_deletions	11611593	11615509	.	+	.	ID=final_large_del_820;Note=ILL,3917
IV	merged_large_deletions	large_deletions	7466367	7466564	.	+	.	ID=final_large_del_821;Note=ILL,198
IV	merged_large_deletions	large_deletions	12016976	12017112	.	+	.	ID=final_large_del_822;Note=454_ILL,137
IV	merged_large_deletions	large_deletions	13849784	13851027	.	+	.	ID=final_large_del_823;Note=ILL,1244
IV	merged_large_deletions	large_deletions	15194083	15194106	.	+	.	ID=final_large_del_824;Note=ILL,24
IV	merged_large_deletions	large_deletions	13264391	13264482	.	+	.	ID=final_large_del_825;Note=454_ILL,92
IV	merged_large_deletions	large_deletions	6822061	6822108	.	+	.	ID=final_large_del_826;Note=454_ILL,48
IV	merged_large_deletions	large_deletions	15458420	15458491	.	+	.	ID=final_large_del_827;Note=454_ILL,72
IV	merged_large_deletions	large_deletions	12804677	12804729	.	+	.	ID=final_large_del_828;Note=ILL,53
IV	merged_large_deletions	large_deletions	4715966	4720722	.	+	.	ID=final_large_del_829;Note=ILL,4757
IV	merged_large_deletions	large_deletions	2393360	2393466	.	+	.	ID=final_large_del_830;Note=ILL,107
IV	merged_large_deletions	large_deletions	1039852	1039953	.	+	.	ID=final_large_del_831;Note=ILL,102
IV	merged_large_deletions	large_deletions	13627094	13627289	.	+	.	ID=final_large_del_832;Note=454_ILL,196
IV	merged_large_deletions	large_deletions	3949883	3951183	.	+	.	ID=final_large_del_833;Note=454_ILL,1301
IV	merged_large_deletions	large_deletions	2108912	2109060	.	+	.	ID=final_large_del_834;Note=ILL,149
IV	merged_large_deletions	large_deletions	16232260	16232287	.	+	.	ID=final_large_del_835;Note=ILL,28
IV	merged_large_deletions	large_deletions	14142029	14142644	.	+	.	ID=final_large_del_836;Note=ILL,616
IV	merged_large_deletions	large_deletions	9347989	9348034	.	+	.	ID=final_large_del_837;Note=ILL,46
IV	merged_large_deletions	large_deletions	15196281	15196752	.	+	.	ID=final_large_del_838;Note=454_ILL,472
IV	merged_large_deletions	large_deletions	15857187	15858851	.	+	.	ID=final_large_del_839;Note=454_ILL,1665
IV	merged_large_deletions	large_deletions	16614598	16614628	.	+	.	ID=final_large_del_840;Note=ILL,31
V	merged_large_deletions	large_deletions	15781228	15781332	.	+	.	ID=final_large_del_841;Note=454_ILL,105
V	merged_large_deletions	large_deletions	3729873	3729920	.	+	.	ID=final_large_del_842;Note=454_ILL,48
V	merged_large_deletions	large_deletions	12020032	12020955	.	+	.	ID=final_large_del_843;Note=454_ILL,924
V	merged_large_deletions	large_deletions	20223773	20223899	.	+	.	ID=final_large_del_844;Note=ILL,127
V	merged_large_deletions	large_deletions	16853602	16853610	.	+	.	ID=final_large_del_845;Note=ILL,9
V	merged_large_deletions	large_deletions	1566085	1566957	.	+	.	ID=final_large_del_846;Note=454_ILL,873
V	merged_large_deletions	large_deletions	17100583	17101305	.	+	.	ID=final_large_del_847;Note=454_ILL,723
V	merged_large_deletions	large_deletions	19865938	19865968	.	+	.	ID=final_large_del_848;Note=454_ILL,31
V	merged_large_deletions	large_deletions	15901400	15901445	.	+	.	ID=final_large_del_849;Note=454_ILL,46
V	merged_large_deletions	large_deletions	19612322	19612341	.	+	.	ID=final_large_del_850;Note=ILL,20
V	merged_large_deletions	large_deletions	3865458	3865633	.	+	.	ID=final_large_del_851;Note=ILL,176
V	merged_large_deletions	large_deletions	19241215	19245955	.	+	.	ID=final_large_del_852;Note=ILL,4741
V	merged_large_deletions	large_deletions	3408082	3408094	.	+	.	ID=final_large_del_853;Note=ILL,13
V	merged_large_deletions	large_deletions	20509968	20513491	.	+	.	ID=final_large_del_854;Note=454_ILL,3524
V	merged_large_deletions	large_deletions	17338490	17338890	.	+	.	ID=final_large_del_855;Note=ILL,401
V	merged_large_deletions	large_deletions	2820617	2820636	.	+	.	ID=final_large_del_856;Note=ILL,20
V	merged_large_deletions	large_deletions	17692742	17692795	.	+	.	ID=final_large_del_857;Note=ILL,54
V	merged_large_deletions	large_deletions	17143443	17143484	.	+	.	ID=final_large_del_858;Note=ILL,42
V	merged_large_deletions	large_deletions	1416357	1416479	.	+	.	ID=final_large_del_859;Note=ILL,123
V	merged_large_deletions	large_deletions	20256540	20256619	.	+	.	ID=final_large_del_860;Note=454_ILL,80
V	merged_large_deletions	large_deletions	18470227	18470395	.	+	.	ID=final_large_del_861;Note=ILL,169
V	merged_large_deletions	large_deletions	1755950	1756014	.	+	.	ID=final_large_del_862;Note=ILL,65
V	merged_large_deletions	large_deletions	3018010	3018027	.	+	.	ID=final_large_del_863;Note=ILL,18
V	merged_large_deletions	large_deletions	13439264	13439891	.	+	.	ID=final_large_del_864;Note=454_ILL,628
V	merged_large_deletions	large_deletions	15443330	15443401	.	+	.	ID=final_large_del_865;Note=454_ILL,72
V	merged_large_deletions	large_deletions	7655289	7655293	.	+	.	ID=final_large_del_866;Note=ILL,5
V	merged_large_deletions	large_deletions	12522954	12523420	.	+	.	ID=final_large_del_867;Note=454_ILL,467
V	merged_large_deletions	large_deletions	15730671	15730700	.	+	.	ID=final_large_del_868;Note=ILL,30
V	merged_large_deletions	large_deletions	18350557	18353362	.	+	.	ID=final_large_del_869;Note=ILL,2806
V	merged_large_deletions	large_deletions	10342307	10342334	.	+	.	ID=final_large_del_870;Note=ILL,28
V	merged_large_deletions	large_deletions	19084844	19084866	.	+	.	ID=final_large_del_871;Note=ILL,23
V	merged_large_deletions	large_deletions	211261	211335	.	+	.	ID=final_large_del_872;Note=454_ILL,75
V	merged_large_deletions	large_deletions	18764484	18766669	.	+	.	ID=final_large_del_873;Note=ILL,2186
V	merged_large_deletions	large_deletions	7643755	7643800	.	+	.	ID=final_large_del_874;Note=454_ILL,46
V	merged_large_deletions	large_deletions	18398538	18398641	.	+	.	ID=final_large_del_875;Note=ILL,104
V	merged_large_deletions	large_deletions	17056851	17056916	.	+	.	ID=final_large_del_876;Note=ILL,66
V	merged_large_deletions	large_deletions	9516624	9516744	.	+	.	ID=final_large_del_877;Note=ILL,121
V	merged_large_deletions	large_deletions	20215774	20215785	.	+	.	ID=final_large_del_878;Note=ILL,12
V	merged_large_deletions	large_deletions	19742715	19742746	.	+	.	ID=final_large_del_879;Note=ILL,32
V	merged_large_deletions	large_deletions	19936588	19936941	.	+	.	ID=final_large_del_880;Note=ILL,354
V	merged_large_deletions	large_deletions	18491346	18491425	.	+	.	ID=final_large_del_881;Note=ILL,80
V	merged_large_deletions	large_deletions	17664709	17664747	.	+	.	ID=final_large_del_882;Note=ILL,39
V	merged_large_deletions	large_deletions	15890123	15890219	.	+	.	ID=final_large_del_883;Note=ILL,97
V	merged_large_deletions	large_deletions	16241425	16241479	.	+	.	ID=final_large_del_884;Note=454_ILL,55
V	merged_large_deletions	large_deletions	16079656	16080589	.	+	.	ID=final_large_del_885;Note=454_ILL,934
V	merged_large_deletions	large_deletions	8373117	8373222	.	+	.	ID=final_large_del_886;Note=ILL,106
V	merged_large_deletions	large_deletions	20479459	20479478	.	+	.	ID=final_large_del_887;Note=ILL,20
V	merged_large_deletions	large_deletions	19744311	19746596	.	+	.	ID=final_large_del_888;Note=454_ILL,2286
V	merged_large_deletions	large_deletions	18220844	18220968	.	+	.	ID=final_large_del_889;Note=454_ILL,125
V	merged_large_deletions	large_deletions	3048906	3050513	.	+	.	ID=final_large_del_890;Note=454_ILL,1608
V	merged_large_deletions	large_deletions	14591277	14591495	.	+	.	ID=final_large_del_891;Note=ILL,219
V	merged_large_deletions	large_deletions	3864877	3864888	.	+	.	ID=final_large_del_892;Note=ILL,12
V	merged_large_deletions	large_deletions	14162399	14162435	.	+	.	ID=final_large_del_893;Note=454_ILL,37
V	merged_large_deletions	large_deletions	18919109	18919130	.	+	.	ID=final_large_del_894;Note=ILL,22
V	merged_large_deletions	large_deletions	5730448	5730743	.	+	.	ID=final_large_del_895;Note=ILL,296
V	merged_large_deletions	large_deletions	7007089	7007194	.	+	.	ID=final_large_del_896;Note=ILL,106
V	merged_large_deletions	large_deletions	16563797	16565413	.	+	.	ID=final_large_del_897;Note=454_ILL,1617
V	merged_large_deletions	large_deletions	16121747	16121776	.	+	.	ID=final_large_del_898;Note=ILL,30
V	merged_large_deletions	large_deletions	18742594	18743837	.	+	.	ID=final_large_del_899;Note=ILL,1244
V	merged_large_deletions	large_deletions	11898361	11898472	.	+	.	ID=final_large_del_900;Note=454_ILL,112
V	merged_large_deletions	large_deletions	17318494	17318546	.	+	.	ID=final_large_del_901;Note=ILL,53
V	merged_large_deletions	large_deletions	3354461	3354471	.	+	.	ID=final_large_del_902;Note=ILL,11
V	merged_large_deletions	large_deletions	20705174	20705189	.	+	.	ID=final_large_del_903;Note=ILL,16
V	merged_large_deletions	large_deletions	16823149	16823389	.	+	.	ID=final_large_del_904;Note=ILL,241
V	merged_large_deletions	large_deletions	14365918	14365976	.	+	.	ID=final_large_del_905;Note=454_ILL,59
V	merged_large_deletions	large_deletions	19887943	19887950	.	+	.	ID=final_large_del_906;Note=ILL,8
V	merged_large_deletions	large_deletions	15305332	15305446	.	+	.	ID=final_large_del_907;Note=454_ILL,115
V	merged_large_deletions	large_deletions	7104909	7105059	.	+	.	ID=final_large_del_908;Note=ILL,151
V	merged_large_deletions	large_deletions	18373642	18373728	.	+	.	ID=final_large_del_909;Note=ILL,87
V	merged_large_deletions	large_deletions	17255690	17255695	.	+	.	ID=final_large_del_910;Note=ILL,6
V	merged_large_deletions	large_deletions	17156581	17156894	.	+	.	ID=final_large_del_911;Note=454_ILL,314
V	merged_large_deletions	large_deletions	13187884	13187943	.	+	.	ID=final_large_del_912;Note=454_ILL,60
V	merged_large_deletions	large_deletions	3084299	3084352	.	+	.	ID=final_large_del_913;Note=454_ILL,54
V	merged_large_deletions	large_deletions	2097555	2097610	.	+	.	ID=final_large_del_914;Note=454_ILL,56
V	merged_large_deletions	large_deletions	15733685	15733694	.	+	.	ID=final_large_del_915;Note=454_ILL,10
V	merged_large_deletions	large_deletions	15973937	15974017	.	+	.	ID=final_large_del_916;Note=454_ILL,81
V	merged_large_deletions	large_deletions	16479798	16479838	.	+	.	ID=final_large_del_917;Note=ILL,41
V	merged_large_deletions	large_deletions	2343455	2343503	.	+	.	ID=final_large_del_918;Note=ILL,49
V	merged_large_deletions	large_deletions	3795211	3796454	.	+	.	ID=final_large_del_919;Note=ILL,1244
V	merged_large_deletions	large_deletions	6507795	6507989	.	+	.	ID=final_large_del_920;Note=454_ILL,195
V	merged_large_deletions	large_deletions	17332842	17333246	.	+	.	ID=final_large_del_921;Note=454_ILL,405
V	merged_large_deletions	large_deletions	7648460	7648529	.	+	.	ID=final_large_del_922;Note=454_ILL,70
V	merged_large_deletions	large_deletions	15793192	15793240	.	+	.	ID=final_large_del_923;Note=ILL,49
V	merged_large_deletions	large_deletions	17994634	17994654	.	+	.	ID=final_large_del_924;Note=ILL,21
V	merged_large_deletions	large_deletions	18873664	18873763	.	+	.	ID=final_large_del_925;Note=ILL,100
V	merged_large_deletions	large_deletions	762330	762431	.	+	.	ID=final_large_del_926;Note=ILL,102
V	merged_large_deletions	large_deletions	17139595	17141539	.	+	.	ID=final_large_del_927;Note=454_ILL,1945
V	merged_large_deletions	large_deletions	6387284	6387332	.	+	.	ID=final_large_del_928;Note=ILL,49
V	merged_large_deletions	large_deletions	18636561	18636590	.	+	.	ID=final_large_del_929;Note=ILL,30
V	merged_large_deletions	large_deletions	16218808	16218842	.	+	.	ID=final_large_del_930;Note=454_ILL,35
V	merged_large_deletions	large_deletions	19482070	19482094	.	+	.	ID=final_large_del_931;Note=ILL,25
V	merged_large_deletions	large_deletions	6663868	6663883	.	+	.	ID=final_large_del_932;Note=ILL,16
V	merged_large_deletions	large_deletions	15397795	15398020	.	+	.	ID=final_large_del_933;Note=ILL,226
V	merged_large_deletions	large_deletions	19473833	19473838	.	+	.	ID=final_large_del_934;Note=ILL,6
V	merged_large_deletions	large_deletions	3777338	3777784	.	+	.	ID=final_large_del_935;Note=454_ILL,447
V	merged_large_deletions	large_deletions	4157043	4157130	.	+	.	ID=final_large_del_936;Note=ILL,88
V	merged_large_deletions	large_deletions	16871260	16871347	.	+	.	ID=final_large_del_937;Note=454_ILL,88
V	merged_large_deletions	large_deletions	3933165	3933540	.	+	.	ID=final_large_del_938;Note=ILL,376
V	merged_large_deletions	large_deletions	17293718	17293732	.	+	.	ID=final_large_del_939;Note=ILL,15
V	merged_large_deletions	large_deletions	3389120	3389144	.	+	.	ID=final_large_del_940;Note=ILL,25
V	merged_large_deletions	large_deletions	16631323	16632606	.	+	.	ID=final_large_del_941;Note=ILL,1284
V	merged_large_deletions	large_deletions	2750505	2750569	.	+	.	ID=final_large_del_942;Note=ILL,65
V	merged_large_deletions	large_deletions	17602999	17603015	.	+	.	ID=final_large_del_943;Note=ILL,17
V	merged_large_deletions	large_deletions	19586787	19586831	.	+	.	ID=final_large_del_944;Note=ILL,45
V	merged_large_deletions	large_deletions	3465279	3465364	.	+	.	ID=final_large_del_945;Note=ILL,86
V	merged_large_deletions	large_deletions	1889365	1889401	.	+	.	ID=final_large_del_946;Note=454_ILL,37
V	merged_large_deletions	large_deletions	20221504	20221512	.	+	.	ID=final_large_del_947;Note=ILL,9
V	merged_large_deletions	large_deletions	16456217	16456416	.	+	.	ID=final_large_del_948;Note=454_ILL,200
V	merged_large_deletions	large_deletions	19072105	19072531	.	+	.	ID=final_large_del_949;Note=454_ILL,427
V	merged_large_deletions	large_deletions	17412681	17412756	.	+	.	ID=final_large_del_950;Note=454_ILL,76
V	merged_large_deletions	large_deletions	5104816	5104830	.	+	.	ID=final_large_del_951;Note=ILL,15
V	merged_large_deletions	large_deletions	19753603	19753715	.	+	.	ID=final_large_del_952;Note=ILL,113
V	merged_large_deletions	large_deletions	16999878	17000015	.	+	.	ID=final_large_del_953;Note=ILL,138
V	merged_large_deletions	large_deletions	16238861	16238954	.	+	.	ID=final_large_del_954;Note=454_ILL,94
V	merged_large_deletions	large_deletions	17413817	17420587	.	+	.	ID=final_large_del_955;Note=454_ILL,6771
V	merged_large_deletions	large_deletions	2585326	2585331	.	+	.	ID=final_large_del_956;Note=ILL,6
V	merged_large_deletions	large_deletions	15363218	15363257	.	+	.	ID=final_large_del_957;Note=454_ILL,40
V	merged_large_deletions	large_deletions	5267488	5267637	.	+	.	ID=final_large_del_958;Note=ILL,150
V	merged_large_deletions	large_deletions	20464917	20466439	.	+	.	ID=final_large_del_959;Note=454_ILL,1523
V	merged_large_deletions	large_deletions	16295741	16296984	.	+	.	ID=final_large_del_960;Note=ILL,1244
V	merged_large_deletions	large_deletions	17970409	17970420	.	+	.	ID=final_large_del_961;Note=ILL,12
V	merged_large_deletions	large_deletions	17095413	17097751	.	+	.	ID=final_large_del_962;Note=ILL,2339
V	merged_large_deletions	large_deletions	7660987	7661004	.	+	.	ID=final_large_del_963;Note=ILL,18
V	merged_large_deletions	large_deletions	15121351	15121594	.	+	.	ID=final_large_del_964;Note=454_ILL,244
V	merged_large_deletions	large_deletions	19878863	19879472	.	+	.	ID=final_large_del_965;Note=454_ILL,610
V	merged_large_deletions	large_deletions	2090345	2090616	.	+	.	ID=final_large_del_966;Note=454_ILL,272
V	merged_large_deletions	large_deletions	691592	691603	.	+	.	ID=final_large_del_967;Note=ILL,12
V	merged_large_deletions	large_deletions	5188187	5188232	.	+	.	ID=final_large_del_968;Note=454_ILL,46
V	merged_large_deletions	large_deletions	11054631	11054672	.	+	.	ID=final_large_del_969;Note=454_ILL,42
V	merged_large_deletions	large_deletions	703864	704010	.	+	.	ID=final_large_del_970;Note=ILL,147
V	merged_large_deletions	large_deletions	20607652	20607673	.	+	.	ID=final_large_del_971;Note=ILL,22
V	merged_large_deletions	large_deletions	15300538	15301781	.	+	.	ID=final_large_del_972;Note=ILL,1244
V	merged_large_deletions	large_deletions	15319929	15320758	.	+	.	ID=final_large_del_973;Note=ILL,830
V	merged_large_deletions	large_deletions	20452263	20452570	.	+	.	ID=final_large_del_974;Note=ILL,308
V	merged_large_deletions	large_deletions	20542571	20543754	.	+	.	ID=final_large_del_975;Note=ILL,1184
V	merged_large_deletions	large_deletions	4170964	4171261	.	+	.	ID=final_large_del_976;Note=ILL,298
V	merged_large_deletions	large_deletions	19000220	19000268	.	+	.	ID=final_large_del_977;Note=454_ILL,49
V	merged_large_deletions	large_deletions	1515251	1515345	.	+	.	ID=final_large_del_978;Note=454_ILL,95
V	merged_large_deletions	large_deletions	15690226	15690254	.	+	.	ID=final_large_del_979;Note=ILL,29
V	merged_large_deletions	large_deletions	2851006	2851053	.	+	.	ID=final_large_del_980;Note=454_ILL,48
V	merged_large_deletions	large_deletions	18284361	18292117	.	+	.	ID=final_large_del_981;Note=454_ILL,7757
V	merged_large_deletions	large_deletions	19992433	19992452	.	+	.	ID=final_large_del_982;Note=ILL,20
V	merged_large_deletions	large_deletions	7862555	7862746	.	+	.	ID=final_large_del_983;Note=454_ILL,192
V	merged_large_deletions	large_deletions	16690886	16690927	.	+	.	ID=final_large_del_984;Note=ILL,42
V	merged_large_deletions	large_deletions	3877135	3877167	.	+	.	ID=final_large_del_985;Note=ILL,33
V	merged_large_deletions	large_deletions	13537032	13537166	.	+	.	ID=final_large_del_986;Note=ILL,135
V	merged_large_deletions	large_deletions	16484510	16484521	.	+	.	ID=final_large_del_987;Note=ILL,12
V	merged_large_deletions	large_deletions	17068705	17068799	.	+	.	ID=final_large_del_988;Note=ILL,95
V	merged_large_deletions	large_deletions	20046711	20046734	.	+	.	ID=final_large_del_989;Note=ILL,24
V	merged_large_deletions	large_deletions	17171711	17171761	.	+	.	ID=final_large_del_990;Note=454_ILL,51
V	merged_large_deletions	large_deletions	11849057	11849098	.	+	.	ID=final_large_del_991;Note=ILL,42
V	merged_large_deletions	large_deletions	1416208	1416231	.	+	.	ID=final_large_del_992;Note=ILL,24
V	merged_large_deletions	large_deletions	19471782	19471789	.	+	.	ID=final_large_del_993;Note=ILL,8
V	merged_large_deletions	large_deletions	17850976	17851153	.	+	.	ID=final_large_del_994;Note=ILL,178
V	merged_large_deletions	large_deletions	9328426	9328507	.	+	.	ID=final_large_del_995;Note=ILL,82
V	merged_large_deletions	large_deletions	14208000	14208076	.	+	.	ID=final_large_del_996;Note=ILL,77
V	merged_large_deletions	large_deletions	1051892	1052267	.	+	.	ID=final_large_del_997;Note=454_ILL,376
V	merged_large_deletions	large_deletions	17805763	17807375	.	+	.	ID=final_large_del_998;Note=ILL,1613
V	merged_large_deletions	large_deletions	20160256	20160270	.	+	.	ID=final_large_del_999;Note=ILL,15
V	merged_large_deletions	large_deletions	20159858	20159875	.	+	.	ID=final_large_del_1000;Note=ILL,18
V	merged_large_deletions	large_deletions	17493065	17493073	.	+	.	ID=final_large_del_1001;Note=ILL,9
V	merged_large_deletions	large_deletions	3116740	3116987	.	+	.	ID=final_large_del_1002;Note=454_ILL,248
V	merged_large_deletions	large_deletions	4312527	4313770	.	+	.	ID=final_large_del_1003;Note=454_ILL,1244
V	merged_large_deletions	large_deletions	18220578	18220803	.	+	.	ID=final_large_del_1004;Note=ILL,226
V	merged_large_deletions	large_deletions	17604254	17605337	.	+	.	ID=final_large_del_1005;Note=454_ILL,1084
V	merged_large_deletions	large_deletions	20721458	20722086	.	+	.	ID=final_large_del_1006;Note=ILL,629
V	merged_large_deletions	large_deletions	3567165	3567990	.	+	.	ID=final_large_del_1007;Note=ILL,826
V	merged_large_deletions	large_deletions	17137196	17137308	.	+	.	ID=final_large_del_1008;Note=ILL,113
V	merged_large_deletions	large_deletions	20597882	20597915	.	+	.	ID=final_large_del_1009;Note=454_ILL,34
V	merged_large_deletions	large_deletions	2630406	2630590	.	+	.	ID=final_large_del_1010;Note=ILL,185
V	merged_large_deletions	large_deletions	624836	624926	.	+	.	ID=final_large_del_1011;Note=ILL,91
V	merged_large_deletions	large_deletions	15352602	15352701	.	+	.	ID=final_large_del_1012;Note=ILL,100
V	merged_large_deletions	large_deletions	20219292	20219300	.	+	.	ID=final_large_del_1013;Note=454_ILL,9
V	merged_large_deletions	large_deletions	14761624	14761766	.	+	.	ID=final_large_del_1014;Note=ILL,143
V	merged_large_deletions	large_deletions	4879518	4879601	.	+	.	ID=final_large_del_1015;Note=ILL,84
V	merged_large_deletions	large_deletions	6724131	6724194	.	+	.	ID=final_large_del_1016;Note=ILL,64
V	merged_large_deletions	large_deletions	19213000	19213086	.	+	.	ID=final_large_del_1017;Note=ILL,87
V	merged_large_deletions	large_deletions	20475718	20476103	.	+	.	ID=final_large_del_1018;Note=ILL,386
V	merged_large_deletions	large_deletions	18194887	18195354	.	+	.	ID=final_large_del_1019;Note=ILL,468
V	merged_large_deletions	large_deletions	14780256	14780327	.	+	.	ID=final_large_del_1020;Note=ILL,72
V	merged_large_deletions	large_deletions	15675105	15675121	.	+	.	ID=final_large_del_1021;Note=ILL,17
V	merged_large_deletions	large_deletions	972884	972898	.	+	.	ID=final_large_del_1022;Note=ILL,15
V	merged_large_deletions	large_deletions	19477909	19477919	.	+	.	ID=final_large_del_1023;Note=ILL,11
V	merged_large_deletions	large_deletions	8698145	8698208	.	+	.	ID=final_large_del_1024;Note=454_ILL,64
V	merged_large_deletions	large_deletions	20148050	20148065	.	+	.	ID=final_large_del_1025;Note=ILL,16
V	merged_large_deletions	large_deletions	19376529	19376568	.	+	.	ID=final_large_del_1026;Note=ILL,40
V	merged_large_deletions	large_deletions	20472521	20472555	.	+	.	ID=final_large_del_1027;Note=ILL,35
V	merged_large_deletions	large_deletions	9463453	9463525	.	+	.	ID=final_large_del_1028;Note=454_ILL,73
V	merged_large_deletions	large_deletions	15047788	15047861	.	+	.	ID=final_large_del_1029;Note=ILL,74
V	merged_large_deletions	large_deletions	806626	806750	.	+	.	ID=final_large_del_1030;Note=454_ILL,125
V	merged_large_deletions	large_deletions	20297325	20297450	.	+	.	ID=final_large_del_1031;Note=454_ILL,126
V	merged_large_deletions	large_deletions	12630636	12630755	.	+	.	ID=final_large_del_1032;Note=454_ILL,120
V	merged_large_deletions	large_deletions	2685028	2685068	.	+	.	ID=final_large_del_1033;Note=ILL,41
V	merged_large_deletions	large_deletions	19689264	19689294	.	+	.	ID=final_large_del_1034;Note=ILL,31
V	merged_large_deletions	large_deletions	2568018	2568067	.	+	.	ID=final_large_del_1035;Note=454_ILL,50
V	merged_large_deletions	large_deletions	18481405	18481435	.	+	.	ID=final_large_del_1036;Note=454_ILL,31
V	merged_large_deletions	large_deletions	7313114	7313337	.	+	.	ID=final_large_del_1037;Note=ILL,224
V	merged_large_deletions	large_deletions	19525893	19525923	.	+	.	ID=final_large_del_1038;Note=ILL,31
V	merged_large_deletions	large_deletions	17870096	17870125	.	+	.	ID=final_large_del_1039;Note=ILL,30
V	merged_large_deletions	large_deletions	17851114	17851119	.	+	.	ID=final_large_del_1040;Note=ILL,6
V	merged_large_deletions	large_deletions	3609049	3609129	.	+	.	ID=final_large_del_1041;Note=ILL,81
V	merged_large_deletions	large_deletions	15860196	15860232	.	+	.	ID=final_large_del_1042;Note=ILL,37
V	merged_large_deletions	large_deletions	20140813	20141038	.	+	.	ID=final_large_del_1043;Note=ILL,226
V	merged_large_deletions	large_deletions	3006441	3006474	.	+	.	ID=final_large_del_1044;Note=ILL,34
V	merged_large_deletions	large_deletions	1535763	1535860	.	+	.	ID=final_large_del_1045;Note=ILL,98
V	merged_large_deletions	large_deletions	20450342	20450385	.	+	.	ID=final_large_del_1046;Note=454_ILL,44
V	merged_large_deletions	large_deletions	3083112	3083192	.	+	.	ID=final_large_del_1047;Note=ILL,81
V	merged_large_deletions	large_deletions	7644311	7644559	.	+	.	ID=final_large_del_1048;Note=ILL,249
V	merged_large_deletions	large_deletions	1274220	1275146	.	+	.	ID=final_large_del_1049;Note=ILL,927
V	merged_large_deletions	large_deletions	3908703	3908709	.	+	.	ID=final_large_del_1050;Note=ILL,7
V	merged_large_deletions	large_deletions	17178030	17178109	.	+	.	ID=final_large_del_1051;Note=454_ILL,80
V	merged_large_deletions	large_deletions	15165725	15165853	.	+	.	ID=final_large_del_1052;Note=454_ILL,129
V	merged_large_deletions	large_deletions	573097	574023	.	+	.	ID=final_large_del_1053;Note=ILL,927
V	merged_large_deletions	large_deletions	19923804	19923962	.	+	.	ID=final_large_del_1054;Note=454_ILL,159
V	merged_large_deletions	large_deletions	12458500	12458579	.	+	.	ID=final_large_del_1055;Note=454_ILL,80
V	merged_large_deletions	large_deletions	16300823	16300842	.	+	.	ID=final_large_del_1056;Note=ILL,20
V	merged_large_deletions	large_deletions	3864452	3864550	.	+	.	ID=final_large_del_1057;Note=454_ILL,99
V	merged_large_deletions	large_deletions	8661870	8662012	.	+	.	ID=final_large_del_1058;Note=454_ILL,143
V	merged_large_deletions	large_deletions	19051865	19052011	.	+	.	ID=final_large_del_1059;Note=ILL,147
V	merged_large_deletions	large_deletions	13549430	13549472	.	+	.	ID=final_large_del_1060;Note=454_ILL,43
V	merged_large_deletions	large_deletions	19005386	19005424	.	+	.	ID=final_large_del_1061;Note=454_ILL,39
V	merged_large_deletions	large_deletions	775267	775291	.	+	.	ID=final_large_del_1062;Note=ILL,25
V	merged_large_deletions	large_deletions	19995289	19995303	.	+	.	ID=final_large_del_1063;Note=ILL,15
V	merged_large_deletions	large_deletions	14720647	14720712	.	+	.	ID=final_large_del_1064;Note=ILL,66
V	merged_large_deletions	large_deletions	7727497	7727618	.	+	.	ID=final_large_del_1065;Note=ILL,122
V	merged_large_deletions	large_deletions	608396	608425	.	+	.	ID=final_large_del_1066;Note=454_ILL,30
V	merged_large_deletions	large_deletions	16176167	16176172	.	+	.	ID=final_large_del_1067;Note=ILL,6
V	merged_large_deletions	large_deletions	16408860	16408922	.	+	.	ID=final_large_del_1068;Note=ILL,63
V	merged_large_deletions	large_deletions	19294788	19296025	.	+	.	ID=final_large_del_1069;Note=ILL,1238
V	merged_large_deletions	large_deletions	7306684	7306848	.	+	.	ID=final_large_del_1070;Note=ILL,165
V	merged_large_deletions	large_deletions	20198569	20198681	.	+	.	ID=final_large_del_1071;Note=ILL,113
V	merged_large_deletions	large_deletions	17888305	17888381	.	+	.	ID=final_large_del_1072;Note=454_ILL,77
V	merged_large_deletions	large_deletions	15828048	15828080	.	+	.	ID=final_large_del_1073;Note=ILL,33
V	merged_large_deletions	large_deletions	618831	618849	.	+	.	ID=final_large_del_1074;Note=ILL,19
V	merged_large_deletions	large_deletions	16888888	16888931	.	+	.	ID=final_large_del_1075;Note=454_ILL,44
V	merged_large_deletions	large_deletions	17775772	17775849	.	+	.	ID=final_large_del_1076;Note=ILL,78
V	merged_large_deletions	large_deletions	18224479	18224483	.	+	.	ID=final_large_del_1077;Note=ILL,5
V	merged_large_deletions	large_deletions	952007	952057	.	+	.	ID=final_large_del_1078;Note=ILL,51
V	merged_large_deletions	large_deletions	739439	741609	.	+	.	ID=final_large_del_1079;Note=ILL,2171
V	merged_large_deletions	large_deletions	12449374	12449479	.	+	.	ID=final_large_del_1080;Note=454_ILL,106
V	merged_large_deletions	large_deletions	2266263	2266322	.	+	.	ID=final_large_del_1081;Note=ILL,60
V	merged_large_deletions	large_deletions	12643514	12643862	.	+	.	ID=final_large_del_1082;Note=ILL,349
V	merged_large_deletions	large_deletions	20118521	20118585	.	+	.	ID=final_large_del_1083;Note=ILL,65
V	merged_large_deletions	large_deletions	17408236	17408905	.	+	.	ID=final_large_del_1084;Note=ILL,670
V	merged_large_deletions	large_deletions	7397194	7397247	.	+	.	ID=final_large_del_1085;Note=ILL,54
V	merged_large_deletions	large_deletions	3673920	3674504	.	+	.	ID=final_large_del_1086;Note=ILL,585
V	merged_large_deletions	large_deletions	3408122	3408135	.	+	.	ID=final_large_del_1087;Note=ILL,14
V	merged_large_deletions	large_deletions	7215565	7215616	.	+	.	ID=final_large_del_1088;Note=454_ILL,52
V	merged_large_deletions	large_deletions	15055241	15055431	.	+	.	ID=final_large_del_1089;Note=ILL,191
V	merged_large_deletions	large_deletions	16517726	16517740	.	+	.	ID=final_large_del_1090;Note=ILL,15
V	merged_large_deletions	large_deletions	6115165	6115258	.	+	.	ID=final_large_del_1091;Note=454_ILL,94
V	merged_large_deletions	large_deletions	314891	314977	.	+	.	ID=final_large_del_1092;Note=454_ILL,87
V	merged_large_deletions	large_deletions	19806044	19806059	.	+	.	ID=final_large_del_1093;Note=ILL,16
V	merged_large_deletions	large_deletions	4057628	4060567	.	+	.	ID=final_large_del_1094;Note=454_ILL,2940
V	merged_large_deletions	large_deletions	3425238	3425245	.	+	.	ID=final_large_del_1095;Note=ILL,8
V	merged_large_deletions	large_deletions	19313332	19315623	.	+	.	ID=final_large_del_1096;Note=454_ILL,2292
V	merged_large_deletions	large_deletions	17723552	17723597	.	+	.	ID=final_large_del_1097;Note=ILL,46
V	merged_large_deletions	large_deletions	2346635	2347879	.	+	.	ID=final_large_del_1098;Note=ILL,1245
V	merged_large_deletions	large_deletions	2682287	2682314	.	+	.	ID=final_large_del_1099;Note=ILL,28
V	merged_large_deletions	large_deletions	20067543	20067565	.	+	.	ID=final_large_del_1100;Note=ILL,23
V	merged_large_deletions	large_deletions	17742688	17742709	.	+	.	ID=final_large_del_1101;Note=ILL,22
V	merged_large_deletions	large_deletions	15607374	15607522	.	+	.	ID=final_large_del_1102;Note=ILL,149
V	merged_large_deletions	large_deletions	4688348	4688436	.	+	.	ID=final_large_del_1103;Note=ILL,89
V	merged_large_deletions	large_deletions	17851667	17851685	.	+	.	ID=final_large_del_1104;Note=ILL,19
V	merged_large_deletions	large_deletions	7376540	7377602	.	+	.	ID=final_large_del_1105;Note=ILL,1063
V	merged_large_deletions	large_deletions	14206844	14207668	.	+	.	ID=final_large_del_1106;Note=454_ILL,825
V	merged_large_deletions	large_deletions	15436178	15437442	.	+	.	ID=final_large_del_1107;Note=ILL,1265
V	merged_large_deletions	large_deletions	16176274	16176391	.	+	.	ID=final_large_del_1108;Note=454_ILL,118
V	merged_large_deletions	large_deletions	7818349	7818380	.	+	.	ID=final_large_del_1109;Note=ILL,32
V	merged_large_deletions	large_deletions	3576863	3577726	.	+	.	ID=final_large_del_1110;Note=ILL,864
V	merged_large_deletions	large_deletions	16925421	16925548	.	+	.	ID=final_large_del_1111;Note=454_ILL,128
V	merged_large_deletions	large_deletions	10230213	10230344	.	+	.	ID=final_large_del_1112;Note=ILL,132
V	merged_large_deletions	large_deletions	17603270	17603275	.	+	.	ID=final_large_del_1113;Note=ILL,6
V	merged_large_deletions	large_deletions	525216	525224	.	+	.	ID=final_large_del_1114;Note=ILL,9
V	merged_large_deletions	large_deletions	3619079	3619170	.	+	.	ID=final_large_del_1115;Note=ILL,92
V	merged_large_deletions	large_deletions	904869	904890	.	+	.	ID=final_large_del_1116;Note=ILL,22
V	merged_large_deletions	large_deletions	2918588	2918628	.	+	.	ID=final_large_del_1117;Note=ILL,41
V	merged_large_deletions	large_deletions	7416940	7417075	.	+	.	ID=final_large_del_1118;Note=454_ILL,136
V	merged_large_deletions	large_deletions	15695748	15695862	.	+	.	ID=final_large_del_1119;Note=454_ILL,115
V	merged_large_deletions	large_deletions	16932947	16932951	.	+	.	ID=final_large_del_1120;Note=ILL,5
V	merged_large_deletions	large_deletions	5112016	5112070	.	+	.	ID=final_large_del_1121;Note=ILL,55
V	merged_large_deletions	large_deletions	16679955	16684958	.	+	.	ID=final_large_del_1122;Note=454_ILL,5004
V	merged_large_deletions	large_deletions	16956395	16956405	.	+	.	ID=final_large_del_1123;Note=ILL,11
V	merged_large_deletions	large_deletions	17054499	17054635	.	+	.	ID=final_large_del_1124;Note=ILL,137
V	merged_large_deletions	large_deletions	656193	656265	.	+	.	ID=final_large_del_1125;Note=454_ILL,73
V	merged_large_deletions	large_deletions	16670583	16670603	.	+	.	ID=final_large_del_1126;Note=ILL,21
V	merged_large_deletions	large_deletions	17220723	17220782	.	+	.	ID=final_large_del_1127;Note=ILL,60
V	merged_large_deletions	large_deletions	15798014	15798025	.	+	.	ID=final_large_del_1128;Note=ILL,12
V	merged_large_deletions	large_deletions	17850976	17851159	.	+	.	ID=final_large_del_1129;Note=ILL,184
V	merged_large_deletions	large_deletions	17626849	17627293	.	+	.	ID=final_large_del_1130;Note=454_ILL,445
V	merged_large_deletions	large_deletions	19492906	19492920	.	+	.	ID=final_large_del_1131;Note=ILL,15
V	merged_large_deletions	large_deletions	15944724	15944812	.	+	.	ID=final_large_del_1132;Note=ILL,89
V	merged_large_deletions	large_deletions	577439	577495	.	+	.	ID=final_large_del_1133;Note=ILL,57
V	merged_large_deletions	large_deletions	16198239	16198256	.	+	.	ID=final_large_del_1134;Note=ILL,18
V	merged_large_deletions	large_deletions	19596658	19596793	.	+	.	ID=final_large_del_1135;Note=454_ILL,136
V	merged_large_deletions	large_deletions	578529	578716	.	+	.	ID=final_large_del_1136;Note=ILL,188
V	merged_large_deletions	large_deletions	19998533	19998543	.	+	.	ID=final_large_del_1137;Note=ILL,11
V	merged_large_deletions	large_deletions	2734823	2734879	.	+	.	ID=final_large_del_1138;Note=454_ILL,57
V	merged_large_deletions	large_deletions	1766455	1766547	.	+	.	ID=final_large_del_1139;Note=454_ILL,93
V	merged_large_deletions	large_deletions	2262060	2262117	.	+	.	ID=final_large_del_1140;Note=ILL,58
V	merged_large_deletions	large_deletions	3949013	3949724	.	+	.	ID=final_large_del_1141;Note=ILL,712
V	merged_large_deletions	large_deletions	4650483	4650618	.	+	.	ID=final_large_del_1142;Note=454_ILL,136
V	merged_large_deletions	large_deletions	765781	771399	.	+	.	ID=final_large_del_1143;Note=ILL,5619
V	merged_large_deletions	large_deletions	20557771	20557833	.	+	.	ID=final_large_del_1144;Note=454_ILL,63
V	merged_large_deletions	large_deletions	16988202	16988229	.	+	.	ID=final_large_del_1145;Note=ILL,28
V	merged_large_deletions	large_deletions	20000227	20000260	.	+	.	ID=final_large_del_1146;Note=ILL,34
V	merged_large_deletions	large_deletions	2259352	2259371	.	+	.	ID=final_large_del_1147;Note=ILL,20
V	merged_large_deletions	large_deletions	2271941	2271956	.	+	.	ID=final_large_del_1148;Note=ILL,16
V	merged_large_deletions	large_deletions	5331667	5331994	.	+	.	ID=final_large_del_1149;Note=ILL,328
V	merged_large_deletions	large_deletions	2261131	2261217	.	+	.	ID=final_large_del_1150;Note=ILL,87
V	merged_large_deletions	large_deletions	5877622	5877721	.	+	.	ID=final_large_del_1151;Note=454_ILL,100
V	merged_large_deletions	large_deletions	1457257	1458494	.	+	.	ID=final_large_del_1152;Note=ILL,1238
V	merged_large_deletions	large_deletions	7056725	7057974	.	+	.	ID=final_large_del_1153;Note=454_ILL,1250
V	merged_large_deletions	large_deletions	2562875	2564118	.	+	.	ID=final_large_del_1154;Note=ILL,1244
V	merged_large_deletions	large_deletions	18955118	18955436	.	+	.	ID=final_large_del_1155;Note=ILL,319
V	merged_large_deletions	large_deletions	17902601	17903844	.	+	.	ID=final_large_del_1156;Note=ILL,1244
V	merged_large_deletions	large_deletions	1085864	1085924	.	+	.	ID=final_large_del_1157;Note=454_ILL,61
V	merged_large_deletions	large_deletions	17311738	17318653	.	+	.	ID=final_large_del_1158;Note=ILL,6916
V	merged_large_deletions	large_deletions	16291704	16292259	.	+	.	ID=final_large_del_1159;Note=ILL,556
V	merged_large_deletions	large_deletions	16910769	16910783	.	+	.	ID=final_large_del_1160;Note=ILL,15
V	merged_large_deletions	large_deletions	1081977	1082128	.	+	.	ID=final_large_del_1161;Note=ILL,152
V	merged_large_deletions	large_deletions	18065854	18065982	.	+	.	ID=final_large_del_1162;Note=ILL,129
V	merged_large_deletions	large_deletions	15673498	15673846	.	+	.	ID=final_large_del_1163;Note=454_ILL,349
V	merged_large_deletions	large_deletions	7488809	7488879	.	+	.	ID=final_large_del_1164;Note=ILL,71
V	merged_large_deletions	large_deletions	2697458	2697501	.	+	.	ID=final_large_del_1165;Note=ILL,44
V	merged_large_deletions	large_deletions	7321223	7321245	.	+	.	ID=final_large_del_1166;Note=ILL,23
V	merged_large_deletions	large_deletions	10055382	10055399	.	+	.	ID=final_large_del_1167;Note=ILL,18
V	merged_large_deletions	large_deletions	20588018	20588055	.	+	.	ID=final_large_del_1168;Note=ILL,38
V	merged_large_deletions	large_deletions	7644167	7644254	.	+	.	ID=final_large_del_1169;Note=ILL,88
V	merged_large_deletions	large_deletions	143544	143997	.	+	.	ID=final_large_del_1170;Note=454_ILL,454
V	merged_large_deletions	large_deletions	19500206	19500231	.	+	.	ID=final_large_del_1171;Note=ILL,26
V	merged_large_deletions	large_deletions	6414878	6414935	.	+	.	ID=final_large_del_1172;Note=454_ILL,58
V	merged_large_deletions	large_deletions	7763158	7763991	.	+	.	ID=final_large_del_1173;Note=ILL,834
V	merged_large_deletions	large_deletions	19519178	19519227	.	+	.	ID=final_large_del_1174;Note=ILL,50
V	merged_large_deletions	large_deletions	16666957	16667061	.	+	.	ID=final_large_del_1175;Note=ILL,105
V	merged_large_deletions	large_deletions	7602899	7602938	.	+	.	ID=final_large_del_1176;Note=ILL,40
V	merged_large_deletions	large_deletions	17435768	17498562	.	+	.	ID=final_large_del_1177;Note=ILL,62795
V	merged_large_deletions	large_deletions	18576708	18576830	.	+	.	ID=final_large_del_1178;Note=ILL,123
V	merged_large_deletions	large_deletions	3921431	3921554	.	+	.	ID=final_large_del_1179;Note=ILL,124
V	merged_large_deletions	large_deletions	3688397	3688414	.	+	.	ID=final_large_del_1180;Note=ILL,18
V	merged_large_deletions	large_deletions	7641269	7641274	.	+	.	ID=final_large_del_1181;Note=ILL,6
V	merged_large_deletions	large_deletions	18582304	18582405	.	+	.	ID=final_large_del_1182;Note=ILL,102
V	merged_large_deletions	large_deletions	644556	644672	.	+	.	ID=final_large_del_1183;Note=454_ILL,117
V	merged_large_deletions	large_deletions	6476800	6476999	.	+	.	ID=final_large_del_1184;Note=454_ILL,200
V	merged_large_deletions	large_deletions	3868162	3868223	.	+	.	ID=final_large_del_1185;Note=ILL,62
V	merged_large_deletions	large_deletions	15339970	15340012	.	+	.	ID=final_large_del_1186;Note=454_ILL,43
V	merged_large_deletions	large_deletions	14137964	14138009	.	+	.	ID=final_large_del_1187;Note=454_ILL,46
V	merged_large_deletions	large_deletions	20091515	20091639	.	+	.	ID=final_large_del_1188;Note=ILL,125
V	merged_large_deletions	large_deletions	3947244	3947276	.	+	.	ID=final_large_del_1189;Note=ILL,33
V	merged_large_deletions	large_deletions	7597736	7597753	.	+	.	ID=final_large_del_1190;Note=ILL,18
V	merged_large_deletions	large_deletions	941520	941584	.	+	.	ID=final_large_del_1191;Note=454_ILL,65
V	merged_large_deletions	large_deletions	3623526	3624300	.	+	.	ID=final_large_del_1192;Note=ILL,775
V	merged_large_deletions	large_deletions	19135822	19135827	.	+	.	ID=final_large_del_1193;Note=ILL,6
X	merged_large_deletions	large_deletions	4384538	4384595	.	+	.	ID=final_large_del_1194;Note=ILL,58
X	merged_large_deletions	large_deletions	6264660	6264684	.	+	.	ID=final_large_del_1195;Note=ILL,25
X	merged_large_deletions	large_deletions	885219	885334	.	+	.	ID=final_large_del_1196;Note=454_ILL,116
X	merged_large_deletions	large_deletions	5284147	5285756	.	+	.	ID=final_large_del_1197;Note=ILL,1610
X	merged_large_deletions	large_deletions	1401595	1401679	.	+	.	ID=final_large_del_1198;Note=454_ILL,85
X	merged_large_deletions	large_deletions	6756158	6756237	.	+	.	ID=final_large_del_1199;Note=ILL,80
X	merged_large_deletions	large_deletions	10165140	10165262	.	+	.	ID=final_large_del_1200;Note=454_ILL,123
X	merged_large_deletions	large_deletions	321235	322653	.	+	.	ID=final_large_del_1201;Note=ILL,1419
X	merged_large_deletions	large_deletions	2187918	2188063	.	+	.	ID=final_large_del_1202;Note=454_ILL,146
X	merged_large_deletions	large_deletions	7297721	7297809	.	+	.	ID=final_large_del_1203;Note=454_ILL,89
X	merged_large_deletions	large_deletions	9241911	9242050	.	+	.	ID=final_large_del_1204;Note=454_ILL,140
X	merged_large_deletions	large_deletions	2095583	2095657	.	+	.	ID=final_large_del_1205;Note=ILL,75
X	merged_large_deletions	large_deletions	8630580	8630925	.	+	.	ID=final_large_del_1206;Note=454_ILL,346
X	merged_large_deletions	large_deletions	15050828	15050897	.	+	.	ID=final_large_del_1207;Note=454_ILL,70
X	merged_large_deletions	large_deletions	4120281	4120462	.	+	.	ID=final_large_del_1208;Note=454_ILL,182
X	merged_large_deletions	large_deletions	15595627	15595762	.	+	.	ID=final_large_del_1209;Note=ILL,136
X	merged_large_deletions	large_deletions	9843135	9843159	.	+	.	ID=final_large_del_1210;Note=ILL,25
X	merged_large_deletions	large_deletions	2159840	2159902	.	+	.	ID=final_large_del_1211;Note=ILL,63
X	merged_large_deletions	large_deletions	12062242	12062810	.	+	.	ID=final_large_del_1212;Note=454_ILL,569
X	merged_large_deletions	large_deletions	8612342	8612424	.	+	.	ID=final_large_del_1213;Note=454_ILL,83
X	merged_large_deletions	large_deletions	15830457	15830532	.	+	.	ID=final_large_del_1214;Note=454_ILL,76
X	merged_large_deletions	large_deletions	2898809	2898827	.	+	.	ID=final_large_del_1215;Note=ILL,19
X	merged_large_deletions	large_deletions	4076446	4076512	.	+	.	ID=final_large_del_1216;Note=454_ILL,67
X	merged_large_deletions	large_deletions	14820049	14820083	.	+	.	ID=final_large_del_1217;Note=ILL,35
X	merged_large_deletions	large_deletions	13634831	13634913	.	+	.	ID=final_large_del_1218;Note=ILL,83
X	merged_large_deletions	large_deletions	2975389	2975508	.	+	.	ID=final_large_del_1219;Note=454_ILL,120
X	merged_large_deletions	large_deletions	8809975	8810051	.	+	.	ID=final_large_del_1220;Note=454_ILL,77
X	merged_large_deletions	large_deletions	7227250	7227273	.	+	.	ID=final_large_del_1221;Note=ILL,24
X	merged_large_deletions	large_deletions	5522008	5522034	.	+	.	ID=final_large_del_1222;Note=ILL,27
X	merged_large_deletions	large_deletions	8221187	8221809	.	+	.	ID=final_large_del_1223;Note=ILL,623
X	merged_large_deletions	large_deletions	4149568	4149727	.	+	.	ID=final_large_del_1224;Note=ILL,160
X	merged_large_deletions	large_deletions	2324409	2324443	.	+	.	ID=final_large_del_1225;Note=ILL,35
X	merged_large_deletions	large_deletions	180535	180634	.	+	.	ID=final_large_del_1226;Note=ILL,100
X	merged_large_deletions	large_deletions	12383559	12384362	.	+	.	ID=final_large_del_1227;Note=ILL,804
X	merged_large_deletions	large_deletions	1199354	1199374	.	+	.	ID=final_large_del_1228;Note=ILL,21
X	merged_large_deletions	large_deletions	5591016	5591157	.	+	.	ID=final_large_del_1229;Note=ILL,142
X	merged_large_deletions	large_deletions	1909681	1909729	.	+	.	ID=final_large_del_1230;Note=454_ILL,49
X	merged_large_deletions	large_deletions	16171058	16171165	.	+	.	ID=final_large_del_1231;Note=ILL,108
X	merged_large_deletions	large_deletions	1825777	1825814	.	+	.	ID=final_large_del_1232;Note=454_ILL,38
X	merged_large_deletions	large_deletions	1711564	1711755	.	+	.	ID=final_large_del_1233;Note=454_ILL,192
X	merged_large_deletions	large_deletions	8088014	8088043	.	+	.	ID=final_large_del_1234;Note=ILL,30
X	merged_large_deletions	large_deletions	15619314	15619458	.	+	.	ID=final_large_del_1235;Note=454_ILL,145
X	merged_large_deletions	large_deletions	7712725	7712780	.	+	.	ID=final_large_del_1236;Note=ILL,56
X	merged_large_deletions	large_deletions	2207778	2207829	.	+	.	ID=final_large_del_1237;Note=454_ILL,52
X	merged_large_deletions	large_deletions	14382894	14382966	.	+	.	ID=final_large_del_1238;Note=454_ILL,73
X	merged_large_deletions	large_deletions	6067248	6067292	.	+	.	ID=final_large_del_1239;Note=ILL,45
X	merged_large_deletions	large_deletions	4732691	4732809	.	+	.	ID=final_large_del_1240;Note=454_ILL,119
X	merged_large_deletions	large_deletions	13652836	13652949	.	+	.	ID=final_large_del_1241;Note=ILL,114
X	merged_large_deletions	large_deletions	14497219	14497371	.	+	.	ID=final_large_del_1242;Note=454_ILL,153
X	merged_large_deletions	large_deletions	13651180	13651273	.	+	.	ID=final_large_del_1243;Note=ILL,94
X	merged_large_deletions	large_deletions	8619829	8619991	.	+	.	ID=final_large_del_1244;Note=ILL,163
X	merged_large_deletions	large_deletions	12505334	12505396	.	+	.	ID=final_large_del_1245;Note=ILL,63
X	merged_large_deletions	large_deletions	1834246	1834363	.	+	.	ID=final_large_del_1246;Note=454_ILL,118
X	merged_large_deletions	large_deletions	667593	667629	.	+	.	ID=final_large_del_1247;Note=ILL,37
X	merged_large_deletions	large_deletions	1837865	1837888	.	+	.	ID=final_large_del_1248;Note=ILL,24
X	merged_large_deletions	large_deletions	761714	761843	.	+	.	ID=final_large_del_1249;Note=ILL,130
X	merged_large_deletions	large_deletions	1477140	1477254	.	+	.	ID=final_large_del_1250;Note=454_ILL,115
X	merged_large_deletions	large_deletions	14237467	14237476	.	+	.	ID=final_large_del_1251;Note=454_ILL,10
X	merged_large_deletions	large_deletions	13390960	13391029	.	+	.	ID=final_large_del_1252;Note=ILL,70
X	merged_large_deletions	large_deletions	1930890	1940902	.	+	.	ID=final_large_del_1253;Note=454_ILL,10013
X	merged_large_deletions	large_deletions	4488043	4488255	.	+	.	ID=final_large_del_1254;Note=ILL,213
X	merged_large_deletions	large_deletions	14605248	14605362	.	+	.	ID=final_large_del_1255;Note=ILL,115
X	merged_large_deletions	large_deletions	11241111	11241169	.	+	.	ID=final_large_del_1256;Note=ILL,59
X	merged_large_deletions	large_deletions	1915735	1915890	.	+	.	ID=final_large_del_1257;Note=454_ILL,156
X	merged_large_deletions	large_deletions	1879544	1879705	.	+	.	ID=final_large_del_1258;Note=ILL,162
X	merged_large_deletions	large_deletions	7974736	7974786	.	+	.	ID=final_large_del_1259;Note=454_ILL,51
X	merged_large_deletions	large_deletions	1540856	1540897	.	+	.	ID=final_large_del_1260;Note=454_ILL,42
X	merged_large_deletions	large_deletions	4751874	4751996	.	+	.	ID=final_large_del_1261;Note=ILL,123
X	merged_large_deletions	large_deletions	14361906	14361920	.	+	.	ID=final_large_del_1262;Note=ILL,15
X	merged_large_deletions	large_deletions	14467732	14467817	.	+	.	ID=final_large_del_1263;Note=ILL,86
X	merged_large_deletions	large_deletions	5393677	5393701	.	+	.	ID=final_large_del_1264;Note=ILL,25
X	merged_large_deletions	large_deletions	14351975	14352446	.	+	.	ID=final_large_del_1265;Note=ILL,472
X	merged_large_deletions	large_deletions	86362	86435	.	+	.	ID=final_large_del_1266;Note=454_ILL,74
X	merged_large_deletions	large_deletions	14258878	14258994	.	+	.	ID=final_large_del_1267;Note=454_ILL,117
X	merged_large_deletions	large_deletions	3581381	3581759	.	+	.	ID=final_large_del_1268;Note=454_ILL,379
X	merged_large_deletions	large_deletions	14235734	14235756	.	+	.	ID=final_large_del_1269;Note=ILL,23
X	merged_large_deletions	large_deletions	1903936	1903958	.	+	.	ID=final_large_del_1270;Note=ILL,23
X	merged_large_deletions	large_deletions	3612746	3612826	.	+	.	ID=final_large_del_1271;Note=454_ILL,81
X	merged_large_deletions	large_deletions	4347304	4347853	.	+	.	ID=final_large_del_1272;Note=454_ILL,550
X	merged_large_deletions	large_deletions	8283970	8284019	.	+	.	ID=final_large_del_1273;Note=454_ILL,50
X	merged_large_deletions	large_deletions	11894476	11894512	.	+	.	ID=final_large_del_1274;Note=ILL,37
X	merged_large_deletions	large_deletions	14061355	14062671	.	+	.	ID=final_large_del_1275;Note=454_ILL,1317
X	merged_large_deletions	large_deletions	14691408	14691451	.	+	.	ID=final_large_del_1276;Note=ILL,44
X	merged_large_deletions	large_deletions	5088084	5088256	.	+	.	ID=final_large_del_1277;Note=ILL,173
X	merged_large_deletions	large_deletions	1396664	1397912	.	+	.	ID=final_large_del_1278;Note=ILL,1249
X	merged_large_deletions	large_deletions	1540569	1540607	.	+	.	ID=final_large_del_1279;Note=ILL,39
X	merged_large_deletions	large_deletions	14536793	14536963	.	+	.	ID=final_large_del_1280;Note=454_ILL,171
X	merged_large_deletions	large_deletions	14681928	14682120	.	+	.	ID=final_large_del_1281;Note=ILL,193
X	merged_large_deletions	large_deletions	4348562	4348596	.	+	.	ID=final_large_del_1282;Note=454_ILL,35
X	merged_large_deletions	large_deletions	5694221	5694299	.	+	.	ID=final_large_del_1283;Note=454_ILL,79
X	merged_large_deletions	large_deletions	14249108	14249135	.	+	.	ID=final_large_del_1284;Note=ILL,28
X	merged_large_deletions	large_deletions	13372550	13372579	.	+	.	ID=final_large_del_1285;Note=ILL,30
X	merged_large_deletions	large_deletions	6002792	6002912	.	+	.	ID=final_large_del_1286;Note=454_ILL,121
X	merged_large_deletions	large_deletions	6278591	6278692	.	+	.	ID=final_large_del_1287;Note=454_ILL,102
X	merged_large_deletions	large_deletions	5222603	5223885	.	+	.	ID=final_large_del_1288;Note=ILL,1283
X	merged_large_deletions	large_deletions	14885576	14885632	.	+	.	ID=final_large_del_1289;Note=454_ILL,57
X	merged_large_deletions	large_deletions	4826922	4827052	.	+	.	ID=final_large_del_1290;Note=ILL,131
X	merged_large_deletions	large_deletions	4436909	4436921	.	+	.	ID=final_large_del_1291;Note=ILL,13
X	merged_large_deletions	large_deletions	13410457	13411063	.	+	.	ID=final_large_del_1292;Note=454_ILL,607
X	merged_large_deletions	large_deletions	4655788	4655863	.	+	.	ID=final_large_del_1293;Note=454_ILL,76
X	merged_large_deletions	large_deletions	7584138	7584186	.	+	.	ID=final_large_del_1294;Note=454_ILL,49
X	merged_large_deletions	large_deletions	129519	129539	.	+	.	ID=final_large_del_1295;Note=ILL,21
X	merged_large_deletions	large_deletions	5422871	5422902	.	+	.	ID=final_large_del_1296;Note=454_ILL,32
X	merged_large_deletions	large_deletions	16224448	16224531	.	+	.	ID=final_large_del_1297;Note=454_ILL,84
X	merged_large_deletions	large_deletions	4093892	4093965	.	+	.	ID=final_large_del_1298;Note=454_ILL,74
X	merged_large_deletions	large_deletions	14861170	14861183	.	+	.	ID=final_large_del_1299;Note=ILL,14
X	merged_large_deletions	large_deletions	3919482	3919530	.	+	.	ID=final_large_del_1300;Note=ILL,49
X	merged_large_deletions	large_deletions	15553456	15553547	.	+	.	ID=final_large_del_1301;Note=454_ILL,92
X	merged_large_deletions	large_deletions	12901136	12901257	.	+	.	ID=final_large_del_1302;Note=ILL,122
X	merged_large_deletions	large_deletions	8495684	8495712	.	+	.	ID=final_large_del_1303;Note=ILL,29
X	merged_large_deletions	large_deletions	2963577	2963597	.	+	.	ID=final_large_del_1304;Note=ILL,21
X	merged_large_deletions	large_deletions	7870280	7870450	.	+	.	ID=final_large_del_1305;Note=ILL,171
X	merged_large_deletions	large_deletions	16506659	16506714	.	+	.	ID=final_large_del_1306;Note=454_ILL,56
X	merged_large_deletions	large_deletions	1959011	1959025	.	+	.	ID=final_large_del_1307;Note=ILL,15
X	merged_large_deletions	large_deletions	1400540	1400807	.	+	.	ID=final_large_del_1308;Note=ILL,268
X	merged_large_deletions	large_deletions	15916080	15916159	.	+	.	ID=final_large_del_1309;Note=ILL,80
X	merged_large_deletions	large_deletions	12699739	12699830	.	+	.	ID=final_large_del_1310;Note=ILL,92
X	merged_large_deletions	large_deletions	13807428	13808850	.	+	.	ID=final_large_del_1311;Note=454_ILL,1423
X	merged_large_deletions	large_deletions	7292946	7293069	.	+	.	ID=final_large_del_1312;Note=ILL,124
X	merged_large_deletions	large_deletions	3938123	3938579	.	+	.	ID=final_large_del_1313;Note=454_ILL,457
X	merged_large_deletions	large_deletions	53227	54470	.	+	.	ID=final_large_del_1314;Note=ILL,1244
X	merged_large_deletions	large_deletions	1362954	1363095	.	+	.	ID=final_large_del_1315;Note=454_ILL,142
X	merged_large_deletions	large_deletions	5755345	5755580	.	+	.	ID=final_large_del_1316;Note=ILL,236
X	merged_large_deletions	large_deletions	7338890	7338913	.	+	.	ID=final_large_del_1317;Note=ILL,24
X	merged_large_deletions	large_deletions	8945239	8945348	.	+	.	ID=final_large_del_1318;Note=454_ILL,110
X	merged_large_deletions	large_deletions	4106184	4106204	.	+	.	ID=final_large_del_1319;Note=ILL,21
X	merged_large_deletions	large_deletions	7447190	7450083	.	+	.	ID=final_large_del_1320;Note=454_ILL,2894
X	merged_large_deletions	large_deletions	1423658	1423671	.	+	.	ID=final_large_del_1321;Note=ILL,14
X	merged_large_deletions	large_deletions	573143	573167	.	+	.	ID=final_large_del_1322;Note=ILL,25
X	merged_large_deletions	large_deletions	2596206	2596247	.	+	.	ID=final_large_del_1323;Note=454_ILL,42
X	merged_large_deletions	large_deletions	4347182	4347199	.	+	.	ID=final_large_del_1324;Note=ILL,18
X	merged_large_deletions	large_deletions	156161	156177	.	+	.	ID=final_large_del_1325;Note=ILL,17
X	merged_large_deletions	large_deletions	11227705	11228519	.	+	.	ID=final_large_del_1326;Note=ILL,815
X	merged_large_deletions	large_deletions	6088891	6088928	.	+	.	ID=final_large_del_1327;Note=ILL,38
X	merged_large_deletions	large_deletions	14200670	14200802	.	+	.	ID=final_large_del_1328;Note=454_ILL,133
X	merged_large_deletions	large_deletions	5360616	5360678	.	+	.	ID=final_large_del_1329;Note=454_ILL,63
X	merged_large_deletions	large_deletions	15233112	15233312	.	+	.	ID=final_large_del_1330;Note=ILL,201
X	merged_large_deletions	large_deletions	9018371	9018510	.	+	.	ID=final_large_del_1331;Note=454_ILL,140
X	merged_large_deletions	large_deletions	7286801	7286828	.	+	.	ID=final_large_del_1332;Note=ILL,28
X	merged_large_deletions	large_deletions	4370960	4372275	.	+	.	ID=final_large_del_1333;Note=454_ILL,1316
X	merged_large_deletions	large_deletions	8013587	8013616	.	+	.	ID=final_large_del_1334;Note=ILL,30
II	merged_large_deletions	large_deletions	728613	729218	.	+	.	ID=final_large_del_1335;Note=454,606
V	merged_large_deletions	large_deletions	17993705	17993803	.	+	.	ID=final_large_del_1336;Note=454,99
III	merged_large_deletions	large_deletions	12166291	12166486	.	+	.	ID=final_large_del_1337;Note=454,196
I	merged_large_deletions	large_deletions	1523303	1523314	.	+	.	ID=final_large_del_1338;Note=454,12
X	merged_large_deletions	large_deletions	12383559	12384361	.	+	.	ID=final_large_del_1339;Note=454,803
IV	merged_large_deletions	large_deletions	1288622	1289335	.	+	.	ID=final_large_del_1340;Note=454,714
V	merged_large_deletions	large_deletions	3623527	3624300	.	+	.	ID=final_large_del_1341;Note=454,774
IV	merged_large_deletions	large_deletions	12256036	12256142	.	+	.	ID=final_large_del_1342;Note=454,107
I	merged_large_deletions	large_deletions	14107220	14107352	.	+	.	ID=final_large_del_1343;Note=454,133
V	merged_large_deletions	large_deletions	12648606	12648928	.	+	.	ID=final_large_del_1344;Note=454,323
IV	merged_large_deletions	large_deletions	17492018	17493574	.	+	.	ID=final_large_del_1345;Note=454,1557
II	merged_large_deletions	large_deletions	236268	236345	.	+	.	ID=final_large_del_1346;Note=454,78
II	merged_large_deletions	large_deletions	15067807	15067945	.	+	.	ID=final_large_del_1347;Note=454,139
III	merged_large_deletions	large_deletions	970953	970972	.	+	.	ID=final_large_del_1348;Note=454,20
IV	merged_large_deletions	large_deletions	16490337	16490346	.	+	.	ID=final_large_del_1349;Note=454,10
II	merged_large_deletions	large_deletions	7390930	7391852	.	+	.	ID=final_large_del_1350;Note=454,923
I	merged_large_deletions	large_deletions	9082526	9082626	.	+	.	ID=final_large_del_1351;Note=454,101
II	merged_large_deletions	large_deletions	2144288	2146029	.	+	.	ID=final_large_del_1352;Note=454,1742
IV	merged_large_deletions	large_deletions	6350391	6350476	.	+	.	ID=final_large_del_1353;Note=454,86
I	merged_large_deletions	large_deletions	12769954	12769988	.	+	.	ID=final_large_del_1354;Note=454,35
I	merged_large_deletions	large_deletions	9297124	9297343	.	+	.	ID=final_large_del_1355;Note=454,220
III	merged_large_deletions	large_deletions	54139	59307	.	+	.	ID=final_large_del_1356;Note=454,5169
V	merged_large_deletions	large_deletions	3143052	3143065	.	+	.	ID=final_large_del_1357;Note=454,14
III	merged_large_deletions	large_deletions	76187	76217	.	+	.	ID=final_large_del_1358;Note=454,31
V	merged_large_deletions	large_deletions	3731823	3731904	.	+	.	ID=final_large_del_1359;Note=454,82
IV	merged_large_deletions	large_deletions	15170649	15170684	.	+	.	ID=final_large_del_1360;Note=454,36
IV	merged_large_deletions	large_deletions	2030449	2031547	.	+	.	ID=final_large_del_1361;Note=454,1099
V	merged_large_deletions	large_deletions	3520773	3521944	.	+	.	ID=final_large_del_1362;Note=454,1172
IV	merged_large_deletions	large_deletions	14399653	14399903	.	+	.	ID=final_large_del_1363;Note=454,251
IV	merged_large_deletions	large_deletions	14186205	14189977	.	+	.	ID=final_large_del_1364;Note=454,3773
III	merged_large_deletions	large_deletions	7885	7923	.	+	.	ID=final_large_del_1365;Note=454,39
X	merged_large_deletions	large_deletions	6868228	6869141	.	+	.	ID=final_large_del_1366;Note=454,914
II	merged_large_deletions	large_deletions	1671206	1671277	.	+	.	ID=final_large_del_1367;Note=454,72
X	merged_large_deletions	large_deletions	47177	47352	.	+	.	ID=final_large_del_1368;Note=454,176
III	merged_large_deletions	large_deletions	1842199	1842451	.	+	.	ID=final_large_del_1369;Note=454,253
V	merged_large_deletions	large_deletions	2147684	2147714	.	+	.	ID=final_large_del_1370;Note=454,31
X	merged_large_deletions	large_deletions	2990010	2990081	.	+	.	ID=final_large_del_1371;Note=454,72
III	merged_large_deletions	large_deletions	12740595	12740704	.	+	.	ID=final_large_del_1372;Note=454,110
I	merged_large_deletions	large_deletions	13877572	13877748	.	+	.	ID=final_large_del_1373;Note=454,177
V	merged_large_deletions	large_deletions	17650651	17653307	.	+	.	ID=final_large_del_1374;Note=454,2657
V	merged_large_deletions	large_deletions	7656032	7656839	.	+	.	ID=final_large_del_1375;Note=454,808
II	merged_large_deletions	large_deletions	14084355	14084667	.	+	.	ID=final_large_del_1376;Note=454,313
X	merged_large_deletions	large_deletions	14442496	14442609	.	+	.	ID=final_large_del_1377;Note=454,114
I	merged_large_deletions	large_deletions	12075376	12078975	.	+	.	ID=final_large_del_1378;Note=454,3600
X	merged_large_deletions	large_deletions	5232135	5233378	.	+	.	ID=final_large_del_1379;Note=454,1244
III	merged_large_deletions	large_deletions	55676	55687	.	+	.	ID=final_large_del_1380;Note=454,12
II	merged_large_deletions	large_deletions	3428776	3428984	.	+	.	ID=final_large_del_1381;Note=454,209
I	merged_large_deletions	large_deletions	1425898	1425930	.	+	.	ID=final_large_del_1382;Note=454,33
V	merged_large_deletions	large_deletions	17405244	17405278	.	+	.	ID=final_large_del_1383;Note=454,35
II	merged_large_deletions	large_deletions	2081303	2081336	.	+	.	ID=final_large_del_1384;Note=454,34
V	merged_large_deletions	large_deletions	20452264	20452570	.	+	.	ID=final_large_del_1385;Note=454,307
IV	merged_large_deletions	large_deletions	14341426	14341484	.	+	.	ID=final_large_del_1386;Note=454,59
V	merged_large_deletions	large_deletions	15729963	15730246	.	+	.	ID=final_large_del_1387;Note=454,284
II	merged_large_deletions	large_deletions	2060717	2060843	.	+	.	ID=final_large_del_1388;Note=454,127
V	merged_large_deletions	large_deletions	19742716	19742746	.	+	.	ID=final_large_del_1389;Note=454,31
I	merged_large_deletions	large_deletions	11824635	11824739	.	+	.	ID=final_large_del_1390;Note=454,105
V	merged_large_deletions	large_deletions	13884324	13884417	.	+	.	ID=final_large_del_1391;Note=454,94
V	merged_large_deletions	large_deletions	19936392	19936413	.	+	.	ID=final_large_del_1392;Note=454,22
II	merged_large_deletions	large_deletions	784386	785999	.	+	.	ID=final_large_del_1393;Note=454,1614
X	merged_large_deletions	large_deletions	7774056	7774124	.	+	.	ID=final_large_del_1394;Note=454,69
IV	merged_large_deletions	large_deletions	16428953	16429023	.	+	.	ID=final_large_del_1395;Note=454,71
IV	merged_large_deletions	large_deletions	3287412	3287663	.	+	.	ID=final_large_del_1396;Note=454,252
IV	merged_large_deletions	large_deletions	16765420	16765498	.	+	.	ID=final_large_del_1397;Note=454,79
IV	merged_large_deletions	large_deletions	6590938	6591126	.	+	.	ID=final_large_del_1398;Note=454,189
X	merged_large_deletions	large_deletions	17260641	17260745	.	+	.	ID=final_large_del_1399;Note=454,105
II	merged_large_deletions	large_deletions	6082472	6082507	.	+	.	ID=final_large_del_1400;Note=454,36
II	merged_large_deletions	large_deletions	1795374	1795388	.	+	.	ID=final_large_del_1401;Note=454,15
V	merged_large_deletions	large_deletions	20619216	20621038	.	+	.	ID=final_large_del_1402;Note=454,1823
II	merged_large_deletions	large_deletions	12085995	12086033	.	+	.	ID=final_large_del_1403;Note=454,39
V	merged_large_deletions	large_deletions	18983045	18983611	.	+	.	ID=final_large_del_1404;Note=454,567
II	merged_large_deletions	large_deletions	11529380	11529590	.	+	.	ID=final_large_del_1405;Note=454,211
III	merged_large_deletions	large_deletions	2788846	2790322	.	+	.	ID=final_large_del_1406;Note=454,1477
V	merged_large_deletions	large_deletions	1228709	1228722	.	+	.	ID=final_large_del_1407;Note=454,14
V	merged_large_deletions	large_deletions	16240533	16240578	.	+	.	ID=final_large_del_1408;Note=454,46
V	merged_large_deletions	large_deletions	1296555	1296670	.	+	.	ID=final_large_del_1409;Note=454,116
V	merged_large_deletions	large_deletions	20622301	20622313	.	+	.	ID=final_large_del_1410;Note=454,13
IV	merged_large_deletions	large_deletions	15225370	15225947	.	+	.	ID=final_large_del_1411;Note=454,578
X	merged_large_deletions	large_deletions	3128771	3130545	.	+	.	ID=final_large_del_1412;Note=454,1775
V	merged_large_deletions	large_deletions	577827	577895	.	+	.	ID=final_large_del_1413;Note=454,69
IV	merged_large_deletions	large_deletions	5064711	5065010	.	+	.	ID=final_large_del_1414;Note=454,300
X	merged_large_deletions	large_deletions	1782021	1782050	.	+	.	ID=final_large_del_1415;Note=454,30
II	merged_large_deletions	large_deletions	12772133	12772244	.	+	.	ID=final_large_del_1416;Note=454,112
II	merged_large_deletions	large_deletions	14455065	14455099	.	+	.	ID=final_large_del_1417;Note=454,35
V	merged_large_deletions	large_deletions	3006440	3006474	.	+	.	ID=final_large_del_1418;Note=454,35
IV	merged_large_deletions	large_deletions	2549853	2549894	.	+	.	ID=final_large_del_1419;Note=454,42
II	merged_large_deletions	large_deletions	12093327	12093345	.	+	.	ID=final_large_del_1420;Note=454,19
X	merged_large_deletions	large_deletions	14775631	14775879	.	+	.	ID=final_large_del_1421;Note=454,249
V	merged_large_deletions	large_deletions	18244458	18244470	.	+	.	ID=final_large_del_1422;Note=454,13
II	merged_large_deletions	large_deletions	1571321	1572256	.	+	.	ID=final_large_del_1423;Note=454,936
III	merged_large_deletions	large_deletions	114272	114314	.	+	.	ID=final_large_del_1424;Note=454,43
II	merged_large_deletions	large_deletions	467807	467848	.	+	.	ID=final_large_del_1425;Note=454,42
V	merged_large_deletions	large_deletions	7318648	7318682	.	+	.	ID=final_large_del_1426;Note=454,35
IV	merged_large_deletions	large_deletions	2360840	2360993	.	+	.	ID=final_large_del_1427;Note=454,154
I	merged_large_deletions	large_deletions	1126056	1126096	.	+	.	ID=final_large_del_1428;Note=454,41
IV	merged_large_deletions	large_deletions	3790725	3790809	.	+	.	ID=final_large_del_1429;Note=454,85
IV	merged_large_deletions	large_deletions	17098993	17099251	.	+	.	ID=final_large_del_1430;Note=454,259
