# Supplementary material for: Genome-wide variations in a natural isolate of the nematode Caenorhabditis elegans
Source: BMC Genomics. 2014 Apr 2;15:255. doi: 10.1186/1471-2164-15-255 (PMC4023591; doi:10.1186/1471-2164-15-255)
Supplement: Additional file 11 — Deleted transposons. [file 1471-2164-15-255-S11.zip › 1555893604101313_add15.list]

I_11849263_11851603	2341	Tc3Mariner/Tc1	2337	96.8763371844245	0.0
I_185096_188581	3486	TC4DNA transposon	3483	98.4321411073003	0.0
I_13212293_13213535	1243	MARINER2_CEMariner/Tc1	1242	99.1942703670546	0.0
I_11637133_11638416	1284	MARINCE1Mariner/Tc1	1286	98.4140969162996	0.0
I_13740017_13742353	2337	Tc3Mariner/Tc1	2337	97.3042362002567	0.0
I_12401465_12402707	1243	MARINER2_CEMariner/Tc1	1242	99.5535714285714	0.0
I_13532398_13533893	1496	PALTTTAAA3DNA transposon	1503	96.9407265774379	0.0
II_3939312_3941650	2339	Tc3Mariner/Tc1	2337	97.2186563970903	0.0
II_1076030_1081650	5621	MIRAGE1Mirage	5625	98.9805920407763	0.0
II_16021_18357	2337	Tc3Mariner/Tc1	2337	97.0047068891742	0.0
II_478292_480628	2337	Tc3Mariner/Tc1	2337	97.0474967907574	0.0
II_15171874_15173117	1244	MARINER2_CEMariner/Tc1	1242	98.6277873070326	0.0
II_7516605_7518217	1613	TC1Mariner/Tc1	1610	99.505766062603	0.0
II_4051239_4054436	3198	TC5Mariner/Tc1	3171	98.0067694622038	0.0
II_3456155_3457373	1219	MARINER2_CEMariner/Tc1	1242	99.4849785407725	0.0
II_10904405_10905648	1244	MARINER2_CEMariner/Tc1	1242	98.7993138936535	0.0
II_2176053_2176294	242	NPAL5A_CEDNA transposon	237	94.5147679324894	1e-107
II_1031692_1032935	1244	MARINER2_CEMariner/Tc1	1242	99.5535714285714	0.0
III_3859310_3860553	1244	MARINER2_CEMariner/Tc1	1242	99.6428571428571	0.0
III_11605164_11607502	2339	Tc3Mariner/Tc1	2337	96.790757381258	0.0
III_1122882_1124120	1239	MARINER2_CEMariner/Tc1	1242	99.1071428571429	0.0
III_8694272_8696609	2338	Tc3Mariner/Tc1	2337	97.0474967907574	0.0
III_934459_935702	1244	MARINER2_CEMariner/Tc1	1242	99.4642857142857	0.0
III_912927_913119	193	HELITRONY3_CEHelitron	193	99.4818652849741	1e-106
IV_7524332_7525575	1244	MARINER2_CEMariner/Tc1	1242	98.7993138936535	0.0
IV_14545499_14546742	1244	MARINER2_CEMariner/Tc1	1242	99.5535714285714	0.0
IV_1270457_1272795	2339	Tc3Mariner/Tc1	2337	97.0474967907574	0.0
IV_4180215_4184971	4757	Chapaev-1_CEChapaev	4753	99.7571973638571	0.0
IV_1076661_1076901	241	NPAL5A_CEDNA transposon	237	96.2025316455696	1e-117
IV_14012350_14013593	1244	MARINER2_CEMariner/Tc1	1242	99.5535714285714	0.0
IV_14256228_14257471	1244	MARINER2_CEMariner/Tc1	1242	98.8831615120275	0.0
IV_2368325_2371519	3195	TC5Mariner/Tc1	3171	98.3816334211517	0.0
IV_16575802_16577046	1245	MARINER2_CEMariner/Tc1	1242	99.4642857142857	0.0
IV_507685_513308	5624	MIRAGE1Mirage	5625	99.2156862745098	0.0
IV_3498475_3501954	3480	TC4DNA transposon	3483	99.1673605328893	0.0
IV_701902_707527	5626	MIRAGE1Mirage	5625	99.2156862745098	0.0
IV_13815016_13817354	2339	Tc3Mariner/Tc1	2337	96.9619169875909	0.0
IV_11869431_11870673	1243	MARINER2_CEMariner/Tc1	1242	99.5535714285714	0.0
IV_15498658_15499901	1244	MARINER2_CEMariner/Tc1	1242	99.6428571428571	0.0
IV_14116864_14118107	1244	MARINER2_CEMariner/Tc1	1242	99.5535714285714	0.0
IV_2485114_2486725	1612	TC1Mariner/Tc1	1610	99.5881383855025	0.0
IV_16007870_16009112	1243	MARINER2_CEMariner/Tc1	1242	98.6266094420601	0.0
IV_13849784_13851027	1244	MARINER2_CEMariner/Tc1	1242	99.5535714285714	0.0
IV_4715966_4720722	4757	Chapaev-1_CEChapaev	4753	99.7571973638571	0.0
V_12020032_12020955	924	TC1AMariner/Tc1	855	97.4358974358974	0.0
V_20509968_20513491	3524	TC4DNA transposon	3483	99.1673605328893	0.0
V_18764484_18766669	2186	Tc3Mariner/Tc1	2337	97.4251913709116	0.0
V_3048906_3050513	1608	TC6Transposable Element	1603	96.8864468864469	0.0
V_18742594_18743837	1244	MARINER2_CEMariner/Tc1	1242	98.7982832618026	0.0
V_3795211_3796454	1244	MARINER2_CEMariner/Tc1	1242	98.7993138936535	0.0
V_3777338_3777784	447	CELETC2DNA transposon	446	91.7040358744395	1e-167
V_16631323_16632606	1284	MARINCE1Mariner/Tc1	1286	98.7697715289982	0.0
V_16295741_16296984	1244	MARINER2_CEMariner/Tc1	1242	99.5535714285714	0.0
V_17095413_17097751	2339	Tc3Mariner/Tc1	2337	96.790757381258	0.0
V_15300538_15301781	1244	MARINER2_CEMariner/Tc1	1242	99.4642857142857	0.0
V_17805763_17807375	1613	TC1Mariner/Tc1	1610	99.505766062603	0.0
V_4312527_4313770	1244	MARINER2_CEMariner/Tc1	1242	98.2847341337907	0.0
V_2346635_2347879	1245	MARINER2_CEMariner/Tc1	1242	99.6428571428571	0.0
V_17626849_17627293	445	CELETC2DNA transposon	446	90.990990990991	1e-172
V_3949013_3949724	712	DNA-3-1_CEDNA transposon	711	87.4824191279887	0.0
V_765781_771399	5619	MIRAGE1Mirage	5625	99.0196078431373	0.0
V_7056725_7057974	1250	MARINER2_CEMariner/Tc1	1242	98.7135506003431	0.0
V_2562875_2564118	1244	MARINER2_CEMariner/Tc1	1242	99.375	0.0
V_17902601_17903844	1244	MARINER2_CEMariner/Tc1	1242	98.7135506003431	0.0
X_5222603_5223885	1283	MARINCE1Mariner/Tc1	1286	99.1212653778559	0.0
X_53227_54470	1244	MARINER2_CEMariner/Tc1	1242	98.8841201716738	0.0
IV_1288622_1289335	714	PAL5A_CEDNA transposon	792	91.9275123558484	0.0
II_7390930_7391852	923	TC1AMariner/Tc1	855	97.8601997146933	0.0
X_5232135_5233378	1244	MARINER2_CEMariner/Tc1	1242	99.6428571428571	0.0
II_784386_785999	1614	TC1Mariner/Tc1	1610	99.7528830313015	0.0
