# Supplementary material for: Genome-wide variations in a natural isolate of the nematode Caenorhabditis elegans
Source: BMC Genomics. 2014 Apr 2;15:255. doi: 10.1186/1471-2164-15-255 (PMC4023591; doi:10.1186/1471-2164-15-255)
Supplement: Additional file 12 — Type A insertions. [file 1471-2164-15-255-S12.zip › 1555893604101313_add16.gff3]

##gff-version 3
IV	revised_typeA	insertion	13634587	13634588	.	+	.	ID=typeA_1;Note=length:94,seq:TCGAGTTAATTGTATCAACATGGTGAAACAGAAAAAAAATTGTTTCAAAAGTTTTTTTTTATCTGGTTTTTAATAAACTCTTGTTGACTCAAAA
IV	revised_typeA	insertion	4043113	4043114	.	+	.	ID=typeA_2;Note=length:52,seq:TGGATTTTTGAGCAGACTGACGAAAAATGGCCGGAAAAACTGGAAAAACGCC
V	revised_typeA	insertion	7658101	7658102	.	+	.	ID=typeA_3;Note=length:25,seq:CAACTCTTTTTTATTGCGAGAGTCA
II	revised_typeA	insertion	13003117	13003118	.	+	.	ID=typeA_4;Note=length:95,seq:CTAATTTTTGGGTGTTGGCCGAGTATTTAACAATATAATTTAAAAGTTCAAAAAATAATTTGAACGAATTTTACGCAAGAATACAGAAATAGTCG
II	revised_typeA	insertion	1580619	1580620	.	+	.	ID=typeA_5;Note=length:21,seq:AGCGGAGCCAATCGAATCACT
X	revised_typeA	insertion	4295764	4295765	.	+	.	ID=typeA_6;Note=length:136,seq:TATTTTAATAAGCCATGATAGCAGAAAAAAATTAAAAACAAAAATTCAGAAAAAAAAGAAATTTCTAATTTAAAGAGCAAGAAGCCACGATATGGGCGGAACTAGTATTCGCATTATATAATTGCTGCCTAAAATT
III	revised_typeA	insertion	10739476	10739477	.	+	.	ID=typeA_7;Note=length:74,seq:CGTTGCTTTTTCAAAGCTTGCCGTGTCAGGATTGCAAAAATTGGAATTTTCGTCGAAAATTTATTGAAAAACTG
I	revised_typeA	insertion	11968002	11968003	.	+	.	ID=typeA_8;Note=length:74,seq:AAAAATCAATAAACAATAAAAATACAAAAAAACGGGAAACATGTGAAAAATAAGAAATTAAATGGAAACTGAGC
V	revised_typeA	insertion	1948172	1948173	.	+	.	ID=typeA_9;Note=length:60,seq:TTAATTTTTAATAAAACAAAAATAATGGCATAAAATTACCAAACACGTAGAAAAAACGAT
III	revised_typeA	insertion	7321974	7321975	.	+	.	ID=typeA_10;Note=length:97,seq:AGATGTTTCTCTAGTTCTAGATAAATCAATAAAGTAAATTAGTTTTACGCAACAGGTAGGTAATATAAAACAAACAATGTAATATGGAAATAGGTGG
IV	revised_typeA	insertion	4028609	4028610	.	+	.	ID=typeA_11;Note=length:112,seq:CAAATGTTCTAGAATGTTGTTGACTTGCGGAGCTAAAAATAGAACTGGGACCCTCTTGGATTGGATTTCGCAATAATAAAGTCCACGTTATCGAAATTTAGCAATATGATGG
I	revised_typeA	insertion	13677402	13677403	.	+	.	ID=typeA_12;Note=length:288,seq:TGATCAAGTAACACTTTTCTTCTTGCAATTGCCTGTAGTGAACCAATCAACCAACAATCTCCAACATCATTTTGATAAACGTGGAATGGCCATGGATCCCGCCAAATGTGCCATGTGTGGGTTTCGTTCCAATTTAGAGAATATGGTGGAAACTGGTGTGGTGGAATCCATCTAATGGGATCTTCTTCTGTTGGCACATATCCCAGTGAAGTGTCATTAGGTGGAAATTCTTCGTCGAAGAACACTGAGTTGGATCTCCTAAAACAAAAAAATGTAGTTGGATTGTTA
II	revised_typeA	insertion	2866985	2866986	.	+	.	ID=typeA_13;Note=length:102,seq:AGGGATAGGGGATGCTCCCCGTGAAAGCTGAACAAACTCGGAGAGCTGTGGAAAAGGTGTGAACTTCTGAGAATATTGTAGTTTTGGCAATTTTGCATACAA
V	revised_typeA	insertion	16268208	16268209	.	+	.	ID=typeA_14;Note=length:54,seq:AAGACCAAAAATGTCACAATAATTGTAGATTTTAATATTCTCCTTGATACATAG
V	revised_typeA	insertion	562958	562959	.	+	.	ID=typeA_15;Note=length:91,seq:CTTTTTCTTAAAACAAAATCAGAGAAACATCTGTTATTGGGCTTCAAATATCGCAAAGTCAACAAGTGATTCTAAAAATTTCTTCGTTTCC
IV	revised_typeA	insertion	16801608	16801609	.	+	.	ID=typeA_16;Note=length:104,seq:TGGTCTTTGCCTAAAAGTACAAAAGTACAAAAACCATAAAATAAATTAAACTCGCTTAAAAATTAGGGTTTCAAATTGTTTTGTTAAAATGATCAAGTTTTATA
V	revised_typeA	insertion	17075547	17075548	.	+	.	ID=typeA_17;Note=length:58,seq:TGGAACCCGGAAAGTGTCGGGCACTAGTTTTCTGCCAAGAAGACGACAAATTCTAGTT
III	revised_typeA	insertion	46936	46937	.	+	.	ID=typeA_18;Note=length:91,seq:TGATTGTAAGCTGTCTTTTTATGATCTCAGAAACTGATAGGTTAGTGTAATTGAAAAAACAAATTTCAGATTTATTTATTTTTTGTTCCTG
V	revised_typeA	insertion	15627538	15627539	.	+	.	ID=typeA_19;Note=length:40,seq:CTGACGGAATCTATAAATCATTCCAATAGACAACTCTAAA
IV	revised_typeA	insertion	3596106	3596107	.	+	.	ID=typeA_20;Note=length:111,seq:AATTAACTAAGATGTTTTCCACTGCGAAAATCATGATTTCGGTCAATTTTAAGCTGGGAAAATTCGAAATTTCGGTACTTTTTTCGTTGTAAATTGCAAATTCTCAGTCAA
I	revised_typeA	insertion	4232148	4232149	.	+	.	ID=typeA_21;Note=length:47,seq:TTAACCCTGTAGAACTCGGCCATCTAGTCATATTTTGAATTTTTCCA
I	revised_typeA	insertion	12730215	12730216	.	+	.	ID=typeA_22;Note=length:30,seq:CGAATGGCGCAGTGGGAAAATCCTGGGATT
IV	revised_typeA	insertion	16056703	16056704	.	+	.	ID=typeA_23;Note=length:90,seq:CTCACATGTACTTAGGCAAGAAACTCCTAACTTCCAAAACAGGTATTATCAAAATATAAAAAAAATGGTCACACCAAATTTGAATCCAGC
IV	revised_typeA	insertion	15196780	15196781	.	+	.	ID=typeA_24;Note=length:40,seq:TAACTTTTAGAGGATCTATATATTTCCGTGGTTTTTTGAA
V	revised_typeA	insertion	2946852	2946853	.	+	.	ID=typeA_25;Note=length:53,seq:TTTTTGCAAAAAATGTCGACCTGCGATGCTCTTGATTTCTATTATCCAGGATT
II	revised_typeA	insertion	4112433	4112434	.	+	.	ID=typeA_26;Note=length:116,seq:GTAACAGACCTACAAAATTACCAACAAAAAAACAAGTTCTCTTGTACTTTGACAGAAGACACATGTGTAGGCCGGCTTGTAGGCAAGCACGTAGGCATTATAGTGCCTACCTGAAT
V	revised_typeA	insertion	18254742	18254743	.	+	.	ID=typeA_27;Note=length:192,seq:GAGCCATTTTCAACAACTTCAACAGAGGACCTTTAATCGAAATCGGGCTTAATGGCATGCCTCCCTGCTAGAGATAACATGCGACTTCATTATTTTCCTGCTTGTTATCTCTTAGGCCCCCAGAGGGATAATGTCTACGGCGCATCACCATAACAACTCAAATTCTTCCTAAAAATATATAATATAACTTGT
IV	revised_typeA	insertion	2364996	2364997	.	+	.	ID=typeA_28;Note=length:48,seq:TGAAAAACGTGAAAAATCACCGAAATTCGAATATTCTCGATCGAAAAA
III	revised_typeA	insertion	2146372	2146373	.	+	.	ID=typeA_29;Note=length:45,seq:TTTGACCCTGAAAACCTTTTTTCTCGCAAAATTTATGCAAATTCT
III	revised_typeA	insertion	151814	151815	.	+	.	ID=typeA_30;Note=length:101,seq:ATCGGAAAAGACACTGATTCACGGTCTCGTTGGCGATTCTGGAGGTATACTTTGCGGTAAATTATGAGAAGTAAGGAAGAAATTAGCAAGATGGCAAATGC
II	revised_typeA	insertion	4072866	4072867	.	+	.	ID=typeA_31;Note=length:59,seq:ATCATTTCCTCTGTGATTTTGCTTCTTTTTTTTTTTGCATTTTGTTTCCTGAAAAATGA
I	revised_typeA	insertion	1797096	1797097	.	+	.	ID=typeA_32;Note=length:96,seq:ATTCTCGCTGCCGAAAATGGACGAGAAATCTAAATTAATTGAAAATTGGTCCGCGGCGCTATTTTTTGAATTACAACAGACACAACTTGAACTCGA
IV	revised_typeA	insertion	6290473	6290474	.	+	.	ID=typeA_33;Note=length:83,seq:TTTTTCCACATAACTCCAAATAATGCCTAACTTATTTGGGAAATACTTTTTGATTTATTATGATTTGGCACCAACAGCTCCTA
III	revised_typeA	insertion	3072216	3072217	.	+	.	ID=typeA_34;Note=length:68,seq:CGTTTTTTATACCGGAAAATCTAACAAAAATAAGAGTTTCAGAAGGTTTTCAGGATTAAAATCGAGAA
V	revised_typeA	insertion	7770224	7770225	.	+	.	ID=typeA_35;Note=length:147,seq:ACAAATAAAATTAGGGGAGACGACGTCGACCCGTCAAAAATAGTCAATTTTCAATAACAATGGCTACCGCCTTGAATCTTTTTTAATATCGAAGTAGCTTTAAATTTAAATTTAGTTTTTTCCAAGAACTTCGTTCCTTGATCTTTC
III	revised_typeA	insertion	12376889	12376890	.	+	.	ID=typeA_36;Note=length:22,seq:GTGAAATTTAATAAAATTAAAA
V	revised_typeA	insertion	19220207	19220208	.	+	.	ID=typeA_37;Note=length:44,seq:TTGAACTGTTTCAAGGCTGCTTTCAAAGTGTTGTAGTTTCACAC
X	revised_typeA	insertion	8317945	8317946	.	+	.	ID=typeA_38;Note=length:66,seq:AGATCAAGTACAGTTTTCTCGTGTCACAAATGTACTCGACATTTTACTGAAACATGCTATTAGAAT
III	revised_typeA	insertion	12208805	12208806	.	+	.	ID=typeA_39;Note=length:81,seq:GAAATTTTGATTTTGTTTTCTTTCAACTTTAAGCCAAATTTCGGTTAAAATTAAAATTTGACTGACAAAATTCCAAAAAAA
III	revised_typeA	insertion	150033	150034	.	+	.	ID=typeA_40;Note=length:41,seq:CCAAAGAACGCGTGACATCTGAACTTTTTCTATAACACACT
V	revised_typeA	insertion	16667242	16667243	.	+	.	ID=typeA_41;Note=length:62,seq:ATTGTTTAAAATACTATTGGAACAATTGAGAACCAAAATTACACAAAAGGGTAAAAATCGGA
II	revised_typeA	insertion	2077904	2077905	.	+	.	ID=typeA_42;Note=length:159,seq:GAGGGAGCAGGTCCATCATAAACTTTCATCAGAAGAGTTTTTGAATCGTTCATTGTGACGTGCGCCAGGGGCATTTATAACGGAACATGTCGAACAAGAATTGAGGTAGGTATATTCATCGCAAGTGAACTGGAACGTGGAGGAAGGGAGAGGGGTGGG
III	revised_typeA	insertion	8269395	8269396	.	+	.	ID=typeA_43;Note=length:53,seq:AAATCTCAGAAAATGATGCGACGAGGCGCTGAAAATTAATGGAAAATTTGGAG
IV	revised_typeA	insertion	16620300	16620301	.	+	.	ID=typeA_44;Note=length:37,seq:AAGGCTACAACAGGCGAACAACAAAAAGTGTTCAATT
V	revised_typeA	insertion	3433669	3433670	.	+	.	ID=typeA_45;Note=length:19,seq:TGTAAATCTGGTTTCAGTG
II	revised_typeA	insertion	6765192	6765193	.	+	.	ID=typeA_46;Note=length:113,seq:TCTCAAAAAACTAGATATTTTGTAACTTCAGCATTTCAATAAAGTTTGATCATGAAGCAAGAACTCTGAACTTTTTCTATTGGGTAATGGGGTAATCATCCGAAAGAAACAGA
III	revised_typeA	insertion	3594071	3594072	.	+	.	ID=typeA_47;Note=length:36,seq:AAAAATGTGGAGAGTATGCGACTAGGCAGGCAGTCA
X	revised_typeA	insertion	14162584	14162585	.	+	.	ID=typeA_48;Note=length:35,seq:GGCATATTTCAATATATGTATATGAAGAATTAAGC
I	revised_typeA	insertion	14216577	14216578	.	+	.	ID=typeA_49;Note=length:40,seq:CTCCTCCACTCTCTCTGAAACTTCAAGCCTTTATAACTCT
V	revised_typeA	insertion	15776968	15776969	.	+	.	ID=typeA_50;Note=length:121,seq:AAATTATTTAGAAAAATATATCTTATTATACATATTTCTAGAAAAATATAACTAGGCGTGAAGTTGAAATTTTGTGAATAAAAATTAGAGAAAAATCCAAAGTTTAGAGAAAGGTTTTGAA
I	revised_typeA	insertion	12226580	12226581	.	+	.	ID=typeA_51;Note=length:246,seq:GTATCTTAAAAACTAGAAGAGCTACATAAAAGTTACAAAAGACAAAAATGATCAGAAGAAAAATTTTTACATTAAATGAGTTATATTTTCACTATATAATCTTTAAAAACTTTTTTTTTCGTTTTTACTCTTATTTGGAAATCAGATGGATTCCCACAGATATACTTCCGTGTATGAGTCAATATGATATTCTTATGTAAAGTATAAAAATTGCTTTTTTCAAAGTTCACATGCAAACGTGCTGTA
IV	revised_typeA	insertion	16456304	16456305	.	+	.	ID=typeA_52;Note=length:127,seq:TTTAAATATGATTAAATATAGTTGGTTTCTTAGATAGTTCTAGTAAAAATTTTGCTTTGTAAGCTGGGTTTTTCTAGAATATTATTTGAAAAAAAATTTCAAAACTTAATAAAATGTTTAACTCCAT
I	revised_typeA	insertion	12464483	12464484	.	+	.	ID=typeA_53;Note=length:88,seq:TTGCGTCAAGACCTTCTTGATGACATCTATCTTGCCTAGGTTTGCCCAAATTTGGGTCCCACTGCGAGAACCCGGTAGAGTGGGGGTA
II	revised_typeA	insertion	4038016	4038017	.	+	.	ID=typeA_54;Note=length:28,seq:ATTATAGCTTCTCGTGTGCAGTTCCTTG
III	revised_typeA	insertion	10750303	10750304	.	+	.	ID=typeA_55;Note=length:40,seq:GCCGCTACTCACGCGTGGCCACGTGGCACACGTAGCGATT
III	revised_typeA	insertion	13064198	13064199	.	+	.	ID=typeA_56;Note=length:161,seq:CGTTCCCATCAATATTTAACAACTCCATTGACATCCGCACTTTTGCAGGATTCTTTCTGAAATTAGAAGAAGGGTTTCAGACAGACTCCCCAAGGACATTAGATAGGTACACCACGTGACTTGGCTATTTATCAGTGTCTGATCATTCTTGGTAAATACTA
II	revised_typeA	insertion	13674786	13674787	.	+	.	ID=typeA_57;Note=length:47,seq:TTTTTTCAGGTACATTGAATTCTCTGAAACCACATGCTGCCAGGCTG
X	revised_typeA	insertion	2797122	2797123	.	+	.	ID=typeA_58;Note=length:33,seq:GTGCGGCATATGCCGATTGGCACTTTTTCAAAA
IV	revised_typeA	insertion	13202063	13202064	.	+	.	ID=typeA_59;Note=length:35,seq:TATGTTATTGGCAAATAGTACCACTATTTATAGGA
IV	revised_typeA	insertion	3650736	3650737	.	+	.	ID=typeA_60;Note=length:54,seq:TTTAAAATTTGGAGTAATTTTGTTAGTTGAGTGGGCTTACGCATAGAATTTCCT
X	revised_typeA	insertion	14177676	14177677	.	+	.	ID=typeA_61;Note=length:64,seq:ATAACCAAGAATTTAGGGAGTGCACATGCACGCACTGTATAACGCTTCACGTTTTTTTGAATTA
V	revised_typeA	insertion	15969214	15969215	.	+	.	ID=typeA_62;Note=length:71,seq:TTCTTTTAAAAAAATTGACGTCCAATTCAACGCTTGATTTTTTTTTAATTCAAATAAAAATTCATATTTTA
X	revised_typeA	insertion	4374290	4374291	.	+	.	ID=typeA_63;Note=length:54,seq:TTCCCGTATATTTTCTATCTTCTTCTTCTTCGATGAGGATTCGTTTCTCTTCAG
IV	revised_typeA	insertion	972145	972146	.	+	.	ID=typeA_64;Note=length:25,seq:TCAAAATTGTGCTAGCCTGGCCGAT
II	revised_typeA	insertion	2265917	2265918	.	+	.	ID=typeA_65;Note=length:36,seq:GATATAAATATTTCGTTGTTTTCATTTTCAAATCCC
II	revised_typeA	insertion	770990	770991	.	+	.	ID=typeA_66;Note=length:54,seq:CCCTGAAACTGAAATTTGAAGTACTCCCTGAGATCCCAAATTTGAAAAAAATTG
V	revised_typeA	insertion	17361199	17361200	.	+	.	ID=typeA_67;Note=length:55,seq:CGAAATTTGACCTACAATAAAAATCACAGAAACTTGATCAACCTTTAAAGTGCGA
V	revised_typeA	insertion	15962540	15962541	.	+	.	ID=typeA_68;Note=length:89,seq:CCAATTCCTAATCGGAAAAAGCAGATCAGCAAAAACAAGACATGTGTAGTCCCAACCACTACAGCCAAAATGAATACGTGCTCATTTTC
IV	revised_typeA	insertion	1894194	1894195	.	+	.	ID=typeA_69;Note=length:56,seq:GTTCTATCACGTAGCGTTTGCCGAAAAATTACAAATTCATACCAAATAGTATGCTA
II	revised_typeA	insertion	13600923	13600924	.	+	.	ID=typeA_70;Note=length:49,seq:CTCTACAGTTACTCGGTGCTGAAAAGTAAAACTCGGTCAGAAGTTTATA
V	revised_typeA	insertion	16233644	16233645	.	+	.	ID=typeA_71;Note=length:13,seq:CTTTACAGCATCT
II	revised_typeA	insertion	12728995	12728996	.	+	.	ID=typeA_72;Note=length:19,seq:ATTTTTTTTCTTTTTTTTT
IV	revised_typeA	insertion	15823230	15823231	.	+	.	ID=typeA_73;Note=length:65,seq:GTAGTCAGTTAAGATACACCCCGACCAATCAACGATGCTGACTACGCCCACTAGTGTCGCTAATT
X	revised_typeA	insertion	6474548	6474549	.	+	.	ID=typeA_74;Note=length:55,seq:GTGACACGGGTACTGGCTGTCCGCGTTTAAAATATCAAAAATTTCTTTACTAAAA
II	revised_typeA	insertion	13791538	13791539	.	+	.	ID=typeA_75;Note=length:108,seq:GGGAGCTACTCCAAAATCAAATTTCTGTAGCTCATGCTTAATTTTAATTTAATCGAAAAATATTTTCAACTAATAAATTATTTTTTAACTCCTTTTTTTAAAAATATT
IV	revised_typeA	insertion	2849636	2849637	.	+	.	ID=typeA_76;Note=length:82,seq:GTTACACTATTTCAAAGTTTGATGAGCGTGGGAGTGTGGCCAAGGGGGAGAGGGGCAGAGAAACAGATTGCCCTGCACTCTC
V	revised_typeA	insertion	2698182	2698183	.	+	.	ID=typeA_77;Note=length:12,seq:AAGTATGTTTGA
IV	revised_typeA	insertion	13396150	13396151	.	+	.	ID=typeA_78;Note=length:40,seq:CAAAATCGTCAAAAAAGAAGCGTTCTCCTCTAGGAGTACA
III	revised_typeA	insertion	6736592	6736593	.	+	.	ID=typeA_79;Note=length:47,seq:CTTCTTAGAAGAGACTTTAGAAGAGTGGCGAATAGATGAAAATGTGT
X	revised_typeA	insertion	5451524	5451525	.	+	.	ID=typeA_80;Note=length:35,seq:TACCTAGCAATTAAGTTTTCGTCCAACACATTAAT
IV	revised_typeA	insertion	17356984	17356985	.	+	.	ID=typeA_81;Note=length:153,seq:AGCACTCCAACAACGACCACTACAATTCCTACAACAACTCCTACAACAACACCTACGACCACTACAATTCCTACAACAACCCCTACAACAACTGTGAGTTACTGTTTATTCCTTTTTCCATAAACTTATCAGTTACTTAGTTTCTTTTGCAAA
I	revised_typeA	insertion	2804644	2804645	.	+	.	ID=typeA_82;Note=length:26,seq:AGTATCACAATGATATTTTGAAACAG
X	revised_typeA	insertion	14222478	14222479	.	+	.	ID=typeA_83;Note=length:51,seq:GTAGAATCATGGTCACTCTGAAAAAAAATTTCCTATTTTTTGGTGGAACAG
X	revised_typeA	insertion	15583863	15583864	.	+	.	ID=typeA_84;Note=length:106,seq:CATAACCTACATTAGAAGCAAACACCTACTGTTCAGAACTGTTTTAATTGGCTTGGACTACAGAAATTTATCAAATTACAGCATATGAGAACTGGATAACAACACA
V	revised_typeA	insertion	3860347	3860348	.	+	.	ID=typeA_85;Note=length:30,seq:TCAAATATATGACAAAAAGATAGGACAAAA
I	revised_typeA	insertion	266372	266373	.	+	.	ID=typeA_86;Note=length:156,seq:TAAAACTCTAACTTTGCCAGTCAATTTATCTCGTTCCTCTAATTAGAGCAAATGCGACTGCAGGCATGTCATGCACAAATAGAACACGAGAAACACAATTTGCTCCCTTCCGATAAGAGATACTTGAGAGCTTGACCGGTCTAGGGGAGCAGAAGA
V	revised_typeA	insertion	17141679	17141680	.	+	.	ID=typeA_87;Note=length:41,seq:AGATAGCCTGTCCTCATCTTCGTTGCTCCTTGGATTATAGG
III	revised_typeA	insertion	118995	118996	.	+	.	ID=typeA_88;Note=length:50,seq:ACCTAGAAAAAAGTCCAATAAAAAAAATGTACGAAGAGACTGTCAGAGAG
X	revised_typeA	insertion	4057926	4057927	.	+	.	ID=typeA_89;Note=length:49,seq:TTTGGCAGTCTGCAATTAAAAAAAAAATTTATAAAATTCTGGCGATCGC
V	revised_typeA	insertion	17805278	17805279	.	+	.	ID=typeA_90;Note=length:25,seq:CTACATTCGTTTTTCACACATCGGA
V	revised_typeA	insertion	2269764	2269765	.	+	.	ID=typeA_91;Note=length:20,seq:AATTTAAGACCAAGTGCACT
X	revised_typeA	insertion	10892619	10892620	.	+	.	ID=typeA_92;Note=length:56,seq:ATTTGAAAAGTAGCAACTAACAAAACAGTTATTATCACAATGCTGAATTTCTAAAA
IV	revised_typeA	insertion	14065586	14065587	.	+	.	ID=typeA_93;Note=length:58,seq:GCGTTTGCGAATATGATTTTCGAGAGCACCTTGTTTCTGCGTCTCTATAATAACACGT
X	revised_typeA	insertion	4712477	4712478	.	+	.	ID=typeA_94;Note=length:59,seq:GTTATAAAGATTATCAGTTATTATCAGTTATAAAGTTATAAGTTATAAGATATAGTTAT
II	revised_typeA	insertion	13211541	13211542	.	+	.	ID=typeA_95;Note=length:42,seq:CTTCTGCCGTTGTTCAGATTGGGGAACATGAATTCGGATTTC
V	revised_typeA	insertion	3540615	3540616	.	+	.	ID=typeA_96;Note=length:78,seq:AGAAACATGCAACTACGGTCCAAAAAATGGGTAATCTAAGGCGGAAAGAATTTGGGAATAGAGAAAAAATGTTTCGAC
V	revised_typeA	insertion	19404764	19404765	.	+	.	ID=typeA_97;Note=length:12,seq:AATTGTCTTTAA
III	revised_typeA	insertion	12621370	12621371	.	+	.	ID=typeA_98;Note=length:84,seq:AAGAGTGCAGTATGATAGAATAGTGAGGAATGATCGAATATGATCGATTCGATCAAGGAATGTACATGTGGATAATACGTGAAA
X	revised_typeA	insertion	1441389	1441390	.	+	.	ID=typeA_99;Note=length:125,seq:CCGTGAATCGAAAAATATTTTAGTGTGTCGGACGAGCAGTGTCCGACAATTGCCGGGTTTCGTGCGGAATGGGGATCGGCCCACTTTAGAAAGAAGCTTCGACCTCGGTCCTGCAAGTGGGTTGC
II	revised_typeA	insertion	1654496	1654497	.	+	.	ID=typeA_100;Note=length:86,seq:TCCGCAGGATACGGTGATGGCAGCCAAGTCGAAAATTTATTAGCATGTTGCCAGTCAATTTTAATCTTGTATGGCTTGAACTTGCA
I	revised_typeA	insertion	11393241	11393242	.	+	.	ID=typeA_101;Note=length:66,seq:CAGCTCAATTTTGGTGATTTTCAAGCAATTTTCTCAGTTTTAGGGTCAATTTTTCTCGAATTTCTC
III	revised_typeA	insertion	1519465	1519466	.	+	.	ID=typeA_102;Note=length:37,seq:TAGCGAAAAAATCGATTTTTTCGGCGAAAAACTACGA
V	revised_typeA	insertion	18802623	18802624	.	+	.	ID=typeA_103;Note=length:80,seq:GTGATCTTTAACTCATAGACGACCCCTTTAACCACTGCGCCACCAGTGCCCCACGCGTCGCCAGGGAACCCGGCAGCATG
III	revised_typeA	insertion	2656052	2656053	.	+	.	ID=typeA_104;Note=length:100,seq:TTTGCCGATGCACCATGTCCCCGAGAAAAAAAGAGAATATATTTTTGTATTTGTACTCCTCTCGGACAACGATTTTTTGGGTGCCCCCGCCACGTGCCCA
V	revised_typeA	insertion	16180428	16180429	.	+	.	ID=typeA_105;Note=length:31,seq:TTGCTCAAAACGTAACAGACTTTGAAGATCA
II	revised_typeA	insertion	3917773	3917774	.	+	.	ID=typeA_106;Note=length:57,seq:TAAGCCATTGTCATCATTGATGGTAGGAATATCACGTGAATTTTCTTTAAGCGAAGG
III	revised_typeA	insertion	12401217	12401218	.	+	.	ID=typeA_107;Note=length:56,seq:AAACGATTCCCTCCCATTTTCACCGACTTTTAAAAATCTAGCGATACAAATTGTGC
V	revised_typeA	insertion	15731794	15731795	.	+	.	ID=typeA_108;Note=length:120,seq:GTCGAACTCTTTCGAACTTTTTGTCGCACGCTTTCATTTTTCTGACGCGCACTGTCAAAGTCTGTCGACTTTACATCGAACACTATCAATTTTCTATCGCATACTGTCAACTTCCAGGCG
II	revised_typeA	insertion	13744632	13744633	.	+	.	ID=typeA_109;Note=length:28,seq:CAAAATTTCTATAAAAGGTTTTTAAAAA
II	revised_typeA	insertion	2139131	2139132	.	+	.	ID=typeA_110;Note=length:29,seq:CAGTCATACCAGCTGTGTTTTCCGCACGG
V	revised_typeA	insertion	752951	752952	.	+	.	ID=typeA_111;Note=length:78,seq:CAGCCCGCAATATAAAAAATATATTGTTACATTCTGAAAAACATCTTCTGAACAGTACAACGATAAGGAACATTGTTT
V	revised_typeA	insertion	16573064	16573065	.	+	.	ID=typeA_112;Note=length:30,seq:TTGGCAGTTGTCTACTGAAAGTTGCCATAA
II	revised_typeA	insertion	13462542	13462543	.	+	.	ID=typeA_113;Note=length:14,seq:GAACGTGGCTCCGG
II	revised_typeA	insertion	3993752	3993753	.	+	.	ID=typeA_114;Note=length:48,seq:TTTCTGGACTCATTTATCTTGGAGTGATCTTTCCGTTATCGATTATTC
IV	revised_typeA	insertion	4758081	4758082	.	+	.	ID=typeA_115;Note=length:137,seq:TACCGCAAGATGTTTTGACTGAAAATTTAACAATTTATGTGTAAAAATAATTAAAAACACTTATTTCATCGAGAAATTTTAAAGGAACACATTTCAAAATTGACTAATATGTCTTGAAAATAGTCAAAATTGGTATA
V	revised_typeA	insertion	16235159	16235160	.	+	.	ID=typeA_116;Note=length:97,seq:GGTATGGTGTGAGGGGTCTTCATCTCCATTAAAAGCTGAAAATGAATGGAAACAAGTGACGAAAAAATGATTTAGTGCCATCAGTTCTGTATCACGA
V	revised_typeA	insertion	19705829	19705830	.	+	.	ID=typeA_117;Note=length:69,seq:CAGCGTATTACCTACCAACTTGCTATAGTTGCACTGGAAAACAATTTTCATTCTGGAAAATTCAAAAAT
V	revised_typeA	insertion	1504270	1504271	.	+	.	ID=typeA_118;Note=length:41,seq:TTGCATCACATCCTTGGGACACTTGCCCAATAAGTCGAATG
I	revised_typeA	insertion	14752084	14752085	.	+	.	ID=typeA_119;Note=length:81,seq:GCACTTGGCATTTGTCCCACTAATGTCCAAGATGCATAGGTTTGGAAAATTGTCACATAGACGCGTAAACTCGTCTTTTTC
