# Supplementary material for: Genome-wide variations in a natural isolate of the nematode Caenorhabditis elegans
Source: BMC Genomics. 2014 Apr 2;15:255. doi: 10.1186/1471-2164-15-255 (PMC4023591; doi:10.1186/1471-2164-15-255)
Supplement: Additional file 13 — Type B insertions. [file 1471-2164-15-255-S13.zip › 1555893604101313_add17.gff3]

##gff-version 3
I	typeB	insertion	2634179	2634180	.	+	.	ID=typeB_1
X	typeB	insertion	14909231	14909232	.	+	.	ID=typeB_2
V	typeB	insertion	16259127	16259128	.	+	.	ID=typeB_3
IV	typeB	insertion	3448561	3448562	.	+	.	ID=typeB_4
V	typeB	insertion	15219685	15219686	.	+	.	ID=typeB_5
II	typeB	insertion	12272472	12272473	.	+	.	ID=typeB_6
X	typeB	insertion	14689409	14689410	.	+	.	ID=typeB_7
IV	typeB	insertion	15658617	15658618	.	+	.	ID=typeB_8
V	typeB	insertion	10874768	10874769	.	+	.	ID=typeB_9
III	typeB	insertion	5566	5567	.	+	.	ID=typeB_10
II	typeB	insertion	5199498	5199499	.	+	.	ID=typeB_11
I	typeB	insertion	11706783	11706784	.	+	.	ID=typeB_12
IV	typeB	insertion	16880408	16880409	.	+	.	ID=typeB_13
II	typeB	insertion	10934473	10934474	.	+	.	ID=typeB_14
IV	typeB	insertion	8140701	8140702	.	+	.	ID=typeB_15
II	typeB	insertion	3478260	3478261	.	+	.	ID=typeB_16
X	typeB	insertion	14458209	14458210	.	+	.	ID=typeB_17
I	typeB	insertion	12131444	12131445	.	+	.	ID=typeB_18
II	typeB	insertion	5861227	5861228	.	+	.	ID=typeB_19
I	typeB	insertion	14805050	14805051	.	+	.	ID=typeB_20
II	typeB	insertion	4306825	4306826	.	+	.	ID=typeB_21
II	typeB	insertion	7801538	7801539	.	+	.	ID=typeB_22
III	typeB	insertion	2049266	2049267	.	+	.	ID=typeB_23
II	typeB	insertion	780563	780564	.	+	.	ID=typeB_24
V	typeB	insertion	5446073	5446074	.	+	.	ID=typeB_25
I	typeB	insertion	12190591	12190592	.	+	.	ID=typeB_26
IV	typeB	insertion	16418043	16418044	.	+	.	ID=typeB_27
II	typeB	insertion	7930692	7930693	.	+	.	ID=typeB_28
V	typeB	insertion	13977454	13977455	.	+	.	ID=typeB_29
X	typeB	insertion	6211149	6211150	.	+	.	ID=typeB_30
I	typeB	insertion	12183929	12183930	.	+	.	ID=typeB_31
V	typeB	insertion	17814352	17814353	.	+	.	ID=typeB_32
I	typeB	insertion	1215115	1215116	.	+	.	ID=typeB_33
X	typeB	insertion	297759	297760	.	+	.	ID=typeB_34
V	typeB	insertion	20067642	20067643	.	+	.	ID=typeB_35
X	typeB	insertion	16234894	16234895	.	+	.	ID=typeB_36
II	typeB	insertion	13504678	13504679	.	+	.	ID=typeB_37
II	typeB	insertion	12233745	12233746	.	+	.	ID=typeB_38
III	typeB	insertion	171955	171956	.	+	.	ID=typeB_39
IV	typeB	insertion	15979530	15979531	.	+	.	ID=typeB_40
I	typeB	insertion	12129463	12129464	.	+	.	ID=typeB_41
V	typeB	insertion	8947412	8947413	.	+	.	ID=typeB_42
III	typeB	insertion	870483	870484	.	+	.	ID=typeB_43
II	typeB	insertion	2084091	2084092	.	+	.	ID=typeB_44
IV	typeB	insertion	15238373	15238374	.	+	.	ID=typeB_45
V	typeB	insertion	3914489	3914490	.	+	.	ID=typeB_46
X	typeB	insertion	6156108	6156109	.	+	.	ID=typeB_47
I	typeB	insertion	9602347	9602348	.	+	.	ID=typeB_48
IV	typeB	insertion	3733135	3733136	.	+	.	ID=typeB_49
V	typeB	insertion	16262072	16262073	.	+	.	ID=typeB_50
V	typeB	insertion	7150317	7150318	.	+	.	ID=typeB_51
V	typeB	insertion	528150	528151	.	+	.	ID=typeB_52
IV	typeB	insertion	14844662	14844663	.	+	.	ID=typeB_53
V	typeB	insertion	18129462	18129463	.	+	.	ID=typeB_54
III	typeB	insertion	59583	59584	.	+	.	ID=typeB_55
V	typeB	insertion	18541766	18541767	.	+	.	ID=typeB_56
IV	typeB	insertion	3041908	3041909	.	+	.	ID=typeB_57
