# Supplementary material for: Genome-wide variations in a natural isolate of the nematode Caenorhabditis elegans
Source: BMC Genomics. 2014 Apr 2;15:255. doi: 10.1186/1471-2164-15-255 (PMC4023591; doi:10.1186/1471-2164-15-255)
Supplement: Additional file 14 — Deletions associated with type A insertions. [file 1471-2164-15-255-S14.zip › 1555893604101313_add18.gff3]

##gff-version 3
II	final_del_assoc_typeA	compound_variation	13339158	13339453	.	+	.	ID=del_assoc_typeA_1;Note=T,length_1
V	final_del_assoc_typeA	compound_variation	7682382	7682403	.	+	.	ID=del_assoc_typeA_2;Note=AAGC,length_4
IV	final_del_assoc_typeA	compound_variation	1903498	1903562	.	+	.	ID=del_assoc_typeA_3;Note=AAAAGTAATTGTACTCTCACTCAAATT,length_27
I	final_del_assoc_typeA	compound_variation	1083734	1083894	.	+	.	ID=del_assoc_typeA_4;Note=CTGGAATT,length_8
V	final_del_assoc_typeA	compound_variation	18246539	18246581	.	+	.	ID=del_assoc_typeA_5;Note=TTAGACAGTG,length_10
I	final_del_assoc_typeA	compound_variation	1345812	1345859	.	+	.	ID=del_assoc_typeA_6;Note=GT,length_2
V	final_del_assoc_typeA	compound_variation	2269540	2269687	.	+	.	ID=del_assoc_typeA_7;Note=TATCGAATTTTAAACATTTTTCACTAAAAACATTTAAATTAGTGTGAAGCTTAGGTCAATTTCTGAGATCTAGAGAATTTCTAA,length_84
I	final_del_assoc_typeA	compound_variation	11030654	11030787	.	+	.	ID=del_assoc_typeA_8;Note=GGCTTAGGCTTAA,length_13
II	final_del_assoc_typeA	compound_variation	2168929	2169033	.	+	.	ID=del_assoc_typeA_9;Note=GGCGAGACAAGA,length_12
V	final_del_assoc_typeA	compound_variation	15917053	15917066	.	+	.	ID=del_assoc_typeA_10;Note=AAT,length_3
II	final_del_assoc_typeA	compound_variation	14282835	14282890	.	+	.	ID=del_assoc_typeA_11;Note=GAAGAC,length_6
V	final_del_assoc_typeA	compound_variation	17793369	17793475	.	+	.	ID=del_assoc_typeA_12;Note=AGTCATATACTTGATAAGCTATCTTCAATTGTTCACTATTATAACTCCTACATT,length_54
II	final_del_assoc_typeA	compound_variation	4311585	4311612	.	+	.	ID=del_assoc_typeA_13;Note=T,length_1
IV	final_del_assoc_typeA	compound_variation	2226510	2226680	.	+	.	ID=del_assoc_typeA_14;Note=CGATAT,length_6
V	final_del_assoc_typeA	compound_variation	713978	714003	.	+	.	ID=del_assoc_typeA_15;Note=AAAAAAAA,length_8
V	final_del_assoc_typeA	compound_variation	3912358	3912522	.	+	.	ID=del_assoc_typeA_16;Note=AAGTACAAATGGTGGACGATTCATTTTTCAAACGCTATGTAC,length_42
I	final_del_assoc_typeA	compound_variation	2475899	2478185	.	+	.	ID=del_assoc_typeA_17;Note=CTCAG,length_5
IV	final_del_assoc_typeA	compound_variation	14001363	14001486	.	+	.	ID=del_assoc_typeA_18;Note=C,length_1
III	final_del_assoc_typeA	compound_variation	11316147	11316282	.	+	.	ID=del_assoc_typeA_19;Note=G,length_1
X	final_del_assoc_typeA	compound_variation	5744795	5744900	.	+	.	ID=del_assoc_typeA_20;Note=AAAAAATGGTGGGTAACT,length_18
II	final_del_assoc_typeA	compound_variation	2303641	2303690	.	+	.	ID=del_assoc_typeA_21;Note=GATTTTTAAGCTCAAAAA,length_18
V	final_del_assoc_typeA	compound_variation	16924763	16924847	.	+	.	ID=del_assoc_typeA_22;Note=ATAAAAGGCC,length_10
II	final_del_assoc_typeA	compound_variation	1665775	1666128	.	+	.	ID=del_assoc_typeA_23;Note=TTTAAAAAACTGTTACGAATCATGTAAAAAGGAGAC,length_36
V	final_del_assoc_typeA	compound_variation	15662170	15662531	.	+	.	ID=del_assoc_typeA_24;Note=AA,length_2
X	final_del_assoc_typeA	compound_variation	4948657	4948841	.	+	.	ID=del_assoc_typeA_25;Note=C,length_1
I	final_del_assoc_typeA	compound_variation	14605366	14605821	.	+	.	ID=del_assoc_typeA_26;Note=T,length_1
V	final_del_assoc_typeA	compound_variation	16498337	16498352	.	+	.	ID=del_assoc_typeA_27;Note=AAAA,length_4
II	final_del_assoc_typeA	compound_variation	2176058	2176316	.	+	.	ID=del_assoc_typeA_28;Note=AAAATTCAATGTTTTGGTGGTACTGTAGT,length_29
X	final_del_assoc_typeA	compound_variation	4866707	4866800	.	+	.	ID=del_assoc_typeA_29;Note=GTAAG,length_5
V	final_del_assoc_typeA	compound_variation	16851484	16851590	.	+	.	ID=del_assoc_typeA_30;Note=TTTTCAAATTAAAGCCGCGAAATACTTGATATGATACCAAAAACAGTCTACAAATACCCATCCT,length_64
II	final_del_assoc_typeA	compound_variation	12181543	12182125	.	+	.	ID=del_assoc_typeA_31;Note=ATTGCATTGTATATAGAGTACGGCTTTTCGATTG,length_34
IV	final_del_assoc_typeA	compound_variation	3513546	3514036	.	+	.	ID=del_assoc_typeA_32;Note=AACCTTATTGGAACCTTATACCTTATAGGAAATAACCTTATAGGAAATAGCCTT,length_54
X	final_del_assoc_typeA	compound_variation	4424280	4424325	.	+	.	ID=del_assoc_typeA_33;Note=ACCTGA,length_6
I	final_del_assoc_typeA	compound_variation	14383476	14383603	.	+	.	ID=del_assoc_typeA_34;Note=CCATAT,length_6
V	final_del_assoc_typeA	compound_variation	4119762	4119811	.	+	.	ID=del_assoc_typeA_35;Note=A,length_1
X	final_del_assoc_typeA	compound_variation	4576957	4576978	.	+	.	ID=del_assoc_typeA_36;Note=CTA,length_3
IV	final_del_assoc_typeA	compound_variation	1441457	1441470	.	+	.	ID=del_assoc_typeA_37;Note=C,length_1
V	final_del_assoc_typeA	compound_variation	3772779	3772797	.	+	.	ID=del_assoc_typeA_38;Note=C,length_1
V	final_del_assoc_typeA	compound_variation	16215367	16215400	.	+	.	ID=del_assoc_typeA_39;Note=AAAAGAGC,length_8
IV	final_del_assoc_typeA	compound_variation	3956749	3956770	.	+	.	ID=del_assoc_typeA_40;Note=CCTGCC,length_6
X	final_del_assoc_typeA	compound_variation	14201292	14201849	.	+	.	ID=del_assoc_typeA_41;Note=ACAAA,length_5
V	final_del_assoc_typeA	compound_variation	7397198	7397247	.	+	.	ID=del_assoc_typeA_42;Note=GTTATATTTTTCTTGG,length_16
II	final_del_assoc_typeA	compound_variation	1858578	1858593	.	+	.	ID=del_assoc_typeA_43;Note=TTACACG,length_7
V	final_del_assoc_typeA	compound_variation	7616668	7616744	.	+	.	ID=del_assoc_typeA_44;Note=AAAG,length_4
X	final_del_assoc_typeA	compound_variation	14354879	14354968	.	+	.	ID=del_assoc_typeA_45;Note=ATTTACTGGTTCA,length_13
II	final_del_assoc_typeA	compound_variation	12479967	12480055	.	+	.	ID=del_assoc_typeA_46;Note=GTCTTC,length_6
V	final_del_assoc_typeA	compound_variation	15961141	15961209	.	+	.	ID=del_assoc_typeA_47;Note=AGTAGG,length_6
V	final_del_assoc_typeA	compound_variation	10320622	10320658	.	+	.	ID=del_assoc_typeA_48;Note=A,length_1
V	final_del_assoc_typeA	compound_variation	2814195	2814229	.	+	.	ID=del_assoc_typeA_49;Note=AAAACCTGC,length_9
II	final_del_assoc_typeA	compound_variation	2397425	2397473	.	+	.	ID=del_assoc_typeA_50;Note=GTTGTGATTTTTTG,length_14
X	final_del_assoc_typeA	compound_variation	14218637	14218674	.	+	.	ID=del_assoc_typeA_51;Note=ACA,length_3
X	final_del_assoc_typeA	compound_variation	50335	50440	.	+	.	ID=del_assoc_typeA_52;Note=A,length_1
V	final_del_assoc_typeA	compound_variation	3916214	3916230	.	+	.	ID=del_assoc_typeA_53;Note=C,length_1
V	final_del_assoc_typeA	compound_variation	3408186	3408276	.	+	.	ID=del_assoc_typeA_54;Note=TAGAGAGAAACATCTGGTATTCGGAAAGTACGATAAGAATTG,length_42
II	final_del_assoc_typeA	compound_variation	1786472	1786530	.	+	.	ID=del_assoc_typeA_55;Note=GATTACTTGATACT,length_14
IV	final_del_assoc_typeA	compound_variation	2500806	2501164	.	+	.	ID=del_assoc_typeA_56;Note=AACC,length_4
V	final_del_assoc_typeA	compound_variation	15752603	15752619	.	+	.	ID=del_assoc_typeA_57;Note=GAGAGGGGG,length_9
IV	final_del_assoc_typeA	compound_variation	14320022	14320059	.	+	.	ID=del_assoc_typeA_58;Note=T,length_1
X	final_del_assoc_typeA	compound_variation	7828605	7828712	.	+	.	ID=del_assoc_typeA_59;Note=AGA,length_3
III	final_del_assoc_typeA	compound_variation	1385825	1386576	.	+	.	ID=del_assoc_typeA_60;Note=ATGGCTAAGCGG,length_12
V	final_del_assoc_typeA	compound_variation	15957283	15957294	.	+	.	ID=del_assoc_typeA_61;Note=AC,length_2
II	final_del_assoc_typeA	compound_variation	3364185	3364531	.	+	.	ID=del_assoc_typeA_62;Note=TG,length_2
II	final_del_assoc_typeA	compound_variation	14639535	14639651	.	+	.	ID=del_assoc_typeA_63;Note=ATG,length_3
X	final_del_assoc_typeA	compound_variation	4531011	4531753	.	+	.	ID=del_assoc_typeA_64;Note=CTTAAAGTAAAATTACTTACTTAAGTAAAACTTTT,length_35
III	final_del_assoc_typeA	compound_variation	3080515	3081136	.	+	.	ID=del_assoc_typeA_65;Note=TTTTCC,length_6
IV	final_del_assoc_typeA	compound_variation	2328723	2328849	.	+	.	ID=del_assoc_typeA_66;Note=T,length_1
II	final_del_assoc_typeA	compound_variation	2329207	2329345	.	+	.	ID=del_assoc_typeA_67;Note=GAAAATATATAACACAGTCAGGCAGGCAGACATTTTGCT,length_39
II	final_del_assoc_typeA	compound_variation	2837362	2837637	.	+	.	ID=del_assoc_typeA_68;Note=A,length_1
V	final_del_assoc_typeA	compound_variation	19811470	19811502	.	+	.	ID=del_assoc_typeA_69;Note=GTTCCATTTTT,length_11
II	final_del_assoc_typeA	compound_variation	10875701	10875787	.	+	.	ID=del_assoc_typeA_70;Note=AT,length_2
V	final_del_assoc_typeA	compound_variation	15347085	15347140	.	+	.	ID=del_assoc_typeA_71;Note=AAAACATGGC,length_10
II	final_del_assoc_typeA	compound_variation	13744681	13744702	.	+	.	ID=del_assoc_typeA_72;Note=C,length_1
V	final_del_assoc_typeA	compound_variation	19891483	19891514	.	+	.	ID=del_assoc_typeA_73;Note=ATTGTAGAGTTC,length_12
V	final_del_assoc_typeA	compound_variation	3291622	3291700	.	+	.	ID=del_assoc_typeA_74;Note=T,length_1
IV	final_del_assoc_typeA	compound_variation	1604808	1604840	.	+	.	ID=del_assoc_typeA_75;Note=T,length_1
V	final_del_assoc_typeA	compound_variation	20138969	20139006	.	+	.	ID=del_assoc_typeA_76;Note=TCAAA,length_5
II	final_del_assoc_typeA	compound_variation	3676793	3676831	.	+	.	ID=del_assoc_typeA_77;Note=TATGATTCTCCAAA,length_14
III	final_del_assoc_typeA	compound_variation	980803	980910	.	+	.	ID=del_assoc_typeA_78;Note=CGTTGGCCCTTTGTCTGTGACCTCCTCG,length_28
V	final_del_assoc_typeA	compound_variation	16477847	16477884	.	+	.	ID=del_assoc_typeA_79;Note=TCCTCGCACG,length_10
II	final_del_assoc_typeA	compound_variation	8015887	8015933	.	+	.	ID=del_assoc_typeA_80;Note=ATTACATA,length_8
V	final_del_assoc_typeA	compound_variation	20221514	20221524	.	+	.	ID=del_assoc_typeA_81;Note=TT,length_2
IV	final_del_assoc_typeA	compound_variation	9373732	9373793	.	+	.	ID=del_assoc_typeA_82;Note=G,length_1
III	final_del_assoc_typeA	compound_variation	960958	960972	.	+	.	ID=del_assoc_typeA_83;Note=GGT,length_3
II	final_del_assoc_typeA	compound_variation	1577380	1577431	.	+	.	ID=del_assoc_typeA_84;Note=AAATATA,length_7
V	final_del_assoc_typeA	compound_variation	15736357	15736396	.	+	.	ID=del_assoc_typeA_85;Note=AATAGATACAATATT,length_15
V	final_del_assoc_typeA	compound_variation	15941358	15942822	.	+	.	ID=del_assoc_typeA_86;Note=AATTCTAATATTTG,length_14
I	final_del_assoc_typeA	compound_variation	3073214	3073480	.	+	.	ID=del_assoc_typeA_87;Note=AAGTTTTT,length_8
II	final_del_assoc_typeA	compound_variation	1987077	1987236	.	+	.	ID=del_assoc_typeA_88;Note=AAAA,length_4
V	final_del_assoc_typeA	compound_variation	14826808	14826890	.	+	.	ID=del_assoc_typeA_89;Note=AA,length_2
IV	final_del_assoc_typeA	compound_variation	12582928	12583009	.	+	.	ID=del_assoc_typeA_90;Note=TGCA,length_4
X	final_del_assoc_typeA	compound_variation	9023939	9024014	.	+	.	ID=del_assoc_typeA_91;Note=AAAA,length_4
I	final_del_assoc_typeA	compound_variation	1095324	1095561	.	+	.	ID=del_assoc_typeA_92;Note=GTTTGGAAGTTTGAAATCTTCATTTGAA,length_28
V	final_del_assoc_typeA	compound_variation	13578458	13578537	.	+	.	ID=del_assoc_typeA_93;Note=A,length_1
IV	final_del_assoc_typeA	compound_variation	8942067	8942598	.	+	.	ID=del_assoc_typeA_94;Note=C,length_1
V	final_del_assoc_typeA	compound_variation	16850800	16850872	.	+	.	ID=del_assoc_typeA_95;Note=ATT,length_3
II	final_del_assoc_typeA	compound_variation	12366379	12366464	.	+	.	ID=del_assoc_typeA_96;Note=TAC,length_3
I	final_del_assoc_typeA	compound_variation	14917029	14917067	.	+	.	ID=del_assoc_typeA_97;Note=T,length_1
V	final_del_assoc_typeA	compound_variation	18589137	18589541	.	+	.	ID=del_assoc_typeA_98;Note=TTCAAGGTTTT,length_11
III	final_del_assoc_typeA	compound_variation	805320	805339	.	+	.	ID=del_assoc_typeA_99;Note=AG,length_2
V	final_del_assoc_typeA	compound_variation	20555427	20555603	.	+	.	ID=del_assoc_typeA_100;Note=TAATT,length_5
II	final_del_assoc_typeA	compound_variation	12430810	12430910	.	+	.	ID=del_assoc_typeA_101;Note=C,length_1
X	final_del_assoc_typeA	compound_variation	5192446	5192478	.	+	.	ID=del_assoc_typeA_102;Note=GAACT,length_5
I	final_del_assoc_typeA	compound_variation	1111783	1111811	.	+	.	ID=del_assoc_typeA_103;Note=A,length_1
V	final_del_assoc_typeA	compound_variation	6417721	6422174	.	+	.	ID=del_assoc_typeA_104;Note=T,length_1
X	final_del_assoc_typeA	compound_variation	3005610	3005708	.	+	.	ID=del_assoc_typeA_105;Note=G,length_1
I	final_del_assoc_typeA	compound_variation	12762930	12762979	.	+	.	ID=del_assoc_typeA_106;Note=GC,length_2
V	final_del_assoc_typeA	compound_variation	20597513	20597811	.	+	.	ID=del_assoc_typeA_107;Note=CCACCACCTGTTACCCGAAACTGTTACAAAATAAACACCGGCTTAAAACAAGACAAATGGATGTCAGGATTACGAATTCTG,length_81
IV	final_del_assoc_typeA	compound_variation	3942436	3942707	.	+	.	ID=del_assoc_typeA_108;Note=TATAGTAA,length_8
III	final_del_assoc_typeA	compound_variation	1379955	1380085	.	+	.	ID=del_assoc_typeA_109;Note=CCGCCATTGTCACAATTAAT,length_20
V	final_del_assoc_typeA	compound_variation	18758496	18758581	.	+	.	ID=del_assoc_typeA_110;Note=CG,length_2
I	final_del_assoc_typeA	compound_variation	2083512	2083688	.	+	.	ID=del_assoc_typeA_111;Note=CACCTCAAAAATGTTTTCACCTCAAAAAT,length_29
I	final_del_assoc_typeA	compound_variation	3189892	3189929	.	+	.	ID=del_assoc_typeA_112;Note=TTT,length_3
III	final_del_assoc_typeA	compound_variation	61867	62007	.	+	.	ID=del_assoc_typeA_113;Note=TTTA,length_4
V	final_del_assoc_typeA	compound_variation	6669019	6669539	.	+	.	ID=del_assoc_typeA_114;Note=TATATA,length_6
IV	final_del_assoc_typeA	compound_variation	1853387	1853615	.	+	.	ID=del_assoc_typeA_115;Note=G,length_1
V	final_del_assoc_typeA	compound_variation	3947780	3947886	.	+	.	ID=del_assoc_typeA_116;Note=TCTATCTTGTCTTACTACTGTACTTTCAAATTTATTTCCAATTTTAAACCTTTTTGTAGGCCCGTCGTTGGTGTTTC,length_77
V	final_del_assoc_typeA	compound_variation	20578399	20578814	.	+	.	ID=del_assoc_typeA_117;Note=GCAG,length_4
X	final_del_assoc_typeA	compound_variation	2142126	2142175	.	+	.	ID=del_assoc_typeA_118;Note=AA,length_2
V	final_del_assoc_typeA	compound_variation	538006	538021	.	+	.	ID=del_assoc_typeA_119;Note=GCGCTA,length_6
I	final_del_assoc_typeA	compound_variation	1774611	1774671	.	+	.	ID=del_assoc_typeA_120;Note=ATTT,length_4
II	final_del_assoc_typeA	compound_variation	468018	468224	.	+	.	ID=del_assoc_typeA_121;Note=AAAAAA,length_6
II	final_del_assoc_typeA	compound_variation	3311241	3311309	.	+	.	ID=del_assoc_typeA_122;Note=TAACAAGTTAAACT,length_14
I	final_del_assoc_typeA	compound_variation	2408269	2408295	.	+	.	ID=del_assoc_typeA_123;Note=AAATAA,length_6
V	final_del_assoc_typeA	compound_variation	15680359	15680907	.	+	.	ID=del_assoc_typeA_124;Note=TTTTTTT,length_7
I	final_del_assoc_typeA	compound_variation	3025343	3025382	.	+	.	ID=del_assoc_typeA_125;Note=CGGAAAA,length_7
IV	final_del_assoc_typeA	compound_variation	14578129	14578233	.	+	.	ID=del_assoc_typeA_126;Note=T,length_1
X	final_del_assoc_typeA	compound_variation	14220294	14220441	.	+	.	ID=del_assoc_typeA_127;Note=GATTGTTAAATATAGATCGGTAATTTATATCCTGCTTATG,length_40
V	final_del_assoc_typeA	compound_variation	19479418	19479475	.	+	.	ID=del_assoc_typeA_128;Note=CCGCTGTTTCTATGTC,length_16
III	final_del_assoc_typeA	compound_variation	9915960	9916045	.	+	.	ID=del_assoc_typeA_129;Note=CTTCTCAATTTTT,length_13
I	final_del_assoc_typeA	compound_variation	2695475	2695550	.	+	.	ID=del_assoc_typeA_130;Note=AGCTATAGCGGCCGACACCTTG,length_22
V	final_del_assoc_typeA	compound_variation	17711287	17711349	.	+	.	ID=del_assoc_typeA_131;Note=TTTTCGTAT,length_9
III	final_del_assoc_typeA	compound_variation	12305846	12305863	.	+	.	ID=del_assoc_typeA_132;Note=TG,length_2
IV	final_del_assoc_typeA	compound_variation	3083425	3083667	.	+	.	ID=del_assoc_typeA_133;Note=AAC,length_3
III	final_del_assoc_typeA	compound_variation	12946233	12946581	.	+	.	ID=del_assoc_typeA_134;Note=GCAAACAGCCTTATTTCGGCAAACAGCCGGTTTTCTT,length_37
III	final_del_assoc_typeA	compound_variation	11772943	11773009	.	+	.	ID=del_assoc_typeA_135;Note=GAAATTT,length_7
II	final_del_assoc_typeA	compound_variation	13773132	13773208	.	+	.	ID=del_assoc_typeA_136;Note=GGACTAGAATGTGCATGTTTCGACCACCATGTAGGCGTTTTGGCACATCC,length_50
I	final_del_assoc_typeA	compound_variation	11990364	11990807	.	+	.	ID=del_assoc_typeA_137;Note=TCACTC,length_6
III	final_del_assoc_typeA	compound_variation	12559478	12559558	.	+	.	ID=del_assoc_typeA_138;Note=GA,length_2
II	final_del_assoc_typeA	compound_variation	11756736	11756849	.	+	.	ID=del_assoc_typeA_139;Note=TTTTTTTTACGACC,length_14
V	final_del_assoc_typeA	compound_variation	19399551	19399716	.	+	.	ID=del_assoc_typeA_140;Note=ACTGTATAATATTTTGACAT,length_20
V	final_del_assoc_typeA	compound_variation	7346300	7346386	.	+	.	ID=del_assoc_typeA_141;Note=CGAAAAGAAG,length_10
I	final_del_assoc_typeA	compound_variation	13738063	13738198	.	+	.	ID=del_assoc_typeA_142;Note=TGACCGC,length_7
II	final_del_assoc_typeA	compound_variation	2640851	2640915	.	+	.	ID=del_assoc_typeA_143;Note=T,length_1
X	final_del_assoc_typeA	compound_variation	15823826	15824332	.	+	.	ID=del_assoc_typeA_144;Note=G,length_1
II	final_del_assoc_typeA	compound_variation	1993074	1993208	.	+	.	ID=del_assoc_typeA_145;Note=GACGA,length_5
II	final_del_assoc_typeA	compound_variation	1145168	1145202	.	+	.	ID=del_assoc_typeA_146;Note=A,length_1
III	final_del_assoc_typeA	compound_variation	79761	79816	.	+	.	ID=del_assoc_typeA_147;Note=GTTG,length_4
I	final_del_assoc_typeA	compound_variation	1878557	1878570	.	+	.	ID=del_assoc_typeA_148;Note=A,length_1
V	final_del_assoc_typeA	compound_variation	7345275	7345998	.	+	.	ID=del_assoc_typeA_149;Note=AATTGACATTTTATCACCGATTCAACATCTTTACTTTTAAGAATTATTCAAACACTACAAAACTACAAAAATGAATGACACCTATTGTGCACAAACCTTCAAGATTTCTTCAGAATATCTTT,length_122
IV	final_del_assoc_typeA	compound_variation	1266319	1266370	.	+	.	ID=del_assoc_typeA_150;Note=TTGATGTAGCAAAAGGAGGCGATTAAAACATTGATATCGGT,length_41
IV	final_del_assoc_typeA	compound_variation	14928322	14929343	.	+	.	ID=del_assoc_typeA_151;Note=AAATTA,length_6
V	final_del_assoc_typeA	compound_variation	17349564	17349691	.	+	.	ID=del_assoc_typeA_152;Note=GTTACATACAAATATTTATA,length_20
X	final_del_assoc_typeA	compound_variation	7093460	7093530	.	+	.	ID=del_assoc_typeA_153;Note=AAT,length_3
V	final_del_assoc_typeA	compound_variation	9516625	9516747	.	+	.	ID=del_assoc_typeA_154;Note=C,length_1
X	final_del_assoc_typeA	compound_variation	14237400	14237436	.	+	.	ID=del_assoc_typeA_155;Note=T,length_1
III	final_del_assoc_typeA	compound_variation	1377690	1377825	.	+	.	ID=del_assoc_typeA_156;Note=AATTTGTATATT,length_12
V	final_del_assoc_typeA	compound_variation	16257134	16257162	.	+	.	ID=del_assoc_typeA_157;Note=ATTA,length_4
III	final_del_assoc_typeA	compound_variation	1896840	1896906	.	+	.	ID=del_assoc_typeA_158;Note=C,length_1
I	final_del_assoc_typeA	compound_variation	11934808	11934935	.	+	.	ID=del_assoc_typeA_159;Note=GCCT,length_4
V	final_del_assoc_typeA	compound_variation	547488	547628	.	+	.	ID=del_assoc_typeA_160;Note=TTTCATATAAGAATATTTGGACAACTTCATCAGACTCTTAAAAATTAGGAATTA,length_54
V	final_del_assoc_typeA	compound_variation	10698237	10698318	.	+	.	ID=del_assoc_typeA_161;Note=T,length_1
II	final_del_assoc_typeA	compound_variation	4783397	4783449	.	+	.	ID=del_assoc_typeA_162;Note=AA,length_2
III	final_del_assoc_typeA	compound_variation	944303	944332	.	+	.	ID=del_assoc_typeA_163;Note=AGACTTG,length_7
III	final_del_assoc_typeA	compound_variation	51942	52064	.	+	.	ID=del_assoc_typeA_164;Note=GGCGAAAAATAACACAGAAAATAGTTTTTCCACTGAAAATTATAATTTTCACAGTTTTCATGATGCAATTCA,length_72
V	final_del_assoc_typeA	compound_variation	16191653	16191930	.	+	.	ID=del_assoc_typeA_165;Note=ATACA,length_5
V	final_del_assoc_typeA	compound_variation	5192098	5192215	.	+	.	ID=del_assoc_typeA_166;Note=GAAAAATTCGAATATCAT,length_18
V	final_del_assoc_typeA	compound_variation	15956126	15956245	.	+	.	ID=del_assoc_typeA_167;Note=ACAATCAT,length_8
I	final_del_assoc_typeA	compound_variation	907806	907926	.	+	.	ID=del_assoc_typeA_168;Note=GGCTATTT,length_8
V	final_del_assoc_typeA	compound_variation	19196558	19196719	.	+	.	ID=del_assoc_typeA_169;Note=CA,length_2
I	final_del_assoc_typeA	compound_variation	1107140	1107220	.	+	.	ID=del_assoc_typeA_170;Note=GGTATAGAA,length_9
I	final_del_assoc_typeA	compound_variation	13251817	13252326	.	+	.	ID=del_assoc_typeA_171;Note=ATGTTTTTTGTTCCATTT,length_18
V	final_del_assoc_typeA	compound_variation	3172606	3173514	.	+	.	ID=del_assoc_typeA_172;Note=AAAAGTTATTTCTCGCCGAATTTCATTCTCTATCTCTGAAG,length_41
II	final_del_assoc_typeA	compound_variation	14986230	14986570	.	+	.	ID=del_assoc_typeA_173;Note=T,length_1
X	final_del_assoc_typeA	compound_variation	3192257	3192371	.	+	.	ID=del_assoc_typeA_174;Note=T,length_1
IV	final_del_assoc_typeA	compound_variation	6291546	6291616	.	+	.	ID=del_assoc_typeA_175;Note=TAGCGG,length_6
V	final_del_assoc_typeA	compound_variation	15833790	15833838	.	+	.	ID=del_assoc_typeA_176;Note=GCGAAAACAATT,length_12
II	final_del_assoc_typeA	compound_variation	15204541	15204659	.	+	.	ID=del_assoc_typeA_177;Note=GAAAATAT,length_8
V	final_del_assoc_typeA	compound_variation	20464005	20464269	.	+	.	ID=del_assoc_typeA_178;Note=AAA,length_3
III	final_del_assoc_typeA	compound_variation	1378035	1378745	.	+	.	ID=del_assoc_typeA_179;Note=TTACTGAATA,length_10
III	final_del_assoc_typeA	compound_variation	1299510	1299616	.	+	.	ID=del_assoc_typeA_180;Note=G,length_1
II	final_del_assoc_typeA	compound_variation	12122744	12123213	.	+	.	ID=del_assoc_typeA_181;Note=C,length_1
IV	final_del_assoc_typeA	compound_variation	1300790	1301045	.	+	.	ID=del_assoc_typeA_182;Note=GAAATAT,length_7
V	final_del_assoc_typeA	compound_variation	15942937	15943041	.	+	.	ID=del_assoc_typeA_183;Note=CC,length_2
V	final_del_assoc_typeA	compound_variation	3576654	3576752	.	+	.	ID=del_assoc_typeA_184;Note=GCAGC,length_5
V	final_del_assoc_typeA	compound_variation	713278	713896	.	+	.	ID=del_assoc_typeA_185;Note=CGATACCATCACCCCTCCAAAAATTTGATATTTGAAAATTAAA,length_43
V	final_del_assoc_typeA	compound_variation	16953611	16953652	.	+	.	ID=del_assoc_typeA_186;Note=CTGCCCATGTATA,length_13
II	final_del_assoc_typeA	compound_variation	2178197	2178331	.	+	.	ID=del_assoc_typeA_187;Note=ATT,length_3
III	final_del_assoc_typeA	compound_variation	11809981	11810101	.	+	.	ID=del_assoc_typeA_188;Note=TTTG,length_4
II	final_del_assoc_typeA	compound_variation	1666558	1666601	.	+	.	ID=del_assoc_typeA_189;Note=TGATCCAT,length_8
I	final_del_assoc_typeA	compound_variation	20106	20163	.	+	.	ID=del_assoc_typeA_190;Note=TC,length_2
III	final_del_assoc_typeA	compound_variation	11399312	11399445	.	+	.	ID=del_assoc_typeA_191;Note=TT,length_2
V	final_del_assoc_typeA	compound_variation	10648160	10648231	.	+	.	ID=del_assoc_typeA_192;Note=AGAAG,length_5
III	final_del_assoc_typeA	compound_variation	31938	32130	.	+	.	ID=del_assoc_typeA_193;Note=AATGTTTCTAGAAATTTCCCCCCCTATATAT,length_31
V	final_del_assoc_typeA	compound_variation	560970	561174	.	+	.	ID=del_assoc_typeA_194;Note=CTTTTAATATGATTGTCAAAAAATGCTG,length_28
V	final_del_assoc_typeA	compound_variation	16236183	16236219	.	+	.	ID=del_assoc_typeA_195;Note=A,length_1
V	final_del_assoc_typeA	compound_variation	16082780	16082891	.	+	.	ID=del_assoc_typeA_196;Note=GT,length_2
III	final_del_assoc_typeA	compound_variation	10054077	10054313	.	+	.	ID=del_assoc_typeA_197;Note=ATA,length_3
I	final_del_assoc_typeA	compound_variation	3111711	3111733	.	+	.	ID=del_assoc_typeA_198;Note=A,length_1
II	final_del_assoc_typeA	compound_variation	3312901	3312940	.	+	.	ID=del_assoc_typeA_199;Note=AAAAA,length_5
III	final_del_assoc_typeA	compound_variation	11988542	11988884	.	+	.	ID=del_assoc_typeA_200;Note=AAAAAAA,length_7
I	final_del_assoc_typeA	compound_variation	13305192	13305274	.	+	.	ID=del_assoc_typeA_201;Note=GATTA,length_5
V	final_del_assoc_typeA	compound_variation	16175182	16175212	.	+	.	ID=del_assoc_typeA_202;Note=T,length_1
V	final_del_assoc_typeA	compound_variation	16884519	16884565	.	+	.	ID=del_assoc_typeA_203;Note=AAC,length_3
III	final_del_assoc_typeA	compound_variation	1405772	1405887	.	+	.	ID=del_assoc_typeA_204;Note=GCG,length_3
II	final_del_assoc_typeA	compound_variation	1786370	1786394	.	+	.	ID=del_assoc_typeA_205;Note=CCAGCTGCC,length_9
IV	final_del_assoc_typeA	compound_variation	16621080	16621103	.	+	.	ID=del_assoc_typeA_206;Note=CA,length_2
IV	final_del_assoc_typeA	compound_variation	14406338	14406450	.	+	.	ID=del_assoc_typeA_207;Note=TTTTTT,length_6
II	final_del_assoc_typeA	compound_variation	15088300	15088366	.	+	.	ID=del_assoc_typeA_208;Note=TTT,length_3
III	final_del_assoc_typeA	compound_variation	1372086	1372723	.	+	.	ID=del_assoc_typeA_209;Note=ATAAACATTTTCTGTCAGAATTTTAAAATTATTCGGTTCTGGGTTACGCGATATTTTTACAACCCAAGCACAACTAAAAAGTGTAATATCGC,length_92
V	final_del_assoc_typeA	compound_variation	15837397	15837425	.	+	.	ID=del_assoc_typeA_210;Note=CTGATTTTT,length_9
V	final_del_assoc_typeA	compound_variation	7603090	7603144	.	+	.	ID=del_assoc_typeA_211;Note=CACTTACAAGTTAGA,length_15
V	final_del_assoc_typeA	compound_variation	15933462	15933483	.	+	.	ID=del_assoc_typeA_212;Note=TGCACTGG,length_8
V	final_del_assoc_typeA	compound_variation	16924421	16924507	.	+	.	ID=del_assoc_typeA_213;Note=CGACAAATTTG,length_11
X	final_del_assoc_typeA	compound_variation	7970494	7971056	.	+	.	ID=del_assoc_typeA_214;Note=AAT,length_3
III	final_del_assoc_typeA	compound_variation	151435	151503	.	+	.	ID=del_assoc_typeA_215;Note=G,length_1
I	final_del_assoc_typeA	compound_variation	13709597	13709688	.	+	.	ID=del_assoc_typeA_216;Note=AAAATATCTTAAAATATCTGT,length_21
IV	final_del_assoc_typeA	compound_variation	15448336	15448595	.	+	.	ID=del_assoc_typeA_217;Note=TTTTAAAATCTTCT,length_14
IV	final_del_assoc_typeA	compound_variation	14651453	14651539	.	+	.	ID=del_assoc_typeA_218;Note=ACTTTAAT,length_8
IV	final_del_assoc_typeA	compound_variation	221381	221404	.	+	.	ID=del_assoc_typeA_219;Note=GTGG,length_4
V	final_del_assoc_typeA	compound_variation	17269499	17271334	.	+	.	ID=del_assoc_typeA_220;Note=GTTTTGCCAATTTCACCTATTACCATAGCATCTTTAGCTTTTCATATTCTCAATTGAAAGCCAGTCAGAAATCTGGCGAATTTATTCTGTATTACAGAACTTGAAGAAAGTTCGAAGTT,length_119
V	final_del_assoc_typeA	compound_variation	17339308	17339339	.	+	.	ID=del_assoc_typeA_221;Note=CAA,length_3
II	final_del_assoc_typeA	compound_variation	438959	439033	.	+	.	ID=del_assoc_typeA_222;Note=A,length_1
V	final_del_assoc_typeA	compound_variation	5643714	5643764	.	+	.	ID=del_assoc_typeA_223;Note=C,length_1
V	final_del_assoc_typeA	compound_variation	12866668	12866691	.	+	.	ID=del_assoc_typeA_224;Note=TT,length_2
I	final_del_assoc_typeA	compound_variation	1607162	1607442	.	+	.	ID=del_assoc_typeA_225;Note=GAAATT,length_6
V	final_del_assoc_typeA	compound_variation	7592872	7592952	.	+	.	ID=del_assoc_typeA_226;Note=GTCAAATT,length_8
II	final_del_assoc_typeA	compound_variation	2061090	2061117	.	+	.	ID=del_assoc_typeA_227;Note=GC,length_2
II	final_del_assoc_typeA	compound_variation	2399625	2399698	.	+	.	ID=del_assoc_typeA_228;Note=GAACCCGAGTTAACGGGACCACCAGTAGGTCAACCTTAATCTTATAAATTCAGTGCAAAATTCTTGAGTTA,length_71
IV	final_del_assoc_typeA	compound_variation	2711680	2711703	.	+	.	ID=del_assoc_typeA_229;Note=T,length_1
III	final_del_assoc_typeA	compound_variation	12333349	12333361	.	+	.	ID=del_assoc_typeA_230;Note=A,length_1
V	final_del_assoc_typeA	compound_variation	3408576	3408734	.	+	.	ID=del_assoc_typeA_231;Note=TCAAAACCAAAAACAAACCTTTTATCATAGCAAGAAAATTGTTTCACA,length_48
II	final_del_assoc_typeA	compound_variation	13641099	13641282	.	+	.	ID=del_assoc_typeA_232;Note=TGTAAAAGTCT,length_11
III	final_del_assoc_typeA	compound_variation	1393056	1393099	.	+	.	ID=del_assoc_typeA_233;Note=T,length_1
V	final_del_assoc_typeA	compound_variation	987723	988166	.	+	.	ID=del_assoc_typeA_234;Note=AA,length_2
V	final_del_assoc_typeA	compound_variation	20718291	20718458	.	+	.	ID=del_assoc_typeA_235;Note=GC,length_2
V	final_del_assoc_typeA	compound_variation	2288768	2289170	.	+	.	ID=del_assoc_typeA_236;Note=TC,length_2
IV	final_del_assoc_typeA	compound_variation	2705245	2705733	.	+	.	ID=del_assoc_typeA_237;Note=T,length_1
III	final_del_assoc_typeA	compound_variation	5747242	5747328	.	+	.	ID=del_assoc_typeA_238;Note=AAGGCTCGGCTTTTCGAGAGGCTCGGCTTTTCGTCACTTTCACACTTTCG,length_50
I	final_del_assoc_typeA	compound_variation	2012014	2012287	.	+	.	ID=del_assoc_typeA_239;Note=TTTTTTCTTGAAATTTG,length_17
V	final_del_assoc_typeA	compound_variation	691474	691603	.	+	.	ID=del_assoc_typeA_240;Note=CTGCCCGTTTGCACTTGGATTTCAAA,length_26
V	final_del_assoc_typeA	compound_variation	2587805	2587858	.	+	.	ID=del_assoc_typeA_241;Note=TTTAGTAATTTTAGTAACATATTCGCTGTATTGACA,length_36
V	final_del_assoc_typeA	compound_variation	20223773	20223922	.	+	.	ID=del_assoc_typeA_242;Note=CACTTGAGCACTTTTTTC,length_18
IV	final_del_assoc_typeA	compound_variation	2292648	2292680	.	+	.	ID=del_assoc_typeA_243;Note=GA,length_2
V	final_del_assoc_typeA	compound_variation	17340799	17341707	.	+	.	ID=del_assoc_typeA_244;Note=AAAC,length_4
V	final_del_assoc_typeA	compound_variation	16492475	16492621	.	+	.	ID=del_assoc_typeA_245;Note=AATATTCCAAAAGAATTTTAAAAAATCAGCAAATATTTAGGAATCTTTTAGAAAATTTCAAAATAATTAGCATAA,length_75
V	final_del_assoc_typeA	compound_variation	14566286	14566366	.	+	.	ID=del_assoc_typeA_246;Note=T,length_1
V	final_del_assoc_typeA	compound_variation	15724767	15724786	.	+	.	ID=del_assoc_typeA_247;Note=CTTTGATTA,length_9
IV	final_del_assoc_typeA	compound_variation	6545396	6545461	.	+	.	ID=del_assoc_typeA_248;Note=C,length_1
II	final_del_assoc_typeA	compound_variation	2647376	2647534	.	+	.	ID=del_assoc_typeA_249;Note=GG,length_2
X	final_del_assoc_typeA	compound_variation	8767207	8767348	.	+	.	ID=del_assoc_typeA_250;Note=TATATATATTGATTTCTGTACTTGCAAGAAA,length_31
V	final_del_assoc_typeA	compound_variation	17263431	17263449	.	+	.	ID=del_assoc_typeA_251;Note=A,length_1
V	final_del_assoc_typeA	compound_variation	2584468	2584690	.	+	.	ID=del_assoc_typeA_252;Note=TTTCAGAATTCATAGAAAGTGTTTAGTTGCTTTTTATGTAGATAGTAGTTTGTAATATAAAATACGTAATTTGTAGTTTGTGGTTTATA,length_89
I	final_del_assoc_typeA	compound_variation	2334020	2334121	.	+	.	ID=del_assoc_typeA_253;Note=AACTC,length_5
II	final_del_assoc_typeA	compound_variation	1839901	1839959	.	+	.	ID=del_assoc_typeA_254;Note=CACTATTTATTTTAATGATCCCATGATACTATGTAATTACTAAATA,length_46
II	final_del_assoc_typeA	compound_variation	3361495	3361575	.	+	.	ID=del_assoc_typeA_255;Note=TTCGAGATATTTCAGAGCA,length_19
II	final_del_assoc_typeA	compound_variation	1833585	1833623	.	+	.	ID=del_assoc_typeA_256;Note=AAAAAATACAAATACAAAGGAAAATGATTTG,length_31
I	final_del_assoc_typeA	compound_variation	1603870	1603926	.	+	.	ID=del_assoc_typeA_257;Note=GT,length_2
II	final_del_assoc_typeA	compound_variation	3242588	3242604	.	+	.	ID=del_assoc_typeA_258;Note=G,length_1
I	final_del_assoc_typeA	compound_variation	12982761	12982812	.	+	.	ID=del_assoc_typeA_259;Note=TC,length_2
II	final_del_assoc_typeA	compound_variation	12255533	12255714	.	+	.	ID=del_assoc_typeA_260;Note=AA,length_2
II	final_del_assoc_typeA	compound_variation	1759485	1759627	.	+	.	ID=del_assoc_typeA_261;Note=CAGATGTCAAGGTCCCCAAGCGCCTTGGTGCCTAGGAGCTTATGTTTCTAGGTTCCCAAGCGTCTAGATCCCCAGGCGCCT,length_81
I	final_del_assoc_typeA	compound_variation	11834918	11835314	.	+	.	ID=del_assoc_typeA_262;Note=A,length_1
II	final_del_assoc_typeA	compound_variation	1768424	1768476	.	+	.	ID=del_assoc_typeA_263;Note=CCAAATTGTATCAATTAGTTTTCTGTAAACTGTTTTAGTTCTTTCATA,length_48
I	final_del_assoc_typeA	compound_variation	11737979	11738518	.	+	.	ID=del_assoc_typeA_264;Note=TGCTATTGATGCTATTGTAAATTCCTATCTATTCTCAGTGATTATCGATTCCTCTTAATTTTAAAATTTTTTGAAAATTGAATCGTTTTTGGTCTTTATACTTCTCAGATTTTTCCCTTTTCAACACTTCACCTAGAAACTGACTAGAAAATTACTGGATTATTG,length_165
IV	final_del_assoc_typeA	compound_variation	16167623	16167673	.	+	.	ID=del_assoc_typeA_265;Note=ATTTT,length_5
IV	final_del_assoc_typeA	compound_variation	16117887	16117967	.	+	.	ID=del_assoc_typeA_266;Note=TT,length_2
III	final_del_assoc_typeA	compound_variation	3031871	3032295	.	+	.	ID=del_assoc_typeA_267;Note=C,length_1
V	final_del_assoc_typeA	compound_variation	18690637	18690944	.	+	.	ID=del_assoc_typeA_268;Note=TGGCACAGA,length_9
V	final_del_assoc_typeA	compound_variation	952007	952057	.	+	.	ID=del_assoc_typeA_269;Note=A,length_1
V	final_del_assoc_typeA	compound_variation	7340033	7340073	.	+	.	ID=del_assoc_typeA_270;Note=TTGAG,length_5
IV	final_del_assoc_typeA	compound_variation	964602	964693	.	+	.	ID=del_assoc_typeA_271;Note=GTTTTCG,length_7
II	final_del_assoc_typeA	compound_variation	12052785	12052883	.	+	.	ID=del_assoc_typeA_272;Note=GCCACAGCGATCTCCTCAATCTTCTT,length_26
V	final_del_assoc_typeA	compound_variation	16854494	16854568	.	+	.	ID=del_assoc_typeA_273;Note=ACATGTATAGAGCGTGCTTCCCTTATAAAATAATTGTTTTGTTTTTTCAAAACTAATAC,length_59
I	final_del_assoc_typeA	compound_variation	282751	282801	.	+	.	ID=del_assoc_typeA_274;Note=AAATA,length_5
X	final_del_assoc_typeA	compound_variation	15196239	15196364	.	+	.	ID=del_assoc_typeA_275;Note=T,length_1
I	final_del_assoc_typeA	compound_variation	551922	552096	.	+	.	ID=del_assoc_typeA_276;Note=GAATTTTACGGCGAATTTTTGCTGGCATGC,length_30
V	final_del_assoc_typeA	compound_variation	17244675	17244737	.	+	.	ID=del_assoc_typeA_277;Note=GTTAAATAT,length_9
V	final_del_assoc_typeA	compound_variation	2808127	2808190	.	+	.	ID=del_assoc_typeA_278;Note=TGGAAATTATATGTCTAAACAGAAC,length_25
III	final_del_assoc_typeA	compound_variation	2773151	2773185	.	+	.	ID=del_assoc_typeA_279;Note=TGC,length_3
V	final_del_assoc_typeA	compound_variation	17183644	17183685	.	+	.	ID=del_assoc_typeA_280;Note=TAAGT,length_5
V	final_del_assoc_typeA	compound_variation	7630119	7630201	.	+	.	ID=del_assoc_typeA_281;Note=TCGGGCATACTCGAGAAATCTCATTTTGAAATTCGGCCATTCCTGCCCAGTCCATTGAAAAGCTAACAACCTCTTCTCCCC,length_81
III	final_del_assoc_typeA	compound_variation	12782112	12782163	.	+	.	ID=del_assoc_typeA_282;Note=AGAG,length_4
V	final_del_assoc_typeA	compound_variation	18873686	18873763	.	+	.	ID=del_assoc_typeA_283;Note=GTTTGCCAGTTTG,length_13
X	final_del_assoc_typeA	compound_variation	10265261	10265325	.	+	.	ID=del_assoc_typeA_284;Note=AC,length_2
V	final_del_assoc_typeA	compound_variation	15838575	15839020	.	+	.	ID=del_assoc_typeA_285;Note=TACTTAGGG,length_9
III	final_del_assoc_typeA	compound_variation	6923332	6923476	.	+	.	ID=del_assoc_typeA_286;Note=TCTTAACCAAATGCCTATTCTCTTAAC,length_27
II	final_del_assoc_typeA	compound_variation	15097792	15097872	.	+	.	ID=del_assoc_typeA_287;Note=TAGA,length_4
V	final_del_assoc_typeA	compound_variation	17324566	17324595	.	+	.	ID=del_assoc_typeA_288;Note=TAGTAGT,length_7
V	final_del_assoc_typeA	compound_variation	7635302	7635380	.	+	.	ID=del_assoc_typeA_289;Note=TAAACTAATGAAAGAAGGGGTGTTTTTTAAACATACAATTGTGAATGAAAAAAGTTCAGGTAAACAATTAGAATTAAT,length_78
I	final_del_assoc_typeA	compound_variation	1145931	1146103	.	+	.	ID=del_assoc_typeA_290;Note=TTTTT,length_5
I	final_del_assoc_typeA	compound_variation	2012576	2012635	.	+	.	ID=del_assoc_typeA_291;Note=AATTTTTCAA,length_10
I	final_del_assoc_typeA	compound_variation	13754704	13754753	.	+	.	ID=del_assoc_typeA_292;Note=TTTTT,length_5
X	final_del_assoc_typeA	compound_variation	14462122	14462631	.	+	.	ID=del_assoc_typeA_293;Note=GA,length_2
III	final_del_assoc_typeA	compound_variation	1771399	1771469	.	+	.	ID=del_assoc_typeA_294;Note=TTTAAGAC,length_8
V	final_del_assoc_typeA	compound_variation	16799280	16799348	.	+	.	ID=del_assoc_typeA_295;Note=TTTTTTTGATCCCGTGAATTTCAGAATTTCAG,length_32
I	final_del_assoc_typeA	compound_variation	2443802	2443893	.	+	.	ID=del_assoc_typeA_296;Note=A,length_1
V	final_del_assoc_typeA	compound_variation	17405112	17405182	.	+	.	ID=del_assoc_typeA_297;Note=TTTCTCTACTTACTTTTTTTCTCTTAC,length_27
II	final_del_assoc_typeA	compound_variation	3708036	3708086	.	+	.	ID=del_assoc_typeA_298;Note=T,length_1
IV	final_del_assoc_typeA	compound_variation	2422184	2422267	.	+	.	ID=del_assoc_typeA_299;Note=AAAAATTAAGTT,length_12
V	final_del_assoc_typeA	compound_variation	523846	523879	.	+	.	ID=del_assoc_typeA_300;Note=CTGT,length_4
I	final_del_assoc_typeA	compound_variation	15015945	15016007	.	+	.	ID=del_assoc_typeA_301;Note=A,length_1
I	final_del_assoc_typeA	compound_variation	11115756	11115821	.	+	.	ID=del_assoc_typeA_302;Note=TGTATGAGTTGTGACGTCATAA,length_22
III	final_del_assoc_typeA	compound_variation	2415658	2415777	.	+	.	ID=del_assoc_typeA_303;Note=TCAATTTCGGAGC,length_13
IV	final_del_assoc_typeA	compound_variation	221190	221340	.	+	.	ID=del_assoc_typeA_304;Note=GTACCCAACTCACTTTTTATGTCCTCCATACTTTGCGCCAGGCAGCT,length_47
II	final_del_assoc_typeA	compound_variation	15128976	15129017	.	+	.	ID=del_assoc_typeA_305;Note=TTGGT,length_5
II	final_del_assoc_typeA	compound_variation	3681768	3681868	.	+	.	ID=del_assoc_typeA_306;Note=CTCTGAAAAAGGTGCTATGTAATTTTTTTTCCAACATCTTTCTTTTCCTATCGATCAAATTAGTTGTTCTCTTC,length_74
I	final_del_assoc_typeA	compound_variation	1464122	1464229	.	+	.	ID=del_assoc_typeA_307;Note=C,length_1
IV	final_del_assoc_typeA	compound_variation	15340046	15340639	.	+	.	ID=del_assoc_typeA_308;Note=ATTAAAAACA,length_10
V	final_del_assoc_typeA	compound_variation	17268103	17268234	.	+	.	ID=del_assoc_typeA_309;Note=ACTTTA,length_6
III	final_del_assoc_typeA	compound_variation	2131397	2131448	.	+	.	ID=del_assoc_typeA_310;Note=CCCGCTGAGGTCGAAATTT,length_19
V	final_del_assoc_typeA	compound_variation	15952247	15952283	.	+	.	ID=del_assoc_typeA_311;Note=GAACAGAA,length_8
III	final_del_assoc_typeA	compound_variation	12353845	12354308	.	+	.	ID=del_assoc_typeA_312;Note=ATCCATAAAACAACAATTCCATG,length_23
V	final_del_assoc_typeA	compound_variation	17186004	17186162	.	+	.	ID=del_assoc_typeA_313;Note=GAGC,length_4
IV	final_del_assoc_typeA	compound_variation	3942834	3944034	.	+	.	ID=del_assoc_typeA_314;Note=GAGGAATATTCATAGGATGCG,length_21
II	final_del_assoc_typeA	compound_variation	1650476	1650694	.	+	.	ID=del_assoc_typeA_315;Note=TCTTGCTT,length_8
IV	final_del_assoc_typeA	compound_variation	2727694	2727773	.	+	.	ID=del_assoc_typeA_316;Note=TTTG,length_4
III	final_del_assoc_typeA	compound_variation	967752	967779	.	+	.	ID=del_assoc_typeA_317;Note=AG,length_2
II	final_del_assoc_typeA	compound_variation	2366114	2366484	.	+	.	ID=del_assoc_typeA_318;Note=ATG,length_3
V	final_del_assoc_typeA	compound_variation	2753744	2753826	.	+	.	ID=del_assoc_typeA_319;Note=TTTCGTAAAACT,length_12
II	final_del_assoc_typeA	compound_variation	758590	758709	.	+	.	ID=del_assoc_typeA_320;Note=AAAATGCAC,length_9
X	final_del_assoc_typeA	compound_variation	1266544	1267044	.	+	.	ID=del_assoc_typeA_321;Note=AAA,length_3
I	final_del_assoc_typeA	compound_variation	12762463	12762519	.	+	.	ID=del_assoc_typeA_322;Note=ATTTTAGTTTGATTTTAGTTTGTTTTTG,length_28
V	final_del_assoc_typeA	compound_variation	3737468	3737729	.	+	.	ID=del_assoc_typeA_323;Note=TCTAAATAGCTC,length_12
II	final_del_assoc_typeA	compound_variation	3140354	3140616	.	+	.	ID=del_assoc_typeA_324;Note=GGCAG,length_5
I	final_del_assoc_typeA	compound_variation	858169	858186	.	+	.	ID=del_assoc_typeA_325;Note=A,length_1
X	final_del_assoc_typeA	compound_variation	4296827	4297091	.	+	.	ID=del_assoc_typeA_326;Note=ATTT,length_4
III	final_del_assoc_typeA	compound_variation	1395341	1395542	.	+	.	ID=del_assoc_typeA_327;Note=TGCGTTGGAGCAGTTTAACGCGTTGGTACAGGAATTTGGTCATATTTGCTCCAGCAACACTTCAAGATTTTCCAAACCGCTGCAATTTCTAGATTGTTTCACAAATGAAAACGAGATAGTGTTTTAAAAAGAGACACGAGACACCGTAACTGTCATGATTGGTTATCAACACCTCACCTTTTGG,length_184
II	final_del_assoc_typeA	compound_variation	12053093	12053197	.	+	.	ID=del_assoc_typeA_328;Note=CGACCTGAACCCCGCGAAGGCACGTGGTTCCAGGCTGTCCAATTAC,length_46
I	final_del_assoc_typeA	compound_variation	12419072	12419154	.	+	.	ID=del_assoc_typeA_329;Note=AAT,length_3
III	final_del_assoc_typeA	compound_variation	1351147	1351174	.	+	.	ID=del_assoc_typeA_330;Note=AT,length_2
V	final_del_assoc_typeA	compound_variation	16850110	16850360	.	+	.	ID=del_assoc_typeA_331;Note=TTGGTTCATAATCTTTTGCAATGTACCGCTTCGTGTTTGTTTATATGAAAATATAAACCGATTAATTTCATGATTTGTTGTCAGTTGTCAGGAAAATCCACGTATTTTAGAGAAAAAAGATATTACAGTGTGCATGAACAAGTACCAAAAACAATTCAGTTGAGATCA,length_168
II	final_del_assoc_typeA	compound_variation	2082762	2083451	.	+	.	ID=del_assoc_typeA_332;Note=ACGTTGAGCAAAACATGGCACAAATTTAGCACCCAAGTTTTAGACTTATGCTTAAC,length_56
V	final_del_assoc_typeA	compound_variation	16603806	16603914	.	+	.	ID=del_assoc_typeA_333;Note=AAGTTTCTTTATGACGGATGAAATTGTGAAATTTGATACACAAAAAATCAA,length_51
V	final_del_assoc_typeA	compound_variation	5112016	5112070	.	+	.	ID=del_assoc_typeA_334;Note=A,length_1
V	final_del_assoc_typeA	compound_variation	18674809	18675602	.	+	.	ID=del_assoc_typeA_335;Note=GAGCATATGTCGGT,length_14
II	final_del_assoc_typeA	compound_variation	13095172	13095315	.	+	.	ID=del_assoc_typeA_336;Note=TCTAGTGTGACATGCTTTGCTT,length_22
IV	final_del_assoc_typeA	compound_variation	1968800	1968898	.	+	.	ID=del_assoc_typeA_337;Note=CGAT,length_4
III	final_del_assoc_typeA	compound_variation	1769345	1769400	.	+	.	ID=del_assoc_typeA_338;Note=A,length_1
V	final_del_assoc_typeA	compound_variation	14599254	14599338	.	+	.	ID=del_assoc_typeA_339;Note=A,length_1
V	final_del_assoc_typeA	compound_variation	6271897	6272008	.	+	.	ID=del_assoc_typeA_340;Note=CT,length_2
V	final_del_assoc_typeA	compound_variation	18516097	18516193	.	+	.	ID=del_assoc_typeA_341;Note=AA,length_2
II	final_del_assoc_typeA	compound_variation	14913554	14913630	.	+	.	ID=del_assoc_typeA_342;Note=CCC,length_3
V	final_del_assoc_typeA	compound_variation	20900172	20900191	.	+	.	ID=del_assoc_typeA_343;Note=A,length_1
II	final_del_assoc_typeA	compound_variation	13437395	13437475	.	+	.	ID=del_assoc_typeA_344;Note=AGAAATTTATTCTTTTT,length_17
IV	final_del_assoc_typeA	compound_variation	16466994	16467038	.	+	.	ID=del_assoc_typeA_345;Note=T,length_1
II	final_del_assoc_typeA	compound_variation	3937893	3937966	.	+	.	ID=del_assoc_typeA_346;Note=TCACCAGGAG,length_10
I	final_del_assoc_typeA	compound_variation	639477	639510	.	+	.	ID=del_assoc_typeA_347;Note=TCGG,length_4
V	final_del_assoc_typeA	compound_variation	15047791	15047861	.	+	.	ID=del_assoc_typeA_348;Note=AATAATGCTCTGAAAATT,length_18
III	final_del_assoc_typeA	compound_variation	11201805	11201882	.	+	.	ID=del_assoc_typeA_349;Note=A,length_1
X	final_del_assoc_typeA	compound_variation	4103161	4103352	.	+	.	ID=del_assoc_typeA_350;Note=TC,length_2
II	final_del_assoc_typeA	compound_variation	2027364	2027389	.	+	.	ID=del_assoc_typeA_351;Note=CGCAGGGTT,length_9
II	final_del_assoc_typeA	compound_variation	793719	794728	.	+	.	ID=del_assoc_typeA_352;Note=GGGATTACAAATGGGATTAAAAATGAGTG,length_29
V	final_del_assoc_typeA	compound_variation	1077983	1078043	.	+	.	ID=del_assoc_typeA_353;Note=AATTTT,length_6
IV	final_del_assoc_typeA	compound_variation	14298612	14298658	.	+	.	ID=del_assoc_typeA_354;Note=TTTTTATCAGATA,length_13
II	final_del_assoc_typeA	compound_variation	3875832	3875911	.	+	.	ID=del_assoc_typeA_355;Note=CTA,length_3
V	final_del_assoc_typeA	compound_variation	19990982	19991213	.	+	.	ID=del_assoc_typeA_356;Note=ATGT,length_4
III	final_del_assoc_typeA	compound_variation	1379594	1379674	.	+	.	ID=del_assoc_typeA_357;Note=A,length_1
II	final_del_assoc_typeA	compound_variation	3836299	3836552	.	+	.	ID=del_assoc_typeA_358;Note=GCG,length_3
V	final_del_assoc_typeA	compound_variation	17300166	17300596	.	+	.	ID=del_assoc_typeA_359;Note=TAAATGAATTAGTGAATGTTTCTTACTCTATCATAAATATCTAG,length_44
III	final_del_assoc_typeA	compound_variation	11774682	11774765	.	+	.	ID=del_assoc_typeA_360;Note=CTCTCTCTATGAATAATGTGTTTT,length_24
IV	final_del_assoc_typeA	compound_variation	1499004	1499446	.	+	.	ID=del_assoc_typeA_361;Note=TT,length_2
V	final_del_assoc_typeA	compound_variation	17256092	17256289	.	+	.	ID=del_assoc_typeA_362;Note=CA,length_2
IV	final_del_assoc_typeA	compound_variation	6282711	6282862	.	+	.	ID=del_assoc_typeA_363;Note=AAAAAAGAAAAAAATGTAGAGTTTAATTTCATAGTTAAGCTCACAATTAAAAAACCAGTATTTATT,length_66
V	final_del_assoc_typeA	compound_variation	16883788	16884485	.	+	.	ID=del_assoc_typeA_364;Note=TGGTAGAGACAATCCAGATTCATATATTAAATTAGATATTGAGACATTCCTCTCTTCTCGGCTTTCTAGATTTGGC,length_76
II	final_del_assoc_typeA	compound_variation	6877441	6877782	.	+	.	ID=del_assoc_typeA_365;Note=AGCAAAT,length_7
V	final_del_assoc_typeA	compound_variation	15834451	15834472	.	+	.	ID=del_assoc_typeA_366;Note=T,length_1
V	final_del_assoc_typeA	compound_variation	19588659	19588796	.	+	.	ID=del_assoc_typeA_367;Note=G,length_1
I	final_del_assoc_typeA	compound_variation	14799771	14799827	.	+	.	ID=del_assoc_typeA_368;Note=ATTAAA,length_6
III	final_del_assoc_typeA	compound_variation	12366589	12366615	.	+	.	ID=del_assoc_typeA_369;Note=TCCACCTCAGATATGGCC,length_18
V	final_del_assoc_typeA	compound_variation	15837454	15837577	.	+	.	ID=del_assoc_typeA_370;Note=G,length_1
III	final_del_assoc_typeA	compound_variation	9343973	9344120	.	+	.	ID=del_assoc_typeA_371;Note=TTCTCTCTC,length_9
III	final_del_assoc_typeA	compound_variation	1717240	1717420	.	+	.	ID=del_assoc_typeA_372;Note=TTTAGTT,length_7
V	final_del_assoc_typeA	compound_variation	578535	578728	.	+	.	ID=del_assoc_typeA_373;Note=TAGACTAGTGCA,length_12
III	final_del_assoc_typeA	compound_variation	1087248	1087281	.	+	.	ID=del_assoc_typeA_374;Note=TTTTAAATT,length_9
III	final_del_assoc_typeA	compound_variation	5495913	5495959	.	+	.	ID=del_assoc_typeA_375;Note=AATTAGT,length_7
V	final_del_assoc_typeA	compound_variation	20143694	20143745	.	+	.	ID=del_assoc_typeA_376;Note=GATTTTCTACTAGTGTCACA,length_20
I	final_del_assoc_typeA	compound_variation	11065351	11065618	.	+	.	ID=del_assoc_typeA_377;Note=TTTCAAAATTCG,length_12
II	final_del_assoc_typeA	compound_variation	2051405	2051456	.	+	.	ID=del_assoc_typeA_378;Note=GGATAGTTCATATTAAAA,length_18
V	final_del_assoc_typeA	compound_variation	789391	789599	.	+	.	ID=del_assoc_typeA_379;Note=A,length_1
V	final_del_assoc_typeA	compound_variation	19803058	19803416	.	+	.	ID=del_assoc_typeA_380;Note=AT,length_2
V	final_del_assoc_typeA	compound_variation	16601206	16601426	.	+	.	ID=del_assoc_typeA_381;Note=AA,length_2
V	final_del_assoc_typeA	compound_variation	7605584	7605914	.	+	.	ID=del_assoc_typeA_382;Note=AAAATTTAACAAATTCCCGCTATTTTTGC,length_29
I	final_del_assoc_typeA	compound_variation	7958952	7959016	.	+	.	ID=del_assoc_typeA_383;Note=A,length_1
II	final_del_assoc_typeA	compound_variation	1627118	1627135	.	+	.	ID=del_assoc_typeA_384;Note=AA,length_2
IV	final_del_assoc_typeA	compound_variation	13859575	13860147	.	+	.	ID=del_assoc_typeA_385;Note=T,length_1
V	final_del_assoc_typeA	compound_variation	3912125	3912221	.	+	.	ID=del_assoc_typeA_386;Note=GATTAATTGAACAATCATAAAATTGA,length_26
I	final_del_assoc_typeA	compound_variation	3997192	3997306	.	+	.	ID=del_assoc_typeA_387;Note=T,length_1
IV	final_del_assoc_typeA	compound_variation	6291546	6291650	.	+	.	ID=del_assoc_typeA_388;Note=TAGCGGCTTTTTGATTTTCATAAAACTTTTAATTC,length_35
IV	final_del_assoc_typeA	compound_variation	16659523	16659582	.	+	.	ID=del_assoc_typeA_389;Note=GGTT,length_4
V	final_del_assoc_typeA	compound_variation	17497990	17498332	.	+	.	ID=del_assoc_typeA_390;Note=ATTTAGTTTGAAAATGCTAGGAACAGTCTAATTAGCCACTGGGTCACCACTATTCACTCAGCTGCCAAACTCTTGTCC,length_78
V	final_del_assoc_typeA	compound_variation	1284304	1284379	.	+	.	ID=del_assoc_typeA_391;Note=GTGTG,length_5
II	final_del_assoc_typeA	compound_variation	491733	491749	.	+	.	ID=del_assoc_typeA_392;Note=TT,length_2
X	final_del_assoc_typeA	compound_variation	12977913	12978282	.	+	.	ID=del_assoc_typeA_393;Note=TT,length_2
V	final_del_assoc_typeA	compound_variation	16572602	16572628	.	+	.	ID=del_assoc_typeA_394;Note=GCG,length_3
V	final_del_assoc_typeA	compound_variation	18221006	18221323	.	+	.	ID=del_assoc_typeA_395;Note=CATTTGCCGAAAAAATTTGTCGAAACACCCCTGATGTGACC,length_41
X	final_del_assoc_typeA	compound_variation	147869	147900	.	+	.	ID=del_assoc_typeA_396;Note=CCAGCCATTTT,length_11
V	final_del_assoc_typeA	compound_variation	19898922	19899129	.	+	.	ID=del_assoc_typeA_397;Note=A,length_1
V	final_del_assoc_typeA	compound_variation	616971	617982	.	+	.	ID=del_assoc_typeA_398;Note=TGGCCGGACAACTAACATGCCTCTTTTTTGTATAA,length_35
II	final_del_assoc_typeA	compound_variation	2696820	2696888	.	+	.	ID=del_assoc_typeA_399;Note=TTCATA,length_6
IV	final_del_assoc_typeA	compound_variation	16138243	16138361	.	+	.	ID=del_assoc_typeA_400;Note=AAAAA,length_5
V	final_del_assoc_typeA	compound_variation	7358901	7359018	.	+	.	ID=del_assoc_typeA_401;Note=CTGGAATCCAAACCAGACTCTGGATCTGTAAAACTTTGAAAAAAA,length_45
V	final_del_assoc_typeA	compound_variation	4109219	4109290	.	+	.	ID=del_assoc_typeA_402;Note=TGG,length_3
V	final_del_assoc_typeA	compound_variation	4192468	4192601	.	+	.	ID=del_assoc_typeA_403;Note=AAATC,length_5
V	final_del_assoc_typeA	compound_variation	3910270	3910293	.	+	.	ID=del_assoc_typeA_404;Note=AAAAT,length_5
V	final_del_assoc_typeA	compound_variation	3737850	3737964	.	+	.	ID=del_assoc_typeA_405;Note=ACCTTCTCTCCCGCAGAAG,length_19
I	final_del_assoc_typeA	compound_variation	12060977	12061137	.	+	.	ID=del_assoc_typeA_406;Note=TATTTCATATGGACATGAAGAATTCTGTGCGCCAGTAGCGGGAAATTGATTTGAAAAAGGATTGAAATGAAAATTGCTTC,length_80
IV	final_del_assoc_typeA	compound_variation	6281799	6281977	.	+	.	ID=del_assoc_typeA_407;Note=GCAAACTACATAGTTTACTGTAAATATACAAGTTACTCCCCACTTTGGCAGCTCTCTGGCAAAGT,length_65
II	final_del_assoc_typeA	compound_variation	2177142	2177193	.	+	.	ID=del_assoc_typeA_408;Note=CTTTTTTTTTGGAAAAA,length_17
V	final_del_assoc_typeA	compound_variation	16371361	16371398	.	+	.	ID=del_assoc_typeA_409;Note=C,length_1
V	final_del_assoc_typeA	compound_variation	20583920	20584627	.	+	.	ID=del_assoc_typeA_410;Note=CCCAACCAAAAA,length_12
V	final_del_assoc_typeA	compound_variation	19273040	19273128	.	+	.	ID=del_assoc_typeA_411;Note=ATTGTGAAGTT,length_11
V	final_del_assoc_typeA	compound_variation	17360801	17360906	.	+	.	ID=del_assoc_typeA_412;Note=AGAGTGTTGAGTGGGACATAGATGAGCTT,length_29
III	final_del_assoc_typeA	compound_variation	1373436	1373465	.	+	.	ID=del_assoc_typeA_413;Note=AGTTTTTTAAAAAAATTGCG,length_20
III	final_del_assoc_typeA	compound_variation	40181	40208	.	+	.	ID=del_assoc_typeA_414;Note=A,length_1
III	final_del_assoc_typeA	compound_variation	2748143	2748205	.	+	.	ID=del_assoc_typeA_415;Note=T,length_1
V	final_del_assoc_typeA	compound_variation	1627718	1627820	.	+	.	ID=del_assoc_typeA_416;Note=ATTTTACTTTA,length_11
V	final_del_assoc_typeA	compound_variation	2065512	2065525	.	+	.	ID=del_assoc_typeA_417;Note=GAA,length_3
V	final_del_assoc_typeA	compound_variation	17246921	17247060	.	+	.	ID=del_assoc_typeA_418;Note=GAAAAGAACGCATAAAAGGATATTTCGGACGAAGATTGTTTGTTAATTTTCAGAATA,length_57
II	final_del_assoc_typeA	compound_variation	12309975	12310314	.	+	.	ID=del_assoc_typeA_419;Note=CCGTCATA,length_8
IV	final_del_assoc_typeA	compound_variation	16829469	16829505	.	+	.	ID=del_assoc_typeA_420;Note=A,length_1
II	final_del_assoc_typeA	compound_variation	1256645	1256830	.	+	.	ID=del_assoc_typeA_421;Note=AAGCATCAAGTGATCTGTGAGTACT,length_25
V	final_del_assoc_typeA	compound_variation	15862931	15867211	.	+	.	ID=del_assoc_typeA_422;Note=G,length_1
V	final_del_assoc_typeA	compound_variation	15932093	15932137	.	+	.	ID=del_assoc_typeA_423;Note=G,length_1
V	final_del_assoc_typeA	compound_variation	6580673	6580941	.	+	.	ID=del_assoc_typeA_424;Note=AA,length_2
II	final_del_assoc_typeA	compound_variation	1804085	1806692	.	+	.	ID=del_assoc_typeA_425;Note=TATTTACGGACATTGG,length_16
III	final_del_assoc_typeA	compound_variation	1882480	1883131	.	+	.	ID=del_assoc_typeA_426;Note=GAATTC,length_6
V	final_del_assoc_typeA	compound_variation	18302789	18302838	.	+	.	ID=del_assoc_typeA_427;Note=TTTCCTTGTCGTCGGAAGAAGGCAAT,length_26
I	final_del_assoc_typeA	compound_variation	12656840	12660463	.	+	.	ID=del_assoc_typeA_428;Note=TTTT,length_4
I	final_del_assoc_typeA	compound_variation	14726727	14732108	.	+	.	ID=del_assoc_typeA_429;Note=AA,length_2
V	final_del_assoc_typeA	compound_variation	17653360	17656822	.	+	.	ID=del_assoc_typeA_430;Note=GCCGACTACAGTACTCCAACGGTATTTTTTTCGATATATTTTATTTCCTTCGCGGAAAACTTGAAAATCGGTAATAATACCGAAAAAAAAACGTCAAAAATAGGAAAATTGAGGACTCT,length_119
II	final_del_assoc_typeA	compound_variation	3406459	3407601	.	+	.	ID=del_assoc_typeA_431;Note=AAAAGCGGTATATCTCAGAAAAAGCGGTAAATGATAAGAG,length_40
V	final_del_assoc_typeA	compound_variation	3769897	3770170	.	+	.	ID=del_assoc_typeA_432;Note=TATAGAGTATCCACAACCCTAACTTCAGGGAATCCACAGGAGCTCAACAGTTTCACGGCTCGCGTCTGTCCCCACATAGAGCCGAGGCAAAGAGCATCAGGCCCGTTACTTCCCACTGGGAGGCAATGGAGCAT,length_134
III	final_del_assoc_typeA	compound_variation	125074	125598	.	+	.	ID=del_assoc_typeA_433;Note=TAATGTGA,length_8
V	final_del_assoc_typeA	compound_variation	882020	882325	.	+	.	ID=del_assoc_typeA_434;Note=AGTAGTTG,length_8
II	final_del_assoc_typeA	compound_variation	2051561	2051577	.	+	.	ID=del_assoc_typeA_435;Note=GCT,length_3
II	final_del_assoc_typeA	compound_variation	1646943	1649625	.	+	.	ID=del_assoc_typeA_436;Note=AAACAAACCATTGAAACTATGAACTGGGACATTGAAAACAGCCAAT,length_46
V	final_del_assoc_typeA	compound_variation	17243683	17299945	.	+	.	ID=del_assoc_typeA_437;Note=TGAAAAAATCTATCTATGAAGCAGTGTTACACTAATTTGATTGTCAATGATCATTTTCACTACCGTAAAATTTGTCATGGAGCTTTTTTGGTAGTTTTTTTTCGATAAATTCTTGTACTATT,length_122
X	final_del_assoc_typeA	compound_variation	16325	27045	.	+	.	ID=del_assoc_typeA_438;Note=AAAATGATCAAAA,length_13
II	final_del_assoc_typeA	compound_variation	1661442	1663125	.	+	.	ID=del_assoc_typeA_439;Note=G,length_1
II	final_del_assoc_typeA	compound_variation	4057055	4057105	.	+	.	ID=del_assoc_typeA_440;Note=A,length_1
V	final_del_assoc_typeA	compound_variation	18239523	18240178	.	+	.	ID=del_assoc_typeA_441;Note=TCAACCTATGCAGGTAAATAATTTGCC,length_27
V	final_del_assoc_typeA	compound_variation	3401685	3401994	.	+	.	ID=del_assoc_typeA_442;Note=T,length_1
X	final_del_assoc_typeA	compound_variation	1796909	1798830	.	+	.	ID=del_assoc_typeA_443;Note=AAACAAACATGATGTGATCTATGATGTGT,length_29
V	final_del_assoc_typeA	compound_variation	6809267	6811484	.	+	.	ID=del_assoc_typeA_444;Note=GC,length_2
III	final_del_assoc_typeA	compound_variation	1305166	1306803	.	+	.	ID=del_assoc_typeA_445;Note=AACATA,length_6
V	final_del_assoc_typeA	compound_variation	19398936	19399026	.	+	.	ID=del_assoc_typeA_446;Note=CATACTACAAAAATAAATTTGAAAAAAGGAATAAAACCTGAAAAATTAATAACCACCTGC,length_60
III	final_del_assoc_typeA	compound_variation	7669500	7669670	.	+	.	ID=del_assoc_typeA_447;Note=AAGCGAA,length_7
V	final_del_assoc_typeA	compound_variation	16265260	16266516	.	+	.	ID=del_assoc_typeA_448;Note=GACCACA,length_7
II	final_del_assoc_typeA	compound_variation	978647	979017	.	+	.	ID=del_assoc_typeA_449;Note=T,length_1
X	final_del_assoc_typeA	compound_variation	1401846	1402675	.	+	.	ID=del_assoc_typeA_450;Note=TTAATATTAATAATATATAATCTTAATAATCTTAATAATATACTTAATATT,length_51
II	final_del_assoc_typeA	compound_variation	743188	743459	.	+	.	ID=del_assoc_typeA_451;Note=ATACGGATAT,length_10
IV	final_del_assoc_typeA	compound_variation	14694107	14694354	.	+	.	ID=del_assoc_typeA_452;Note=TTGAACA,length_7
I	final_del_assoc_typeA	compound_variation	2637147	2637504	.	+	.	ID=del_assoc_typeA_453;Note=A,length_1
II	final_del_assoc_typeA	compound_variation	5864892	5865244	.	+	.	ID=del_assoc_typeA_454;Note=CTTCACA,length_7
I	final_del_assoc_typeA	compound_variation	4664904	4665006	.	+	.	ID=del_assoc_typeA_455;Note=T,length_1
IV	final_del_assoc_typeA	compound_variation	10207351	10208573	.	+	.	ID=del_assoc_typeA_456;Note=A,length_1
II	final_del_assoc_typeA	compound_variation	3834805	3834855	.	+	.	ID=del_assoc_typeA_457;Note=AAGATATAG,length_9
III	final_del_assoc_typeA	compound_variation	1254622	1261830	.	+	.	ID=del_assoc_typeA_458;Note=CCCTGCCACG,length_10
IV	final_del_assoc_typeA	compound_variation	14549067	14549221	.	+	.	ID=del_assoc_typeA_459;Note=ACCTATCATGGTTTAC,length_16
V	final_del_assoc_typeA	compound_variation	17792048	17792312	.	+	.	ID=del_assoc_typeA_460;Note=ATTGCTTATGATCTATC,length_17
II	final_del_assoc_typeA	compound_variation	10933560	10933683	.	+	.	ID=del_assoc_typeA_461;Note=ACGGTCACTTCGTCTTCG,length_18
IV	final_del_assoc_typeA	compound_variation	14633342	14633738	.	+	.	ID=del_assoc_typeA_462;Note=T,length_1
IV	final_del_assoc_typeA	compound_variation	16060380	16060533	.	+	.	ID=del_assoc_typeA_463;Note=AAAATGATG,length_9
III	final_del_assoc_typeA	compound_variation	1375429	1375504	.	+	.	ID=del_assoc_typeA_464;Note=TGGTTCTGCATCTAATCGGTAGTGTAGTTCAATATCTTGCGGAGCTTGAAAAAAACATGTCCAAT,length_65
V	final_del_assoc_typeA	compound_variation	19768373	19777218	.	+	.	ID=del_assoc_typeA_465;Note=CTAGTTAAATGAATTTTGCACAGGAGAATTCATTCTAACAAGATTATTATCGAACATAAAATAAAGAAAAAGAATCAGCAATTAAATCAAAAATCTATTAATTATTTGGTCTATAGCAATGATATTCAACATCAGCTCTCTTGA,length_144
V	final_del_assoc_typeA	compound_variation	16219924	16219942	.	+	.	ID=del_assoc_typeA_466;Note=CTTGATT,length_7
IV	final_del_assoc_typeA	compound_variation	2709453	2711595	.	+	.	ID=del_assoc_typeA_467;Note=AATC,length_4
III	final_del_assoc_typeA	compound_variation	11503347	11503381	.	+	.	ID=del_assoc_typeA_468;Note=CTCGT,length_5
V	final_del_assoc_typeA	compound_variation	4395214	4395318	.	+	.	ID=del_assoc_typeA_469;Note=AAAATGAAA,length_9
V	final_del_assoc_typeA	compound_variation	16289504	16289932	.	+	.	ID=del_assoc_typeA_470;Note=AA,length_2
V	final_del_assoc_typeA	compound_variation	18292816	18292877	.	+	.	ID=del_assoc_typeA_471;Note=ATTTC,length_5
V	final_del_assoc_typeA	compound_variation	4387276	4387319	.	+	.	ID=del_assoc_typeA_472;Note=TCAACAACA,length_9
V	final_del_assoc_typeA	compound_variation	7606073	7607474	.	+	.	ID=del_assoc_typeA_473;Note=A,length_1
II	final_del_assoc_typeA	compound_variation	1830906	1830976	.	+	.	ID=del_assoc_typeA_474;Note=CTTCACA,length_7
IV	final_del_assoc_typeA	compound_variation	9832467	9833200	.	+	.	ID=del_assoc_typeA_475;Note=CTCTATAGGCTCTAT,length_15
I	final_del_assoc_typeA	compound_variation	1108068	1108193	.	+	.	ID=del_assoc_typeA_476;Note=CCACAGGTCATAT,length_13
III	final_del_assoc_typeA	compound_variation	1402071	1402330	.	+	.	ID=del_assoc_typeA_477;Note=CTTTTAAACCTAAGAATTTAAGTACATTCATTTAAAC,length_37
X	final_del_assoc_typeA	compound_variation	760120	760217	.	+	.	ID=del_assoc_typeA_478;Note=TT,length_2
V	final_del_assoc_typeA	compound_variation	553740	553815	.	+	.	ID=del_assoc_typeA_479;Note=TTTGGTTTTTTTATTTGACAAAAAGTTGATTTTTGGGGACCAAAAATACCAA,length_52
V	final_del_assoc_typeA	compound_variation	20577298	20577434	.	+	.	ID=del_assoc_typeA_480;Note=A,length_1
II	final_del_assoc_typeA	compound_variation	12530499	12530678	.	+	.	ID=del_assoc_typeA_481;Note=CAATGCCCATCAGCAACCTAGGCAGGCATGAGGCGATCGACAGACTAATTTGAACAAAAAAGGTTT,length_66
II	final_del_assoc_typeA	compound_variation	3837745	3837785	.	+	.	ID=del_assoc_typeA_482;Note=C,length_1
IV	final_del_assoc_typeA	compound_variation	12830440	12830555	.	+	.	ID=del_assoc_typeA_483;Note=AAATATATTTTAATGGAAAACATTTAAAGTAGAACGGTTACGTCCGAAAAA,length_51
V	final_del_assoc_typeA	compound_variation	16596915	16596937	.	+	.	ID=del_assoc_typeA_484;Note=GGAAT,length_5
V	final_del_assoc_typeA	compound_variation	15935053	15935249	.	+	.	ID=del_assoc_typeA_485;Note=TGTATTTACTGAAAAAAGCA,length_20
V	final_del_assoc_typeA	compound_variation	16485474	16485584	.	+	.	ID=del_assoc_typeA_486;Note=ATAT,length_4
III	final_del_assoc_typeA	compound_variation	1349553	1349712	.	+	.	ID=del_assoc_typeA_487;Note=AATCCTCCTAATTTTAAACTTGGTAGATGTGAATAAGTCATAAAACTAATTAC,length_53
III	final_del_assoc_typeA	compound_variation	1350196	1350512	.	+	.	ID=del_assoc_typeA_488;Note=CAATTGTATATATATATATGGATAGTATATTTTCTAATAAGCTC,length_44
III	final_del_assoc_typeA	compound_variation	1760271	1761122	.	+	.	ID=del_assoc_typeA_489;Note=GCCACTGATGCCACTGAAAATTCAAAAAACATTTTATTGAAGAAATCATTAAGAAAAATGTTGATACAACATAACGTGTAACTGGGAAAAAAATTTTTTTTAAAAAGTCCAATTCATTCATAGG,length_124
V	final_del_assoc_typeA	compound_variation	20609166	20609497	.	+	.	ID=del_assoc_typeA_490;Note=AGTTCGATTGTCGAACACCCCTGATTTGATCGACATACCGTT,length_42
V	final_del_assoc_typeA	compound_variation	16956836	16956846	.	+	.	ID=del_assoc_typeA_491;Note=GA,length_2
IV	final_del_assoc_typeA	compound_variation	15036172	15036194	.	+	.	ID=del_assoc_typeA_492;Note=GTTTTTT,length_7
II	final_del_assoc_typeA	compound_variation	3079875	3080266	.	+	.	ID=del_assoc_typeA_493;Note=GAGGCTGAAAAATACGATT,length_19
V	final_del_assoc_typeA	compound_variation	17297898	17297924	.	+	.	ID=del_assoc_typeA_494;Note=TAAATTTTGTG,length_11
II	final_del_assoc_typeA	compound_variation	9635584	9635596	.	+	.	ID=del_assoc_typeA_495;Note=TT,length_2
V	final_del_assoc_typeA	compound_variation	15693380	15693595	.	+	.	ID=del_assoc_typeA_496;Note=TTTTTCTGAAGAAAATGCTCACCACATCAAGGCTTTGCAAAAAACTACATGTGTTC,length_56
I	final_del_assoc_typeA	compound_variation	14490091	14490110	.	+	.	ID=del_assoc_typeA_497;Note=TAT,length_3
II	final_del_assoc_typeA	compound_variation	1623341	1623491	.	+	.	ID=del_assoc_typeA_498;Note=GAATTGGTAA,length_10
I	final_del_assoc_typeA	compound_variation	1179725	1179740	.	+	.	ID=del_assoc_typeA_499;Note=C,length_1
III	final_del_assoc_typeA	compound_variation	12221292	12221329	.	+	.	ID=del_assoc_typeA_500;Note=TC,length_2
III	final_del_assoc_typeA	compound_variation	1760271	1760924	.	+	.	ID=del_assoc_typeA_501;Note=GCCACTGATGCCACTGAAAAATTCAAAAAACATTTTATTGAAGAAATCATTAAGAAAAATGTTGATACAAC,length_71
II	final_del_assoc_typeA	compound_variation	12315651	12315893	.	+	.	ID=del_assoc_typeA_502;Note=AT,length_2
X	final_del_assoc_typeA	compound_variation	1933602	1933639	.	+	.	ID=del_assoc_typeA_503;Note=TCCAAGCGGTTGCAGCAGCACGAGTGA,length_27
V	final_del_assoc_typeA	compound_variation	15914391	15914560	.	+	.	ID=del_assoc_typeA_504;Note=CAACGTATAATTTTTGAAAACATATTGGCATCTGACTACTGAAATAAAAATCCCTTAGAGCTCCCTGAAGCTCAGATTCTGAAGTTT,length_87
I	final_del_assoc_typeA	compound_variation	13381590	13381701	.	+	.	ID=del_assoc_typeA_505;Note=GTCATAGATTATTATTATTA,length_20
V	final_del_assoc_typeA	compound_variation	7658453	7658532	.	+	.	ID=del_assoc_typeA_506;Note=TAAAAAACTTATA,length_13
V	final_del_assoc_typeA	compound_variation	17301574	17301834	.	+	.	ID=del_assoc_typeA_507;Note=GCATCATAAATTTGGAATGAATAAGTTTGAACTCAAAATTGCATTTTCGCATACTTGTCAAGTCGTTCACAAAACTCATGTTTACAATTTTTAAAAA,length_97
I	final_del_assoc_typeA	compound_variation	1102204	1102243	.	+	.	ID=del_assoc_typeA_508;Note=CTTGCGGCTCTAGGTGCA,length_18
III	final_del_assoc_typeA	compound_variation	12368641	12368681	.	+	.	ID=del_assoc_typeA_509;Note=GATAATTCCGTGAAA,length_15
II	final_del_assoc_typeA	compound_variation	2562538	2562770	.	+	.	ID=del_assoc_typeA_510;Note=CGAAT,length_5
V	final_del_assoc_typeA	compound_variation	20129990	20130221	.	+	.	ID=del_assoc_typeA_511;Note=TACATTTAATTTTATCACA,length_19
V	final_del_assoc_typeA	compound_variation	585974	586008	.	+	.	ID=del_assoc_typeA_512;Note=TACTAGAT,length_8
IV	final_del_assoc_typeA	compound_variation	13929394	13929405	.	+	.	ID=del_assoc_typeA_513;Note=A,length_1
II	final_del_assoc_typeA	compound_variation	13462589	13462658	.	+	.	ID=del_assoc_typeA_514;Note=TGGAAATACAAGGATTATCGGTTGAAGCTTGAAAAAAGGAGACATTCGAAGCTGAAGCAGGCGCGAT,length_67
V	final_del_assoc_typeA	compound_variation	15913557	15913575	.	+	.	ID=del_assoc_typeA_515;Note=TTGA,length_4
V	final_del_assoc_typeA	compound_variation	15736204	15736292	.	+	.	ID=del_assoc_typeA_516;Note=GGGTCCTGGCGAAGACCCAGGCGAATTTTATATCGTCTGCTCCGAATGAATTAAAAAACTCTCATATATATCTTTCCTAGAGCA,length_84
V	final_del_assoc_typeA	compound_variation	15728977	15729102	.	+	.	ID=del_assoc_typeA_517;Note=ACTTTTTGAAACAAATACACNGAAAATCTATATTTCTCCATCTTTAGTCAGGTTGTATTT,length_60
II	final_del_assoc_typeA	compound_variation	3238643	3238925	.	+	.	ID=del_assoc_typeA_518;Note=GCCAATGTATTTATAACAAAAACCAGATGTTTTGGAAGAATGGGATATAATCCCATTTTGTGAGAAACCGTGATAAAAAAATAAAAATTCAAGCATACTAATGAGCCATTGATAACAAAAAAAATA,length_126
V	final_del_assoc_typeA	compound_variation	16604183	16604288	.	+	.	ID=del_assoc_typeA_519;Note=GATTAC,length_6
I	final_del_assoc_typeA	compound_variation	2806477	2806792	.	+	.	ID=del_assoc_typeA_520;Note=CCTTTATTTCTGATACATAATTGCTTTATGAACTGACTAAATAGGTTACTGTAGTTTTTATAATTACTGTACACTCATTATTTAAAAGTTCCCAAAAAAAAGAAAAATAACAAATAGCAACTTCTGGAGTTTCAAAGTTTACC,length_143
I	final_del_assoc_typeA	compound_variation	3054844	3054877	.	+	.	ID=del_assoc_typeA_521;Note=AAAAAATT,length_8
IV	final_del_assoc_typeA	compound_variation	3947368	3947798	.	+	.	ID=del_assoc_typeA_522;Note=TACAAAGTTTTTTTATTATTTGGCATCCGACGTTGATCAGGGAATGTGTACAA,length_53
V	final_del_assoc_typeA	compound_variation	17250198	17252605	.	+	.	ID=del_assoc_typeA_523;Note=TCTGCCAAGTTTGTGCTTCTCGTAACGATGAATTTTGGATTTTTCGCCTGCTTCAAATTGTTCTGTGAGCTAACACTTTAGACAACCTACATTGATACGCCAGTCGGCTTATTCGCAGATGTCGTCAGTTCTGGTAAGATACTACGCCACGAACTATTCCAACTGCAATCTCGAAGTCAAATAAGTTAAAGTTATAAATTATCCAAAA,length_208
V	final_del_assoc_typeA	compound_variation	7667548	7667781	.	+	.	ID=del_assoc_typeA_524;Note=GATTTTTAAACAAGCTTGAA,length_20
V	final_del_assoc_typeA	compound_variation	7631648	7631892	.	+	.	ID=del_assoc_typeA_525;Note=TTCATCCACATGGGCGTGAACTAATGGAGTTACCATATTTTTTGTTTCGCGTTACAATTTTCTTCTATTGGCTTCGACAGACTTGTCTTCAAGCGAATGCTTTTTTTGGTGTTTTTTACGCCTGTCAACTTACTGCTTAACAATCCGGCAGCAAATATAAATCTATTGT,length_169
I	final_del_assoc_typeA	compound_variation	11490987	11491325	.	+	.	ID=del_assoc_typeA_526;Note=AAAATAA,length_7
IV	final_del_assoc_typeA	compound_variation	14882044	14882204	.	+	.	ID=del_assoc_typeA_527;Note=ATCTTTACAAAGTTGGTCAACCGCTTTTTGGAAATTTTTTTTTGACAGTATATAAATATAAACAGTGAATCGTGTGTAACTTTCTAAAGAATACTAATTCCTGTTGAAATTTGTATTTAATCAG,length_124
IV	final_del_assoc_typeA	compound_variation	1593320	1593369	.	+	.	ID=del_assoc_typeA_528;Note=AAAATC,length_6
V	final_del_assoc_typeA	compound_variation	17870024	17870125	.	+	.	ID=del_assoc_typeA_529;Note=ATATGTTTTTTTTCTCTGAAAAACGTCAAAAATTATACATTCACTAAAAATTCCGGAAAAAATGGCAAAAACCGTCGAATTTTTC,length_85
V	final_del_assoc_typeA	compound_variation	16185707	16186081	.	+	.	ID=del_assoc_typeA_530;Note=GGTTGGTTTGGTAGTATAGCTTGTTTTAGTTACGACCGGGAAAATGATAAATCAGTGGTTT,length_61
III	final_del_assoc_typeA	compound_variation	1371758	1371850	.	+	.	ID=del_assoc_typeA_531;Note=GTAAATTAATTCGACACATTCCAACGAACTATATGAT,length_37
I	final_del_assoc_typeA	compound_variation	2807953	2808179	.	+	.	ID=del_assoc_typeA_532;Note=TAGCGAATTAAATGAGTTTTCAGCTTGTAAATAAGTATAGGGTCGATTATGGGGGATAGTGTCGAGGTAC,length_70
II	final_del_assoc_typeA	compound_variation	2135347	2135372	.	+	.	ID=del_assoc_typeA_533;Note=GGGCCTA,length_7
II	final_del_assoc_typeA	compound_variation	1669280	1669489	.	+	.	ID=del_assoc_typeA_534;Note=CCACTTTCGGAAAACTTTTGGCAGCGTTCGGCAAACTTTCGGCAACTTGCGCAACTTAC,length_59
V	final_del_assoc_typeA	compound_variation	16193655	16193792	.	+	.	ID=del_assoc_typeA_535;Note=CCCTTTATGGTCCGAAAGTGATGCCACGTTTTGCCGAAAAAGTGTAAACTCCTCATATTTGGGGCTACGATGCAGTCGCCGAAACGCTTGCCTTTCAGGCCACGGCGTCAGGCTGTGAACCGCGCCTGCCT,length_131
II	final_del_assoc_typeA	compound_variation	3496347	3496449	.	+	.	ID=del_assoc_typeA_536;Note=GAGATTCTTC,length_10
V	final_del_assoc_typeA	compound_variation	542916	543036	.	+	.	ID=del_assoc_typeA_537;Note=GCACAGGGTATGGTTCTCACTAGTGTGGTACTTGATATCGGTTGTCAATTATTGCCTAATTTTTT,length_65
I	final_del_assoc_typeA	compound_variation	5911413	5911684	.	+	.	ID=del_assoc_typeA_538;Note=CGCATGTTCAAAGTTGGGCGAGACTTACGAAACTAAA,length_37
V	final_del_assoc_typeA	compound_variation	2721148	2721194	.	+	.	ID=del_assoc_typeA_539;Note=CCAAGTTACAAGACC,length_15
V	final_del_assoc_typeA	compound_variation	6430386	6430427	.	+	.	ID=del_assoc_typeA_540;Note=TAAGCAAA,length_8
III	final_del_assoc_typeA	compound_variation	1382267	1382293	.	+	.	ID=del_assoc_typeA_541;Note=GACGCATC,length_8
I	final_del_assoc_typeA	compound_variation	12112986	12113762	.	+	.	ID=del_assoc_typeA_542;Note=TTTTTTATTTTTTATTTATTGATCAAAAAACTGGTTCTATGGAACTCTAACTTGAAAATAAAATGCAATTTTTATTCAGTAATTGAAACTAAACCGTTGAAATTGATGTTCTTGAAATACAGTCAAAAAACACGCCGTCTCCAAGGTCGATTTTGAAACTTTTCCCGGTTTTTCTCAATTTGTTCAGGAGAAAGACTTCGATCCACCCGAATAAAATAACCAGTAATC,length_228
I	final_del_assoc_typeA	compound_variation	5681481	5681637	.	+	.	ID=del_assoc_typeA_543;Note=TAAAAAAAAA,length_10
III	final_del_assoc_typeA	compound_variation	2790882	2791089	.	+	.	ID=del_assoc_typeA_544;Note=ATTGTTGGAAAAACTGGTAAAATGCAAAATTTTCAGAGAAAACGCCAATTTTTCTCTCGATTTTCCAGTTTTAGCCCAAATTTAC,length_85
I	final_del_assoc_typeA	compound_variation	1109208	1109643	.	+	.	ID=del_assoc_typeA_545;Note=GGAAGCAGACGGTCGGTAGGCAGGCCACGAGAAGATCAAAGAGAAGCGTGTAGGCAGACAGCTCACAAGGAGGCGTAACGCAGGTACATAGGTCACGAAAAGGTGATTGGCTTATAGGCAAGAGAGTAGGCGGTTGGTAGGCACAAAGGAAATAGGCAGAGATGTA,length_166
II	final_del_assoc_typeA	compound_variation	598515	598634	.	+	.	ID=del_assoc_typeA_546;Note=C,length_1
V	final_del_assoc_typeA	compound_variation	2269162	2269352	.	+	.	ID=del_assoc_typeA_547;Note=TGTCGCAATTTATAAAACACAAAACGAAGAAAAAACAAACTGAAAAACGCATAAAATTGAAAAAAAATTATTAAAAAAAAT,length_81
II	final_del_assoc_typeA	compound_variation	3915503	3915654	.	+	.	ID=del_assoc_typeA_548;Note=TCATTTGATT,length_10
V	final_del_assoc_typeA	compound_variation	15921718	15921857	.	+	.	ID=del_assoc_typeA_549;Note=ATGGAACCGTAAAATCTCAAGCGACAAAGCTCAAAAATTTTCATTTTACTTATTTTCAGACCAGTGGAGTTGCTCTAAAACTTGTGCAAATATATTAATGTTCGTTTAAAAATACGCAGAAATCCTGAAATTTTTAGG,length_138
I	final_del_assoc_typeA	compound_variation	2014996	2015056	.	+	.	ID=del_assoc_typeA_550;Note=TGTTGAAC,length_8
II	final_del_assoc_typeA	compound_variation	2392026	2392181	.	+	.	ID=del_assoc_typeA_551;Note=GGGCTGATTAAAGCAGACAAAATTTTTAGTTTTTTTTTCTTAATTAGTCTAAATACATTTTTCAATAAGTAATTGAAATCGAAACCTATGGCTTTGGAACCTAAATTTTTTTACACTAGTAATATAGTTTGTTATAAAATGAATGCGTAG,length_150
V	final_del_assoc_typeA	compound_variation	18308986	18309124	.	+	.	ID=del_assoc_typeA_552;Note=CAATTTATTTCTGAGAAATCACAACTCTA,length_29
I	final_del_assoc_typeA	compound_variation	14987648	14987673	.	+	.	ID=del_assoc_typeA_553;Note=GTCA,length_4
V	final_del_assoc_typeA	compound_variation	15389734	15389820	.	+	.	ID=del_assoc_typeA_554;Note=TGTAAAC,length_7
V	final_del_assoc_typeA	compound_variation	3434041	3434207	.	+	.	ID=del_assoc_typeA_555;Note=CATTTTAACATTTTCTGGCTAAATTAATCAGTTTTTTTTTGTATTTTTCTTTTTATATCTGATTT,length_65
II	final_del_assoc_typeA	compound_variation	964601	964623	.	+	.	ID=del_assoc_typeA_556;Note=CT,length_2
V	final_del_assoc_typeA	compound_variation	12440636	12440674	.	+	.	ID=del_assoc_typeA_557;Note=GCATGAAAAATTCGAATTATAATTGTTTTATTTA,length_34
V	final_del_assoc_typeA	compound_variation	15959590	15960052	.	+	.	ID=del_assoc_typeA_558;Note=AAACTTGA,length_8
III	final_del_assoc_typeA	compound_variation	93038	93074	.	+	.	ID=del_assoc_typeA_559;Note=AACTTTTTTTCTAAGAATCTGAAAACTCAAAGTTT,length_35
II	final_del_assoc_typeA	compound_variation	2182807	2182819	.	+	.	ID=del_assoc_typeA_560;Note=G,length_1
I	final_del_assoc_typeA	compound_variation	13881420	13881493	.	+	.	ID=del_assoc_typeA_561;Note=C,length_1
II	final_del_assoc_typeA	compound_variation	10554544	10554623	.	+	.	ID=del_assoc_typeA_562;Note=TTAAAATAAAAAAAATTAAAAAAAGAAAAAA,length_31
IV	final_del_assoc_typeA	compound_variation	14808446	14808468	.	+	.	ID=del_assoc_typeA_563;Note=TTTT,length_4
I	final_del_assoc_typeA	compound_variation	12092704	12092777	.	+	.	ID=del_assoc_typeA_564;Note=AA,length_2
II	final_del_assoc_typeA	compound_variation	3681594	3681721	.	+	.	ID=del_assoc_typeA_565;Note=GCCTGCACACTGCAAACCGA,length_20
V	final_del_assoc_typeA	compound_variation	16959043	16959135	.	+	.	ID=del_assoc_typeA_566;Note=ACATTTTGCTTCAAAAAGTTAAAAATAGTCTCAAACTCAGAAAACCACAAAAAAACAAATGAGAACCA,length_68
V	final_del_assoc_typeA	compound_variation	2807417	2807595	.	+	.	ID=del_assoc_typeA_567;Note=GACGATGTTTGACGTTCAGTAAAACGGCAAAGTTTGGAGAATATTAAACCACTTTCGGAAAGAGTGAACTAGCTTTAAAAAATTCTCAAATTTTTCTTCGGTATCAAAAATCAATGTCTTTAAATAAATAC,length_131
II	final_del_assoc_typeA	compound_variation	3077758	3077918	.	+	.	ID=del_assoc_typeA_568;Note=TCATTAAAAATTAAGTTTTAAGGCAAAAAAGCGAATTTTCGCGGGTTTTTACCACA,length_56
V	final_del_assoc_typeA	compound_variation	16959920	16959969	.	+	.	ID=del_assoc_typeA_569;Note=CCGGCAATTATTGGGTAAAACTCGAAAATTAATTACACTT,length_40
III	final_del_assoc_typeA	compound_variation	1395609	1395633	.	+	.	ID=del_assoc_typeA_570;Note=ACATTTTTA,length_9
X	final_del_assoc_typeA	compound_variation	14219591	14219962	.	+	.	ID=del_assoc_typeA_571;Note=AAAAAAAACAATGATTACCGAACAAGTTTATTATGTGTCTTTCAACCGATCAAGTTTTTAAAAAATATTTTTGATTGGCCATATAGCAGAAGAGATTTTCAGTTTTATTAATGAAAATGTCTCAACAATAATATTTTCCTAATTGTAAACAGTGTCCGACTT,length_162
I	final_del_assoc_typeA	compound_variation	14191537	14191555	.	+	.	ID=del_assoc_typeA_572;Note=TATT,length_4
III	final_del_assoc_typeA	compound_variation	1512405	1512422	.	+	.	ID=del_assoc_typeA_573;Note=TTTTG,length_5
V	final_del_assoc_typeA	compound_variation	17870072	17870125	.	+	.	ID=del_assoc_typeA_574;Note=CACTAAAAATTCCGGAAAAAAATGGTCAAAACCGTCGAATTTTTTC,length_46
V	final_del_assoc_typeA	compound_variation	17311845	17312012	.	+	.	ID=del_assoc_typeA_575;Note=GTTTAGTCGGGAAGCGAAATCTTTTAAAAAATTTAGGCGCGCATTAAAATTCTTACTGG,length_59
V	final_del_assoc_typeA	compound_variation	548391	548451	.	+	.	ID=del_assoc_typeA_576;Note=TGTCTATAAATTATTCACATATCACATCACAGAACATC,length_38
V	final_del_assoc_typeA	compound_variation	586871	586969	.	+	.	ID=del_assoc_typeA_577;Note=GAAGCCCACAAGGTGTCGGCAGCAAGTCTCTGATGAAGCAGCCGACTTCTCACGGTGTCCTCTTCTGCCAATAAAGA,length_77
V	final_del_assoc_typeA	compound_variation	7636873	7637046	.	+	.	ID=del_assoc_typeA_578;Note=TTTGTTGGATGTAAAAAGTGTTGGATTATCAAATCCTGTCTCGCAA,length_46
V	final_del_assoc_typeA	compound_variation	15728774	15728913	.	+	.	ID=del_assoc_typeA_579;Note=TCAATTTATCTTTCTTTTTAAAATTCT,length_27
II	final_del_assoc_typeA	compound_variation	10838800	10838944	.	+	.	ID=del_assoc_typeA_580;Note=TGAATGTG,length_8
IV	final_del_assoc_typeA	compound_variation	6297695	6297758	.	+	.	ID=del_assoc_typeA_581;Note=AAGCTTTGATTAATTCATCATAAAATATGTC,length_31
IV	final_del_assoc_typeA	compound_variation	7402019	7402042	.	+	.	ID=del_assoc_typeA_582;Note=AATGTGT,length_7
V	final_del_assoc_typeA	compound_variation	19505462	19505487	.	+	.	ID=del_assoc_typeA_583;Note=CCAT,length_4
I	final_del_assoc_typeA	compound_variation	1909139	1909212	.	+	.	ID=del_assoc_typeA_584;Note=TCTGAAATCCCAAGAAAAAGGTTTTTAAATTTTAAATAAATCTAAATTTAAA,length_52
X	final_del_assoc_typeA	compound_variation	6152122	6152145	.	+	.	ID=del_assoc_typeA_585;Note=GGAG,length_4
II	final_del_assoc_typeA	compound_variation	2400058	2400089	.	+	.	ID=del_assoc_typeA_586;Note=TTCCTACCAATTTTTTTTG,length_19
V	final_del_assoc_typeA	compound_variation	560908	561174	.	+	.	ID=del_assoc_typeA_587;Note=AGGTTTTTGAATTAACAAATTATATTCAAGATAAATTTTGTAAACTGACAACACTTTTTGGCTCACTTTTAATATGATTGTCAAAAAATGCTG,length_93
V	final_del_assoc_typeA	compound_variation	3950560	3950683	.	+	.	ID=del_assoc_typeA_588;Note=AAACCATTCGTCTAAATTTAAATAT,length_25
V	final_del_assoc_typeA	compound_variation	16823149	16823389	.	+	.	ID=del_assoc_typeA_589;Note=T,length_1
III	final_del_assoc_typeA	compound_variation	12366005	12366053	.	+	.	ID=del_assoc_typeA_590;Note=CTCACTTAATATCTTTTTTCCCCAAA,length_26
V	final_del_assoc_typeA	compound_variation	17248821	17248895	.	+	.	ID=del_assoc_typeA_591;Note=TCGCGCTGTTATCACAGGTCGCTTATTGCTAACTGCTAAAAGTCAATTTTTTC,length_53
III	final_del_assoc_typeA	compound_variation	5534083	5534185	.	+	.	ID=del_assoc_typeA_592;Note=AATATTATAATCTTGAAAAAAAAAT,length_25
V	final_del_assoc_typeA	compound_variation	3409819	3410152	.	+	.	ID=del_assoc_typeA_593;Note=AAGGATGACACAAAATGTGTCTCCAACAGGGTGGTTGATTTTGGCTCAGCTGACGCCCTTTTATTGTGGTTGCATCAAACTATACACCTCTTGGCAAATTAAAAAATAATTAGATAAAATGAAGTGGTTAGAACATTAAAGGCTAAAGTAGTTAAGTTCAAATTGGAAAATTAAACGTTGAAAAAATGTGAGTTTTTCTCGAAAATTTAAAATTTTCGTGCCCAAATGAGAAACCAATGTCAACCAGAAATAATTCCGAGTCTATTTAATCACACGGACTTTTCGATACTCTGGAGATATGGCATGAGAAG,length_311
I	final_del_assoc_typeA	compound_variation	12061333	12061438	.	+	.	ID=del_assoc_typeA_594;Note=CTAGAATCAGTGAAAAATGAATTTTCGCATGTTTCAAGT,length_39
II	final_del_assoc_typeA	compound_variation	2237780	2237864	.	+	.	ID=del_assoc_typeA_595;Note=TGACAAAAAATG,length_12
V	final_del_assoc_typeA	compound_variation	15955127	15955231	.	+	.	ID=del_assoc_typeA_596;Note=GAAAAAAAAGTTAATAGATTCTGAAGCATTG,length_31
III	final_del_assoc_typeA	compound_variation	2351907	2351964	.	+	.	ID=del_assoc_typeA_597;Note=AGCTAAGAAATTTTC,length_15
IV	final_del_assoc_typeA	compound_variation	3065899	3066287	.	+	.	ID=del_assoc_typeA_598;Note=AGGCACTGTATTAGA,length_15
V	final_del_assoc_typeA	compound_variation	19507361	19507380	.	+	.	ID=del_assoc_typeA_599;Note=TATGGTTTGGAA,length_12
X	final_del_assoc_typeA	compound_variation	6264660	6264685	.	+	.	ID=del_assoc_typeA_600;Note=TA,length_2
II	final_del_assoc_typeA	compound_variation	12530257	12530317	.	+	.	ID=del_assoc_typeA_601;Note=CTTTTATATATGTATATGCTTTAGAACCAATGAAACAC,length_38
II	final_del_assoc_typeA	compound_variation	3224079	3224150	.	+	.	ID=del_assoc_typeA_602;Note=CTCAACAGAGTTAGTGGTC,length_19
X	final_del_assoc_typeA	compound_variation	14219362	14219393	.	+	.	ID=del_assoc_typeA_603;Note=CTTTTAACTGCAGTTGTGTTTCTC,length_24
V	final_del_assoc_typeA	compound_variation	20205203	20205701	.	+	.	ID=del_assoc_typeA_604;Note=GCC,length_3
V	final_del_assoc_typeA	compound_variation	19754910	19755029	.	+	.	ID=del_assoc_typeA_605;Note=TTT,length_3
V	final_del_assoc_typeA	compound_variation	17304440	17304454	.	+	.	ID=del_assoc_typeA_606;Note=A,length_1
V	final_del_assoc_typeA	compound_variation	20195320	20195350	.	+	.	ID=del_assoc_typeA_607;Note=TGAGT,length_5
IV	final_del_assoc_typeA	compound_variation	2031888	2031937	.	+	.	ID=del_assoc_typeA_608;Note=GA,length_2
V	final_del_assoc_typeA	compound_variation	3863709	3863875	.	+	.	ID=del_assoc_typeA_609;Note=ACGTTTAGGTTTTAGTTTTTTGTTGTTGAATACTTTTAATAATATTTCCTTAACACAAAAATTCCAAAAATAGGCAAAAAATCGATTTTTTAATTTTTGAAAATTTGTACATTTTTGAAATGTCTATCTTGTTTCAAAAAATTTTTGGGTGTGCTTTA,length_158
V	final_del_assoc_typeA	compound_variation	15833200	15833513	.	+	.	ID=del_assoc_typeA_610;Note=TTAAGAAAAATATTTTTCAGTTTACTATTCATTAATTATC,length_40
III	final_del_assoc_typeA	compound_variation	1542417	1542533	.	+	.	ID=del_assoc_typeA_611;Note=CACTTACTTTGTCCCAAAAATCATGAAATTTCCAGATTTTTCACTTA,length_47
I	final_del_assoc_typeA	compound_variation	3566462	3566824	.	+	.	ID=del_assoc_typeA_612;Note=T,length_1
II	final_del_assoc_typeA	compound_variation	1906263	1906284	.	+	.	ID=del_assoc_typeA_613;Note=GTCTGCCATG,length_10
II	final_del_assoc_typeA	compound_variation	2330735	2330892	.	+	.	ID=del_assoc_typeA_614;Note=CAGAATTGTTTATGCGTTACATAATTTCAACCATACGCTTCGACCTCTGATTTTCGTAA,length_59
V	final_del_assoc_typeA	compound_variation	19804584	19804728	.	+	.	ID=del_assoc_typeA_615;Note=AATTACT,length_7
V	final_del_assoc_typeA	compound_variation	16599908	16600147	.	+	.	ID=del_assoc_typeA_616;Note=AAGGCAGTTAGTGACTCTCCGCTGATTGGTCCCTTTAATTCGGTTCAAATTTTGCGCGTAAAATAAAGAGAGTGACCAATCATAGAAGTTGGGTATTCTACGCTGATTGGTTGGCTGATTACATTTTAAATTCACGCTCAAAGGAGGTGACCAATCAGAGACAATAGCTACACA,length_174
II	final_del_assoc_typeA	compound_variation	14800146	14800201	.	+	.	ID=del_assoc_typeA_617;Note=AA,length_2
V	final_del_assoc_typeA	compound_variation	16484508	16484520	.	+	.	ID=del_assoc_typeA_618;Note=AC,length_2
V	final_del_assoc_typeA	compound_variation	20136836	20136874	.	+	.	ID=del_assoc_typeA_619;Note=TTTAAACTAAATTCGG,length_16
III	final_del_assoc_typeA	compound_variation	12601109	12601160	.	+	.	ID=del_assoc_typeA_620;Note=TTTTTT,length_6
V	final_del_assoc_typeA	compound_variation	14968142	14968263	.	+	.	ID=del_assoc_typeA_621;Note=AAATGAAATGAAGATTCCAA,length_20
V	final_del_assoc_typeA	compound_variation	3861715	3861879	.	+	.	ID=del_assoc_typeA_622;Note=ACTGTGGTACAGTACTCATAAAATTCACTTTTTCGGAAAAGAACTCCCGTCTGTAATTCTACAGTAATACTTCTCTAGTTCTGAAAACATTCTAGAATTCTGTTACATTAATCTCGCAGTTAGTCTACAGCAATCACTCAATACTTGTACCCCT,length_154
IV	final_del_assoc_typeA	compound_variation	1650287	1650340	.	+	.	ID=del_assoc_typeA_623;Note=AAAAAAATTACACCTAA,length_17
II	final_del_assoc_typeA	compound_variation	12330065	12330094	.	+	.	ID=del_assoc_typeA_624;Note=TAAA,length_4
V	final_del_assoc_typeA	compound_variation	19642329	19642637	.	+	.	ID=del_assoc_typeA_625;Note=TGTACCC,length_7
II	final_del_assoc_typeA	compound_variation	1623188	1623491	.	+	.	ID=del_assoc_typeA_626;Note=ATACTGTATTTTTGAATTATTTTTGAATTGGTAA,length_34
II	final_del_assoc_typeA	compound_variation	3890442	3890462	.	+	.	ID=del_assoc_typeA_627;Note=CATTAG,length_6
V	final_del_assoc_typeA	compound_variation	16882803	16882813	.	+	.	ID=del_assoc_typeA_628;Note=TT,length_2
V	final_del_assoc_typeA	compound_variation	15661273	15661324	.	+	.	ID=del_assoc_typeA_629;Note=TAACACCATTTCGAATCCGTTCATTC,length_26
V	final_del_assoc_typeA	compound_variation	7332416	7332508	.	+	.	ID=del_assoc_typeA_630;Note=CAATGAGAAAAACAATATAAAAATAATAATAAA,length_33
V	final_del_assoc_typeA	compound_variation	19508317	19508522	.	+	.	ID=del_assoc_typeA_631;Note=TGCAGG,length_6
V	final_del_assoc_typeA	compound_variation	17259931	17260241	.	+	.	ID=del_assoc_typeA_632;Note=GTATTTCATTTTTTAAAGCGGCCTTCACCTCACGGGTCTGTTATTAAACATTTTTCACAATATACAAAAACCCGTCTGCTGCTATAACAA,length_90
III	final_del_assoc_typeA	compound_variation	3084517	3084591	.	+	.	ID=del_assoc_typeA_633;Note=AAGTCGA,length_7
IV	final_del_assoc_typeA	compound_variation	2699866	2700756	.	+	.	ID=del_assoc_typeA_634;Note=ATATCAGTAAAATTCGGAATTTTTCAATGTAAAAATTACATTAAAACTGCTGCAAAAATAGTAATAATTAGTGTGAAAATTACTTTGTCTGCAAAAAAAAAACGCGGAAATTCTCAATTTTTAACTAACAAAAATTCAAATATTGGTAATTTTCAACTCAAAAATTGGAATTTCTTGCTGCTGAAAAATCAAATGTTCCGTGATTTCTGCCAAAAAATTGCACTTTTTCGGATTTGACCATGTAAAATGTGGATTTTTTCCAGTTTTCAATACTTTTTCCAACCTT,length_286
V	final_del_assoc_typeA	compound_variation	7617421	7617724	.	+	.	ID=del_assoc_typeA_635;Note=GAGAAATTTTCTTAAATATTGTAAGTTCAAAATTCACA,length_38
I	final_del_assoc_typeA	compound_variation	11138172	11138250	.	+	.	ID=del_assoc_typeA_636;Note=AACCGTGCAAAAAGCAGAAT,length_20
III	final_del_assoc_typeA	compound_variation	1380867	1380937	.	+	.	ID=del_assoc_typeA_637;Note=ATCATTCAAGCATGCATTCTAGGTCGCTAACATCCG,length_36
V	final_del_assoc_typeA	compound_variation	15301905	15302266	.	+	.	ID=del_assoc_typeA_638;Note=CGTAATAAGAAAGTAAAAAAA,length_21
II	final_del_assoc_typeA	compound_variation	994066	994198	.	+	.	ID=del_assoc_typeA_639;Note=TAAGAAAAGAGGATTTAAAGGCTATGGCCCGTCCAAAAGAAAGTTTGAAATTAAGAGACACGATGGAACGAAAGCACTAGTCGATGTTGATAAATCTTATTTATATCTTTCTATGATTGTTAATTGATTTGT,length_132
V	final_del_assoc_typeA	compound_variation	20586858	20587015	.	+	.	ID=del_assoc_typeA_640;Note=TTT,length_3
V	final_del_assoc_typeA	compound_variation	3519939	3520088	.	+	.	ID=del_assoc_typeA_641;Note=ATT,length_3
V	final_del_assoc_typeA	compound_variation	3919784	3919928	.	+	.	ID=del_assoc_typeA_642;Note=TTGGAAATATCTCTAAAGGGATTTTCATTTCCAAACTCAAAAATTAAAACTCTATGTAAAAAGATAACTCCAGTTCAATGCTCGATTGGAACCGAAATTATAGAGTGATCATGACAATAAGATT,length_124
V	final_del_assoc_typeA	compound_variation	20576512	20576618	.	+	.	ID=del_assoc_typeA_643;Note=CAGATTAGT,length_9
V	final_del_assoc_typeA	compound_variation	20545547	20545758	.	+	.	ID=del_assoc_typeA_644;Note=TTTCATTGTCTAGGGTTGTGAATTGGTAAGGAAAAACATCAAAATACACTTACTATAACGCTAAAATTTATATGCTATTGGTGAATTTTAATTGATATTATTGAAATCAAAATAGGTTGAACCACTACCGTACTGACAACGGTAAATGTCTTCTGAGTACTAAGTACTTAAACACTGAAACTAAATAAAACTTTTGATTGAGTGTAC,length_207
II	final_del_assoc_typeA	compound_variation	1844870	1844906	.	+	.	ID=del_assoc_typeA_645;Note=CGTGTTT,length_7
IV	final_del_assoc_typeA	compound_variation	6270739	6270837	.	+	.	ID=del_assoc_typeA_646;Note=AAATGATGTGTAAGACTAATAGAAAACTGCT,length_31
V	final_del_assoc_typeA	compound_variation	16487038	16487256	.	+	.	ID=del_assoc_typeA_647;Note=CTGTGTGTTGTGAATTGATTAGAAATGTCGCAAGTTTCTCTTAAAAAACTAACGAAAAGTTCAGCGATGTTGGAATAATTTTGTGAAATCTAAAATCTGATTGTGAGCTACCTCTCCAATTCTCCAAGAAATACCCGGCCAATAATCGTGACCCA,length_155
V	final_del_assoc_typeA	compound_variation	15835003	15835505	.	+	.	ID=del_assoc_typeA_648;Note=AGCCGCATAAAATTGCTTCAAAGCTAGTTTTTGCAGAGTTTTAAAAGCTTTTGTTTGTTTAAAAAAATCAAAAATTGTTGATCAAAAAAGTTCGATTTTTGTGAAAACAAAAACTGCTTTGAAAAGGGTCGAACCAACATTTTTAGAATTTTTTCTAAATTTTTTTGAAGAAAAATTAAATTTTAAATTCCCAATTTAAATTG,length_203
I	final_del_assoc_typeA	compound_variation	2858796	2858885	.	+	.	ID=del_assoc_typeA_649;Note=A,length_1
II	final_del_assoc_typeA	compound_variation	2312329	2312542	.	+	.	ID=del_assoc_typeA_650;Note=TTCAACACTAGCGAATAGCGAATAGACATGTGATGAAAATGTGG,length_44
II	final_del_assoc_typeA	compound_variation	4640077	4640120	.	+	.	ID=del_assoc_typeA_651;Note=AAAA,length_4
V	final_del_assoc_typeA	compound_variation	17332597	17334208	.	+	.	ID=del_assoc_typeA_652;Note=GGTTTTCAAGCTGTAAAGGAAACG,length_24
III	final_del_assoc_typeA	compound_variation	1076154	1076189	.	+	.	ID=del_assoc_typeA_653;Note=TCATC,length_5
III	final_del_assoc_typeA	compound_variation	158175	158436	.	+	.	ID=del_assoc_typeA_654;Note=CCGCGAGGCCGGCGTCAGCC,length_20
V	final_del_assoc_typeA	compound_variation	20140415	20140549	.	+	.	ID=del_assoc_typeA_655;Note=AAATATAGATTACCCAGTGCCTC,length_23
II	final_del_assoc_typeA	compound_variation	2134506	2135285	.	+	.	ID=del_assoc_typeA_656;Note=CACCAATGTTACGATCATCTTGCCATATTTTTGTGGAGGACTTCTTTCTTGCGGTAGATAATCATAACACTTTTGTTGTCCTAAAAATGAAATGTATCATGTTTTTTCAGCGAAAATATCTATTTCAGACACTATTTAAA,length_140
III	final_del_assoc_typeA	compound_variation	2525203	2525317	.	+	.	ID=del_assoc_typeA_657;Note=TTCACCAAAAATGGAGCTTTTTAGCCAAAAAATTGTCTCTTTTTGTGGTGAAAATCTACGAAATTCATGGATTTTGGTGATTTTTTTCAAAAT,length_93
II	final_del_assoc_typeA	compound_variation	2175828	2176002	.	+	.	ID=del_assoc_typeA_658;Note=AGTTTTCAGGTTTTAACAGTGAATTTTGTTTGGATTTTTTTAAATGATTTCTGAAAATTCCCTTTCTAAATAA,length_73
V	final_del_assoc_typeA	compound_variation	17298031	17298308	.	+	.	ID=del_assoc_typeA_659;Note=ATATGTTGTGCCTATTCAATTCAAATTAAATAATTCGAACTTTTATGCCAATTTAAAAAATCCGGGAAACAATAATTGGTTGAAAGCTAATCAGATTTATTAAACAAAAAAGTTCTGAGGAAAACAAATCAATT,length_134
V	final_del_assoc_typeA	compound_variation	15439307	15440612	.	+	.	ID=del_assoc_typeA_660;Note=ATGCACAG,length_8
V	final_del_assoc_typeA	compound_variation	3344108	3344122	.	+	.	ID=del_assoc_typeA_661;Note=CGAAT,length_5
I	final_del_assoc_typeA	compound_variation	1500515	1500567	.	+	.	ID=del_assoc_typeA_662;Note=TGCGCCGTAAAATGAAAAT,length_19
III	final_del_assoc_typeA	compound_variation	12693626	12693651	.	+	.	ID=del_assoc_typeA_663;Note=TTTAATT,length_7
V	final_del_assoc_typeA	compound_variation	525432	525562	.	+	.	ID=del_assoc_typeA_664;Note=TTGAAATTAGTGTTTTATTAAATT,length_24
I	final_del_assoc_typeA	compound_variation	14774730	14774796	.	+	.	ID=del_assoc_typeA_665;Note=AAAAATAAAA,length_10
IV	final_del_assoc_typeA	compound_variation	162158	162223	.	+	.	ID=del_assoc_typeA_666;Note=ACAATTGTAAAAGTG,length_15
V	final_del_assoc_typeA	compound_variation	3957959	3958051	.	+	.	ID=del_assoc_typeA_667;Note=CT,length_2
II	final_del_assoc_typeA	compound_variation	4155444	4155466	.	+	.	ID=del_assoc_typeA_668;Note=GTGGGG,length_6
IV	final_del_assoc_typeA	compound_variation	13999842	14000139	.	+	.	ID=del_assoc_typeA_669;Note=GAATATTAATGAAGCAGATGGACTTTACTACACATTTGAAATCAAATTCTTTTTTTTCATATTAAATAAATTGATTACTCGTTTTTGAGATTGGAGCATTTTTAAATAAAACTATTAAAGTATTTTTTTAAAGTTTAGC,length_139
II	final_del_assoc_typeA	compound_variation	2297786	2300399	.	+	.	ID=del_assoc_typeA_670;Note=ATTTTAAAACAATGTTTATAGAAATAAAAACTCACGAAAATAAAATCGCCTCCACATAATCCTCATGTTGCTTTAGAAAATTAGAAATTCTGAAACCATTTGGAAAGAAAACGATCGCATTGCTGTGAGTTAAATAATTTACCAATACAACTTTCTGAAAAATTGAGTTGTGTTAAATTACGTTGTATTTAAAAATCCAGC,length_201
V	final_del_assoc_typeA	compound_variation	20552069	20593504	.	+	.	ID=del_assoc_typeA_671;Note=CTAAATAATTTTATAAATTACATATAGTCGTACCAATATTTTGTGAGTTTTTTTTAAATTCAAAATTTCGCGCCTAAAATTCTTAATTTTTGAAAATATATTTTGAGTTTAAAGAAAAGAATTTCATTAAATTTCAGGGTCACAGTGAGATTCCGTCAAATGTTTTGAAGAATAACTCAATTTCAAAAATTTTTTGCCAAATTTCCTGTAAGAAT,length_215
V	final_del_assoc_typeA	compound_variation	3400531	3400722	.	+	.	ID=del_assoc_typeA_672;Note=CTTAA,length_5
II	final_del_assoc_typeA	compound_variation	2256297	2256846	.	+	.	ID=del_assoc_typeA_673;Note=GTATCGAGATGTTCTCACACTTAGAGGAACTAGACGATGAAAATAGAGCTCAAGCTCAGATGTATATTCACAGGTTAAATAAGTTTATCAGTACTTTCAAGAAAGTAGTTTCAAAGGTGAACGATTTCGATAAC,length_134
V	final_del_assoc_typeA	compound_variation	16912519	16962170	.	+	.	ID=del_assoc_typeA_674;Note=ATGAGCAATGATTGTTGACTGTTGGGTTTTCGATTTCATCATAATATACTTCTTATCAAATTTTTGTTATTAGTTTCGCAATAAAAAACCAAATCGTTATCTAACAATGTTGTATGCAGTTTTGGCTTCTTTTATTTGA,length_139
I	final_del_assoc_typeA	compound_variation	11969262	11969348	.	+	.	ID=del_assoc_typeA_675;Note=AGTTTCAAAAA,length_11
II	final_del_assoc_typeA	compound_variation	1750625	1754506	.	+	.	ID=del_assoc_typeA_676;Note=AAAAAGTGCTACGTCATATGAACCCTT,length_27
V	final_del_assoc_typeA	compound_variation	3350771	3364227	.	+	.	ID=del_assoc_typeA_677;Note=TTTTAAATCAATTTTAGTTCTTTTGTAAAAAATTGATGACGATGTATAATAGATAATATTATTTTTAAA,length_69
X	final_del_assoc_typeA	compound_variation	4329283	4337692	.	+	.	ID=del_assoc_typeA_678;Note=AAAACTTCAGAATAGGAGTTGAGCCCAGTGGGGGTTTTTTTCTCAAAAATTCCACTATTTTTTGATAATTTGGCAATTTTACCAAAACTTTTTACTGTTGCTTTTTGGAGAGTTTATGAGGTA,length_123
I	final_del_assoc_typeA	compound_variation	12104169	12104456	.	+	.	ID=del_assoc_typeA_679;Note=TAAAACAACATACTTGTCAGTGACGAAAAACTTTGGCCAAACTTCAAATTTAAATCATATTTGGTAAAATTTCGGCCAGAATTTAGAGCAAGGCTAGAATTTGGTCAGAGCTTGACTAGATCTCGCCAAATTTTTAGCCACCTACTGGGACAAGTGAAAAATGCCTTACCGGTCGTCTTTC,length_181
II	final_del_assoc_typeA	compound_variation	2081488	2081642	.	+	.	ID=del_assoc_typeA_680;Note=ANATACGTTGTCCTGTTTTGGTAAATTCATTTAATCGTCCAATTATGT,length_48
V	final_del_assoc_typeA	compound_variation	3427664	3427948	.	+	.	ID=del_assoc_typeA_681;Note=TTGGTTTCTATTGACAG,length_17
IV	final_del_assoc_typeA	compound_variation	6685733	6731771	.	+	.	ID=del_assoc_typeA_682;Note=GTGT,length_4
II	final_del_assoc_typeA	compound_variation	2266532	2294735	.	+	.	ID=del_assoc_typeA_683;Note=TGTAAAACTT,length_10
III	final_del_assoc_typeA	compound_variation	97887	133441	.	+	.	ID=del_assoc_typeA_684;Note=CCGTTTGCCGGATATCAT,length_18
V	final_del_assoc_typeA	compound_variation	7349876	7350149	.	+	.	ID=del_assoc_typeA_685;Note=AAGTATTTTTTATATGGCGAAG,length_22
V	final_del_assoc_typeA	compound_variation	20159371	20160091	.	+	.	ID=del_assoc_typeA_686;Note=GGTTAGTTATGTAAACTGTCGCTACACATCTCAGAGAAGTGTTT,length_44
II	final_del_assoc_typeA	compound_variation	3683516	3683718	.	+	.	ID=del_assoc_typeA_687;Note=AAAGCTCCCCTAGTTGAGGATGAGCCAACTGACAGTCAACTGTCCACAGTTTCGGTTAGTCATTTTTCAAATTATTTTTGAAGTCTAAAAATTTCTGGAACTACAAATCTAGACG,length_115
V	final_del_assoc_typeA	compound_variation	4782242	4788763	.	+	.	ID=del_assoc_typeA_688;Note=TATCAAATAACAATATCAAATATCAAATCAAATAACAATATCAAATAAC,length_49
II	final_del_assoc_typeA	compound_variation	2898529	2899610	.	+	.	ID=del_assoc_typeA_689;Note=AATAGGCTTTTGAGCATGAAAAACAGGCTGCTC,length_33
II	final_del_assoc_typeA	compound_variation	1775116	1785260	.	+	.	ID=del_assoc_typeA_690;Note=TTACGTTTTTGAAATTTGTCGTGCTCGGCAATTTTTTCTATTATCACATAGGCCGTGCCAATGAGGCTCCTTATTAATTGATACCACATTTTTGGGATGTTTCAGTGGAAAATGTTTAATTACGTATATATCTTGGAGCAACAAATCACACAAAATTTCGAGCAAAACTGTTTGCAATTTAACCGTTTAAATCAGTTTTAGACCCTTTTTCAGTTGTTCGGGACCTAGGAAAACAGTG,length_238
II	final_del_assoc_typeA	compound_variation	2144252	2146620	.	+	.	ID=del_assoc_typeA_691;Note=TTTTTTCTTAAGCTTTTTTAAAAATGTTATAAAATCATCTGGAACTTTGTAATTTTATA,length_59
V	final_del_assoc_typeA	compound_variation	18769499	18770434	.	+	.	ID=del_assoc_typeA_692;Note=AAAA,length_4
II	final_del_assoc_typeA	compound_variation	1859444	1859598	.	+	.	ID=del_assoc_typeA_693;Note=TTTCAGTTTCCCAGTTTCCTGATTT,length_25
X	final_del_assoc_typeA	compound_variation	3007881	3010537	.	+	.	ID=del_assoc_typeA_694;Note=CTTTTCGT,length_8
II	final_del_assoc_typeA	compound_variation	1754545	1756532	.	+	.	ID=del_assoc_typeA_695;Note=TTCTTCTAACAATCTGAGAGCATTTTCTTGTGCAAGTCACAGCTGTAAGGGAAATCGGTAACGAAATTAGGGTACAGACCCTCCACATCTCAGATTTCCATACAGTTTTTAAAATGCAAACTGGTCAGGTCAAAGAAAACATTTCCA,length_147
V	final_del_assoc_typeA	compound_variation	18214321	18214358	.	+	.	ID=del_assoc_typeA_696;Note=AAGGACCCAGTAGTGTGTCTTCCGATCTATGACGT,length_35
V	final_del_assoc_typeA	compound_variation	20546508	20546679	.	+	.	ID=del_assoc_typeA_697;Note=CTAAATCTGAAAACTGCCCCTTNTTACATTAAAACNTGGCTCTCTTCTTGAAACCTTCTACAAACTTGCTATTCAATTCC,length_80
V	final_del_assoc_typeA	compound_variation	3847074	3847093	.	+	.	ID=del_assoc_typeA_698;Note=GGGGG,length_5
II	final_del_assoc_typeA	compound_variation	2313074	2313100	.	+	.	ID=del_assoc_typeA_699;Note=CAAA,length_4
V	final_del_assoc_typeA	compound_variation	2813939	2814005	.	+	.	ID=del_assoc_typeA_700;Note=GCTCAGAGTATTAAGCTTAAACGAAACGCTGACAAATAACAATATAGGCTGTAGGCATTG,length_60
V	final_del_assoc_typeA	compound_variation	531863	532097	.	+	.	ID=del_assoc_typeA_701;Note=AATACTTAAACTATTCAATTCCCGTTTCAAAAATTGTAGCAATAAAAAATTGAAATGTAAAAAATGAGAAGAT,length_73
II	final_del_assoc_typeA	compound_variation	1569570	1571211	.	+	.	ID=del_assoc_typeA_702;Note=TAGCTGTACTGTTGTTTTATTCAATAAATTTTTGAAATACTATATCAGAGAAGCCTTATCATTATGAATTTCTAGTCTAGAAGCATTTCAGTGCTACGGAATCAATATTTGCGTGGATTTAGAATTGCTCAAATTCAATATTAAACCAGCGTTCAAACTATATAATTGCCCAACTCTTAGT,length_181
V	final_del_assoc_typeA	compound_variation	16232465	16232685	.	+	.	ID=del_assoc_typeA_703;Note=TGCTATACATCAAAAAGCTACACCTTCAATTTTTACTAAGAATAAGTGTAATGTTCAATTGCTGAACAAAAAGAGAATATTACACACAACATTTATAAGATGCATTTTCAGATTCTACAATATGGC,length_126
II	final_del_assoc_typeA	compound_variation	1618524	1618687	.	+	.	ID=del_assoc_typeA_704;Note=ACTTTAGGCATCTCCTGCAATGGCTTTGAAACTGGATTGGTGCTAAAAAGTTGTTAACTTGAAGTAAAGTAATGTAGGAATTTATAATAGGCAGATAAAAATGTTCTACTTGTAAACATCTTGTTTTTGAGTTATTTGAAAAGC,length_144
V	final_del_assoc_typeA	compound_variation	7636873	7637656	.	+	.	ID=del_assoc_typeA_705;Note=TTTGTTGGATGTAAAAAGTGTTGGATTATCAAATCCTGTCTCGCAATTTTCTAAAAAGCTAGAATTAGAAAAAAAATTACTTAGAATAATAGAATCCGTTCATTTCTTCGACTGGAATTAAAAGT,length_125
II	final_del_assoc_typeA	compound_variation	2315458	2315505	.	+	.	ID=del_assoc_typeA_706;Note=CAGTGCTCGTTTATAAACGTAATTATTTAGAGTAT,length_35
