# Supplementary material for: Genome-wide variations in a natural isolate of the nematode Caenorhabditis elegans
Source: BMC Genomics. 2014 Apr 2;15:255. doi: 10.1186/1471-2164-15-255 (PMC4023591; doi:10.1186/1471-2164-15-255)
Supplement: Additional file 15 — Type A_insertions_assoc_deletions. [file 1471-2164-15-255-S15.zip › 1555893604101313_add19.gff3]

##gff-version 3
V	final_typeA_assoc_del	compound_variation	15735073	15735080	.	+	.	ID=typeA_assoc_del_1;Note=AGATATGCCCACTCAT,length_16
III	final_typeA_assoc_del	compound_variation	1397348	1397378	.	+	.	ID=typeA_assoc_del_2;Note=ATATATAGCCAGCAATATATCGTTAAAAATGAAACAAACTGTTACTTCCGGACCGGAGAGTCCTATTTTCTCTCTTTTTTGCTATTTTCGTGAACATCTACAGTTGAGGTGCAGCGATGTCTCACGAATGTAGC,length_134
X	final_typeA_assoc_del	compound_variation	8861827	8861830	.	+	.	ID=typeA_assoc_del_3;Note=TCTTATTTTATTATCATTATTTTGATGCCTGATATTTTGAGTAAATTTTTATTCGATATG,length_60
III	final_typeA_assoc_del	compound_variation	956649	956652	.	+	.	ID=typeA_assoc_del_4;Note=CCTCTGTAGAAAGTACAATTAATTGCTGCGTAGATTTAGAGAAATAGTTCATGTATGA,length_58
I	final_typeA_assoc_del	compound_variation	14730055	14730069	.	+	.	ID=typeA_assoc_del_5;Note=GTGGCTTTCGCAAACAAAAAGAAGGGGCGCCATTTTAGAGACTGC,length_45
V	final_typeA_assoc_del	compound_variation	661314	661323	.	+	.	ID=typeA_assoc_del_6;Note=CGTCAAGAATAAGAGGAAAAATAAGTGAATTATCAAATGTAGACTGCCTATATCGGACACCACAAAAAATACCGGGAAATT,length_81
V	final_typeA_assoc_del	compound_variation	3779919	3779922	.	+	.	ID=typeA_assoc_del_7;Note=ATTGCAATTTTTGCAATTTGCATTTTTGTGTGCATTTTTTTGCAATTTGTGCAATTTGTGC,length_61
V	final_typeA_assoc_del	compound_variation	20542427	20542493	.	+	.	ID=typeA_assoc_del_8;Note=TTTCAGAATTAAAAAAAATTTCTGTGAATAAGTATTAATTTTTTTGAACAATAAGCATATTCATTTTCACTTCAGAAGTTTTCTTCTTGGA,length_91
IV	final_typeA_assoc_del	compound_variation	15929583	15929591	.	+	.	ID=typeA_assoc_del_9;Note=GCTAATAGGAATTAGATAAAAATTAAAAGTAAAAAAGTGAGAAGAAAATTGAAATTGTGACTCTCTTCCTTTT,length_73
IV	final_typeA_assoc_del	compound_variation	2593721	2593727	.	+	.	ID=typeA_assoc_del_10;Note=CACATCGAAGGGATCATCAAGAACATTTAGGAATGCC,length_37
IV	final_typeA_assoc_del	compound_variation	15264400	15264402	.	+	.	ID=typeA_assoc_del_11;Note=CAGATCGTTTTCATCACTGATTCAGTTTTAAAATTC,length_36
V	final_typeA_assoc_del	compound_variation	3958700	3958704	.	+	.	ID=typeA_assoc_del_12;Note=GTACCGTCCTACGATTCTACCCGTNACC,length_28
V	final_typeA_assoc_del	compound_variation	16956587	16956631	.	+	.	ID=typeA_assoc_del_13;Note=GAATGAATTTGAAGGCTTTGTTTATGTATATTTTTTGCCGGTTTTACATACATATTTTTGGAAGTCAAATTCAAAAATTGTTGGACCTGACTGTGATCCACA,length_102
V	final_typeA_assoc_del	compound_variation	17258409	17258411	.	+	.	ID=typeA_assoc_del_14;Note=ACACCCCGTACTA,length_13
V	final_typeA_assoc_del	compound_variation	7641255	7641274	.	+	.	ID=typeA_assoc_del_15;Note=CAGGTTTTTCATATTATAGACTTATGTTAG,length_30
V	final_typeA_assoc_del	compound_variation	7341209	7341223	.	+	.	ID=typeA_assoc_del_16;Note=TGACTCAACTAGGCGGCTGAACTTATTGCAATTCGATTCAACAGTTTCTGACTTGCATTGCTTCATTTGAATGGCTTTC,length_79
V	final_typeA_assoc_del	compound_variation	582481	582552	.	+	.	ID=typeA_assoc_del_17;Note=GGCTTGTAGTAATTGTAGTTTCTAGTCTGTGACGTCGTTCTCACATAAATTTTAATTTAATGTGAACCACATTTTCCACTTTCTTAGAAAGCTTG,length_95
II	final_typeA_assoc_del	compound_variation	2296342	2296365	.	+	.	ID=typeA_assoc_del_18;Note=TTCCAGTTGTGCTGTCTGAGCTGCACTCACACCTGGTCATCTAGTGTTTTGTGTAACAGATTTCGGCCTGAACTGAAAAATACCACTACTAGTTGTGCAGTGGACACACAAAATTGTGTGAAACCCGACATGGTT,length_135
V	final_typeA_assoc_del	compound_variation	11734402	11734402	.	+	.	ID=typeA_assoc_del_19;Note=GTTTTATATTTTTGTTTGTTTTTAAACGTACGGTAAATTTAGAAATAACTGCCCAATAAATATATTTGTTTTGTTTTTCCAAAACTTTAT,length_90
II	final_typeA_assoc_del	compound_variation	1925627	1925679	.	+	.	ID=typeA_assoc_del_20;Note=TGTCCACACGGTTTTTAATTAGAAGAATCGGATTTTTTATCTGCCATTTTGTTACTGCAAGTA,length_63
V	final_typeA_assoc_del	compound_variation	2936683	2936683	.	+	.	ID=typeA_assoc_del_21;Note=AGACCCCAATCAATGTCAATGTTGCCGA,length_28
II	final_typeA_assoc_del	compound_variation	2407852	2407880	.	+	.	ID=typeA_assoc_del_22;Note=GCCTGGAAAATTGATGTTTTTTTCTGTTTTTAGAATTCCGTTTTGCCTACACAGAAATTTG,length_61
IV	final_typeA_assoc_del	compound_variation	6298957	6298962	.	+	.	ID=typeA_assoc_del_23;Note=GAGTTCGGTCATTATTATCCATACGCAAACA,length_31
V	final_typeA_assoc_del	compound_variation	16881382	16881412	.	+	.	ID=typeA_assoc_del_24;Note=GCGTTCCTGTGGAGTGGGGTGAAAGTGTTCGGGCCGTCCGTGCAGAAGCCTTACAATATAAAAATGCGAGATCAATCATATGT,length_83
V	final_typeA_assoc_del	compound_variation	17361419	17361423	.	+	.	ID=typeA_assoc_del_25;Note=CCATTTATTTCCACGAGTTTTTGCTGACTATTCCTATT,length_38
V	final_typeA_assoc_del	compound_variation	17978483	17978483	.	+	.	ID=typeA_assoc_del_26;Note=AAATAGATTTTTATGAAACTTTGGGAATCCATATTATCAACCATGATC,length_48
II	final_typeA_assoc_del	compound_variation	10440466	10440474	.	+	.	ID=typeA_assoc_del_27;Note=TTTTATAATATATCGTACTCTTCATGTCGAATACAGTACGGTATGATTACAAATACTTTATTTAATTTATGTTTCTGATGGTAT,length_84
X	final_typeA_assoc_del	compound_variation	16341048	16341051	.	+	.	ID=typeA_assoc_del_28;Note=TTCTATATTTGGAAAAGCTTTATTTGCTGTAAATAAACGATTAGG,length_45
IV	final_typeA_assoc_del	compound_variation	13251131	13251133	.	+	.	ID=typeA_assoc_del_29;Note=CTTTTTCGGGTCGTTTTTTCTTTAAAACAACTTTTGGAAAAACATTTTTTTCGGCATCTCTTCGACAGGTAGTATTTTCAATTAATTTTTGAAATACTCAGT,length_102
V	final_typeA_assoc_del	compound_variation	7630065	7630073	.	+	.	ID=typeA_assoc_del_30;Note=TAGCATTCATCTATCATTTC,length_20
V	final_typeA_assoc_del	compound_variation	15928364	15928381	.	+	.	ID=typeA_assoc_del_31;Note=ATGATACATTGCTCAGGCGTTGCGGCAAGACGAGAAGAATTGTAAAATGAGGTTGGGTGTC,length_61
II	final_typeA_assoc_del	compound_variation	1627177	1627181	.	+	.	ID=typeA_assoc_del_32;Note=CATTGATAATCAGTTTACATCATTTCACAAATA,length_33
V	final_typeA_assoc_del	compound_variation	3555678	3555678	.	+	.	ID=typeA_assoc_del_33;Note=ATCACTACCATTCGATTTGTGATGTAAAATTGTGCTGGGGTCTTGCGAGTGAAC,length_54
I	final_typeA_assoc_del	compound_variation	8524375	8524385	.	+	.	ID=typeA_assoc_del_34;Note=TCCACAATTTCCCTATTTATTTTTACTATAATGAGATTTCAGAATATATCAATTCTCTGTATCTC,length_65
V	final_typeA_assoc_del	compound_variation	2106846	2106851	.	+	.	ID=typeA_assoc_del_35;Note=TTCTAATAAAAATTTTTCTAATAAAAGATTTTTCTAATAATAACTTTTTCTAATATAAAA,length_60
V	final_typeA_assoc_del	compound_variation	583550	583631	.	+	.	ID=typeA_assoc_del_36;Note=TAGGATGAAGTGTTGAACACTGTAGGATCACCGGTCAGGACTTTTTTAAGGCTAATAGTAAGCCTTGATCCTTGAGCCGTCATTTTTAAAAAATAGTTCCAACGACTCAATTTCCTGTCGTGAATTTTCTTTGTTCCGTCACCTATGC,length_148
I	final_typeA_assoc_del	compound_variation	11284233	11284249	.	+	.	ID=typeA_assoc_del_37;Note=TGCTAGACTTTCCCCCTGATTTTTGGTAGACTCAAAGATCTCAATTTTAAGCCCAGTTAAAAGCC,length_65
IV	final_typeA_assoc_del	compound_variation	3986375	3986377	.	+	.	ID=typeA_assoc_del_38;Note=GGATTGACCAGGCCCCTCCTCTTGTCCGTTTAGT,length_34
V	final_typeA_assoc_del	compound_variation	19387427	19387433	.	+	.	ID=typeA_assoc_del_39;Note=TCTTCGTCCCATAAATGTCCCTGAAGTGGTCAGA,length_34
X	final_typeA_assoc_del	compound_variation	1457051	1457051	.	+	.	ID=typeA_assoc_del_40;Note=GTCACATGGAAAATCATGGAAAATGTGATATTTTGAATGCGTGTTTTGCTATCTTCAGGATTTTGTTGTAGTAAAAATAATTAAAATCG,length_89
X	final_typeA_assoc_del	compound_variation	4261795	4261801	.	+	.	ID=typeA_assoc_del_41;Note=CTTCTGTTAAATACATCAAATGTTGTGTTGAATATTGGAATGTTATGACAATGCGCCTGTACTTTTTTCATTGTT,length_75
V	final_typeA_assoc_del	compound_variation	7641304	7641309	.	+	.	ID=typeA_assoc_del_42;Note=CAATAATGTATTGCGTTTAAGGAAGTGAAACCGAGTTG,length_38
IV	final_typeA_assoc_del	compound_variation	15250730	15250740	.	+	.	ID=typeA_assoc_del_43;Note=ATTTTTGTTCATAACCTATAAACTGTTCTTTAAAATTAGACT,length_42
X	final_typeA_assoc_del	compound_variation	4639729	4639731	.	+	.	ID=typeA_assoc_del_44;Note=TTGAGACATGTTCGAGAAGGTTCATTACAAATTTCG,length_36
V	final_typeA_assoc_del	compound_variation	17247188	17247236	.	+	.	ID=typeA_assoc_del_45;Note=AATGCAATCCATGTTAAATATAAAACATTTGCAAAAAGGACAAAAAAAACTACAAAAAACGGCCCCATTTACTGATAACCTTGATACACAAG,length_92
V	final_typeA_assoc_del	compound_variation	7667093	7667100	.	+	.	ID=typeA_assoc_del_46;Note=ATAAATTCAGAAATCAGCTCGAAAAAGGAA,length_30
III	final_typeA_assoc_del	compound_variation	12361734	12361742	.	+	.	ID=typeA_assoc_del_47;Note=GCCTTGCACAAAGATTTTAAAAT,length_23
V	final_typeA_assoc_del	compound_variation	20575114	20575145	.	+	.	ID=typeA_assoc_del_48;Note=CAGTATTCTAAAATTCCGACCTATAAAAACTTACTCCTCTGCCGAGCTGCTAAAAGGTTGCTGGAACCTGGGTGACGCCAGCAAGACTCCTTTAACAGACCCATTCCAACA,length_111
III	final_typeA_assoc_del	compound_variation	6648313	6648313	.	+	.	ID=typeA_assoc_del_49;Note=GCCCCGGACCCAGGGATCAACCAGTAGGCTCAGTGGTATATGAGAAAGAACGCTGCCACAGCCGGGGTTGAACCCCGGACCGTTGCGGCGCGCTCGCACACGTTAGCCACTAGGCTTTCCCGGTCGATGCA,length_131
II	final_typeA_assoc_del	compound_variation	2254288	2254323	.	+	.	ID=typeA_assoc_del_50;Note=TTTTTCTGCACTTCCCCCGGACCCCGTGTATTCCATAT,length_38
V	final_typeA_assoc_del	compound_variation	16192619	16192631	.	+	.	ID=typeA_assoc_del_51;Note=AAATAGATAATAGATAATCCCATAACACCTTCACTCGCTTGGCGTGAGTAGAGTAA,length_56
II	final_typeA_assoc_del	compound_variation	15195283	15195290	.	+	.	ID=typeA_assoc_del_52;Note=AATAATAGCTATATATTTAATAAAATAGCTATATAAAA,length_38
X	final_typeA_assoc_del	compound_variation	8038327	8038329	.	+	.	ID=typeA_assoc_del_53;Note=TAAACTGTTAATACTGATTTCAAAAGTCGGAGGAATGACGATAGGTGATGTGTTCATTTGCATATGAATATATGGGAATTATTGTCACATGTATATTTTACTTAACTTTTATTCAAAAAACATCGAATCACTGTGTATC,length_139
X	final_typeA_assoc_del	compound_variation	1536780	1536786	.	+	.	ID=typeA_assoc_del_54;Note=GGTTCAACATAAAAAATGCTGAAACACTTTCAGAATATAAATGGTGAAATATAAAAAATATTCGCAGTACACCGCGCGTTTTTGAGAAACGATTAAAAAACCAAACAAACTAAAAAGTATTTAAAGAAAACTTAGCTCAACATGTCAAAAATCCCC,length_156
X	final_typeA_assoc_del	compound_variation	10571363	10571370	.	+	.	ID=typeA_assoc_del_55;Note=AACTATATGCATGATACACTTTCAATCACTGAATCGTTACGAAAACTCTCACATGACTATGACAACATATTATATACAAAAACGTATCTAGTCCCGACTAATACATTTGTTATG,length_114
V	final_typeA_assoc_del	compound_variation	10897911	10897912	.	+	.	ID=typeA_assoc_del_56;Note=TCCCGTTATTATTTAACCTCTACATACCTCTACGTACCAAATTCGTTCATTATGTGTGGGATTTGAAGTTTATGAAGTTTTAGATTATATTTAAACTGTACAAACAAAGTTAAAATTCATAATAAA,length_126
V	final_typeA_assoc_del	compound_variation	6478448	6478449	.	+	.	ID=typeA_assoc_del_57;Note=GGAAACTGAAATCATAAATAAAAGTCTTTTCTACAAAATTTTCCAGAAAATGACTAG,length_57
V	final_typeA_assoc_del	compound_variation	20195588	20195599	.	+	.	ID=typeA_assoc_del_58;Note=TTTTTCCGATTTGCTCTGTGTCACCCCCCTCTTTCTGTTTTTAGTCTTAATGCTTTGCCGCTGAGAATCAGAGCAAAGCGGAATGAGTTACTATGTACCAAGTGTCAG,length_108
III	final_typeA_assoc_del	compound_variation	9060190	9060193	.	+	.	ID=typeA_assoc_del_59;Note=AATACAATCAATATAATCAAATCAATACAATCAATACAATCAAATCA,length_47
V	final_typeA_assoc_del	compound_variation	15727333	15727363	.	+	.	ID=typeA_assoc_del_60;Note=GATAGCAGCTCTGTTTGTAGAGATATACCGCTTTGAAGTTAATGCGGTGAGAGACTGTGAGGGAGGAGAGACGCAGACGTCT,length_82
II	final_typeA_assoc_del	compound_variation	1002839	1002857	.	+	.	ID=typeA_assoc_del_61;Note=CGTCATTTTCAGTTATACATAGATAAATCCAAAGATCTTTTTTATGTTTTTAGTGAATATTATAATAT,length_68
II	final_typeA_assoc_del	compound_variation	789683	789703	.	+	.	ID=typeA_assoc_del_62;Note=CCGCTTTGGCAAATTGCTGAATATGTACCAATTTTACAGGTAAAAGTTGAATAAA,length_55
V	final_typeA_assoc_del	compound_variation	5351501	5351519	.	+	.	ID=typeA_assoc_del_63;Note=AGTTCCAATCGATTGCGTTGTCATCTTTTTGTTTCGTTACTCTTGTCGGTTGGTTGAATTGTGAAATAAA,length_70
V	final_typeA_assoc_del	compound_variation	18517016	18517022	.	+	.	ID=typeA_assoc_del_64;Note=GCTGTGAAATTTCACAAAATCTTAGAAATTTGGAAAAAATTGAAACAAAAAATT,length_54
IV	final_typeA_assoc_del	compound_variation	14257831	14257831	.	+	.	ID=typeA_assoc_del_65;Note=CAAAAGGCAAACAAAAGGCAAACAAAAAGGCAAACAAAAAATCCTGAATCATTAGAAAGGAA,length_62
V	final_typeA_assoc_del	compound_variation	2299891	2299926	.	+	.	ID=typeA_assoc_del_66;Note=ACCTGCCCATGATTCTACCCCAGTCATACCTAAGTAGATCCCTCCATATACATACCTACCTAGGCGCCTGCCTTATGTGAATGTCTTCCAGCG,length_93
V	final_typeA_assoc_del	compound_variation	20195852	20195859	.	+	.	ID=typeA_assoc_del_67;Note=AACTTTGATAGCAATCAATCAAACAGGCACGTATATATG,length_39
X	final_typeA_assoc_del	compound_variation	13389191	13389192	.	+	.	ID=typeA_assoc_del_68;Note=AAAGTCTAGGGAAGATATAGTTAGACAGGGTTTGAACTATCAAACTTTGAAAGAAGTGAAATGTG,length_65
II	final_typeA_assoc_del	compound_variation	923861	923863	.	+	.	ID=typeA_assoc_del_69;Note=TCGTTCCCCACTTCGTTCCCCACTTCGTTCCCCACTTCGTTCCCCACTTAGTTCCCCAC,length_59
V	final_typeA_assoc_del	compound_variation	17429146	17429147	.	+	.	ID=typeA_assoc_del_70;Note=TGATGTGTAGGAATGTATTGCGTGTACCTAATGCGTGAATATTGATTATGTTGGATGTGTCGGGTCTATTTTTG,length_74
V	final_typeA_assoc_del	compound_variation	7643944	7643959	.	+	.	ID=typeA_assoc_del_71;Note=CCGCTTTACCTGTGGTTTCATCGTAATCTGTCAAGCTT,length_38
II	final_typeA_assoc_del	compound_variation	2080759	2080792	.	+	.	ID=typeA_assoc_del_72;Note=GACTAACAGGGCCTCTCATTCTCAAAATTTCAAAATTTCTGAATAGATAAACAAACGAATTTTTCCG,length_67
III	final_typeA_assoc_del	compound_variation	185430	185451	.	+	.	ID=typeA_assoc_del_73;Note=TGATGACAACATTTTTTTTGAAAACAAAATTTTAAAACGGATTTTAAGCTGAG,length_53
III	final_typeA_assoc_del	compound_variation	96026	96026	.	+	.	ID=typeA_assoc_del_74;Note=AAATTATATTTCCCTTCTGAAAGACTTTTGCCCAATAAACGGTGTAAACAGATCTCATGAAATAGGGACTCTAAAAAGGGGCGTGGCCTATTTAAAGGGGT,length_101
V	final_typeA_assoc_del	compound_variation	15963484	15963541	.	+	.	ID=typeA_assoc_del_75;Note=AAACCATTTTGTAATTACCAGAATATACTGTTCTACATGAATTTGATTTTCTTGTAATATTTTTCATATTCT,length_72
IV	final_typeA_assoc_del	compound_variation	3947969	3947974	.	+	.	ID=typeA_assoc_del_76;Note=GTTCTGAACCCAAATGAGAATCAGGGACCTCGGAACTGAAGCTTCTTTTTCAGGCAGTTCGGCT,length_64
V	final_typeA_assoc_del	compound_variation	20463525	20463569	.	+	.	ID=typeA_assoc_del_77;Note=TTGTATTCATACCGCAGTGGGCATTGATCACAAAAGTATTTCGGTCTGAAAATCTTTAAAAGCTTCAAATTCACTACAACTCTTTGTCTTACATTCTTTGGGCATCCCTCGATCTGTGA,length_119
V	final_typeA_assoc_del	compound_variation	17271469	17271470	.	+	.	ID=typeA_assoc_del_78;Note=CAATAGTTAATAATCATCAATGGTCAATATAATCAAT,length_37
II	final_typeA_assoc_del	compound_variation	3244760	3244764	.	+	.	ID=typeA_assoc_del_79;Note=TAAAGACACGATTTTTGTTATTTTGATCGCGA,length_32
II	final_typeA_assoc_del	compound_variation	1656313	1656336	.	+	.	ID=typeA_assoc_del_80;Note=GGAGTTAGCTCGGAACATATTTTAAAAAAATTGGTTAAAATTTAGTGAGAAAA,length_53
II	final_typeA_assoc_del	compound_variation	12485772	12485775	.	+	.	ID=typeA_assoc_del_81;Note=CTTTATACTTAATTACATTATACTTATACATTTATACTACATTTATACATACATTTA,length_57
IV	final_typeA_assoc_del	compound_variation	2758330	2758331	.	+	.	ID=typeA_assoc_del_82;Note=CAATATTATGCACTTTTTCGAAACAATTTCTA,length_32
II	final_typeA_assoc_del	compound_variation	2178436	2178463	.	+	.	ID=typeA_assoc_del_83;Note=GCACCACTTAATTGTTTTTCTGTTGAAACTTG,length_32
III	final_typeA_assoc_del	compound_variation	7639962	7639970	.	+	.	ID=typeA_assoc_del_84;Note=ACTCAATGCCCCTGGAAGGAGTACTATAGTTCACAACTTCTTATTGTCACTGAATTTTCACTAATGGCA,length_69
V	final_typeA_assoc_del	compound_variation	12051709	12051716	.	+	.	ID=typeA_assoc_del_85;Note=CGGTATTACCTAATGAGACCAATTCTTTTGGGGCGGAACATTCTCAATTGGCCATAGAGAGC,length_62
I	final_typeA_assoc_del	compound_variation	12762272	12762291	.	+	.	ID=typeA_assoc_del_86;Note=GATTTTTAAAGAATTATTTTAGAAAGCTTGAAAATGTTTTATGGTGTTCATTA,length_53
I	final_typeA_assoc_del	compound_variation	3127018	3127045	.	+	.	ID=typeA_assoc_del_87;Note=ACAGGCAGGCAGGCAGGCAGGCAAGCAGGCAAGCAGGCAAGCAGGTATGAGAA,length_53
I	final_typeA_assoc_del	compound_variation	2487359	2487364	.	+	.	ID=typeA_assoc_del_88;Note=GTGTGTACATTTATTAGGTGTGTACAATTATTAGGTGTGTACACTTATT,length_49
V	final_typeA_assoc_del	compound_variation	16925870	16926046	.	+	.	ID=typeA_assoc_del_89;Note=ATAATTCTGAAATTGGAATTATGTTTGGTTTAAAATACTGAAAAAGTAAAGTTACAGTGTCTTCGGACCCAATTTATCAATAATCTTGTTGATCACATCCATTGGTATGTCATTCATCAAAGGAGCGTTGGAGCTGGAATATTTTGGGTTTAGACTTTTTGCGTTTTCAGTAAAAAGTATCAAG,length_184
X	final_typeA_assoc_del	compound_variation	4207326	4207329	.	+	.	ID=typeA_assoc_del_90;Note=ATATTCATTCATATTCATTCATTTTTATCATATCATTTT,length_39
II	final_typeA_assoc_del	compound_variation	8154259	8154260	.	+	.	ID=typeA_assoc_del_91;Note=GAGAAGTAAAAATTATCGCCATAGTTGGCCCTTCTTACAGAGTTTTCAAAGAAGATCGACAAGAAAAACTCAAAATCACTATTTTGAGG,length_89
I	final_typeA_assoc_del	compound_variation	11052690	11052694	.	+	.	ID=typeA_assoc_del_92;Note=CAGCAGAAAGATTAAAAAAGGCGCAGACCGTTTTGACAAAAATTGTCGCGTC,length_52
V	final_typeA_assoc_del	compound_variation	12448019	12448019	.	+	.	ID=typeA_assoc_del_93;Note=CTAATTAGCAATTTTGAGACATTTGACATTTATATTCATCGTCATTTCTGAAATCGTGGCGAGATCTACTCAGTAAACCAG,length_81
IV	final_typeA_assoc_del	compound_variation	3664593	3664601	.	+	.	ID=typeA_assoc_del_94;Note=ATAGATATTTTCATAGATATTCATAGATTTCATAGATTAGATTTTCATAGA,length_51
V	final_typeA_assoc_del	compound_variation	15972774	15972788	.	+	.	ID=typeA_assoc_del_95;Note=AGACGAATTAATTTTTGACAGGGAAAATATTCCAAAACTAGCTGTAGTTAGCAAGTATTTTGTAATCAGACAAATG,length_76
V	final_typeA_assoc_del	compound_variation	20078512	20078512	.	+	.	ID=typeA_assoc_del_96;Note=GAGGCAAAGAAGTCGTCCAACCCCGTTTCGACGACCTTTCGATCATGAAACTTCTGCCCGGCAAGGTGATTCTGGAGA,length_78
I	final_typeA_assoc_del	compound_variation	12105994	12106029	.	+	.	ID=typeA_assoc_del_97;Note=GATAAAAAATGTTTAACCGTTCAATTTCAAAGTTAAAATGT,length_41
V	final_typeA_assoc_del	compound_variation	5430860	5430876	.	+	.	ID=typeA_assoc_del_98;Note=CCGAAACCACGTGGTAGCTCATGTATTTGTATTGAAGCATGT,length_42
II	final_typeA_assoc_del	compound_variation	11804023	11804027	.	+	.	ID=typeA_assoc_del_99;Note=TCTCGTTAGCGGACCATAACAAGTGTGTAGTTTAGTTTCCGGTATCGATTTGTGTTCGCGGGTCATCTAGTCCCAATGGTCTTGCAGCGGTTGTTTTTACGACACTGCGCGTCCTAAAACTGTCCAATTAAATAAATATAAACATTGAGGT,length_151
II	final_typeA_assoc_del	compound_variation	1756581	1756626	.	+	.	ID=typeA_assoc_del_100;Note=GAAGCTGTAACACCTCCATATTCAGATCGGGGTTTGTTCACTTTTAGATTCCAAAAGAAGTAATTGGAATTTGGATCAGTACTA,length_84
V	final_typeA_assoc_del	compound_variation	16958601	16958632	.	+	.	ID=typeA_assoc_del_101;Note=TATATATTTTATGTTTTTCAACACTAAATACATAAATACATTAATTTTCGATTAAAATTTAGCAAAAACACAATT,length_75
II	final_typeA_assoc_del	compound_variation	12405759	12405759	.	+	.	ID=typeA_assoc_del_102;Note=AAAGTTATATAATAATCCAAGATATGGGCCTTAGTTTCTGTTGCA,length_45
V	final_typeA_assoc_del	compound_variation	13062472	13062474	.	+	.	ID=typeA_assoc_del_103;Note=ATATTGCCGGATTTTGAAACCAATGAGAAATTAGTGTTTTTGATTAAGAAGCATCAGATAAA,length_62
V	final_typeA_assoc_del	compound_variation	20204667	20204667	.	+	.	ID=typeA_assoc_del_104;Note=CCGAAATAGTCATTTATATCGAAACTTGTTTGCTTTGAAACATGAA,length_46
II	final_typeA_assoc_del	compound_variation	2033108	2033143	.	+	.	ID=typeA_assoc_del_105;Note=GAATGGAACTCCAGAGTACCAGAAGCTCTCCGACAACGCGAAGGCAAAAATTCTCGATCGCGTCT,length_65
II	final_typeA_assoc_del	compound_variation	2665618	2665622	.	+	.	ID=typeA_assoc_del_106;Note=AACCACTGCACCAGCTGCTGGTGCAATACCGGTGACCAATGCGGGG,length_46
V	final_typeA_assoc_del	compound_variation	18752128	18752142	.	+	.	ID=typeA_assoc_del_107;Note=TCCGTCTCAATCACGGTTATTGCCTGATTCTCCGATTGAAACTCAAAATGTGCGCAGGTAGTGTCAAAATGTGCCAGAAAGCAATTTGAAGATTCAAAACACGCAGAAATACAGTC,length_116
IV	final_typeA_assoc_del	compound_variation	2171287	2171301	.	+	.	ID=typeA_assoc_del_108;Note=ATAAAATTTCAAATTTCCAAAAAACCGAAAAGAAATTAATATTAAAAAATTTTCCCGAGAAAGATGTCCGA,length_71
I	final_typeA_assoc_del	compound_variation	684291	684293	.	+	.	ID=typeA_assoc_del_109;Note=TTCCGAGTACTTAAAACGGACACTTAATAGATTCTAGTTAAAACGTTATTTCCTGAAACGCTGGTCACTTTAGAACACAGTGAT,length_84
II	final_typeA_assoc_del	compound_variation	3198233	3198324	.	+	.	ID=typeA_assoc_del_110;Note=TTGGTAGGCATACAATTCTTCGTGCCTGCCTCACTGCCTCCATGCCTACCAGCCTTATTTCCTTACTTTCTATAATACATGCCGGATCTATCTATGTGTACGCCTATT,length_108
II	final_typeA_assoc_del	compound_variation	667472	667473	.	+	.	ID=typeA_assoc_del_111;Note=ATTCAAAGTATTCAAATATTCAAAGTATTCAAA,length_33
X	final_typeA_assoc_del	compound_variation	1907914	1907919	.	+	.	ID=typeA_assoc_del_112;Note=TTAAGCACATTTATTTTCAAAGTAGAATAATAAGTTGAAACATTTTTCTTGTGAAGCGATCGACATCTCACGGGTTCATTTTTAGCAATTTTTCTTTAAATGCGTTTGGCTTAAAAAGTGATAAAATGAGT,length_131
III	final_typeA_assoc_del	compound_variation	1355513	1355533	.	+	.	ID=typeA_assoc_del_113;Note=CAGTACCAGAGACGTGTTGGTGACAATATTCACAGATATAGAAACAATT,length_49
X	final_typeA_assoc_del	compound_variation	7863369	7863370	.	+	.	ID=typeA_assoc_del_114;Note=TCATATAACACTTGGTCTGCGTCCAAAAAAATGTCATAGTGGTTTTTCC,length_49
V	final_typeA_assoc_del	compound_variation	11247814	11247814	.	+	.	ID=typeA_assoc_del_115;Note=CCAGTAGAATCAGAATCTAAAAAATAACTGTAAAAATTTAGAAATTTATAAAAGTGTGTACGTTATAAAA,length_70
I	final_typeA_assoc_del	compound_variation	12123707	12123730	.	+	.	ID=typeA_assoc_del_116;Note=ACGTTTTTAGGTACCCTGCAAATGCAAGCAGAACTTGGAAGCTAGAAATATACAAAGTCAGAAAAAACTTTAAGGTGTCCTGCTCGGCGGTAGCCGCCGACTCTTTGACTGTAAAAACTGCAGCATCAACTAGCTCGCAAAAATATTTCTTCTCAACTCAGCAAGCGGGAAAACTGCAGTTTTTTGA,length_187
V	final_typeA_assoc_del	compound_variation	17665199	17665252	.	+	.	ID=typeA_assoc_del_117;Note=CACTTTTTTAATTGAAAAATTTGAGCTTCTCACCTACAAAAACATATATGCGCCATTGGGGGTCGAACCACGGACCTTCTGCGCCAGGAACACTCTCTTAGTCACTGCGCCACCCGGACCGTCCCAAATTCAGCAATATCGAACTG,length_146
V	final_typeA_assoc_del	compound_variation	15955012	15955072	.	+	.	ID=typeA_assoc_del_118;Note=TAAAAAAGGCAGAAAAAGGAGCAACAAAACTTGGCACAGCTCGTTAGCTTTTCAAGAAAACTATATACAAAC,length_72
I	final_typeA_assoc_del	compound_variation	12122784	12122785	.	+	.	ID=typeA_assoc_del_119;Note=TCTATCTATGATTTAATCACTCCTGAAGTAGATATAT,length_37
III	final_typeA_assoc_del	compound_variation	2774467	2774483	.	+	.	ID=typeA_assoc_del_120;Note=ATTATGGTACCTTGCCGCTTCTCACTATTTTTAAAATTTTTAATTTTTAT,length_50
III	final_typeA_assoc_del	compound_variation	1400999	1401025	.	+	.	ID=typeA_assoc_del_121;Note=CTTTTTAACGTTTTTACAACGTTTTTTTATTAACTGTGTTCAAAGCGTGGGATCGGAATGCTTTTACTAAAGCATTGTTGATGGATTTTAATAAAGCATTGTGATAAAAAAGTGAAGGCATGTGATCAATTTGCTAAGAATTGAC,length_145
II	final_typeA_assoc_del	compound_variation	2404878	2404900	.	+	.	ID=typeA_assoc_del_122;Note=AATTGTTATAGGTAATTGTTTTAACCTAATAAAACA,length_36
II	final_typeA_assoc_del	compound_variation	3240861	3240866	.	+	.	ID=typeA_assoc_del_123;Note=GGTAACCTAGCAACCTATTGCATAT,length_25
V	final_typeA_assoc_del	compound_variation	15734983	15735023	.	+	.	ID=typeA_assoc_del_124;Note=TTTGCCAGTTTCCGACATAGCTACCGCCGGAGATTTGAGANAGTTAACAAACACCTATCCAAATGCATAGATCATCCCAAGAT,length_83
V	final_typeA_assoc_del	compound_variation	7625127	7625170	.	+	.	ID=typeA_assoc_del_125;Note=ATGACAACTGAAATCCAGCTGTAAATTATTATATTTTTTTATTGCATTTGCTTGATACTCTAAATAACTCAATTTTGATAACAAAGAAACGACAACATTTTTTGGGGAAATTTTTTTGTGAAACGAGG,length_128
V	final_typeA_assoc_del	compound_variation	7650530	7650682	.	+	.	ID=typeA_assoc_del_126;Note=ACATGTCTCCCACAATTTTTAATCTTATTTTTTAGCTGTACTAATGAAATAAAACTATCGAACATTTGTTTTTAATGTTTTTTTTAATCTCACAAGATTGATTTTTAAAATGTTTTTTAATAAATTATCAGTATAGTTTTTTTAGAACTGCGGTGAGAAAGTAAAACCCTTAACTTAATAATATTCCCTGTAAATATTTTTCAAAAACTTTAAATCGAGAATAAGTCAAAAAA,length_233
V	final_typeA_assoc_del	compound_variation	2299800	2299827	.	+	.	ID=typeA_assoc_del_127;Note=TGCCTTCGTACCTCAAAGGCTCTTAGCTAACAACTGCTTATGTGTCGGAATTTTG,length_55
III	final_typeA_assoc_del	compound_variation	1410704	1410759	.	+	.	ID=typeA_assoc_del_128;Note=AATTAGCTGAATTTTTTGGATTTTTCGAAAAATATTTTTTTCTGCAAAATTTACTAGCGAAATTCGTCCAATTTGAGCACATTTTCAGTC,length_90
V	final_typeA_assoc_del	compound_variation	16176058	16176172	.	+	.	ID=typeA_assoc_del_129;Note=CGTTCGAAAAGGTGTTTCAATTTTTCTCCGATTGGAGCTGTCGTAATTATATTTATGTTCAAAAGGTGTTTAGACAGAAATGATGTGTCAAATTATTTTTTTTACAGAAATGATGTGTCAAAT,length_123
V	final_typeA_assoc_del	compound_variation	7323811	7323835	.	+	.	ID=typeA_assoc_del_130;Note=ATATAAATAAAGGAGCAAGTGGTTTTGCAACTATTTTCAAAGCACGCTTCTAAAATTATGAGATTTGT,length_68
I	final_typeA_assoc_del	compound_variation	11087497	11087499	.	+	.	ID=typeA_assoc_del_131;Note=GTTAATTCACCTATGTCAAAAAACGGCATTTCTTGAACAAATTCTTCATTTTTAAGCAAAAACGTGAATTTTACGACGATTTTGAGCATTTTAATCAATTTTCGAGCTCTTCGAGCTCACAATCA,length_125
X	final_typeA_assoc_del	compound_variation	15578857	15578857	.	+	.	ID=typeA_assoc_del_132;Note=AAGAGATGACGCTTTCTATCTTCGCTAACACGAAATGAAAACAATTTAGA,length_50
X	final_typeA_assoc_del	compound_variation	12992025	12992025	.	+	.	ID=typeA_assoc_del_133;Note=AAAAAAACATTATAGTGAAACAGTTAAAATATTTTCCGTGATGCTGAACAAAAC,length_54
I	final_typeA_assoc_del	compound_variation	6080930	6080932	.	+	.	ID=typeA_assoc_del_134;Note=CGAAAACAAACTGAAAAACTCATCATTTTCAACGATTTGCTCGGTGCTCCCAATATTTTTCGTTATTTTTTAAATGAAATATACTGCTTCCATCGTCCAGCTGTCTTATTGAC,length_113
V	final_typeA_assoc_del	compound_variation	18343027	18343027	.	+	.	ID=typeA_assoc_del_135;Note=TAAAACTCTAAAAATACGCTGAAGTTTTTTTATTCAGAGATCACAATTTCATAATATATTATATATACATAAATTT,length_76
V	final_typeA_assoc_del	compound_variation	7664811	7664851	.	+	.	ID=typeA_assoc_del_136;Note=CCATAGAAAAAAATTTATTGTTGCCCTACCCTATAAAACCATTGCTTTTGAAATATCTTTTTTCTTACTA,length_70
V	final_typeA_assoc_del	compound_variation	539013	539018	.	+	.	ID=typeA_assoc_del_137;Note=AATACGGAAACAATCGGAGATACAATTTTTTTCAGATGACTTTTATGTCAATTTCATCAGGAAATTTCAAATCTCATTGATTCCCCGTTTCCCAATATTTTGGGGTNTTTTGAGGCAATATGAATATTTTTCAGCAATTTCAGAGGATTTGA,length_152
V	final_typeA_assoc_del	compound_variation	16214064	16214064	.	+	.	ID=typeA_assoc_del_138;Note=TTCAATCAATTAAAAATGTTAACACTG,length_27
V	final_typeA_assoc_del	compound_variation	2270892	2270898	.	+	.	ID=typeA_assoc_del_139;Note=CATATTATTATTATAATAATA,length_21
II	final_typeA_assoc_del	compound_variation	10133578	10133591	.	+	.	ID=typeA_assoc_del_140;Note=CACCTTCCATATAGATTGGAGTGGTGAAGCTGGGAAAATTGAAAATTAATAAGTCAAAAAGTACAGTTCTAGTTTAGATTATGTGCTTCAAGATGTAAATAAAATACATTTCAAAAATCGACACATGGCTTAAAAATTTCACTGCCTAATT,length_151
IV	final_typeA_assoc_del	compound_variation	6677043	6677090	.	+	.	ID=typeA_assoc_del_141;Note=CGTGCCGCGTGGGTCTCGGCGCGGCCGAATGTACTGTAGTGGGCGAAGCTAGCTGGTGGCATTGATTACGAGTTTTAACTAGTAAAACTGAACGGATTTAGACGTAATAAAATGGTAAATATATCAGAATAATTAGGAGAACAATAATAAGTGCTTAATACGGGTGAGAAGTGTGGGCACTTCAT,length_185
V	final_typeA_assoc_del	compound_variation	15935416	15935459	.	+	.	ID=typeA_assoc_del_142;Note=ATAAAACATTTTAAATTCACCAGAAGTTTTGAACGGCAAAGCTTTACTCCCAACAGCGTAATCTC,length_65
I	final_typeA_assoc_del	compound_variation	14721550	14721570	.	+	.	ID=typeA_assoc_del_143;Note=CCAAAAAAGCGGTTATATCACGCAAAGTGTGGTGGAAAGTGATGAAAAAATGCACTATTCATCCATATAATCACTGCAAAACTCTGTGGAACAAAAAAACCTTCAAAAAATCTGAAAAATCGAGAAGAAACCGGCAGAAACGTTTGAAAATCAAGGCGAAC,length_161
I	final_typeA_assoc_del	compound_variation	12061238	12061252	.	+	.	ID=typeA_assoc_del_144;Note=TTACGCACACTCAAAATTATAAAAATGCGTGGCGTTTGCCTGATTTTTCGAAATCTGCG,length_59
V	final_typeA_assoc_del	compound_variation	7600748	7600885	.	+	.	ID=typeA_assoc_del_145;Note=TTTAAAATCAAACATTGCCCCACACTGTTTCACCGTTTGAATGTTTTACTTATTGAAAAATTTGGCTGATCTTCTTAGCATTAATAGTTTCACATAGATTACTATTAGATTTCAGTAGGATTACTGTTGGGAACTTTAATGATAGGTGCGTAA,length_153
IV	final_typeA_assoc_del	compound_variation	13311137	13311287	.	+	.	ID=typeA_assoc_del_146;Note=GTTCACTGTGTATTTTTATTTTCTACCAAATAAATTCTTTGGAAAATTGTACAGTATCAGAAAGTTTGGGTTTTAAAACATAAAGTTTCTGCTTGGAAAAATAAACACTATTTTAAAAAAGCAGTCCTGCAAAATTTATTTATCACGACAGGTCTCGCAGCGATTTTCCAGATTTTTCAAATCACAGTCATGCACCGTTAAACAATTACAGTAGCTGCAATTTTGATAGAATGTTGCATTTTCTCCAATTCCTGTTAATTTTCGTGTACTTTATTATTTATTTTTTTCTCATAATTGATTCC,length_302
V	final_typeA_assoc_del	compound_variation	15926293	15926299	.	+	.	ID=typeA_assoc_del_147;Note=GAACATTTCAAAAACTGTTATGAAATTGTTGTTGAGGAAACCAGAAATAATTTCAGT,length_57
IV	final_typeA_assoc_del	compound_variation	5822976	5822976	.	+	.	ID=typeA_assoc_del_148;Note=TATACAGTGTCAGCTGTCAGCGTTTTNTTAAAACCCN,length_37
IV	final_typeA_assoc_del	compound_variation	6273546	6273672	.	+	.	ID=typeA_assoc_del_149;Note=ATAGGCGGCAAATCGATTTTTTGGCTAGTGGCTAATTATACTACAGTTCGATTAATCTAGCAAATTCACCAAAATAGGCTATCGGCAAAAGTTGAATTAGGCAAATTGGTTGAAAGCCGGCTAACGGCTAAATAGTCTAACATTATTAGAATCAGCCAGAATTCAGTCAAATTGTTTATTTACCGCCCACAGAAATTATAGAAATGCCTGTTTTACGACTTAAAATCTACGTTTCGCATTACTTTTCAGTTGCCAAAAATACATTCT,length_267
X	final_typeA_assoc_del	compound_variation	2759388	2759391	.	+	.	ID=typeA_assoc_del_150;Note=CCAAATTTGGCAATTTGCCA,length_20
V	final_typeA_assoc_del	compound_variation	7598819	7598906	.	+	.	ID=typeA_assoc_del_151;Note=AACTGAATACATATGAACAGTTGAACGTTAACAAAAACAAATATATTGCTTTTCCCCCTTGAATTTCCATAATAAATAAACATAAAACGATTGAA,length_95
V	final_typeA_assoc_del	compound_variation	1720042	1720043	.	+	.	ID=typeA_assoc_del_152;Note=TTTTTGAGTCGTTTAAAAATCTTCAAAATTTTTTAAAGAAATGTATCAACAAAAATTATA,length_60
V	final_typeA_assoc_del	compound_variation	7661505	7661544	.	+	.	ID=typeA_assoc_del_153;Note=CATTTGAAATCGTTTGTTCCTACATATTGTGTATATCTTGCCTTGTGAATAAA,length_53
V	final_typeA_assoc_del	compound_variation	17275637	17275761	.	+	.	ID=typeA_assoc_del_154;Note=CATCGAAAATTTTAGCTCCAATTTTTTAAAATTATTAATGGAGAAGTTCTGTGAGATGTACAACAGGACTTTGCAAAAAACCGATTTTGAATGGAATTGTGACCGAAACCGTATGTTGAACAAGATCCTTCCTGATATAAATTATTCT,length_148
V	final_typeA_assoc_del	compound_variation	19382898	19382908	.	+	.	ID=typeA_assoc_del_155;Note=GCTAATTTTTTGATTCATT,length_19
II	final_typeA_assoc_del	compound_variation	3246174	3246248	.	+	.	ID=typeA_assoc_del_156;Note=TTTCGAGAAGTATTAATGGGGACGGAAATTGAAAATCAAATTGCAAACTGGAAATTAGAAAAGTGAACACCATAATATCTTAGTCTTGAGCTATAAGTGTCCACGTAGGAGACTTGGTAAATCTAAACAAGCCCCGTAAATCGACACGAATTTCTGTAAATCCACACGAACTGAACAATCTGCATGGTCTT,length_191
V	final_typeA_assoc_del	compound_variation	2945153	2945163	.	+	.	ID=typeA_assoc_del_157;Note=GTACATTCAATCCGCGATGTGACCAAAAGGAAACAAAATCAAACAAATTAAACTGGATCCTAACAAGATCTTGGATTTTAGGAAAAAATAACGCTACATACTACCTCTAAAGTAACTGTATTTGGTGAATCTG,length_133
V	final_typeA_assoc_del	compound_variation	2305549	2305570	.	+	.	ID=typeA_assoc_del_158;Note=TCCGTTTTTCATGAATCCATTTGAATCTTGCATTGTGATAGTTTTCAGACCAGTTC,length_56
V	final_typeA_assoc_del	compound_variation	17262309	17262381	.	+	.	ID=typeA_assoc_del_159;Note=AGTATGAATTTGTTCTATATGAAATTTTTACAAAAATTCGAAATATCTCAAAAGCTTAGACGTTCAGATGTCTTAATGTTTTTACAGAAAACATTTTTACATGTGTTTTTTTTTTTGC,length_118
III	final_typeA_assoc_del	compound_variation	7314524	7314525	.	+	.	ID=typeA_assoc_del_160;Note=TTGAAAATTCACGTCTAGGAAAGAAATGTTTTACTAAAAAAATGATCAG,length_49
V	final_typeA_assoc_del	compound_variation	3407382	3407388	.	+	.	ID=typeA_assoc_del_161;Note=AGTTTTTGTATTTAATGTCAGAACACCTACAACTGTTCAGGATCTCCCAGATACATTTTAGATAAATTAAGTAGACCTGCGCGGCAGTCGAATGGCC,length_97
IV	final_typeA_assoc_del	compound_variation	4725348	4725354	.	+	.	ID=typeA_assoc_del_162;Note=GATAATTTTCAATTTTTCTGGGCGAAATATTCCCGCA,length_37
I	final_typeA_assoc_del	compound_variation	1910698	1910713	.	+	.	ID=typeA_assoc_del_163;Note=CCTTTTTCCAATTTTTCTTTTTTTTTTGGAA,length_31
III	final_typeA_assoc_del	compound_variation	1075962	1075964	.	+	.	ID=typeA_assoc_del_164;Note=ATTTCATAGCATGTAGTTTTTCACAGAAAATCCTCAAATTGAGTTGTTTTTCGCTCTAAAAAATTCGATTTTCCAATTTTTAAGTCATTTTTAAGCTA,length_98
I	final_typeA_assoc_del	compound_variation	14068017	14068022	.	+	.	ID=typeA_assoc_del_165;Note=CTCCAGCAAATTTCAACTTTTCCCCAATAAACTCGACAAGACCGCTTCCTTGTCACTTTGAGACATAT,length_68
IV	final_typeA_assoc_del	compound_variation	13532972	13532972	.	+	.	ID=typeA_assoc_del_166;Note=CTAGTTTTTGAAATAACCGTCTAATTTTAGCTATACCA,length_38
V	final_typeA_assoc_del	compound_variation	16197518	16197552	.	+	.	ID=typeA_assoc_del_167;Note=CATATATCAACTTTATAAACTTAAATTATAAATATACATTTTAAAAATTTAAAAATTTTGAAGG,length_64
V	final_typeA_assoc_del	compound_variation	3307490	3307514	.	+	.	ID=typeA_assoc_del_168;Note=GGTTGAGATTTTGATAGGAATCTTTGTGGCATGAGACAAGGAAGTTGTCGTGCAAATCTG,length_60
V	final_typeA_assoc_del	compound_variation	20622844	20622848	.	+	.	ID=typeA_assoc_del_169;Note=GTATACCAAAGTTTTATTTAATTTCAATAGTATTCCTGCTTTCTCTCTCTCTTTATCAGTTACTCTAATTGGGAATTCACATACGAATGAAGAGTGAACCATATGAGTATTATTTTCCAAG,length_121
IV	final_typeA_assoc_del	compound_variation	13006111	13006126	.	+	.	ID=typeA_assoc_del_170;Note=TAAAGAATTAACTGTGTCTCCTCTTATCCGGTAAGAAATCAAAAAGTTTATTCTTA,length_56
I	final_typeA_assoc_del	compound_variation	14770330	14770330	.	+	.	ID=typeA_assoc_del_171;Note=AGGGCAAAAATAAACAGTTGTCTAAATTTGTTGAAAACGAATAATTCATATATGGAAAA,length_59
III	final_typeA_assoc_del	compound_variation	4241093	4241094	.	+	.	ID=typeA_assoc_del_172;Note=CCTTATATTTTGTCAAAGCTTTTGATTTTCTCAGTCCACATCACTCATCTCTAATAATTTAATAATTAAACGATAAGCATCACTCGAAAAGTTTCAAGTATCATA,length_105
II	final_typeA_assoc_del	compound_variation	13792875	13792892	.	+	.	ID=typeA_assoc_del_173;Note=AAAGTGTAGGCGTGGGTTGTCTTGTAGGCCTGCCTATGC,length_39
II	final_typeA_assoc_del	compound_variation	13282254	13282271	.	+	.	ID=typeA_assoc_del_174;Note=GGTGCGGACCCTACACGCACTTCATAAAATTCTTAGGGAATTATCTTTTTCGGATTTTTGAAATTTTTGGAATTGAAAACTGAAAGCTTGAAAAAAGCGGACTCTTTATAGAACACAATCA,length_121
V	final_typeA_assoc_del	compound_variation	3428775	3428796	.	+	.	ID=typeA_assoc_del_175;Note=ATAATAATGGACAAGAAGTTTCAGA,length_25
V	final_typeA_assoc_del	compound_variation	6851675	6851691	.	+	.	ID=typeA_assoc_del_176;Note=TTTTCAGTGCACACATTTCAGTCGGTAATTACCGAAACGTGCCAGATATTAAATTCTTATTGTTTACAACAAAAAAGGGACATTATTTTAATAAAAGTTAACTTCTATCGTATGGTTATTTTTTTCAAATTTTAAATTCCATCAAAAAA,length_149
V	final_typeA_assoc_del	compound_variation	20583374	20583435	.	+	.	ID=typeA_assoc_del_177;Note=TGAAAATAAAAATTTTAACTTCTCAGTGTTTTAAAAAATATTTATTTTTTACAAAATTCCCAAATTTTCGAAATAAAAATTTTTTTTCGATAATAAAAAATCCTTTTTCCACAAAAATTAAT,length_122
V	final_typeA_assoc_del	compound_variation	1569310	1569320	.	+	.	ID=typeA_assoc_del_178;Note=TTTCAAAACATGATATTTTGCAAAAGTAGTTCTATAGTTGATTCTTTTTAGACCAAGCAAAATTTCATACCTACATGCCAAATTAGGCCTGCTTACGTACCTGCCTCGTGCCTATTTTTTCCAAGT,length_126
X	final_typeA_assoc_del	compound_variation	264380	264390	.	+	.	ID=typeA_assoc_del_179;Note=TCCATGCAGTTGACAACTCAATAGAAGTAAACTAACTGTTTGTCTGTGTCACAATGTACACAA,length_63
V	final_typeA_assoc_del	compound_variation	20582308	20582425	.	+	.	ID=typeA_assoc_del_180;Note=AAAAAACTGATATTTCCAAAAAAATGGATAAATATTATTAAAATTAGAAAAAAACAAATATTTAAAAATTTTGAAAAATATCTTTTCGGCGAAAATTGCATTTTTTTGTCTTTTTTTTCTGAAAATTGTTAAATTTAGTGATTTTAAATAATTTTTTGAGAAAATCTTTCTAT,length_173
V	final_typeA_assoc_del	compound_variation	1900981	1900988	.	+	.	ID=typeA_assoc_del_181;Note=TGAAGTACTACTTTAAGGCCAATAGGCATCCAACTTTGATCATT,length_44
II	final_typeA_assoc_del	compound_variation	6013071	6013071	.	+	.	ID=typeA_assoc_del_182;Note=CAAGACCGGCCAAATTTAGTTTAATATTAATTTTAGAAT,length_39
I	final_typeA_assoc_del	compound_variation	1116061	1116151	.	+	.	ID=typeA_assoc_del_183;Note=CCTAAATTTTCGATTTTCAGTTCCTGAAGATCCTAAAAACATGTCCGAACGGATTTCCAACAGAATGTAAAAGCACCTGTGGGTGCTTGGACTTATCAGTCGACAACAAATTGATCAGTGACAAAGATTCGTTTTTCTTTTCCCAATACCCAGG,length_154
V	final_typeA_assoc_del	compound_variation	16486194	16486246	.	+	.	ID=typeA_assoc_del_184;Note=TGGCTCATGAAAAAAACATGAAAACTACTATGTATATGTTTTCATTATCAAGCTTAC,length_57
X	final_typeA_assoc_del	compound_variation	6487575	6487575	.	+	.	ID=typeA_assoc_del_185;Note=TGGAGATGAGAATAAAAAGTAGTACGTCTAGAATAAAAATCGACTTTTAAGTTTAAAAACGGCACGAC,length_68
I	final_typeA_assoc_del	compound_variation	1104220	1104231	.	+	.	ID=typeA_assoc_del_186;Note=CATTTAGAAAAATCTTTAAATTTTGGGAAAACGTCAGAA,length_39
V	final_typeA_assoc_del	compound_variation	173846	173848	.	+	.	ID=typeA_assoc_del_187;Note=TTTTTTAAATTCCCCCCCTTCTCTTTTCTAT,length_31
IV	final_typeA_assoc_del	compound_variation	6269784	6269932	.	+	.	ID=typeA_assoc_del_188;Note=ATTCAATTCCTTAGCTAAACAGTTGTTAATAAAATCCCAAATAATCAAGAGGTGTTGAAGTAGAGCAATTGAGACTAATAAAAAACTACGGTATTCAAGTTTTACTTCCATTTCCACAACAAAAAATAAATTTTTAAAATATTTGTTTAAATCTTGA,length_157
X	final_typeA_assoc_del	compound_variation	14220147	14220206	.	+	.	ID=typeA_assoc_del_189;Note=AGGATTTTTCATATGAGTTCAAAAATTATTTCACAAAAAGTAATCTTGATTATTTCTAAATCTTTTGATTACAGTTTCAAAAAAAAACGGNTAAAGTGTAC,length_101
I	final_typeA_assoc_del	compound_variation	861978	861986	.	+	.	ID=typeA_assoc_del_190;Note=TTTTTTCTGAGTTTTAATGAATTTCAGCTGTTTTATTTAACTCTCGGAAAATATCGAAAAATTGG,length_65
I	final_typeA_assoc_del	compound_variation	11693157	11693176	.	+	.	ID=typeA_assoc_del_191;Note=GAAATTTTTCTCAAAATTCAGAACTTTCAGGGATTTTCTATGGTTTCTACTAATCCAAAATGATTTTTTCGTATAATTTTTTCCAAGAGTTTTTGCAAAATTTTTTCTACAAGTTGTGAACTTTTCAGACGATAACTGGGAGTTTTGGAATTTTTAAAAATTTGAAAAAAAG,length_172
III	final_typeA_assoc_del	compound_variation	22568	22572	.	+	.	ID=typeA_assoc_del_192;Note=ACACTTTTCTGACATTTTCCCCTTT,length_25
II	final_typeA_assoc_del	compound_variation	2135443	2135454	.	+	.	ID=typeA_assoc_del_193;Note=GTACGGCCGTACTATATTATTTCTAGTAAAAGGAGTAAAAA,length_41
V	final_typeA_assoc_del	compound_variation	20134649	20134653	.	+	.	ID=typeA_assoc_del_194;Note=AAATAGTCATATAAAAAAAACCTACTAAA,length_29
II	final_typeA_assoc_del	compound_variation	2818704	2818715	.	+	.	ID=typeA_assoc_del_195;Note=GGGGAGACGCAGAGCGCCTCGCGCGCCTGCGTCTCCCCTTCCACCGCACTCTCTC,length_55
V	final_typeA_assoc_del	compound_variation	16861862	16861864	.	+	.	ID=typeA_assoc_del_196;Note=TCTCCTGAACATGGTGCACCACCAGTGCGGGTATTGTAGTAATACG,length_46
II	final_typeA_assoc_del	compound_variation	3674011	3674050	.	+	.	ID=typeA_assoc_del_197;Note=TATAAGTGCACTGAAATCGTACCGAAAGTTGCCAAAATATAATTTAAAAGTTAGC,length_55
I	final_typeA_assoc_del	compound_variation	121177	121178	.	+	.	ID=typeA_assoc_del_198;Note=TATAATTAGCTTTAACTAAGTGATTACTCAAATTTGAGACTGAGCTGAAATTAGCTTCGTTATACCCTGAAATCTTGGAAACTGAAGGTTCCAGAGTAAAATGTGATCAAAGAACGGAATTTTCACTGAAATCACTTTTTAATCACTTTAAATCGCAAAAGAAATAAGATTTTTATTGAAAACTTGTGGTTTTAACATCTACCTAAATTTTCTCAATCTCAATAAACTCCGTTTTTCCGCTTATA,length_245
V	final_typeA_assoc_del	compound_variation	17254275	17254297	.	+	.	ID=typeA_assoc_del_199;Note=CTCACTTTATCTTTCTGAACCCCCTCTAACCAACTAATTCTGTC,length_44
III	final_typeA_assoc_del	compound_variation	1392009	1392030	.	+	.	ID=typeA_assoc_del_200;Note=CATGACGAATTAGTTTTTAAAAAGTAGTTGTCTATAAACTTTTTAAGCACGGAATGATAAACGTTGGAGCAGAAGCTTTTTGAAAAAGTTCTTGAAAATTGAGTGGTTTGCAACTTTCAATTACAAATGTGTGTTTCTTATACATAAGTAATTATACATATTAGGCACAAAGAATGTTCCATGTGC,length_186
III	final_typeA_assoc_del	compound_variation	12368502	12368573	.	+	.	ID=typeA_assoc_del_201;Note=CCGGAAATTGCGAAATTATACGGGACGAAAGAATTCGAAACAAAATCTTGTTGATTTTAAATGAACTAGATTTTAAATGAG,length_81
X	final_typeA_assoc_del	compound_variation	15353436	15353446	.	+	.	ID=typeA_assoc_del_202;Note=CTACATTATGCCAACAAAAAATCGAAACTAGTAGCTAACAATCTTTAAAGTTTCTACATACTATCTTTGAACTTGTCGTAGTTGTCTCAAAATGTGCCCACCCGACATTACATAGTATGGATAA,length_124
V	final_typeA_assoc_del	compound_variation	19892828	19892828	.	+	.	ID=typeA_assoc_del_203;Note=TTTTTTTTTATTTTTATTTTACAAAAACTATGAAAATTGGGTGGTAGGGGTTTATTGGCATGGGGAATTCGAAAATCTAGTTAAAATTTTAAATTTCAATTTTGGGTATAGATTTTGAACTAGAAATGCT,length_130
V	final_typeA_assoc_del	compound_variation	9338822	9338831	.	+	.	ID=typeA_assoc_del_204;Note=TTAGTTTGTTTAATCAATTAGATGACAGATTTTCAATAATAAATTTATTTAATGATAATAATAATACAAGTTAAACACTTAAAATTCAATCAAATGGTGTTCCTGGTTTCGTTTAACCAATATCGAACGAAAGGCGAGCATTTGTTATAGTTGTCCTCGATCCATCCATTTCCAATAGCCAGTTTTCATTCGTCGTCGTTCTGAAATTTTGGAAAATTGAAATTCTGGAAAAAAAACTGAAATCAAT,length_247
I	final_typeA_assoc_del	compound_variation	12474014	12474040	.	+	.	ID=typeA_assoc_del_205;Note=CCTCTGAAAGCAAAATTAAATGATTTTAAATAACT,length_35
V	final_typeA_assoc_del	compound_variation	16191115	16191152	.	+	.	ID=typeA_assoc_del_206;Note=TCAGTCTGTCTAGTCTGTAATTCAAACTAAGCTTATTAAAACTATTTTTGGCCTCTTACAAGCTGAAATCTTTTCGTTCAAACCAATTTTTTCGTTAGAATTTCGTGATAAAAGTCTGAGCACCATAACAGTAACAACAAGCTGTGCGCATGAGGTAGGC,length_160
V	final_typeA_assoc_del	compound_variation	20005026	20005027	.	+	.	ID=typeA_assoc_del_207;Note=CTAACTAGATTATTAACTTAGTATATATGACGGAATTTTTTGTTAAAAAAA,length_51
V	final_typeA_assoc_del	compound_variation	17406412	17406413	.	+	.	ID=typeA_assoc_del_208;Note=ATGCCAATAAAGTAAACCACGAAAGAGACAAAAAGGCAAG,length_40
V	final_typeA_assoc_del	compound_variation	17617033	17617033	.	+	.	ID=typeA_assoc_del_209;Note=CATCATTTAAATTTTTTGATTATGAAATTCGACTGTATTTTCAAAATCTTGCTGAGTATTCACATCATTTCAGTATAAATGATCGCAATTCTCTA,length_95
III	final_typeA_assoc_del	compound_variation	8491850	8491850	.	+	.	ID=typeA_assoc_del_210;Note=AACTAAGTACGATTTCAAAATGTTTTATTGCCATTATATAAAGCTGACCTTTTTCCTCTTAAAAAAAAA,length_69
II	final_typeA_assoc_del	compound_variation	14084321	14084327	.	+	.	ID=typeA_assoc_del_211;Note=CCGGAAAATTTAGATTTTTCGATGATTTTTAGAGAATATCT,length_41
I	final_typeA_assoc_del	compound_variation	2651037	2651066	.	+	.	ID=typeA_assoc_del_212;Note=CCAAGTCGTTCTCTCGTTGTGAGAAAGTTTCAGTTTAATTTTGTGTCCGGATCCAAGCGCCAGCTTCATAAAATCTCGCGCTATACCCTCAGAAATCAAATGAAGTTCATCGTATCCATCATCCCACGGAGGTGGCAAACATGTGCGAATGAATCCTTAACATTTTTAGTTTTAGCTTTTTCTAAATATTTAACTCACTTCTAGGTTGGCTAGACACGCTGTATGGACGATCTCTGCTAGTCGGAATCCAAGAGATTGTACCAGATTTTCTTGTTTCAATTCGTTT,length_286
II	final_typeA_assoc_del	compound_variation	1615168	1615188	.	+	.	ID=typeA_assoc_del_213;Note=CGTTCAACAATTTCGATAATCAACTTTGAGAACACCTGCATTTTCCCAGAATTGTCGAGTTTTAAATTTTTAAGAAGCAAA,length_81
V	final_typeA_assoc_del	compound_variation	15932816	15932916	.	+	.	ID=typeA_assoc_del_214;Note=TTTCGGAAATAAATTAATTCATTCCTGGAGTGGCCAAACATTTTGGAAAGGTTTTCTTGGGTACCAAAATAAATGAACTTAAACAAAAAACATGAAACCTGTCTCATTGAATAAAAACCATCTACTATCTTTAACGAGAAAAATGCCGAGGTTGTCTAGGGGCAGAAAAACTGTCTGAAGGCGTCTGAAACTATTAATCCGAAAAAGTTG,length_210
I	final_typeA_assoc_del	compound_variation	2005756	2005767	.	+	.	ID=typeA_assoc_del_215;Note=TGTTTTTCGGCGGCGGCGGCGGAGGGGGGTAGGGGAAAAGGGCGGAAAG,length_49
V	final_typeA_assoc_del	compound_variation	17244969	17244985	.	+	.	ID=typeA_assoc_del_216;Note=TTTTGAATCCAATAAAACATTTAAAAAAACTTTGGTACTTCAGAGTTAACCGAAGCA,length_57
V	final_typeA_assoc_del	compound_variation	17380173	17380179	.	+	.	ID=typeA_assoc_del_217;Note=TGGAACCTTCATTCTTGCTCGGTTTTCCCGTAATGAGTGGTGACTCTTTTCCAATCCTCCAGCTGCCACATAATGCT,length_77
I	final_typeA_assoc_del	compound_variation	3571696	3571746	.	+	.	ID=typeA_assoc_del_218;Note=ACTAGGGTTATTAAATTTTAATTTTTTAACTATTAAAATTTAAAAAATTAAAAAATT,length_57
I	final_typeA_assoc_del	compound_variation	14134211	14134211	.	+	.	ID=typeA_assoc_del_219;Note=CCGGGGAAGTTCGGCGCCAAAAATTTGAGATTTTGGCAGAAATTGGCACAACCTCTCATTTTCTCAGGTTCATTCACCGAATACTGCAGAATTCACGTGATATTCTGAATTTCTGCCGAATTTAGTCAAAAATACCGCGGGAAAGCTCCAAAATTGAGCTCAAACCAACGACAAAAATTTGACGGAGAAAATTGCTCTCAAAGCTTTCAAGCCCTCGTAACATGCCAAAAGC,length_232
V	final_typeA_assoc_del	compound_variation	15958188	15958233	.	+	.	ID=typeA_assoc_del_220;Note=AGCTTTTAAGGCTAAAATTTTCAAGAAACTATTAGAAGCTTTTTTTTATAAAGCTCAAGTTATCCCGACAAACTTGAAAATTAGGAAAAAACAGGAAATTCCTTCAAAAAGCTGCCATCTAGCA,length_124
V	final_typeA_assoc_del	compound_variation	3913241	3913440	.	+	.	ID=typeA_assoc_del_221;Note=AAGACCGACGGTGGCCGCATTAGGGTCAGGCAGGCATGCGTTTCGGCATCCTGAATTAGTAAAACCCCAGTTTTTTCCGAAGTTTTGACCCAAACACCTAGCTCCCGTTTTCTCTAAATTTTACGTCTTTTGTTTAAATTTTTCAAAAAATCTATACAAGTTTTGCAGCTACATTCTTTTTAAAAATCTTTTTAAGCCTGAAACGCCTGTCGCGGCAGCCTTCCGGCGGCCTCCGCCTGGCTCGCGCCGCAAGCCTCGCCTTCTGAATAATCCAAAGCGGAACCCGAGAAGTGTCGGCTTTTTCGGGAGGCGAGAAGCCGGCGTCAGGCGGGCAGTTTGTATGCAGGC,length_348
III	final_typeA_assoc_del	compound_variation	1384193	1384531	.	+	.	ID=typeA_assoc_del_222;Note=TTCCACGCACGCAACCTGTTGTTTGTAATATAGGAACGATCGATTTTTCTAAAGTAATGCTCAATTTTACAACACTGATAACACCATATAAAGAGCATACACAACTGATAAAACATACAATTCTCTCCTAAATTTCAACATTTTTTCCGTATAATTTTCCGTACATCGCAACTCTCTTATTGATGATTCATTTACTTCACTTTGAAAAATAATCACTATTTTACTTTTTACTTTACGTAAAAATTTGAATAACCCAATAGTTTTTACGGACTTGCTGAACCTTTTAATTAAACTAGAATTTTAAATAGAAATAACTAGGAATTTTTTGGGTACGACTACCGAATACACAAGTATCAAG,length_358
V	final_typeA_assoc_del	compound_variation	7635433	7635512	.	+	.	ID=typeA_assoc_del_223;Note=TGTAATAACCTTAAGCAATTACCCACTATTACTACTTTATTTTTAAATTAGGCGAGTTCTATTATAAAAAGTAGCTTCCGCCCGAAATATAGTTTATCCTCTCGAACCAATTTCAATTTCATAGATCAGTTTTCAGTTCTCTCGCCAATTAGTGC,length_155
III	final_typeA_assoc_del	compound_variation	2439027	2439027	.	+	.	ID=typeA_assoc_del_224;Note=CTTTTCTAGAACTTGAAAAATTCTGATGTTTTAGTTTTCAAAAAATCCAAATCTTTTAAAACTAAAATTTTTCAGTNTTCC,length_81
V	final_typeA_assoc_del	compound_variation	16719385	16719389	.	+	.	ID=typeA_assoc_del_225;Note=GCACGTTCCGTTCCGTACGCACGTTCCGTTCCGTTATGCACGTTCCGTTCCGTAC,length_55
II	final_typeA_assoc_del	compound_variation	3952685	3952685	.	+	.	ID=typeA_assoc_del_226;Note=TCCATAAGCCGTTTTTTTTCG,length_21
IV	final_typeA_assoc_del	compound_variation	1490444	1490490	.	+	.	ID=typeA_assoc_del_227;Note=TGACACAAAACCCAAACTATTCGAGATTATTTCTAATTTCTAACAAATTTCGGTCAAC,length_58
V	final_typeA_assoc_del	compound_variation	16177859	16177859	.	+	.	ID=typeA_assoc_del_228;Note=ATCTGATAGTGAGAAC,length_16
II	final_typeA_assoc_del	compound_variation	2302604	2302605	.	+	.	ID=typeA_assoc_del_229;Note=ACACAAAAAGTTGGAAACTCGATCACCCAGCTGCAATGGGACCCTCTGAGCTTTTCGATGATTTTACCAAAAATTCCCATTATTTTTCTAAAAAATGCCCAATTTTTTTAATTATGTAATTGGGTAGTGTGTGTTTTGTTGTCAGAAATAACTGGAAACATCTGA,length_165
I	final_typeA_assoc_del	compound_variation	12740243	12740243	.	+	.	ID=typeA_assoc_del_230;Note=CTGGAGCAACTTTCTAGGCTGCTCGAGCACTTCAGAGAAAAATTGCAATTTTCAGCAAGAATTA,length_64
I	final_typeA_assoc_del	compound_variation	12622346	12622476	.	+	.	ID=typeA_assoc_del_231;Note=TGACTAAAACCCCAGATTTTGATTGGACATGGTGCATCAACTAAGATCTTAGCTTTGATCATGGTGCATCGAGCAAAATCCCTAGATTATTATCCTGGTTATGGTGTACTGGCTTGATTTTAACCTAATTTTTGTCCTGAATATGATGCATCGGCTGAGATCTACTGAG,length_169
II	final_typeA_assoc_del	compound_variation	2517985	2517998	.	+	.	ID=typeA_assoc_del_232;Note=TCCAGAGATCCTTGCTGATCAAAGCACATCCACCATCGAAACTTCGCATCCCTCTTGAATCAGCAAACTTCCGATTCATCCTTGACCGCCATGATTGCTCCGCCCACAAGATGGTTGCTATTTGAGTCCCGTTCGCCAATAACTGGAAATTTAGCGTAAGGATGAGCGAGTTTTGAGTTATTGGCCTGTCCGGTGTCGACGTGGAGAGTGGTTGAGGCGTGGATGAG,length_227
X	final_typeA_assoc_del	compound_variation	2375491	2375502	.	+	.	ID=typeA_assoc_del_233;Note=CTCAAAAAACTTTTCCCAAATTTTGTTGTAAGCAGTAATGTTTTATTCTTTTTCGAGCTTTGGCAAGAATCAGTGCAAAAGTAAAGGTTAAAAATTTTTCTGGCAGCCAGGCATTTTTGGAATCGCATTTTCATTTTTTTCCGACTTCAAAACA,length_154
X	final_typeA_assoc_del	compound_variation	8096400	8096400	.	+	.	ID=typeA_assoc_del_234;Note=TAAATACCTGAGCGAATGATATATGTTTAGATACAGGTAAT,length_41
III	final_typeA_assoc_del	compound_variation	6081289	6081300	.	+	.	ID=typeA_assoc_del_235;Note=GTTTTAAGGCATAAAAGTCATCGTGCCCTGAAAAATAGTAGAAAACATGTAGGTAGAAAAACTCGGCCACTGAATTTTGTTGTTCACGACCACGAGAACGCAGAGAAACGAGGTATTCTACCTTCTCTGCGTCTTATCAATCACTCGTTACAAAATTTGCAAAAGAGTTTTTCTCCCTTTAGCGGAAAGAAAAACTAAAACCGAAATCTTTTATTTCTTTTTCAAACAAAAAGTGTGTTATTTTTCAAAACAGCACAACCGC,length_262
V	final_typeA_assoc_del	compound_variation	20583421	20583435	.	+	.	ID=typeA_assoc_del_236;Note=TTTTTCGATAATAAAAATACCTTTTTCCACAAAAATTAAT,length_40
II	final_typeA_assoc_del	compound_variation	3211792	3212008	.	+	.	ID=typeA_assoc_del_237;Note=CCAAATGGACATTGAAAAGCGGAAATAGGAAAAAACGGCAAACATTTTTTTGCTACTATTTCATTTGCAAAATACAACTGCAAAAAAATTACGCAGATGCCAGTAAAAGGTGAGTTAGTTTCCTTTCAGAACTTTCAGAAAACGTTGCTAAAACGCCCAAGTTCACACTATATTTGGATTGGCTTGTCCCCGGTAAAAAGCGAAGTTCTCTCTTTTTAAAAGTTACCGTTTAGTAAATGGTC,length_242
III	final_typeA_assoc_del	compound_variation	7732512	7732521	.	+	.	ID=typeA_assoc_del_238;Note=TGCTCCTCCTGGCCGTCACTGTCAGATATAGTGCCACCTGTTCCTATACCATTATCTAAAAGGTCTCAAGAAAAGATATAA,length_81
II	final_typeA_assoc_del	compound_variation	2292523	2292524	.	+	.	ID=typeA_assoc_del_239;Note=TCTATGTCATGAGCAGATATTATAAACGTTTAATTTCTTATTTTTCATTATAACTTACTGTTGCACTTTCACATACACATGCATTATT,length_88
II	final_typeA_assoc_del	compound_variation	1629639	1629721	.	+	.	ID=typeA_assoc_del_240;Note=GCGCATTTGGAGCTCTCAGCGTTCTATTAATGCTTCAGGATGGCTTCTTTTTCAAACTTGTTTGGCCGGGGCTTATGTTATTGTATGCTTAAAG,length_94
X	final_typeA_assoc_del	compound_variation	13071308	13071324	.	+	.	ID=typeA_assoc_del_241;Note=TTTTTGTCATATATTAGCGACAAGTTAATAAAAATTGGGGCTAGACCCGGATGAACAAAAAAGTCACTGAAAAACTATTGATAATTTTCTTGCTTGAAAAATTGCCAAAATG,length_112
V	final_typeA_assoc_del	compound_variation	17179292	17179338	.	+	.	ID=typeA_assoc_del_242;Note=TGTAAAAAGCCACTTTTTTAAAATTAATTCCCACAAAGATAGGTAGTTGAGA,length_52
V	final_typeA_assoc_del	compound_variation	7340715	7340776	.	+	.	ID=typeA_assoc_del_243;Note=GGGAAGAACAGATGATGCACATGTATACGTTTCATCTTAAATACGCTCCTCAAAATCTTGAGCTCTAGTGGCTATGTTTCGCCGTACTATTTTTTTAATTTTCCAAATAATCTTATTTTTGTAGAATGAAAACCAAATATTAGCAATGGTTGTCTAGCTCTCTGGATTACTTTTTCTCTTCTGAAGACAACTATCGTGGCAACTTTTCAGAAATGTTTTGGTTCCGTATTTTTTAAAACTTTCAATTGTGTAATAAGCATATTCTGTGGGTTGTACTTTCAATCTTATCAGTGATGATATTGACATCATTGCGATGGGATAATA,length_324
V	final_typeA_assoc_del	compound_variation	18246700	18246729	.	+	.	ID=typeA_assoc_del_244;Note=GCTGAGAATACTTCCCCAACCTTACTACCTTAATTCAAAACGCTCAATTTTAGCGCGTCACTGGAAAGACACATACAGCCAGACGCAGAATCAAGTTCCTAGCG,length_104
III	final_typeA_assoc_del	compound_variation	11184659	11184660	.	+	.	ID=typeA_assoc_del_245;Note=ATACAGTGCAGAGGTTACGGTATCTGATTCTTCGGATCTTCCGTGCCAATATGATCAGGATCTCCTTGTAACGAGTTCGGAAACCTCGGCACCAATCCTCATGAATCGAAA,length_111
III	final_typeA_assoc_del	compound_variation	1385406	1385417	.	+	.	ID=typeA_assoc_del_246;Note=GATGTGTGCTCTGACTAACTTTTTATTAGTTTGGTTT,length_37
V	final_typeA_assoc_del	compound_variation	16181894	16181953	.	+	.	ID=typeA_assoc_del_247;Note=CCTCTCACTTTTTGCTGATTTTGAACAGTTTTAAAGTCACAAAGTAAGAAGTTTAGAAAGAAATTTC,length_67
II	final_typeA_assoc_del	compound_variation	14749927	14749938	.	+	.	ID=typeA_assoc_del_248;Note=GTCATAATTTTCCAGTTTTTCCAGAAGAAAGTGCTATGTTAATGCGGAAAAAGTGTTTTTTTCGA,length_65
II	final_typeA_assoc_del	compound_variation	1923600	1923632	.	+	.	ID=typeA_assoc_del_249;Note=AATCTGGGAAAAACTAGGTATTCCACCGAATATGCAGAAACTATACGTCGTTGGTTAGTACTATAATACTATTTAAAAACGTATTTAATTATATTAATGTTTACAGAAACTCTGGACTCAGTCTTGTGTAACGATCTGGAC,length_141
III	final_typeA_assoc_del	compound_variation	12397070	12397174	.	+	.	ID=typeA_assoc_del_250;Note=AGATGTAACTCCGAAGACTACTAAAGGTAAGTCTACCAGCCTATCTTCAGGACTAGGGCCTTCTAGCCTGAAAATTTTAGTTGTTTGGATATAGCTTTACAAAGCCTATAAATACATTTTTTCAGGCCCAAGCCCAAGTCCTAAGCCAAATCCGACTGCAGNGGCAACGAAGAAAGC,length_177
V	final_typeA_assoc_del	compound_variation	17243843	17243859	.	+	.	ID=typeA_assoc_del_251;Note=AAATTCAGAATTGGAATTGCAAAGCTCCGAGACTCAATTTTTTGAAGAAATCAGAAAAATGGTCGCGGGATGACCCATTTAACAGACCCAATTCGAATACATTTTGCAACGTTACATAAATAACATCATAAGTGAATGTTTTTAGTCAACATAGAACATATTAGTCAACATATCAACATAGC,length_182
IV	final_typeA_assoc_del	compound_variation	4068815	4068815	.	+	.	ID=typeA_assoc_del_252;Note=ACGTAGGCAATTGCTATGTCGATCGATGACGTAGCATTCC,length_40
V	final_typeA_assoc_del	compound_variation	18214196	18214281	.	+	.	ID=typeA_assoc_del_253;Note=TCAACTTGGCCTTGACTAACACTCTTTTCACAGTTAAATTGAATTCCATAAATGAGGGATGCCCGATTGCCCGTCACTTCTACATTGAAGTT,length_92
II	final_typeA_assoc_del	compound_variation	1822262	1822268	.	+	.	ID=typeA_assoc_del_254;Note=ATTGAACCCATATATTGATTGCATTG,length_26
