# Supplementary material for: Genome-wide variations in a natural isolate of the nematode Caenorhabditis elegans
Source: BMC Genomics. 2014 Apr 2;15:255. doi: 10.1186/1471-2164-15-255 (PMC4023591; doi:10.1186/1471-2164-15-255)
Supplement: Additional file 16 — Type B insertions associated with deletions. [file 1471-2164-15-255-S16.zip › 1555893604101313_add20.gff3]

##gff-version 3
IV	final_typeB_assoc_deletion	compound_variation	3739030	3739030	.	+	.	ID=cv_typeB_w_del_1;Note=len_del_1
II	final_typeB_assoc_deletion	compound_variation	2314093	2314105	.	+	.	ID=cv_typeB_w_del_2;Note=len_del_13
I	final_typeB_assoc_deletion	compound_variation	3571556	3571650	.	+	.	ID=cv_typeB_w_del_3;Note=len_del_95
I	final_typeB_assoc_deletion	compound_variation	1146383	1146383	.	+	.	ID=cv_typeB_w_del_4;Note=len_del_1
IV	final_typeB_assoc_deletion	compound_variation	2766660	2766736	.	+	.	ID=cv_typeB_w_del_5;Note=len_del_77
X	final_typeB_assoc_deletion	compound_variation	12199048	12199376	.	+	.	ID=cv_typeB_w_del_6;Note=len_del_329
V	final_typeB_assoc_deletion	compound_variation	15937815	15938016	.	+	.	ID=cv_typeB_w_del_7;Note=len_del_202
I	final_typeB_assoc_deletion	compound_variation	13181196	13181213	.	+	.	ID=cv_typeB_w_del_8;Note=len_del_18
II	final_typeB_assoc_deletion	compound_variation	4156493	4156521	.	+	.	ID=cv_typeB_w_del_9;Note=len_del_29
V	final_typeB_assoc_deletion	compound_variation	7350330	7350394	.	+	.	ID=cv_typeB_w_del_10;Note=len_del_65
II	final_typeB_assoc_deletion	compound_variation	12880954	12880959	.	+	.	ID=cv_typeB_w_del_11;Note=len_del_6
V	final_typeB_assoc_deletion	compound_variation	15678721	15678797	.	+	.	ID=cv_typeB_w_del_12;Note=len_del_77
III	final_typeB_assoc_deletion	compound_variation	10853038	10853049	.	+	.	ID=cv_typeB_w_del_13;Note=len_del_12
III	final_typeB_assoc_deletion	compound_variation	3612753	3612826	.	+	.	ID=cv_typeB_w_del_14;Note=len_del_74
V	final_typeB_assoc_deletion	compound_variation	1165297	1165394	.	+	.	ID=cv_typeB_w_del_15;Note=len_del_98
III	final_typeB_assoc_deletion	compound_variation	722650	722699	.	+	.	ID=cv_typeB_w_del_16;Note=len_del_50
X	final_typeB_assoc_deletion	compound_variation	8495019	8495025	.	+	.	ID=cv_typeB_w_del_17;Note=len_del_7
V	final_typeB_assoc_deletion	compound_variation	15894410	15894414	.	+	.	ID=cv_typeB_w_del_18;Note=len_del_5
II	final_typeB_assoc_deletion	compound_variation	9814327	9814333	.	+	.	ID=cv_typeB_w_del_19;Note=len_del_7
V	final_typeB_assoc_deletion	compound_variation	1419413	1419414	.	+	.	ID=cv_typeB_w_del_20;Note=len_del_2
X	final_typeB_assoc_deletion	compound_variation	4031700	4031706	.	+	.	ID=cv_typeB_w_del_21;Note=len_del_7
V	final_typeB_assoc_deletion	compound_variation	19394816	19394819	.	+	.	ID=cv_typeB_w_del_22;Note=len_del_4
IV	final_typeB_assoc_deletion	compound_variation	974785	974794	.	+	.	ID=cv_typeB_w_del_23;Note=len_del_10
V	final_typeB_assoc_deletion	compound_variation	538888	538910	.	+	.	ID=cv_typeB_w_del_24;Note=len_del_23
V	final_typeB_assoc_deletion	compound_variation	20198569	20198674	.	+	.	ID=cv_typeB_w_del_25;Note=len_del_106
X	final_typeB_assoc_deletion	compound_variation	14820056	14820083	.	+	.	ID=cv_typeB_w_del_26;Note=len_del_28
V	final_typeB_assoc_deletion	compound_variation	14774143	14774145	.	+	.	ID=cv_typeB_w_del_27;Note=len_del_3
I	final_typeB_assoc_deletion	compound_variation	1239076	1239102	.	+	.	ID=cv_typeB_w_del_28;Note=len_del_27
III	final_typeB_assoc_deletion	compound_variation	13698289	13698331	.	+	.	ID=cv_typeB_w_del_29;Note=len_del_43
X	final_typeB_assoc_deletion	compound_variation	14049206	14049216	.	+	.	ID=cv_typeB_w_del_30;Note=len_del_11
V	final_typeB_assoc_deletion	compound_variation	19482484	19482560	.	+	.	ID=cv_typeB_w_del_31;Note=len_del_77
V	final_typeB_assoc_deletion	compound_variation	1402864	1402867	.	+	.	ID=cv_typeB_w_del_32;Note=len_del_4
V	final_typeB_assoc_deletion	compound_variation	16220785	16221047	.	+	.	ID=cv_typeB_w_del_33;Note=len_del_263
IV	final_typeB_assoc_deletion	compound_variation	9264430	9264494	.	+	.	ID=cv_typeB_w_del_34;Note=len_del_65
I	final_typeB_assoc_deletion	compound_variation	2803276	2803337	.	+	.	ID=cv_typeB_w_del_35;Note=len_del_62
X	final_typeB_assoc_deletion	compound_variation	5086855	5086861	.	+	.	ID=cv_typeB_w_del_36;Note=len_del_7
III	final_typeB_assoc_deletion	compound_variation	4456800	4456817	.	+	.	ID=cv_typeB_w_del_37;Note=len_del_18
V	final_typeB_assoc_deletion	compound_variation	15918762	15918768	.	+	.	ID=cv_typeB_w_del_38;Note=len_del_7
IV	final_typeB_assoc_deletion	compound_variation	969457	969460	.	+	.	ID=cv_typeB_w_del_39;Note=len_del_4
II	final_typeB_assoc_deletion	compound_variation	13336338	13336360	.	+	.	ID=cv_typeB_w_del_40;Note=len_del_23
I	final_typeB_assoc_deletion	compound_variation	3473276	3473350	.	+	.	ID=cv_typeB_w_del_41;Note=len_del_75
IV	final_typeB_assoc_deletion	compound_variation	2141458	2141514	.	+	.	ID=cv_typeB_w_del_42;Note=len_del_57
II	final_typeB_assoc_deletion	compound_variation	474621	474661	.	+	.	ID=cv_typeB_w_del_43;Note=len_del_41
V	final_typeB_assoc_deletion	compound_variation	20614139	20614148	.	+	.	ID=cv_typeB_w_del_44;Note=len_del_10
IV	final_typeB_assoc_deletion	compound_variation	10602957	10602991	.	+	.	ID=cv_typeB_w_del_45;Note=len_del_35
V	final_typeB_assoc_deletion	compound_variation	19205694	19205707	.	+	.	ID=cv_typeB_w_del_46;Note=len_del_14
I	final_typeB_assoc_deletion	compound_variation	13381541	13381560	.	+	.	ID=cv_typeB_w_del_47;Note=len_del_20
II	final_typeB_assoc_deletion	compound_variation	8268540	8268545	.	+	.	ID=cv_typeB_w_del_48;Note=len_del_6
II	final_typeB_assoc_deletion	compound_variation	15228844	15228855	.	+	.	ID=cv_typeB_w_del_49;Note=len_del_12
V	final_typeB_assoc_deletion	compound_variation	1209524	1209531	.	+	.	ID=cv_typeB_w_del_50;Note=len_del_8
V	final_typeB_assoc_deletion	compound_variation	17308302	17308312	.	+	.	ID=cv_typeB_w_del_51;Note=len_del_11
V	final_typeB_assoc_deletion	compound_variation	15759155	15759179	.	+	.	ID=cv_typeB_w_del_52;Note=len_del_25
IV	final_typeB_assoc_deletion	compound_variation	15280030	15280030	.	+	.	ID=cv_typeB_w_del_53;Note=len_del_1
I	final_typeB_assoc_deletion	compound_variation	14569124	14569183	.	+	.	ID=cv_typeB_w_del_54;Note=len_del_60
I	final_typeB_assoc_deletion	compound_variation	1194741	1194769	.	+	.	ID=cv_typeB_w_del_55;Note=len_del_29
II	final_typeB_assoc_deletion	compound_variation	1582729	1582738	.	+	.	ID=cv_typeB_w_del_56;Note=len_del_10
I	final_typeB_assoc_deletion	compound_variation	1628046	1628051	.	+	.	ID=cv_typeB_w_del_57;Note=len_del_6
V	final_typeB_assoc_deletion	compound_variation	15147508	15147567	.	+	.	ID=cv_typeB_w_del_58;Note=len_del_60
III	final_typeB_assoc_deletion	compound_variation	13101207	13101359	.	+	.	ID=cv_typeB_w_del_59;Note=len_del_153
II	final_typeB_assoc_deletion	compound_variation	4046937	4046939	.	+	.	ID=cv_typeB_w_del_60;Note=len_del_3
III	final_typeB_assoc_deletion	compound_variation	31158	31162	.	+	.	ID=cv_typeB_w_del_61;Note=len_del_5
II	final_typeB_assoc_deletion	compound_variation	2305822	2305983	.	+	.	ID=cv_typeB_w_del_62;Note=len_del_162
V	final_typeB_assoc_deletion	compound_variation	3409541	3409563	.	+	.	ID=cv_typeB_w_del_63;Note=len_del_23
II	final_typeB_assoc_deletion	compound_variation	1072144	1072155	.	+	.	ID=cv_typeB_w_del_64;Note=len_del_12
X	final_typeB_assoc_deletion	compound_variation	16934038	16934054	.	+	.	ID=cv_typeB_w_del_65;Note=len_del_17
V	final_typeB_assoc_deletion	compound_variation	19085799	19085818	.	+	.	ID=cv_typeB_w_del_66;Note=len_del_20
I	final_typeB_assoc_deletion	compound_variation	1233660	1233660	.	+	.	ID=cv_typeB_w_del_67;Note=len_del_1
II	final_typeB_assoc_deletion	compound_variation	3350230	3350238	.	+	.	ID=cv_typeB_w_del_68;Note=len_del_9
II	final_typeB_assoc_deletion	compound_variation	5926601	5926663	.	+	.	ID=cv_typeB_w_del_69;Note=len_del_63
II	final_typeB_assoc_deletion	compound_variation	1195040	1195055	.	+	.	ID=cv_typeB_w_del_70;Note=len_del_16
V	final_typeB_assoc_deletion	compound_variation	2271941	2271955	.	+	.	ID=cv_typeB_w_del_71;Note=len_del_15
III	final_typeB_assoc_deletion	compound_variation	183098	183103	.	+	.	ID=cv_typeB_w_del_72;Note=len_del_6
IV	final_typeB_assoc_deletion	compound_variation	12833103	12833301	.	+	.	ID=cv_typeB_w_del_73;Note=len_del_199
V	final_typeB_assoc_deletion	compound_variation	17275355	17275378	.	+	.	ID=cv_typeB_w_del_74;Note=len_del_24
IV	final_typeB_assoc_deletion	compound_variation	1079667	1079697	.	+	.	ID=cv_typeB_w_del_75;Note=len_del_31
III	final_typeB_assoc_deletion	compound_variation	11385590	11385731	.	+	.	ID=cv_typeB_w_del_76;Note=len_del_142
II	final_typeB_assoc_deletion	compound_variation	3539892	3539893	.	+	.	ID=cv_typeB_w_del_77;Note=len_del_2
II	final_typeB_assoc_deletion	compound_variation	2786409	2786414	.	+	.	ID=cv_typeB_w_del_78;Note=len_del_6
V	final_typeB_assoc_deletion	compound_variation	19005740	19005744	.	+	.	ID=cv_typeB_w_del_79;Note=len_del_5
X	final_typeB_assoc_deletion	compound_variation	5814837	5814844	.	+	.	ID=cv_typeB_w_del_80;Note=len_del_8
I	final_typeB_assoc_deletion	compound_variation	547111	547134	.	+	.	ID=cv_typeB_w_del_81;Note=len_del_24
V	final_typeB_assoc_deletion	compound_variation	15892550	15892564	.	+	.	ID=cv_typeB_w_del_82;Note=len_del_15
I	final_typeB_assoc_deletion	compound_variation	11190729	11190735	.	+	.	ID=cv_typeB_w_del_83;Note=len_del_7
IV	final_typeB_assoc_deletion	compound_variation	2358438	2358487	.	+	.	ID=cv_typeB_w_del_84;Note=len_del_50
V	final_typeB_assoc_deletion	compound_variation	18246171	18246370	.	+	.	ID=cv_typeB_w_del_85;Note=len_del_200
I	final_typeB_assoc_deletion	compound_variation	11272737	11272741	.	+	.	ID=cv_typeB_w_del_86;Note=len_del_5
X	final_typeB_assoc_deletion	compound_variation	10616051	10616066	.	+	.	ID=cv_typeB_w_del_87;Note=len_del_16
IV	final_typeB_assoc_deletion	compound_variation	2548333	2548340	.	+	.	ID=cv_typeB_w_del_88;Note=len_del_8
I	final_typeB_assoc_deletion	compound_variation	1240344	1240344	.	+	.	ID=cv_typeB_w_del_89;Note=len_del_1
II	final_typeB_assoc_deletion	compound_variation	3279341	3279377	.	+	.	ID=cv_typeB_w_del_90;Note=len_del_37
V	final_typeB_assoc_deletion	compound_variation	2219527	2219533	.	+	.	ID=cv_typeB_w_del_91;Note=len_del_7
I	final_typeB_assoc_deletion	compound_variation	11408120	11408126	.	+	.	ID=cv_typeB_w_del_92;Note=len_del_7
III	final_typeB_assoc_deletion	compound_variation	11988380	11988382	.	+	.	ID=cv_typeB_w_del_93;Note=len_del_3
V	final_typeB_assoc_deletion	compound_variation	15354730	15354806	.	+	.	ID=cv_typeB_w_del_94;Note=len_del_77
V	final_typeB_assoc_deletion	compound_variation	16882412	16882508	.	+	.	ID=cv_typeB_w_del_95;Note=len_del_97
V	final_typeB_assoc_deletion	compound_variation	15085672	15085674	.	+	.	ID=cv_typeB_w_del_96;Note=len_del_3
V	final_typeB_assoc_deletion	compound_variation	15957149	15957232	.	+	.	ID=cv_typeB_w_del_97;Note=len_del_84
IV	final_typeB_assoc_deletion	compound_variation	267515	267564	.	+	.	ID=cv_typeB_w_del_98;Note=len_del_50
V	final_typeB_assoc_deletion	compound_variation	12349453	12349458	.	+	.	ID=cv_typeB_w_del_99;Note=len_del_6
V	final_typeB_assoc_deletion	compound_variation	17603897	17603907	.	+	.	ID=cv_typeB_w_del_100;Note=len_del_11
II	final_typeB_assoc_deletion	compound_variation	1803313	1803407	.	+	.	ID=cv_typeB_w_del_101;Note=len_del_95
V	final_typeB_assoc_deletion	compound_variation	563661	563693	.	+	.	ID=cv_typeB_w_del_102;Note=len_del_33
III	final_typeB_assoc_deletion	compound_variation	1371886	1371906	.	+	.	ID=cv_typeB_w_del_103;Note=len_del_21
I	final_typeB_assoc_deletion	compound_variation	14864190	14864231	.	+	.	ID=cv_typeB_w_del_104;Note=len_del_42
V	final_typeB_assoc_deletion	compound_variation	797405	797408	.	+	.	ID=cv_typeB_w_del_105;Note=len_del_4
I	final_typeB_assoc_deletion	compound_variation	9576171	9576192	.	+	.	ID=cv_typeB_w_del_106;Note=len_del_22
III	final_typeB_assoc_deletion	compound_variation	2373364	2373368	.	+	.	ID=cv_typeB_w_del_107;Note=len_del_5
V	final_typeB_assoc_deletion	compound_variation	16260098	16260104	.	+	.	ID=cv_typeB_w_del_108;Note=len_del_7
I	final_typeB_assoc_deletion	compound_variation	1714991	1714991	.	+	.	ID=cv_typeB_w_del_109;Note=len_del_1
V	final_typeB_assoc_deletion	compound_variation	15307357	15307364	.	+	.	ID=cv_typeB_w_del_110;Note=len_del_8
V	final_typeB_assoc_deletion	compound_variation	10235660	10235660	.	+	.	ID=cv_typeB_w_del_111;Note=len_del_1
II	final_typeB_assoc_deletion	compound_variation	1231436	1231440	.	+	.	ID=cv_typeB_w_del_112;Note=len_del_5
IV	final_typeB_assoc_deletion	compound_variation	15718518	15718523	.	+	.	ID=cv_typeB_w_del_113;Note=len_del_6
I	final_typeB_assoc_deletion	compound_variation	13431720	13431721	.	+	.	ID=cv_typeB_w_del_114;Note=len_del_2
IV	final_typeB_assoc_deletion	compound_variation	3555006	3555017	.	+	.	ID=cv_typeB_w_del_115;Note=len_del_12
I	final_typeB_assoc_deletion	compound_variation	865092	865141	.	+	.	ID=cv_typeB_w_del_116;Note=len_del_50
V	final_typeB_assoc_deletion	compound_variation	7595982	7596052	.	+	.	ID=cv_typeB_w_del_117;Note=len_del_71
V	final_typeB_assoc_deletion	compound_variation	7640219	7640221	.	+	.	ID=cv_typeB_w_del_118;Note=len_del_3
II	final_typeB_assoc_deletion	compound_variation	1140617	1140620	.	+	.	ID=cv_typeB_w_del_119;Note=len_del_4
V	final_typeB_assoc_deletion	compound_variation	15950353	15950486	.	+	.	ID=cv_typeB_w_del_120;Note=len_del_134
III	final_typeB_assoc_deletion	compound_variation	1626564	1626570	.	+	.	ID=cv_typeB_w_del_121;Note=len_del_7
V	final_typeB_assoc_deletion	compound_variation	7612181	7612197	.	+	.	ID=cv_typeB_w_del_122;Note=len_del_17
V	final_typeB_assoc_deletion	compound_variation	20205131	20205138	.	+	.	ID=cv_typeB_w_del_123;Note=len_del_8
II	final_typeB_assoc_deletion	compound_variation	9530719	9530742	.	+	.	ID=cv_typeB_w_del_124;Note=len_del_24
I	final_typeB_assoc_deletion	compound_variation	12209795	12209825	.	+	.	ID=cv_typeB_w_del_125;Note=len_del_31
IV	final_typeB_assoc_deletion	compound_variation	1153428	1153432	.	+	.	ID=cv_typeB_w_del_126;Note=len_del_5
I	final_typeB_assoc_deletion	compound_variation	1106835	1106922	.	+	.	ID=cv_typeB_w_del_127;Note=len_del_88
V	final_typeB_assoc_deletion	compound_variation	7602905	7602938	.	+	.	ID=cv_typeB_w_del_128;Note=len_del_34
V	final_typeB_assoc_deletion	compound_variation	16486114	16486131	.	+	.	ID=cv_typeB_w_del_129;Note=len_del_18
V	final_typeB_assoc_deletion	compound_variation	18353742	18353754	.	+	.	ID=cv_typeB_w_del_130;Note=len_del_13
I	final_typeB_assoc_deletion	compound_variation	1021023	1021030	.	+	.	ID=cv_typeB_w_del_131;Note=len_del_8
IV	final_typeB_assoc_deletion	compound_variation	3824587	3824604	.	+	.	ID=cv_typeB_w_del_132;Note=len_del_18
X	final_typeB_assoc_deletion	compound_variation	13769912	13769934	.	+	.	ID=cv_typeB_w_del_133;Note=len_del_23
V	final_typeB_assoc_deletion	compound_variation	575796	575853	.	+	.	ID=cv_typeB_w_del_134;Note=len_del_58
I	final_typeB_assoc_deletion	compound_variation	12643652	12643696	.	+	.	ID=cv_typeB_w_del_135;Note=len_del_45
V	final_typeB_assoc_deletion	compound_variation	806191	806241	.	+	.	ID=cv_typeB_w_del_136;Note=len_del_51
III	final_typeB_assoc_deletion	compound_variation	6674227	6674235	.	+	.	ID=cv_typeB_w_del_137;Note=len_del_9
II	final_typeB_assoc_deletion	compound_variation	2902908	2902984	.	+	.	ID=cv_typeB_w_del_138;Note=len_del_77
V	final_typeB_assoc_deletion	compound_variation	16956356	16956356	.	+	.	ID=cv_typeB_w_del_139;Note=len_del_1
II	final_typeB_assoc_deletion	compound_variation	3814811	3814839	.	+	.	ID=cv_typeB_w_del_140;Note=len_del_29
IV	final_typeB_assoc_deletion	compound_variation	15949998	15950015	.	+	.	ID=cv_typeB_w_del_141;Note=len_del_18
I	final_typeB_assoc_deletion	compound_variation	5041590	5041618	.	+	.	ID=cv_typeB_w_del_142;Note=len_del_29
X	final_typeB_assoc_deletion	compound_variation	1872372	1872403	.	+	.	ID=cv_typeB_w_del_143;Note=len_del_32
IV	final_typeB_assoc_deletion	compound_variation	6295212	6295381	.	+	.	ID=cv_typeB_w_del_144;Note=len_del_170
II	final_typeB_assoc_deletion	compound_variation	8797059	8797064	.	+	.	ID=cv_typeB_w_del_145;Note=len_del_6
V	final_typeB_assoc_deletion	compound_variation	17890843	17890843	.	+	.	ID=cv_typeB_w_del_146;Note=len_del_1
I	final_typeB_assoc_deletion	compound_variation	12801887	12801888	.	+	.	ID=cv_typeB_w_del_147;Note=len_del_2
I	final_typeB_assoc_deletion	compound_variation	8578562	8578562	.	+	.	ID=cv_typeB_w_del_148;Note=len_del_1
V	final_typeB_assoc_deletion	compound_variation	17317844	17318040	.	+	.	ID=cv_typeB_w_del_149;Note=len_del_197
V	final_typeB_assoc_deletion	compound_variation	11964552	11964560	.	+	.	ID=cv_typeB_w_del_150;Note=len_del_9
V	final_typeB_assoc_deletion	compound_variation	783864	783916	.	+	.	ID=cv_typeB_w_del_151;Note=len_del_53
V	final_typeB_assoc_deletion	compound_variation	15932612	15932698	.	+	.	ID=cv_typeB_w_del_152;Note=len_del_87
IV	final_typeB_assoc_deletion	compound_variation	15726202	15726254	.	+	.	ID=cv_typeB_w_del_153;Note=len_del_53
V	final_typeB_assoc_deletion	compound_variation	15398840	15398870	.	+	.	ID=cv_typeB_w_del_154;Note=len_del_31
III	final_typeB_assoc_deletion	compound_variation	12277190	12277204	.	+	.	ID=cv_typeB_w_del_155;Note=len_del_15
X	final_typeB_assoc_deletion	compound_variation	13323723	13323725	.	+	.	ID=cv_typeB_w_del_156;Note=len_del_3
V	final_typeB_assoc_deletion	compound_variation	16671306	16671349	.	+	.	ID=cv_typeB_w_del_157;Note=len_del_44
V	final_typeB_assoc_deletion	compound_variation	2301454	2301759	.	+	.	ID=cv_typeB_w_del_158;Note=len_del_306
II	final_typeB_assoc_deletion	compound_variation	15240634	15240657	.	+	.	ID=cv_typeB_w_del_159;Note=len_del_24
II	final_typeB_assoc_deletion	compound_variation	3245341	3245512	.	+	.	ID=cv_typeB_w_del_160;Note=len_del_172
V	final_typeB_assoc_deletion	compound_variation	19896516	19896584	.	+	.	ID=cv_typeB_w_del_161;Note=len_del_69
V	final_typeB_assoc_deletion	compound_variation	15675841	15675842	.	+	.	ID=cv_typeB_w_del_162;Note=len_del_2
III	final_typeB_assoc_deletion	compound_variation	2131904	2131907	.	+	.	ID=cv_typeB_w_del_163;Note=len_del_4
III	final_typeB_assoc_deletion	compound_variation	11862669	11862706	.	+	.	ID=cv_typeB_w_del_164;Note=len_del_38
V	final_typeB_assoc_deletion	compound_variation	18088767	18088795	.	+	.	ID=cv_typeB_w_del_165;Note=len_del_29
II	final_typeB_assoc_deletion	compound_variation	5761306	5761309	.	+	.	ID=cv_typeB_w_del_166;Note=len_del_4
IV	final_typeB_assoc_deletion	compound_variation	3953194	3953576	.	+	.	ID=cv_typeB_w_del_167;Note=len_del_383
IV	final_typeB_assoc_deletion	compound_variation	16478304	16478320	.	+	.	ID=cv_typeB_w_del_168;Note=len_del_17
V	final_typeB_assoc_deletion	compound_variation	1341545	1341755	.	+	.	ID=cv_typeB_w_del_169;Note=len_del_211
V	final_typeB_assoc_deletion	compound_variation	16491804	16491865	.	+	.	ID=cv_typeB_w_del_170;Note=len_del_62
IV	final_typeB_assoc_deletion	compound_variation	15532359	15532364	.	+	.	ID=cv_typeB_w_del_171;Note=len_del_6
I	final_typeB_assoc_deletion	compound_variation	7421946	7421949	.	+	.	ID=cv_typeB_w_del_172;Note=len_del_4
V	final_typeB_assoc_deletion	compound_variation	20214243	20214291	.	+	.	ID=cv_typeB_w_del_173;Note=len_del_49
III	final_typeB_assoc_deletion	compound_variation	13450660	13450663	.	+	.	ID=cv_typeB_w_del_174;Note=len_del_4
I	final_typeB_assoc_deletion	compound_variation	9761016	9761017	.	+	.	ID=cv_typeB_w_del_175;Note=len_del_2
V	final_typeB_assoc_deletion	compound_variation	4036043	4036043	.	+	.	ID=cv_typeB_w_del_176;Note=len_del_1
II	final_typeB_assoc_deletion	compound_variation	13536123	13536239	.	+	.	ID=cv_typeB_w_del_177;Note=len_del_117
X	final_typeB_assoc_deletion	compound_variation	14274016	14274032	.	+	.	ID=cv_typeB_w_del_178;Note=len_del_17
V	final_typeB_assoc_deletion	compound_variation	4606297	4606304	.	+	.	ID=cv_typeB_w_del_179;Note=len_del_8
I	final_typeB_assoc_deletion	compound_variation	7416487	7416510	.	+	.	ID=cv_typeB_w_del_180;Note=len_del_24
IV	final_typeB_assoc_deletion	compound_variation	1452463	1452463	.	+	.	ID=cv_typeB_w_del_181;Note=len_del_1
III	final_typeB_assoc_deletion	compound_variation	3074665	3074674	.	+	.	ID=cv_typeB_w_del_182;Note=len_del_10
II	final_typeB_assoc_deletion	compound_variation	12311377	12311386	.	+	.	ID=cv_typeB_w_del_183;Note=len_del_10
V	final_typeB_assoc_deletion	compound_variation	1681391	1681391	.	+	.	ID=cv_typeB_w_del_184;Note=len_del_1
V	final_typeB_assoc_deletion	compound_variation	18222853	18222937	.	+	.	ID=cv_typeB_w_del_185;Note=len_del_85
II	final_typeB_assoc_deletion	compound_variation	12369831	12369838	.	+	.	ID=cv_typeB_w_del_186;Note=len_del_8
III	final_typeB_assoc_deletion	compound_variation	12609837	12609864	.	+	.	ID=cv_typeB_w_del_187;Note=len_del_28
IV	final_typeB_assoc_deletion	compound_variation	3771759	3771798	.	+	.	ID=cv_typeB_w_del_188;Note=len_del_40
X	final_typeB_assoc_deletion	compound_variation	14691414	14691451	.	+	.	ID=cv_typeB_w_del_189;Note=len_del_38
V	final_typeB_assoc_deletion	compound_variation	11648325	11648326	.	+	.	ID=cv_typeB_w_del_190;Note=len_del_2
V	final_typeB_assoc_deletion	compound_variation	3741306	3741306	.	+	.	ID=cv_typeB_w_del_191;Note=len_del_1
V	final_typeB_assoc_deletion	compound_variation	17159382	17159385	.	+	.	ID=cv_typeB_w_del_192;Note=len_del_4
V	final_typeB_assoc_deletion	compound_variation	18810448	18810456	.	+	.	ID=cv_typeB_w_del_193;Note=len_del_9
II	final_typeB_assoc_deletion	compound_variation	10942070	10942071	.	+	.	ID=cv_typeB_w_del_194;Note=len_del_2
IV	final_typeB_assoc_deletion	compound_variation	4375625	4375685	.	+	.	ID=cv_typeB_w_del_195;Note=len_del_61
I	final_typeB_assoc_deletion	compound_variation	1054891	1054961	.	+	.	ID=cv_typeB_w_del_196;Note=len_del_71
V	final_typeB_assoc_deletion	compound_variation	11425012	11425015	.	+	.	ID=cv_typeB_w_del_197;Note=len_del_4
II	final_typeB_assoc_deletion	compound_variation	3701672	3701675	.	+	.	ID=cv_typeB_w_del_198;Note=len_del_4
III	final_typeB_assoc_deletion	compound_variation	9908695	9908698	.	+	.	ID=cv_typeB_w_del_199;Note=len_del_4
X	final_typeB_assoc_deletion	compound_variation	9803353	9803362	.	+	.	ID=cv_typeB_w_del_200;Note=len_del_10
II	final_typeB_assoc_deletion	compound_variation	2296551	2296600	.	+	.	ID=cv_typeB_w_del_201;Note=len_del_50
II	final_typeB_assoc_deletion	compound_variation	2014255	2014262	.	+	.	ID=cv_typeB_w_del_202;Note=len_del_8
II	final_typeB_assoc_deletion	compound_variation	11920676	11920677	.	+	.	ID=cv_typeB_w_del_203;Note=len_del_2
V	final_typeB_assoc_deletion	compound_variation	2588760	2588790	.	+	.	ID=cv_typeB_w_del_204;Note=len_del_31
IV	final_typeB_assoc_deletion	compound_variation	1613563	1613587	.	+	.	ID=cv_typeB_w_del_205;Note=len_del_25
II	final_typeB_assoc_deletion	compound_variation	2079855	2079930	.	+	.	ID=cv_typeB_w_del_206;Note=len_del_76
V	final_typeB_assoc_deletion	compound_variation	19917858	19917884	.	+	.	ID=cv_typeB_w_del_207;Note=len_del_27
II	final_typeB_assoc_deletion	compound_variation	2318140	2318170	.	+	.	ID=cv_typeB_w_del_208;Note=len_del_31
I	final_typeB_assoc_deletion	compound_variation	2549718	2549727	.	+	.	ID=cv_typeB_w_del_209;Note=len_del_10
IV	final_typeB_assoc_deletion	compound_variation	13207098	13207111	.	+	.	ID=cv_typeB_w_del_210;Note=len_del_14
V	final_typeB_assoc_deletion	compound_variation	19385664	19385680	.	+	.	ID=cv_typeB_w_del_211;Note=len_del_17
III	final_typeB_assoc_deletion	compound_variation	1675782	1675787	.	+	.	ID=cv_typeB_w_del_212;Note=len_del_6
I	final_typeB_assoc_deletion	compound_variation	11797646	11797651	.	+	.	ID=cv_typeB_w_del_213;Note=len_del_6
V	final_typeB_assoc_deletion	compound_variation	15735977	15736071	.	+	.	ID=cv_typeB_w_del_214;Note=len_del_95
II	final_typeB_assoc_deletion	compound_variation	14015730	14015734	.	+	.	ID=cv_typeB_w_del_215;Note=len_del_5
II	final_typeB_assoc_deletion	compound_variation	3346622	3346717	.	+	.	ID=cv_typeB_w_del_216;Note=len_del_96
II	final_typeB_assoc_deletion	compound_variation	12046328	12046344	.	+	.	ID=cv_typeB_w_del_217;Note=len_del_17
II	final_typeB_assoc_deletion	compound_variation	3734049	3734075	.	+	.	ID=cv_typeB_w_del_218;Note=len_del_27
III	final_typeB_assoc_deletion	compound_variation	2382169	2382170	.	+	.	ID=cv_typeB_w_del_219;Note=len_del_2
V	final_typeB_assoc_deletion	compound_variation	16596752	16596821	.	+	.	ID=cv_typeB_w_del_220;Note=len_del_70
I	final_typeB_assoc_deletion	compound_variation	4315709	4315733	.	+	.	ID=cv_typeB_w_del_221;Note=len_del_25
V	final_typeB_assoc_deletion	compound_variation	16196358	16196369	.	+	.	ID=cv_typeB_w_del_222;Note=len_del_12
I	final_typeB_assoc_deletion	compound_variation	12428936	12428937	.	+	.	ID=cv_typeB_w_del_223;Note=len_del_2
X	final_typeB_assoc_deletion	compound_variation	15904690	15904698	.	+	.	ID=cv_typeB_w_del_224;Note=len_del_9
V	final_typeB_assoc_deletion	compound_variation	3424751	3424825	.	+	.	ID=cv_typeB_w_del_225;Note=len_del_75
V	final_typeB_assoc_deletion	compound_variation	17361062	17361086	.	+	.	ID=cv_typeB_w_del_226;Note=len_del_25
III	final_typeB_assoc_deletion	compound_variation	1346116	1346135	.	+	.	ID=cv_typeB_w_del_227;Note=len_del_20
V	final_typeB_assoc_deletion	compound_variation	16179126	16179154	.	+	.	ID=cv_typeB_w_del_228;Note=len_del_29
I	final_typeB_assoc_deletion	compound_variation	1110222	1110230	.	+	.	ID=cv_typeB_w_del_229;Note=len_del_9
IV	final_typeB_assoc_deletion	compound_variation	15879111	15879113	.	+	.	ID=cv_typeB_w_del_230;Note=len_del_3
V	final_typeB_assoc_deletion	compound_variation	19520418	19520471	.	+	.	ID=cv_typeB_w_del_231;Note=len_del_54
X	final_typeB_assoc_deletion	compound_variation	12193542	12193552	.	+	.	ID=cv_typeB_w_del_232;Note=len_del_11
I	final_typeB_assoc_deletion	compound_variation	2280902	2280908	.	+	.	ID=cv_typeB_w_del_233;Note=len_del_7
I	final_typeB_assoc_deletion	compound_variation	3595595	3595622	.	+	.	ID=cv_typeB_w_del_234;Note=len_del_28
I	final_typeB_assoc_deletion	compound_variation	14279668	14279797	.	+	.	ID=cv_typeB_w_del_235;Note=len_del_130
I	final_typeB_assoc_deletion	compound_variation	2576889	2576894	.	+	.	ID=cv_typeB_w_del_236;Note=len_del_6
III	final_typeB_assoc_deletion	compound_variation	4136213	4136213	.	+	.	ID=cv_typeB_w_del_237;Note=len_del_1
III	final_typeB_assoc_deletion	compound_variation	982272	982294	.	+	.	ID=cv_typeB_w_del_238;Note=len_del_23
III	final_typeB_assoc_deletion	compound_variation	3219632	3219633	.	+	.	ID=cv_typeB_w_del_239;Note=len_del_2
V	final_typeB_assoc_deletion	compound_variation	18986265	18986267	.	+	.	ID=cv_typeB_w_del_240;Note=len_del_3
II	final_typeB_assoc_deletion	compound_variation	3241732	3241870	.	+	.	ID=cv_typeB_w_del_241;Note=len_del_139
II	final_typeB_assoc_deletion	compound_variation	14198417	14198420	.	+	.	ID=cv_typeB_w_del_242;Note=len_del_4
X	final_typeB_assoc_deletion	compound_variation	6515921	6515934	.	+	.	ID=cv_typeB_w_del_243;Note=len_del_14
V	final_typeB_assoc_deletion	compound_variation	19511686	19511701	.	+	.	ID=cv_typeB_w_del_244;Note=len_del_16
I	final_typeB_assoc_deletion	compound_variation	6865906	6865914	.	+	.	ID=cv_typeB_w_del_245;Note=len_del_9
V	final_typeB_assoc_deletion	compound_variation	7602331	7602384	.	+	.	ID=cv_typeB_w_del_246;Note=len_del_54
I	final_typeB_assoc_deletion	compound_variation	13383953	13383987	.	+	.	ID=cv_typeB_w_del_247;Note=len_del_35
II	final_typeB_assoc_deletion	compound_variation	3244954	3245053	.	+	.	ID=cv_typeB_w_del_248;Note=len_del_100
V	final_typeB_assoc_deletion	compound_variation	20052795	20052796	.	+	.	ID=cv_typeB_w_del_249;Note=len_del_2
V	final_typeB_assoc_deletion	compound_variation	560440	560611	.	+	.	ID=cv_typeB_w_del_250;Note=len_del_172
V	final_typeB_assoc_deletion	compound_variation	20286662	20286709	.	+	.	ID=cv_typeB_w_del_251;Note=len_del_48
V	final_typeB_assoc_deletion	compound_variation	17237240	17237541	.	+	.	ID=cv_typeB_w_del_252;Note=len_del_302
III	final_typeB_assoc_deletion	compound_variation	12367170	12367192	.	+	.	ID=cv_typeB_w_del_253;Note=len_del_23
V	final_typeB_assoc_deletion	compound_variation	3401107	3401343	.	+	.	ID=cv_typeB_w_del_254;Note=len_del_237
II	final_typeB_assoc_deletion	compound_variation	1041026	1041041	.	+	.	ID=cv_typeB_w_del_255;Note=len_del_16
III	final_typeB_assoc_deletion	compound_variation	10127418	10127440	.	+	.	ID=cv_typeB_w_del_256;Note=len_del_23
V	final_typeB_assoc_deletion	compound_variation	3865131	3865133	.	+	.	ID=cv_typeB_w_del_257;Note=len_del_3
II	final_typeB_assoc_deletion	compound_variation	3373770	3373817	.	+	.	ID=cv_typeB_w_del_258;Note=len_del_48
IV	final_typeB_assoc_deletion	compound_variation	16162601	16162607	.	+	.	ID=cv_typeB_w_del_259;Note=len_del_7
X	final_typeB_assoc_deletion	compound_variation	1856871	1856930	.	+	.	ID=cv_typeB_w_del_260;Note=len_del_60
V	final_typeB_assoc_deletion	compound_variation	16852064	16852252	.	+	.	ID=cv_typeB_w_del_261;Note=len_del_189
III	final_typeB_assoc_deletion	compound_variation	540627	540788	.	+	.	ID=cv_typeB_w_del_262;Note=len_del_162
IV	final_typeB_assoc_deletion	compound_variation	4508356	4508386	.	+	.	ID=cv_typeB_w_del_263;Note=len_del_31
V	final_typeB_assoc_deletion	compound_variation	20082888	20082888	.	+	.	ID=cv_typeB_w_del_264;Note=len_del_1
V	final_typeB_assoc_deletion	compound_variation	16495644	16495647	.	+	.	ID=cv_typeB_w_del_265;Note=len_del_4
I	final_typeB_assoc_deletion	compound_variation	1024434	1024437	.	+	.	ID=cv_typeB_w_del_266;Note=len_del_4
II	final_typeB_assoc_deletion	compound_variation	13735785	13735803	.	+	.	ID=cv_typeB_w_del_267;Note=len_del_19
III	final_typeB_assoc_deletion	compound_variation	10689135	10689157	.	+	.	ID=cv_typeB_w_del_268;Note=len_del_23
X	final_typeB_assoc_deletion	compound_variation	13390960	13391022	.	+	.	ID=cv_typeB_w_del_269;Note=len_del_63
V	final_typeB_assoc_deletion	compound_variation	17260605	17260639	.	+	.	ID=cv_typeB_w_del_270;Note=len_del_35
V	final_typeB_assoc_deletion	compound_variation	19180938	19180957	.	+	.	ID=cv_typeB_w_del_271;Note=len_del_20
II	final_typeB_assoc_deletion	compound_variation	12804102	12804239	.	+	.	ID=cv_typeB_w_del_272;Note=len_del_138
V	final_typeB_assoc_deletion	compound_variation	19377717	19377748	.	+	.	ID=cv_typeB_w_del_273;Note=len_del_32
V	final_typeB_assoc_deletion	compound_variation	15724650	15724714	.	+	.	ID=cv_typeB_w_del_274;Note=len_del_65
II	final_typeB_assoc_deletion	compound_variation	4115445	4115459	.	+	.	ID=cv_typeB_w_del_275;Note=len_del_15
II	final_typeB_assoc_deletion	compound_variation	2399760	2399862	.	+	.	ID=cv_typeB_w_del_276;Note=len_del_103
IV	final_typeB_assoc_deletion	compound_variation	9442425	9442433	.	+	.	ID=cv_typeB_w_del_277;Note=len_del_9
X	final_typeB_assoc_deletion	compound_variation	1154240	1154245	.	+	.	ID=cv_typeB_w_del_278;Note=len_del_6
X	final_typeB_assoc_deletion	compound_variation	10677757	10677766	.	+	.	ID=cv_typeB_w_del_279;Note=len_del_10
II	final_typeB_assoc_deletion	compound_variation	2524563	2524610	.	+	.	ID=cv_typeB_w_del_280;Note=len_del_48
II	final_typeB_assoc_deletion	compound_variation	13562138	13562142	.	+	.	ID=cv_typeB_w_del_281;Note=len_del_5
V	final_typeB_assoc_deletion	compound_variation	706897	706906	.	+	.	ID=cv_typeB_w_del_282;Note=len_del_10
IV	final_typeB_assoc_deletion	compound_variation	8028179	8028179	.	+	.	ID=cv_typeB_w_del_283;Note=len_del_1
II	final_typeB_assoc_deletion	compound_variation	12600221	12600262	.	+	.	ID=cv_typeB_w_del_284;Note=len_del_42
I	final_typeB_assoc_deletion	compound_variation	13794205	13794214	.	+	.	ID=cv_typeB_w_del_285;Note=len_del_10
V	final_typeB_assoc_deletion	compound_variation	2200797	2200802	.	+	.	ID=cv_typeB_w_del_286;Note=len_del_6
II	final_typeB_assoc_deletion	compound_variation	1577090	1577282	.	+	.	ID=cv_typeB_w_del_287;Note=len_del_193
X	final_typeB_assoc_deletion	compound_variation	2970113	2970119	.	+	.	ID=cv_typeB_w_del_288;Note=len_del_7
IV	final_typeB_assoc_deletion	compound_variation	13476661	13476669	.	+	.	ID=cv_typeB_w_del_289;Note=len_del_9
II	final_typeB_assoc_deletion	compound_variation	2375435	2375477	.	+	.	ID=cv_typeB_w_del_290;Note=len_del_43
II	final_typeB_assoc_deletion	compound_variation	3580525	3580529	.	+	.	ID=cv_typeB_w_del_291;Note=len_del_5
III	final_typeB_assoc_deletion	compound_variation	12215304	12215357	.	+	.	ID=cv_typeB_w_del_292;Note=len_del_54
X	final_typeB_assoc_deletion	compound_variation	2761752	2761755	.	+	.	ID=cv_typeB_w_del_293;Note=len_del_4
I	final_typeB_assoc_deletion	compound_variation	2560557	2560645	.	+	.	ID=cv_typeB_w_del_294;Note=len_del_89
IV	final_typeB_assoc_deletion	compound_variation	16493767	16493773	.	+	.	ID=cv_typeB_w_del_295;Note=len_del_7
II	final_typeB_assoc_deletion	compound_variation	12533889	12533896	.	+	.	ID=cv_typeB_w_del_296;Note=len_del_8
X	final_typeB_assoc_deletion	compound_variation	11481902	11481922	.	+	.	ID=cv_typeB_w_del_297;Note=len_del_21
IV	final_typeB_assoc_deletion	compound_variation	4041074	4041182	.	+	.	ID=cv_typeB_w_del_298;Note=len_del_109
V	final_typeB_assoc_deletion	compound_variation	3203226	3203236	.	+	.	ID=cv_typeB_w_del_299;Note=len_del_11
IV	final_typeB_assoc_deletion	compound_variation	6288851	6288904	.	+	.	ID=cv_typeB_w_del_300;Note=len_del_54
X	final_typeB_assoc_deletion	compound_variation	2617812	2617822	.	+	.	ID=cv_typeB_w_del_301;Note=len_del_11
III	final_typeB_assoc_deletion	compound_variation	12696317	12696323	.	+	.	ID=cv_typeB_w_del_302;Note=len_del_7
IV	final_typeB_assoc_deletion	compound_variation	4409246	4409246	.	+	.	ID=cv_typeB_w_del_303;Note=len_del_1
IV	final_typeB_assoc_deletion	compound_variation	6292027	6292030	.	+	.	ID=cv_typeB_w_del_304;Note=len_del_4
V	final_typeB_assoc_deletion	compound_variation	7658661	7659015	.	+	.	ID=cv_typeB_w_del_305;Note=len_del_355
V	final_typeB_assoc_deletion	compound_variation	3426623	3426747	.	+	.	ID=cv_typeB_w_del_306;Note=len_del_125
III	final_typeB_assoc_deletion	compound_variation	12333934	12333965	.	+	.	ID=cv_typeB_w_del_307;Note=len_del_32
IV	final_typeB_assoc_deletion	compound_variation	1238843	1238876	.	+	.	ID=cv_typeB_w_del_308;Note=len_del_34
V	final_typeB_assoc_deletion	compound_variation	18667691	18667692	.	+	.	ID=cv_typeB_w_del_309;Note=len_del_2
IV	final_typeB_assoc_deletion	compound_variation	8553925	8553947	.	+	.	ID=cv_typeB_w_del_310;Note=len_del_23
X	final_typeB_assoc_deletion	compound_variation	16502544	16502547	.	+	.	ID=cv_typeB_w_del_311;Note=len_del_4
IV	final_typeB_assoc_deletion	compound_variation	13987703	13987709	.	+	.	ID=cv_typeB_w_del_312;Note=len_del_7
III	final_typeB_assoc_deletion	compound_variation	23987	24210	.	+	.	ID=cv_typeB_w_del_313;Note=len_del_224
V	final_typeB_assoc_deletion	compound_variation	15964675	15964812	.	+	.	ID=cv_typeB_w_del_314;Note=len_del_138
V	final_typeB_assoc_deletion	compound_variation	9680263	9680263	.	+	.	ID=cv_typeB_w_del_315;Note=len_del_1
V	final_typeB_assoc_deletion	compound_variation	19877710	19877710	.	+	.	ID=cv_typeB_w_del_316;Note=len_del_1
II	final_typeB_assoc_deletion	compound_variation	3841836	3841846	.	+	.	ID=cv_typeB_w_del_317;Note=len_del_11
II	final_typeB_assoc_deletion	compound_variation	12533256	12533356	.	+	.	ID=cv_typeB_w_del_318;Note=len_del_101
V	final_typeB_assoc_deletion	compound_variation	19473321	19473323	.	+	.	ID=cv_typeB_w_del_319;Note=len_del_3
V	final_typeB_assoc_deletion	compound_variation	708547	708581	.	+	.	ID=cv_typeB_w_del_320;Note=len_del_35
IV	final_typeB_assoc_deletion	compound_variation	16487933	16487995	.	+	.	ID=cv_typeB_w_del_321;Note=len_del_63
II	final_typeB_assoc_deletion	compound_variation	2260103	2260111	.	+	.	ID=cv_typeB_w_del_322;Note=len_del_9
V	final_typeB_assoc_deletion	compound_variation	7815322	7815341	.	+	.	ID=cv_typeB_w_del_323;Note=len_del_20
IV	final_typeB_assoc_deletion	compound_variation	9371715	9371715	.	+	.	ID=cv_typeB_w_del_324;Note=len_del_1
I	final_typeB_assoc_deletion	compound_variation	2123143	2123147	.	+	.	ID=cv_typeB_w_del_325;Note=len_del_5
IV	final_typeB_assoc_deletion	compound_variation	3399849	3399874	.	+	.	ID=cv_typeB_w_del_326;Note=len_del_26
III	final_typeB_assoc_deletion	compound_variation	1989316	1989319	.	+	.	ID=cv_typeB_w_del_327;Note=len_del_4
V	final_typeB_assoc_deletion	compound_variation	16753640	16753647	.	+	.	ID=cv_typeB_w_del_328;Note=len_del_8
X	final_typeB_assoc_deletion	compound_variation	16262659	16262700	.	+	.	ID=cv_typeB_w_del_329;Note=len_del_42
V	final_typeB_assoc_deletion	compound_variation	16198642	16198739	.	+	.	ID=cv_typeB_w_del_330;Note=len_del_98
V	final_typeB_assoc_deletion	compound_variation	10260768	10260768	.	+	.	ID=cv_typeB_w_del_331;Note=len_del_1
V	final_typeB_assoc_deletion	compound_variation	20485830	20485831	.	+	.	ID=cv_typeB_w_del_332;Note=len_del_2
II	final_typeB_assoc_deletion	compound_variation	1833472	1833523	.	+	.	ID=cv_typeB_w_del_333;Note=len_del_52
V	final_typeB_assoc_deletion	compound_variation	1288381	1288408	.	+	.	ID=cv_typeB_w_del_334;Note=len_del_28
IV	final_typeB_assoc_deletion	compound_variation	15564454	15564459	.	+	.	ID=cv_typeB_w_del_335;Note=len_del_6
V	final_typeB_assoc_deletion	compound_variation	18954250	18954257	.	+	.	ID=cv_typeB_w_del_336;Note=len_del_8
III	final_typeB_assoc_deletion	compound_variation	12065532	12065538	.	+	.	ID=cv_typeB_w_del_337;Note=len_del_7
IV	final_typeB_assoc_deletion	compound_variation	3663152	3663152	.	+	.	ID=cv_typeB_w_del_338;Note=len_del_1
X	final_typeB_assoc_deletion	compound_variation	5220145	5220148	.	+	.	ID=cv_typeB_w_del_339;Note=len_del_4
IV	final_typeB_assoc_deletion	compound_variation	2521630	2521697	.	+	.	ID=cv_typeB_w_del_340;Note=len_del_68
V	final_typeB_assoc_deletion	compound_variation	7632205	7632307	.	+	.	ID=cv_typeB_w_del_341;Note=len_del_103
II	final_typeB_assoc_deletion	compound_variation	2178500	2178519	.	+	.	ID=cv_typeB_w_del_342;Note=len_del_20
IV	final_typeB_assoc_deletion	compound_variation	6282282	6282302	.	+	.	ID=cv_typeB_w_del_343;Note=len_del_21
V	final_typeB_assoc_deletion	compound_variation	13647917	13647923	.	+	.	ID=cv_typeB_w_del_344;Note=len_del_7
IV	final_typeB_assoc_deletion	compound_variation	12699561	12699580	.	+	.	ID=cv_typeB_w_del_345;Note=len_del_20
III	final_typeB_assoc_deletion	compound_variation	20472	20504	.	+	.	ID=cv_typeB_w_del_346;Note=len_del_33
I	final_typeB_assoc_deletion	compound_variation	2563758	2563758	.	+	.	ID=cv_typeB_w_del_347;Note=len_del_1
V	final_typeB_assoc_deletion	compound_variation	18258350	18258351	.	+	.	ID=cv_typeB_w_del_348;Note=len_del_2
X	final_typeB_assoc_deletion	compound_variation	14053322	14053432	.	+	.	ID=cv_typeB_w_del_349;Note=len_del_111
IV	final_typeB_assoc_deletion	compound_variation	3948401	3948695	.	+	.	ID=cv_typeB_w_del_350;Note=len_del_295
V	final_typeB_assoc_deletion	compound_variation	19908634	19908648	.	+	.	ID=cv_typeB_w_del_351;Note=len_del_15
I	final_typeB_assoc_deletion	compound_variation	12524876	12525021	.	+	.	ID=cv_typeB_w_del_352;Note=len_del_146
V	final_typeB_assoc_deletion	compound_variation	7450177	7450179	.	+	.	ID=cv_typeB_w_del_353;Note=len_del_3
V	final_typeB_assoc_deletion	compound_variation	2129142	2129150	.	+	.	ID=cv_typeB_w_del_354;Note=len_del_9
X	final_typeB_assoc_deletion	compound_variation	5100459	5100460	.	+	.	ID=cv_typeB_w_del_355;Note=len_del_2
IV	final_typeB_assoc_deletion	compound_variation	2789927	2789937	.	+	.	ID=cv_typeB_w_del_356;Note=len_del_11
II	final_typeB_assoc_deletion	compound_variation	1918312	1918318	.	+	.	ID=cv_typeB_w_del_357;Note=len_del_7
X	final_typeB_assoc_deletion	compound_variation	15961503	15961520	.	+	.	ID=cv_typeB_w_del_358;Note=len_del_18
III	final_typeB_assoc_deletion	compound_variation	2911847	2911853	.	+	.	ID=cv_typeB_w_del_359;Note=len_del_7
X	final_typeB_assoc_deletion	compound_variation	14303778	14303788	.	+	.	ID=cv_typeB_w_del_360;Note=len_del_11
I	final_typeB_assoc_deletion	compound_variation	2806075	2806330	.	+	.	ID=cv_typeB_w_del_361;Note=len_del_256
III	final_typeB_assoc_deletion	compound_variation	13427993	13427997	.	+	.	ID=cv_typeB_w_del_362;Note=len_del_5
V	final_typeB_assoc_deletion	compound_variation	19482600	19482748	.	+	.	ID=cv_typeB_w_del_363;Note=len_del_149
V	final_typeB_assoc_deletion	compound_variation	14640	14641	.	+	.	ID=cv_typeB_w_del_364;Note=len_del_2
III	final_typeB_assoc_deletion	compound_variation	2404960	2404970	.	+	.	ID=cv_typeB_w_del_365;Note=len_del_11
III	final_typeB_assoc_deletion	compound_variation	2784711	2784752	.	+	.	ID=cv_typeB_w_del_366;Note=len_del_42
III	final_typeB_assoc_deletion	compound_variation	12416665	12416676	.	+	.	ID=cv_typeB_w_del_367;Note=len_del_12
II	final_typeB_assoc_deletion	compound_variation	15037281	15037281	.	+	.	ID=cv_typeB_w_del_368;Note=len_del_1
V	final_typeB_assoc_deletion	compound_variation	5189528	5189566	.	+	.	ID=cv_typeB_w_del_369;Note=len_del_39
V	final_typeB_assoc_deletion	compound_variation	3872414	3872423	.	+	.	ID=cv_typeB_w_del_370;Note=len_del_10
V	final_typeB_assoc_deletion	compound_variation	564296	564364	.	+	.	ID=cv_typeB_w_del_371;Note=len_del_69
V	final_typeB_assoc_deletion	compound_variation	19283630	19283636	.	+	.	ID=cv_typeB_w_del_372;Note=len_del_7
II	final_typeB_assoc_deletion	compound_variation	11599909	11599909	.	+	.	ID=cv_typeB_w_del_373;Note=len_del_1
V	final_typeB_assoc_deletion	compound_variation	16490511	16490651	.	+	.	ID=cv_typeB_w_del_374;Note=len_del_141
I	final_typeB_assoc_deletion	compound_variation	12062347	12062376	.	+	.	ID=cv_typeB_w_del_375;Note=len_del_30
X	final_typeB_assoc_deletion	compound_variation	1983084	1983087	.	+	.	ID=cv_typeB_w_del_376;Note=len_del_4
I	final_typeB_assoc_deletion	compound_variation	12649388	12649388	.	+	.	ID=cv_typeB_w_del_377;Note=len_del_1
V	final_typeB_assoc_deletion	compound_variation	7616901	7616904	.	+	.	ID=cv_typeB_w_del_378;Note=len_del_4
V	final_typeB_assoc_deletion	compound_variation	698640	698648	.	+	.	ID=cv_typeB_w_del_379;Note=len_del_9
II	final_typeB_assoc_deletion	compound_variation	3921059	3921063	.	+	.	ID=cv_typeB_w_del_380;Note=len_del_5
III	final_typeB_assoc_deletion	compound_variation	94479	94490	.	+	.	ID=cv_typeB_w_del_381;Note=len_del_12
V	final_typeB_assoc_deletion	compound_variation	18543779	18543792	.	+	.	ID=cv_typeB_w_del_382;Note=len_del_14
IV	final_typeB_assoc_deletion	compound_variation	2123567	2123735	.	+	.	ID=cv_typeB_w_del_383;Note=len_del_169
II	final_typeB_assoc_deletion	compound_variation	3244836	3244853	.	+	.	ID=cv_typeB_w_del_384;Note=len_del_18
X	final_typeB_assoc_deletion	compound_variation	14133097	14133098	.	+	.	ID=cv_typeB_w_del_385;Note=len_del_2
IV	final_typeB_assoc_deletion	compound_variation	12790098	12790104	.	+	.	ID=cv_typeB_w_del_386;Note=len_del_7
IV	final_typeB_assoc_deletion	compound_variation	6665766	6665788	.	+	.	ID=cv_typeB_w_del_387;Note=len_del_23
V	final_typeB_assoc_deletion	compound_variation	6780050	6780060	.	+	.	ID=cv_typeB_w_del_388;Note=len_del_11
X	final_typeB_assoc_deletion	compound_variation	16249744	16249745	.	+	.	ID=cv_typeB_w_del_389;Note=len_del_2
I	final_typeB_assoc_deletion	compound_variation	13413213	13413213	.	+	.	ID=cv_typeB_w_del_390;Note=len_del_1
V	final_typeB_assoc_deletion	compound_variation	19378714	19378735	.	+	.	ID=cv_typeB_w_del_391;Note=len_del_22
X	final_typeB_assoc_deletion	compound_variation	14220528	14220611	.	+	.	ID=cv_typeB_w_del_392;Note=len_del_84
II	final_typeB_assoc_deletion	compound_variation	2259044	2259048	.	+	.	ID=cv_typeB_w_del_393;Note=len_del_5
V	final_typeB_assoc_deletion	compound_variation	2272199	2272383	.	+	.	ID=cv_typeB_w_del_394;Note=len_del_185
III	final_typeB_assoc_deletion	compound_variation	11963071	11963125	.	+	.	ID=cv_typeB_w_del_395;Note=len_del_55
V	final_typeB_assoc_deletion	compound_variation	2721953	2722036	.	+	.	ID=cv_typeB_w_del_396;Note=len_del_84
X	final_typeB_assoc_deletion	compound_variation	8602677	8602687	.	+	.	ID=cv_typeB_w_del_397;Note=len_del_11
V	final_typeB_assoc_deletion	compound_variation	19285738	19285743	.	+	.	ID=cv_typeB_w_del_398;Note=len_del_6
IV	final_typeB_assoc_deletion	compound_variation	4064941	4064942	.	+	.	ID=cv_typeB_w_del_399;Note=len_del_2
III	final_typeB_assoc_deletion	compound_variation	1390182	1390185	.	+	.	ID=cv_typeB_w_del_400;Note=len_del_4
IV	final_typeB_assoc_deletion	compound_variation	16346372	16346513	.	+	.	ID=cv_typeB_w_del_401;Note=len_del_142
IV	final_typeB_assoc_deletion	compound_variation	3960310	3960312	.	+	.	ID=cv_typeB_w_del_402;Note=len_del_3
I	final_typeB_assoc_deletion	compound_variation	11844108	11844164	.	+	.	ID=cv_typeB_w_del_403;Note=len_del_57
I	final_typeB_assoc_deletion	compound_variation	1943863	1943874	.	+	.	ID=cv_typeB_w_del_404;Note=len_del_12
II	final_typeB_assoc_deletion	compound_variation	3211280	3211285	.	+	.	ID=cv_typeB_w_del_405;Note=len_del_6
V	final_typeB_assoc_deletion	compound_variation	7630229	7630438	.	+	.	ID=cv_typeB_w_del_406;Note=len_del_210
V	final_typeB_assoc_deletion	compound_variation	15762583	15762618	.	+	.	ID=cv_typeB_w_del_407;Note=len_del_36
III	final_typeB_assoc_deletion	compound_variation	11569745	11569754	.	+	.	ID=cv_typeB_w_del_408;Note=len_del_10
II	final_typeB_assoc_deletion	compound_variation	6842187	6842190	.	+	.	ID=cv_typeB_w_del_409;Note=len_del_4
IV	final_typeB_assoc_deletion	compound_variation	2597273	2597282	.	+	.	ID=cv_typeB_w_del_410;Note=len_del_10
V	final_typeB_assoc_deletion	compound_variation	1794040	1794040	.	+	.	ID=cv_typeB_w_del_411;Note=len_del_1
II	final_typeB_assoc_deletion	compound_variation	13378282	13378286	.	+	.	ID=cv_typeB_w_del_412;Note=len_del_5
III	final_typeB_assoc_deletion	compound_variation	1017320	1017344	.	+	.	ID=cv_typeB_w_del_413;Note=len_del_25
III	final_typeB_assoc_deletion	compound_variation	11311086	11311101	.	+	.	ID=cv_typeB_w_del_414;Note=len_del_16
I	final_typeB_assoc_deletion	compound_variation	13788539	13788541	.	+	.	ID=cv_typeB_w_del_415;Note=len_del_3
III	final_typeB_assoc_deletion	compound_variation	1392270	1392388	.	+	.	ID=cv_typeB_w_del_416;Note=len_del_119
IV	final_typeB_assoc_deletion	compound_variation	6297898	6298056	.	+	.	ID=cv_typeB_w_del_417;Note=len_del_159
V	final_typeB_assoc_deletion	compound_variation	14778814	14778836	.	+	.	ID=cv_typeB_w_del_418;Note=len_del_23
I	final_typeB_assoc_deletion	compound_variation	11579472	11579473	.	+	.	ID=cv_typeB_w_del_419;Note=len_del_2
III	final_typeB_assoc_deletion	compound_variation	7717	7721	.	+	.	ID=cv_typeB_w_del_420;Note=len_del_5
I	final_typeB_assoc_deletion	compound_variation	1500128	1500142	.	+	.	ID=cv_typeB_w_del_421;Note=len_del_15
V	final_typeB_assoc_deletion	compound_variation	18244607	18244690	.	+	.	ID=cv_typeB_w_del_422;Note=len_del_84
IV	final_typeB_assoc_deletion	compound_variation	14892193	14892193	.	+	.	ID=cv_typeB_w_del_423;Note=len_del_1
V	final_typeB_assoc_deletion	compound_variation	18082254	18082257	.	+	.	ID=cv_typeB_w_del_424;Note=len_del_4
II	final_typeB_assoc_deletion	compound_variation	14128689	14128691	.	+	.	ID=cv_typeB_w_del_425;Note=len_del_3
II	final_typeB_assoc_deletion	compound_variation	13704099	13704164	.	+	.	ID=cv_typeB_w_del_426;Note=len_del_66
V	final_typeB_assoc_deletion	compound_variation	3957001	3957152	.	+	.	ID=cv_typeB_w_del_427;Note=len_del_152
X	final_typeB_assoc_deletion	compound_variation	16849586	16849607	.	+	.	ID=cv_typeB_w_del_428;Note=len_del_22
V	final_typeB_assoc_deletion	compound_variation	16481218	16481312	.	+	.	ID=cv_typeB_w_del_429;Note=len_del_95
III	final_typeB_assoc_deletion	compound_variation	11417560	11417598	.	+	.	ID=cv_typeB_w_del_430;Note=len_del_39
I	final_typeB_assoc_deletion	compound_variation	13553223	13553287	.	+	.	ID=cv_typeB_w_del_431;Note=len_del_65
I	final_typeB_assoc_deletion	compound_variation	8476342	8476348	.	+	.	ID=cv_typeB_w_del_432;Note=len_del_7
V	final_typeB_assoc_deletion	compound_variation	15425680	15425686	.	+	.	ID=cv_typeB_w_del_433;Note=len_del_7
IV	final_typeB_assoc_deletion	compound_variation	5801052	5801073	.	+	.	ID=cv_typeB_w_del_434;Note=len_del_22
V	final_typeB_assoc_deletion	compound_variation	17354067	17354158	.	+	.	ID=cv_typeB_w_del_435;Note=len_del_92
V	final_typeB_assoc_deletion	compound_variation	20550319	20550346	.	+	.	ID=cv_typeB_w_del_436;Note=len_del_28
V	final_typeB_assoc_deletion	compound_variation	20551061	20551087	.	+	.	ID=cv_typeB_w_del_437;Note=len_del_27
V	final_typeB_assoc_deletion	compound_variation	16227331	16227506	.	+	.	ID=cv_typeB_w_del_438;Note=len_del_176
V	final_typeB_assoc_deletion	compound_variation	16227194	16227243	.	+	.	ID=cv_typeB_w_del_439;Note=len_del_50
II	final_typeB_assoc_deletion	compound_variation	1841355	1841472	.	+	.	ID=cv_typeB_w_del_440;Note=len_del_118
V	final_typeB_assoc_deletion	compound_variation	16426001	16426006	.	+	.	ID=cv_typeB_w_del_441;Note=len_del_6
IV	final_typeB_assoc_deletion	compound_variation	7727306	7727317	.	+	.	ID=cv_typeB_w_del_442;Note=len_del_12
IV	final_typeB_assoc_deletion	compound_variation	3063184	3063208	.	+	.	ID=cv_typeB_w_del_443;Note=len_del_25
II	final_typeB_assoc_deletion	compound_variation	659595	659660	.	+	.	ID=cv_typeB_w_del_444;Note=len_del_66
III	final_typeB_assoc_deletion	compound_variation	1721116	1721121	.	+	.	ID=cv_typeB_w_del_445;Note=len_del_6
III	final_typeB_assoc_deletion	compound_variation	11183766	11183773	.	+	.	ID=cv_typeB_w_del_446;Note=len_del_8
I	final_typeB_assoc_deletion	compound_variation	3078457	3078475	.	+	.	ID=cv_typeB_w_del_447;Note=len_del_19
II	final_typeB_assoc_deletion	compound_variation	3371429	3371526	.	+	.	ID=cv_typeB_w_del_448;Note=len_del_98
IV	final_typeB_assoc_deletion	compound_variation	2855309	2855336	.	+	.	ID=cv_typeB_w_del_449;Note=len_del_28
IV	final_typeB_assoc_deletion	compound_variation	7875947	7875977	.	+	.	ID=cv_typeB_w_del_450;Note=len_del_31
II	final_typeB_assoc_deletion	compound_variation	931705	931713	.	+	.	ID=cv_typeB_w_del_451;Note=len_del_9
III	final_typeB_assoc_deletion	compound_variation	1055089	1055181	.	+	.	ID=cv_typeB_w_del_452;Note=len_del_93
I	final_typeB_assoc_deletion	compound_variation	2560064	2560066	.	+	.	ID=cv_typeB_w_del_453;Note=len_del_3
V	final_typeB_assoc_deletion	compound_variation	17527265	17527304	.	+	.	ID=cv_typeB_w_del_454;Note=len_del_40
II	final_typeB_assoc_deletion	compound_variation	3611441	3611625	.	+	.	ID=cv_typeB_w_del_455;Note=len_del_185
V	final_typeB_assoc_deletion	compound_variation	17243900	17243907	.	+	.	ID=cv_typeB_w_del_456;Note=len_del_8
II	final_typeB_assoc_deletion	compound_variation	1650898	1651011	.	+	.	ID=cv_typeB_w_del_457;Note=len_del_114
III	final_typeB_assoc_deletion	compound_variation	2159697	2159743	.	+	.	ID=cv_typeB_w_del_458;Note=len_del_47
II	final_typeB_assoc_deletion	compound_variation	3949427	3949492	.	+	.	ID=cv_typeB_w_del_459;Note=len_del_66
II	final_typeB_assoc_deletion	compound_variation	1860212	1860225	.	+	.	ID=cv_typeB_w_del_460;Note=len_del_14
II	final_typeB_assoc_deletion	compound_variation	13472650	13472720	.	+	.	ID=cv_typeB_w_del_461;Note=len_del_71
II	final_typeB_assoc_deletion	compound_variation	1787961	1788035	.	+	.	ID=cv_typeB_w_del_462;Note=len_del_75
III	final_typeB_assoc_deletion	compound_variation	9101167	9101228	.	+	.	ID=cv_typeB_w_del_463;Note=len_del_62
II	final_typeB_assoc_deletion	compound_variation	7526494	7526502	.	+	.	ID=cv_typeB_w_del_464;Note=len_del_9
V	final_typeB_assoc_deletion	compound_variation	20150149	20150362	.	+	.	ID=cv_typeB_w_del_465;Note=len_del_214
V	final_typeB_assoc_deletion	compound_variation	15963870	15963935	.	+	.	ID=cv_typeB_w_del_466;Note=len_del_66
IV	final_typeB_assoc_deletion	compound_variation	10901148	10901161	.	+	.	ID=cv_typeB_w_del_467;Note=len_del_14
V	final_typeB_assoc_deletion	compound_variation	15098783	15098791	.	+	.	ID=cv_typeB_w_del_468;Note=len_del_9
II	final_typeB_assoc_deletion	compound_variation	2549449	2549458	.	+	.	ID=cv_typeB_w_del_469;Note=len_del_10
V	final_typeB_assoc_deletion	compound_variation	16853371	16853610	.	+	.	ID=cv_typeB_w_del_470;Note=len_del_240
II	final_typeB_assoc_deletion	compound_variation	1834078	1834125	.	+	.	ID=cv_typeB_w_del_471;Note=len_del_48
V	final_typeB_assoc_deletion	compound_variation	18236053	18236116	.	+	.	ID=cv_typeB_w_del_472;Note=len_del_64
II	final_typeB_assoc_deletion	compound_variation	1613233	1613354	.	+	.	ID=cv_typeB_w_del_473;Note=len_del_122
