# Supplementary material for: Genome-wide variations in a natural isolate of the nematode Caenorhabditis elegans
Source: BMC Genomics. 2014 Apr 2;15:255. doi: 10.1186/1471-2164-15-255 (PMC4023591; doi:10.1186/1471-2164-15-255)
Supplement: Additional file 17 — Transcripts impacted by GVs, including information about whether transcripts are single-copy, known OMIM disease genes, associated RNAi and genetic phenotypes, numbers and types of mutations impacting transcripts, ka/ks values, and impacted domains. [file 1471-2164-15-255-S17.zip]

Archive with 1 entries (1 files):
- 1555893604101313_add21.list
