# Supplementary material for: Genome-wide variations in a natural isolate of the nematode Caenorhabditis elegans
Source: BMC Genomics. 2014 Apr 2;15:255. doi: 10.1186/1471-2164-15-255 (PMC4023591; doi:10.1186/1471-2164-15-255)
Supplement: Additional file 17 — Transcripts impacted by GVs, including information about whether transcripts are single-copy, known OMIM disease genes, associated RNAi and genetic phenotypes, numbers and types of mutations impacting transcripts, ka/ks values, and impacted domains. [file 1471-2164-15-255-S17.zip › 1555893604101313_add21.list]

transcript	gene	cds_descr	gene_descr	impact_ORF	single_copy	OMIM	phen_RNAi	phen_genetic	num_frameshift	num_splice_site	num_stop_gain	num_stop_lost	num_inframe	num_non_conservative_missense	num_conservative_missense	num_synonymous	ka	ks	kaks	impacted_domains	GVs	comment
Y95B8A.11	Y95B8A.11		him-19 encodes a novel protein conserved amongst nematodes that has some similarity to members of the DDX6 DEAD/H-box RNA helicase family; during meiosis, him-19 is required for proper homologue recognition, recombination, and synaptonemal complex formation with a greater requirement seen in the female versus male germ line as well as in older animals.	ORF_PRESERVED	1	0		embryonic lethal								1	0.0000	0.0027	0.0000		SNV;I:892614..892614;C>T;synonymous_codon
W02A11.8	bath-35	BTB (also known as BR-C/Ttk) domain.		ORF_DISRUPTED(88.21)	0	0			3					11	31	11	n/d	n/d	n/d	INTERPRO:IPR011333,INTERPRO:IPR013069,INTERPRO:IPR000210,PFAM:PF00651	SNV;I:12759169..12759169;T>C;synonymous_codon SNV;I:12759148..12759148;C>T;synonymous_codon SNV;I:12759136..12759136;T>C;synonymous_codon SNV;I:12759151..12759151;A>G;synonymous_codon SNV;I:12759231..12759231;C>T;conservative_missense_codon SNV;I:12759229..12759229;A>G;conservative_missense_codon SNV;I:12758689..12758689;T>A;non_conservative_missense_codon SNV;I:12758547..12758547;A>T;conservativ…
W08G11.3a	W08G11.3			ORF_PRESERVED	1	0									1		0.0009	0.0000	99.0000		SNV;V:16370050..16370050;A>G;conservative_missense_codon
Y119C1B.11	Y119C1B.11			ORF_DISRUPTED(93.75)	1	0			1								n/d	n/d	n/d		deletion;I:4553028..4553698;frameshift_variant
ZC196.6	ZC196.6			ORF_PRESERVED	1	0										1	0.0000	0.0026	0.0000		SNV;V:8726546..8726546;C>T;synonymous_codon
Y105E8B.8a	ero-1		ero-1 encodes an endoplasmic reticulum oxidoreductase that affects ER-stress response and affects reactive oxygen species levels.	ORF_PRESERVED	1	0	larval arrest	lethal								1	0.0000	0.0027	0.0000		SNV;I:14665532..14665532;C>T;synonymous_codon
T14D7.2	oac-46		T14D7.2 encodes an acyltransferase; large-scale RNAi experiments indicate that T14D7.2 activity is required for egg laying, coordination locomotion, and normal vulval morphology.	ORF_PRESERVED	0	0										3	0.0000	0.0055	0.0000		SNV;II:8850589..8850589;A>G;synonymous_codon SNV;II:8850185..8850185;T>A;synonymous_codon SNV;II:8851050..8851050;A>G;synonymous_codon
F11C3.1	F11C3.1			ORF_DISRUPTED(92.57)	0	0			1					2			n/d	n/d	n/d		SNV;I:14869896..14869896;T>G;non_conservative_missense_codon SNV;I:14869895..14869895;T>G;non_conservative_missense_codon deletion;I:14869894..14869894;frameshift_variant
T01D1.2f	etr-1		etr-1 encodes a muscle-specific ELAV-type RNA-binding protein, whose homologs include Drosophila ELAV and human CUG-BINDING PROTEIN (CUGBP1; OMIM:601074); etr-1 function is required for embryonic muscle development, which suggests that ETR-1's homology to CUG-BP (implicated in myotonic dystrophy) might reflect conserved roles in development.	ORF_PRESERVED	0	0	lethal									1	0.0000	0.0019	0.0000		SNV;II:168920..168920;A>G;synonymous_codon
F59A2.1b	npp-9			ORF_PRESERVED	0	0	embryonic lethal								1	1	0.0005	0.0012	0.4390		SNV;III:3402220..3402220;A>G;conservative_missense_codon SNV;III:3401958..3401958;C>T;synonymous_codon
B0496.3g	unc-82			ORF_PRESERVED	0	0								1		1	0.0003	0.0009	0.3131		SNV;IV:7443599..7443599;G>A;synonymous_codon SNV;IV:7434419..7434419;T>G;non_conservative_missense_codon
Y53C10A.9	abt-5	ABC transporters	abt-5 encodes a predicted ATP-binding cassette (ABC) transporter that is a member of the ABCA subfamily of transport proteins; ABT-5 is predicted to function as a transmembrane protein that couples energy to transport of various molecules across membranes, but as loss of abt-5 activity via RNAi results in no obvious defects, the precise role of abt-5 in C. elegans development and/or behavior is n…	ORF_PRESERVED	0	0									1	4	0.0003	0.0035	0.0804		SNV;I:12014001..12014001;C>G;synonymous_codon SNV;I:12012039..12012039;G>T;conservative_missense_codon SNV;I:12012159..12012159;T>C;synonymous_codon SNV;I:12016551..12016551;A>G;synonymous_codon SNV;I:12013133..12013133;A>G;synonymous_codon
C50H11.2	srt-8	7TM chemoreceptor, srt family		ORF_PRESERVED	0	0										2	0.0000	0.0074	0.0000		SNV;V:3086699..3086699;C>T;synonymous_codon SNV;V:3086950..3086950;A>C;synonymous_codon
Y23H5B.7a	Y23H5B.7			ORF_PRESERVED	0	0	late larval arrest								1		0.0022	0.0000	99.0000		SNV;I:2511029..2511029;T>C;conservative_missense_codon
Y39B6A.30	Y39B6A.30			ORF_PRESERVED	0	0								6	17	11	0.0066	0.0128	0.5174	PFAM:PF02206,PFAM:PF00102,INTERPRO:IPR003125,INTERPRO:IPR000242,INTERPRO:IPR003595	SNV;V:19015953..19015953;A>T;synonymous_codon SNV;V:19015569..19015569;A>T;conservative_missense_codon SNV;V:19015371..19015371;T>G;conservative_missense_codon SNV;V:19016184..19016184;C>G;synonymous_codon SNV;V:19015966..19015966;A>T;conservative_missense_codon SNV;V:19015708..19015708;T>A;non_conservative_missense_codon SNV;V:19017954..19017954;T>C;non_conservative_missense_codon SNV;V:19017311…
C35D6.3	C35D6.3			ORF_PRESERVED	0	0								1	2	1	0.0199	0.0209	0.9552		SNV;IV:16347298..16347298;G>C;non_conservative_missense_codon SNV;IV:16347160..16347160;A>G;conservative_missense_codon SNV;IV:16347374..16347374;C>T;synonymous_codon SNV;IV:16347282..16347282;G>C;conservative_missense_codon
H14E04.4	H14E04.4			ORF_DISRUPTED(95.62)	1	0			1		1			2			n/d	n/d	n/d		SNV;III:2390375..2390375;A>T;stop_gained SNV;III:2390336..2390336;T>A;non_conservative_missense_codon SNV;III:2390337..2390337;T>G;non_conservative_missense_codon deletion;III:2390335..2390335;frameshift_variant
Y48G8AL.11	haf-6		haf-6 encodes a half-molecule ATP-binding cassette (ABC) transporter; haf-6 activity is required for efficient RNA interference (RNAi) of genes expressed in the germline and intestine; antibody staining reveals that HAF-6 is expressed in germline and intestinal tissues; in the intestine, HAF-6 colocalizes with an endoplasmic reticulum (ER) protein and in the germline, HAF-6 localization additiona…	ORF_PRESERVED	0	0								1	1		0.0014	0.0000	99.0000	PFAM:PF00664,INTERPRO:IPR001140	SNV;I:1174025..1174025;T>C;conservative_missense_codon SNV;I:1170684..1170684;T>A;non_conservative_missense_codon
H32K16.1	H32K16.1			ORF_PRESERVED	0	0										1	0.0000	0.0027	0.0000		SNV;I:9153055..9153055;T>C;synonymous_codon
E01B7.1	E01B7.1			ORF_PRESERVED	0	0	larval arrest	lethal							2	3	0.0012	0.0040	0.2927		SNV;V:17928279..17928279;G>A;conservative_missense_codon SNV;V:17925417..17925417;C>T;synonymous_codon SNV;V:17925967..17925967;C>T;synonymous_codon SNV;V:17928440..17928440;C>T;synonymous_codon SNV;V:17928354..17928354;C>T;conservative_missense_codon
Y49A3A.3	Y49A3A.3		Y49A3A.3 encodes a conserved but uncharacterized protein with some similarity to Barwin-related endoglucanase; Y49A3A.3 shares an operon with vha-13, and thus might be a previously undescribed V-ATPase component or ancillary protein.	ORF_PRESERVED	1	0									1		0.0012	0.0000	99.0000	PFAM:PF05206,INTERPRO:IPR007871	SNV;V:14355663..14355663;A>C;conservative_missense_codon
F02D10.4	F02D10.4			ORF_PRESERVED	0	0									1		0.0012	0.0000	99.0000		SNV;X:13459462..13459462;A>T;conservative_missense_codon
T13H10.2	T13H10.2			ORF_PRESERVED	0	0										1	0.0000	0.0033	0.0000		SNV;IV:9965739..9965739;A>G;synonymous_codon
T16A9.4	T16A9.4	endothelin converting enzyme 1	T16A9.4 encodes a neprilysin; neprilysins are thermolysin-like zinc metallopeptidases, found on the outer surface of animal cells, that negatively regulate small signalling peptides (e.g., enkephalin, tachykinin, insulin, and natriuretic peptides) by cleaving them; while T16A9.4 has no clear orthologs in other organisms, it falls into a group of proteins that includes the classical neprilysins fo…	ORF_PRESERVED	0	1								1		1	0.0006	0.0016	0.3657	INTERPRO:IPR000718,PFAM:PF01431,INTERPRO:IPR018497	SNV;V:14216889..14216889;A>G;synonymous_codon SNV;V:14215951..14215951;T>G;non_conservative_missense_codon
Y2H9A.1	mes-4	SET domain	mes-4 encodes a SET domain-containing protein that also contains three plant homeodomain (PHD) fingers; MES-4 is required maternally for normal germline development, but in contrast to MES-2, -3, and -6, does not appear to be required for somatic anteroposterior patterning; in germline development, MES-4 activity is essential for regulating active chromatin states and for excluding the MES-2/MES-…	ORF_PRESERVED	0	0	sterile progeny									1	0.0000	0.0013	0.0000		SNV;V:13433537..13433537;G>T;synonymous_codon
E02H9.8a	nhr-121			ORF_PRESERVED	0	0								2	2	1	0.0036	0.0037	0.9897	INTERPRO:IPR000536,INTERPRO:IPR000324,INTERPRO:IPR008946,PFAM:PF00105,INTERPRO:IPR013088,PFAM:PF00104,INTERPRO:IPR001628	SNV;III:2454765..2454765;T>G;non_conservative_missense_codon SNV;III:2452511..2452511;G>T;non_conservative_missense_codon SNV;III:2453633..2453633;T>G;conservative_missense_codon SNV;III:2449963..2449963;A>G;conservative_missense_codon SNV;III:2452498..2452498;C>T;synonymous_codon
C44H9.6	C44H9.6			ORF_PRESERVED	0	0								2			0.0014	0.0000	99.0000		SNV;V:12842871..12842871;T>A;non_conservative_missense_codon SNV;V:12842870..12842870;T>C;non_conservative_missense_codon
F22E5.7	F22E5.7			ORF_PRESERVED	0	0								1		2	0.0033	0.0076	0.4406		SNV;II:2642843..2642843;A>T;synonymous_codon SNV;II:2642832..2642832;T>A;non_conservative_missense_codon SNV;II:2642884..2642884;A>G;synonymous_codon
R07C3.11	fbxc-24			ORF_PRESERVED	0	0								4	2	2	0.0065	0.0074	0.8833		SNV;II:907829..907829;C>A;non_conservative_missense_codon SNV;II:907830..907830;T>G;non_conservative_missense_codon SNV;II:907883..907883;A>G;non_conservative_missense_codon SNV;II:908717..908717;T>A;non_conservative_missense_codon SNV;II:907836..907836;G>A;conservative_missense_codon SNV;II:908141..908141;C>T;conservative_missense_codon SNV;II:908581..908581;A>G;synonymous_codon SNV;II:907801..9…
F44F4.5b	sra-10			ORF_PRESERVED	0	0										1	0.0000	0.0036	0.0000		SNV;II:10893986..10893986;T>G;synonymous_codon
ZK1321.1	ZK1321.1			ORF_PRESERVED	1	0									1		0.0029	0.0000	99.0000		SNV;II:9754361..9754361;G>A;conservative_missense_codon
R04B3.1	R04B3.1			ORF_PRESERVED	0	0									3		0.0026	0.0000	99.0000		SNV;X:2469570..2469570;T>C;conservative_missense_codon SNV;X:2469305..2469305;A>G;conservative_missense_codon SNV;X:2469343..2469343;C>T;conservative_missense_codon
B0464.2c	B0464.2			ORF_PRESERVED	1	0	embryonic lethal								1	1	0.0004	0.0011	0.3350		SNV;III:9492588..9492588;T>C;conservative_missense_codon SNV;III:9492985..9492985;A>G;synonymous_codon
Y69H2.6	ubc-19		ubc-19 encodes a predicted conjgating enzyme (UBCs/E2s) of the ubiquitin-conjugation system with a potentially low effect on embryonic viability, based on RNAi analysis.	ORF_PRESERVED	0	0	sick							2	3	31	0.0103	0.1704	0.0607	INTERPRO:IPR000608,INTERPRO:IPR016135,PFAM:PF00179	SNV;V:18689534..18689534;C>T;synonymous_codon SNV;V:18687638..18687638;T>C;synonymous_codon SNV;V:18689710..18689710;T>A;non_conservative_missense_codon SNV;V:18688382..18688382;G>C;conservative_missense_codon SNV;V:18687569..18687569;T>C;synonymous_codon SNV;V:18686408..18686408;C>G;synonymous_codon SNV;V:18689661..18689661;C>T;synonymous_codon SNV;V:18688454..18688454;A>T;synonymous_codon SNV;V…
C23H3.9d	C23H3.9			ORF_PRESERVED	0	0										1	0.0000	0.0025	0.0000		SNV;II:74315..74315;G>A;synonymous_codon
F23H11.8b	pef-1		pef-1 encodes an ortholog of the rhodopsin-specific serine/threonine phosphatase RdgC in D. melanogaster and of RdgC-related proteins in humans (PPEF1 and PPEF2; OMIM:300109 and OMIM:602256); PEF-1 has a EF-hand calcium-binding domain, and is peripherally bound to the plasma membrane by myristoylation and palmitoylation; pef-1 has no known mutant phenotype, but is expressed in several anterior am…	ORF_PRESERVED	0	0									1	1	0.0008	0.0023	0.3444	INTERPRO:IPR012008	SNV;III:919691..919691;C>T;conservative_missense_codon SNV;III:921496..921496;A>T;synonymous_codon
H21P03.3b	sms-1			ORF_PRESERVED	0	0										1	0.0000	0.0024	0.0000		SNV;IV:11484464..11484464;G>C;synonymous_codon
F33E2.4	F33E2.4			ORF_PRESERVED	0	0							1				n/d	n/d	n/d	PFAM:PF03436,INTERPRO:IPR005098	deletion;I:12583089..12583352;inframe_variant
C54D1.5	lam-2		lam-2 encodes a laminin gamma subunit; lam-2 activity is required for embryonic development and for regulation of muscle arm extension; loss of lam-2 function via large-scale RNAi screens results in embryonic, larval, and adult lethality, sterility, body morphology defects, and abnormal locomotion.	ORF_PRESERVED	0	0	embryonic lethal						1				0.0140	0.0217	0.6451		insertion;X:7145339..7145340;C;inframe_variant
C01F1.1	C01F1.1	dna binding protein		ORF_PRESERVED	1	0	sterile									1	0.0000	0.0026	0.0000		SNV;II:4301910..4301910;A>C;synonymous_codon
R03H10.6	R03H10.6			ORF_PRESERVED	0	0						1		2	3	2	0.0067	0.0092	0.7208	INTERPRO:IPR012340	SNV;II:4171962..4171962;G>A;conservative_missense_codon SNV;II:4171923..4171923;A>C;non_conservative_missense_codon SNV;II:4172114..4172114;G>T;synonymous_codon SNV;II:4173402..4173402;A>C;conservative_missense_codon SNV;II:4171805..4171805;C>A;stop_lost SNV;II:4172853..4172853;A>G;synonymous_codon SNV;II:4172837..4172837;T>C;conservative_missense_codon SNV;II:4172812..4172812;G>C;non_conservativ…
F12E12.12	F12E12.12			ORF_DISRUPTED	0	0				1				1	3	11	0.0086	0.0655	0.1310	INTERPRO:IPR002198,INTERPRO:IPR016040,INTERPRO:IPR020904	SNV;II:3745552..3745552;C>T;splice_donor_variant SNV;II:3745352..3745352;A>T;synonymous_codon SNV;II:3745573..3745573;T>C;synonymous_codon SNV;II:3745292..3745292;G>A;synonymous_codon SNV;II:3745265..3745265;T>C;synonymous_codon SNV;II:3745241..3745241;C>T;synonymous_codon SNV;II:3744644..3744644;C>T;conservative_missense_codon SNV;II:3745176..3745176;G>T;non_conservative_missense_codon SNV;II:37…
F55C12.7	tag-234			ORF_PRESERVED	1	0	sterile						2	1		1	0.0178	0.0349	0.5105		SNV;II:5864698..5864698;T>A;non_conservative_missense_codon SNV;II:5864572..5864572;A>G;synonymous_codon insertion;II:5864891..5865245;CTTCACA;inframe_variant deletion;II:5864892..5865244;inframe_variant
T22A3.3a	lst-1		lst-1 encodes an unfamiliar protein with no known homologs outside of nematodes; in two-hybrid assays, LST-1 does not interact with control baits, but does interact with GPA-6, LAG-1, MPK-1 and K06A1.4, suggesting broad or unspecific interaction activity; however, T22A3.3 solely binds the normal form of GPA-6, without binding its constitutively active mutant form; LST-1 is expressed in head neuro…	ORF_PRESERVED	1	0	embryonic lethal	octanol chemotaxis defective								1	0.0000	0.0028	0.0000		SNV;I:10588691..10588691;T>C;synonymous_codon
K04F1.5	srh-3	7TM chemoreceptor, srh family		ORF_PRESERVED	0	0										1	0.0000	0.0035	0.0000		SNV;V:1684111..1684111;A>C;synonymous_codon
H41C03.3	H41C03.3			ORF_PRESERVED	0	0									1	1	0.0009	0.0027	0.3237	INTERPRO:IPR003406	SNV;II:5849851..5849851;G>C;conservative_missense_codon SNV;II:5849322..5849322;C>T;synonymous_codon
F31E3.2b	F31E3.2			ORF_PRESERVED	0	0									1		0.0010	0.0000	99.0000	INTERPRO:IPR020635,INTERPRO:IPR002290,INTERPRO:IPR017442,INTERPRO:IPR001245,PFAM:PF07714,PFAM:PF00069	SNV;III:6977342..6977342;C>T;conservative_missense_codon
F25H9.3	F25H9.3			ORF_PRESERVED	0	0									1		0.0013	0.0000	99.0000		SNV;V:13457364..13457364;C>T;conservative_missense_codon
F31B12.1c	plc-1	phosphoinositide-specific phospholipase C	plc-1 encodes a predicted phospholipase C that affects fertility and possesses two functional domains not commonly seen in other phospholipases: a C-terminal Ras-associating domain with structural similarity to RalGDS and AF-6, and an N-terminal CDC25-like domain that possesses structural homology to guanine nucleotide exchange proteins for Ras.	ORF_PRESERVED	0	0	sterile	lethal								1	0.0000	0.0006	0.0000		SNV;X:10809304..10809304;G>A;synonymous_codon
ZK484.7	ZK484.7	protein tyrosine phosphatase		ORF_PRESERVED	0	0									1		0.0013	0.0000	99.0000	PFAM:PF00102,INTERPRO:IPR000242,INTERPRO:IPR003595	SNV;I:6095535..6095535;T>C;conservative_missense_codon
ZK484.4a	ZK484.4			ORF_PRESERVED	1	0	embryonic lethal									1	0.0000	0.0014	0.0000		SNV;I:6070816..6070816;C>T;synonymous_codon
F40E12.2	F40E12.2			ORF_DISRUPTED(98.99)	0	0			5					13	72	46	n/d	n/d	n/d	PFAM:PF02206,INTERPRO:IPR003125,INTERPRO:IPR001357,PFAM:PF00533	SNV;II:3612545..3612545;T>A;conservative_missense_codon SNV;II:3611731..3611731;A>C;non_conservative_missense_codon SNV;II:3612177..3612177;T>A;conservative_missense_codon SNV;II:3611406..3611406;C>T;synonymous_codon SNV;II:3612464..3612464;G>T;conservative_missense_codon SNV;II:3611738..3611738;A>T;non_conservative_missense_codon SNV;II:3611755..3611755;A>C;conservative_missense_codon SNV;II:361…
C41D11.3b	C41D11.3			ORF_PRESERVED	1	0										1	0.0000	0.0026	0.0000		SNV;I:4431061..4431061;C>T;synonymous_codon
Y41E3.4	ers-1			ORF_PRESERVED	0	0									2	2	0.0012	0.0032	0.3672	INTERPRO:IPR020058,INTERPRO:IPR020056,INTERPRO:IPR000924,INTERPRO:IPR014729,PFAM:PF03950,INTERPRO:IPR004514,PFAM:PF00749,INTERPRO:IPR020059	SNV;IV:15009170..15009170;C>A;conservative_missense_codon SNV;IV:15010884..15010884;T>G;conservative_missense_codon SNV;IV:15011736..15011736;A>G;synonymous_codon SNV;IV:15008937..15008937;T>A;synonymous_codon
T24A6.18	grl-29		grl-29 encodes a hedgehog-like protein, with an N-terminal signal sequence, a central low-complexity region, and a C-terminal Ground-like (Grl) domain; GRL-29 is expressed in larval neurons; the Grl domain is predicted to form a cysteine-crosslinked protein involved in intercellular signalling, and it has subtle similarity to the N-terminal Hedge domain of HEDGEHOG proteins.	ORF_PRESERVED	0	0							1				0.0992	0.1150	0.8629	INTERPRO:IPR007284,PFAM:PF04155	deletion;V:3554683..3554692;inframe_variant
C14C6.13	C14C6.13			ORF_PRESERVED	0	0								6	23	54	0.0385	0.3040	0.1267		SNV;V:572557..572557;G>A;synonymous_codon SNV;V:574690..574690;T>C;synonymous_codon SNV;V:572311..572311;A>G;synonymous_codon SNV;V:572389..572389;G>C;conservative_missense_codon SNV;V:572290..572290;C>T;synonymous_codon SNV;V:572714..572714;C>A;synonymous_codon SNV;V:572702..572702;C>T;synonymous_codon SNV;V:572521..572521;A>T;conservative_missense_codon SNV;V:574567..574567;C>A;conservative_mis…
C31G12.1	C31G12.1			ORF_PRESERVED	0	0								2	1		0.0065	0.0000	99.0000		SNV;V:18181211..18181211;C>A;conservative_missense_codon SNV;V:18180076..18180076;G>T;non_conservative_missense_codon SNV;V:18181125..18181125;T>C;non_conservative_missense_codon
F56E3.3c	klp-4		klp-4 encodes a kinesin-like motor protein paralogous to UNC-104 and KLP-6 and orthologous to Drosophila KHC-73 and the vertebrate KIF1A, KIF13B, and GAKIN motor proteins; as loss of KLP-4 function via RNA-mediated interference (RNAi) does not result in any abnormalities, the precise role of KLP-4 in C. elegans development and/or behavior is not yet known; based on sequence similarity, however, K…	ORF_PRESERVED	0	0										7	0.0000	0.0054	0.0000		SNV;X:3171820..3171820;T>C;synonymous_codon SNV;X:3175765..3175765;C>T;synonymous_codon SNV;X:3172139..3172139;A>T;synonymous_codon SNV;X:3175918..3175918;A>G;synonymous_codon SNV;X:3176378..3176378;A>G;synonymous_codon SNV;X:3178288..3178288;C>T;synonymous_codon SNV;X:3175035..3175035;T>C;synonymous_codon
F46B3.5	grd-2		grd-2 encodes a hedgehog-like protein, with (from N- to C-terminus) a signal sequence, four Ground domains, an short region of low-complexity sequence, and a Hint/Hog domain; the Hint/Hog domain is predicted to cut GRD-2 into two halves and then covalently link cholesterol to the C-terminus of the Ground domain; the four N-terminal Ground domains are predicted to form one or more cysteine-crossli…	ORF_DISRUPTED(97.76)	0	0	molt defect		1					2	25	88	n/d	n/d	n/d	INTERPRO:IPR007284,INTERPRO:IPR003587,PFAM:PF04155,PFAM:PF01079,INTERPRO:IPR003586,INTERPRO:IPR001767	SNV;V:20612345..20612345;G>C;synonymous_codon SNV;V:20613289..20613289;A>G;conservative_missense_codon SNV;V:20613555..20613555;T>C;synonymous_codon SNV;V:20611211..20611211;G>A;synonymous_codon SNV;V:20610887..20610887;T>C;synonymous_codon SNV;V:20612084..20612084;A>C;synonymous_codon SNV;V:20612289..20612289;A>C;synonymous_codon SNV;V:20612204..20612204;C>T;synonymous_codon SNV;V:20610868..2061…
Y61B8A.2	srh-115	G-protein coupled receptor, srh family		ORF_PRESERVED	0	0			1					4	14	14	n/d	n/d	n/d	INTERPRO:IPR019422,PFAM:PF10317,PFAM:PF10327,INTERPRO:IPR019429,PFAM:PF10326,PFAM:PF10318,INTERPRO:IPR019428,INTERPRO:IPR019421	SNV;V:17255950..17255950;T>A;synonymous_codon SNV;V:17256059..17256059;C>T;synonymous_codon SNV;V:17255985..17255985;T>A;conservative_missense_codon SNV;V:17256351..17256351;T>C;conservative_missense_codon SNV;V:17255875..17255875;A>C;synonymous_codon SNV;V:17255990..17255990;C>T;conservative_missense_codon SNV;V:17256067..17256067;A>G;synonymous_codon SNV;V:17255794..17255794;C>G;synonymous_codo…	Transcript falls into deleted region, but has >= 10x unique read coverage and is therefore not considered as FULLY_DELETED
C14B9.6c	gei-8		gei-8 encodes a novel protein highly similar to C. briggsae BP:CBP04038 that contains a glutamine/asparagine (Q/N)-rich ('prion') domain (by the algorithm of Michelitsch and Weissman) and two myb-like DNA-binding domains; interacts with GEX-3 in yeast two-hybrid assays.	ORF_PRESERVED	1	0								1	1		0.0005	0.0000	99.0000		SNV;III:8124316..8124316;A>T;non_conservative_missense_codon SNV;III:8118073..8118073;C>T;conservative_missense_codon
D1022.1a	ubc-6	Ubiquitin-conjugating enzyme	ubc-6 encodes an E2 ubiquitin-conjugating enzyme; by homology, UBC-6 is predicted to function in the covalent attachment of ubiquitin molecules to protein substrates via its association with an E3 ubiquitin-protein ligase; loss of ubc-6 activity via large-scale RNAi screens results in no obvious abnormalities.	ORF_DISRUPTED(97.13)	0	0			1								n/d	n/d	n/d	INTERPRO:IPR000608,INTERPRO:IPR016135,PFAM:PF00179	deletion;II:7479635..7479635;frameshift_variant
C44H4.1	C44H4.1	Leucine Rich Repeat (2 copies) (6 domains)		ORF_DISRUPTED(89.59)	0	0			1							1	n/d	n/d	n/d		SNV;X:14574046..14574046;T>C;synonymous_codon deletion;X:14574517..14574517;frameshift_variant
Y42A5A.2	lact-8		lact-8 encodes a beta-lactamase domain-containing protein that contains a predicted transmembrane domain in its N terminus.	ORF_PRESERVED	0	0										1	0.0000	0.0023	0.0000		SNV;V:11091655..11091655;G>A;synonymous_codon
Y39B6A.39	Y39B6A.39			ORF_PRESERVED	0	0									1	1	0.0013	0.0033	0.3824		SNV;V:18984070..18984070;A>T;synonymous_codon SNV;V:18985497..18985497;G>A;conservative_missense_codon
F59F5.7	F59F5.7			ORF_PRESERVED	1	0										1	0.0000	0.0014	0.0000		SNV;X:10565259..10565259;G>A;synonymous_codon
C31C9.8	fbxa-169			ORF_PRESERVED	0	0							2	5	6	3	0.0130	0.0128	1.0129	PFAM:PF01827,INTERPRO:IPR002900	SNV;II:13653156..13653156;G>A;synonymous_codon SNV;II:13653355..13653355;A>G;conservative_missense_codon SNV;II:13653361..13653361;C>T;non_conservative_missense_codon SNV;II:13654950..13654950;T>C;synonymous_codon SNV;II:13653357..13653357;G>A;conservative_missense_codon SNV;II:13653353..13653353;T>G;non_conservative_missense_codon SNV;II:13653362..13653362;C>A;non_conservative_missense_codon SNV…
F08H9.12	srz-97			ORF_PRESERVED	0	0									1		0.0015	0.0000	99.0000	PFAM:PF10325,INTERPRO:IPR018817	SNV;V:14465266..14465266;A>G;conservative_missense_codon
H06O01.2	H06O01.2	chromodomain-helicase-DNA-biniding protein	H06O01.2 encodes a large (1,461-aa) putative chromodomain helicase DNA-binding protein that inhibits DHC-1 in vivo; H06O01.2 is orthologous to budding yeast CHD1, human CHD1 (OMIM:602118), and human CHD2 (OMIM:602119); H06O01.2(RNAi) suppresses the lethality of conditional dhc-1 mutations, as well as the spindle length and cytokinesis defects of dhc-1(or195), indicating that H06O01.2 negatively r…	ORF_PRESERVED	0	1	embryonic lethal								1	2	0.0003	0.0018	0.1752		SNV;I:7011592..7011592;A>C;synonymous_codon SNV;I:7014685..7014685;A>G;synonymous_codon SNV;I:7011471..7011471;T>C;conservative_missense_codon
Y49G5B.1	Y49G5B.1			ORF_PRESERVED	1	0	embryonic lethal									1	0.0000	0.0042	0.0000		SNV;V:5227136..5227136;G>A;synonymous_codon
C25B8.3c	cpr-6			ORF_PRESERVED	0	0	lethal									2	0.0000	0.0063	0.0000		SNV;X:6608739..6608739;T>A;synonymous_codon SNV;X:6608419..6608419;C>A;synonymous_codon
F23B2.12	pcp-2	lysosomal carboxypeptidase		ORF_PRESERVED	0	0										1	0.0000	0.0014	0.0000		SNV;IV:9160954..9160954;T>A;synonymous_codon
F41E7.1	F41E7.1			ORF_PRESERVED	0	0									2	1	0.0017	0.0025	0.6858		SNV;X:10281953..10281953;T>A;synonymous_codon SNV;X:10282348..10282348;A>T;conservative_missense_codon SNV;X:10282422..10282422;G>A;conservative_missense_codon
Y50C1A.1	Y50C1A.1		The Y50C1A.1 gene encodes an A20-like protease homolog that may be involved in apoptosis.	ORF_PRESERVED	1	0									2	1	0.0014	0.0020	0.7078		SNV;I:403538..403538;C>T;synonymous_codon SNV;I:408666..408666;A>G;conservative_missense_codon SNV;I:399960..399960;A>T;conservative_missense_codon
T21E12.3	T21E12.3			ORF_DISRUPTED(87.11)	0	0	lethal		1								n/d	n/d	n/d	INTERPRO:IPR005514,PFAM:PF03761	insertion;I:4403988..4403989;T;frameshift_variant
C08F11.7	C08F11.7			ORF_PRESERVED	0	0									1		0.0021	0.0000	99.0000		SNV;IV:13637678..13637678;C>T;conservative_missense_codon
C46E10.4	fbxc-52			ORF_PRESERVED	0	0								1	2	1	0.0036	0.0030	1.2072		SNV;II:3718344..3718344;G>A;conservative_missense_codon SNV;II:3717290..3717290;C>T;synonymous_codon SNV;II:3718258..3718258;G>A;conservative_missense_codon SNV;II:3718306..3718306;C>A;non_conservative_missense_codon
F09B12.2	dhhc-1			ORF_PRESERVED	0	0									1	1	0.0016	0.0037	0.4339		SNV;X:15099461..15099461;G>A;synonymous_codon SNV;X:15098232..15098232;T>C;conservative_missense_codon
C45H4.15	str-255	7TM chemoreceptor, str family		ORF_PRESERVED	0	0								2			0.0026	0.0000	99.0000	INTERPRO:IPR019422,PFAM:PF10318,INTERPRO:IPR019428,PFAM:PF10317,INTERPRO:IPR019421,PFAM:PF10326	SNV;V:2161613..2161613;G>A;non_conservative_missense_codon SNV;V:2161873..2161873;C>T;non_conservative_missense_codon
C49G7.5	irg-2		irg-2 encodes a novel protein, conserved amongst nematodes; irg-2 expression is induced in response to infection by virulent strains of Pseudomonas aeruginosa in a manner dependent upon the bZIP transcription factor ZIP-2, but independent of the p38 MAPK pathway.	ORF_DISRUPTED(97.84)	0	0			1						3		n/d	n/d	n/d		SNV;V:4042610..4042610;A>G;conservative_missense_codon SNV;V:4043102..4043102;A>G;conservative_missense_codon SNV;V:4043041..4043041;G>C;conservative_missense_codon deletion;V:4043323..4043323;frameshift_variant
F32D8.4	F32D8.4	lactate dehydrogenase	F32D8.4 is homologous to Yip1p, an essential Golgi membrane protein in S. cerevisiae that specifically binds the transport GTPases Ypt1p and Ypt31p, as well as Yop1p (the yeast homolog of human ADENOMATOUS POLYPOSIS COLI 1); F32D8.4 is also homologous to the Golgi membrane protein SB140 of H. sapiens, and contains a glutamine/asparagine-rich domain.	ORF_PRESERVED	1	0		lethal						1			0.0015	0.0000	99.0000	PFAM:PF08190,INTERPRO:IPR012981	SNV;V:10892993..10892993;G>C;non_conservative_missense_codon
F21C10.7	F21C10.7			ORF_PRESERVED	0	0									1		0.0002	0.0000	99.0000		SNV;V:9119059..9119059;A>G;conservative_missense_codon
F56H11.1a	fbl-1	fibrulin-1 (C-isoform)	fbl-1 encodes, through alternative splicing, at least three proteins orthologous to the vertebrate basement membrane protein fibulin; fbl-1 activity is essential for gonad and body morphology, as well as for reproduction; fbl-1 interacts genetically with gon-1 and mig-17, which encode ADAMTS metalloproteases essential for gonad development; the FBL-1C isoform is expressed in anterior and posterio…	ORF_PRESERVED	0	0		lethal							1		0.0006	0.0000	99.0000	INTERPRO:IPR006209,INTERPRO:IPR017048,PFAM:PF07645,INTERPRO:IPR013091,PFAM:PF00008,INTERPRO:IPR018097,INTERPRO:IPR006210,INTERPRO:IPR001881	SNV;IV:9543534..9543534;G>A;conservative_missense_codon
F02E8.5	atg-16.1		atg-16.1 encodes a divergent ortholog of the autophagic budding yeast protein Atg16p, and of human ATG16L1 (OMIM:610767, associated with Crohn disease) and ATG16L2; ATG-16.1 is paralogous to ATG-16.2; ATG-16.1 is expressed in larval and adult intestine, renal gland cells, stomato-intestinal muscle, anal depressor muscle, and head mesodermal cell; ATG-16.1 has no obvious function in mass RNAi assa…	ORF_PRESERVED	0	1									2	1	0.0015	0.0026	0.5841	INTERPRO:IPR020472,INTERPRO:IPR015943,PFAM:PF00400,INTERPRO:IPR019781,INTERPRO:IPR001680	SNV;X:4460978..4460978;T>G;conservative_missense_codon SNV;X:4461612..4461612;C>T;synonymous_codon SNV;X:4460981..4460981;A>G;conservative_missense_codon
F20G4.1	smgl-1			ORF_PRESERVED	1	0	molt defect								4	4	0.0011	0.0035	0.3076		SNV;I:7923453..7923453;A>G;synonymous_codon SNV;I:7922833..7922833;G>A;synonymous_codon SNV;I:7926304..7926304;C>T;conservative_missense_codon SNV;I:7926123..7926123;C>T;synonymous_codon SNV;I:7924269..7924269;T>C;conservative_missense_codon SNV;I:7923099..7923099;T>G;conservative_missense_codon SNV;I:7921306..7921306;G>C;synonymous_codon SNV;I:7923473..7923473;T>C;conservative_missense_codon
F32D1.10	mcm-7	cell division control protein		ORF_PRESERVED	0	0	embryonic lethal									1	0.0000	0.0016	0.0000		SNV;V:4348590..4348590;C>T;synonymous_codon
F16H11.1	F16H11.1			ORF_PRESERVED	0	0									1		0.0009	0.0000	99.0000	PFAM:PF07690,INTERPRO:IPR011701	SNV;X:4671254..4671254;G>A;conservative_missense_codon
K09C4.9	K09C4.9			ORF_PRESERVED	1	0									1		0.0044	0.0000	99.0000		SNV;X:3271557..3271557;C>T;conservative_missense_codon
T04H1.4a	rad-50	DNA repair protein RAD50 like		ORF_PRESERVED	1	0	embryonic lethal	lethal							1		0.0003	0.0000	99.0000	PFAM:PF02463,INTERPRO:IPR003395,INTERPRO:IPR004584	SNV;V:12249275..12249275;G>A;conservative_missense_codon
W04H10.4	clec-118			ORF_PRESERVED	0	0										1	0.0000	0.0058	0.0000		SNV;II:611036..611036;A>C;synonymous_codon
B0024.14d	crm-1		crm-1 encodes a predicted transmembrane protein with multiple extracellular cysteine-rich (CR) domains that is the C. elegans ortholog of vertebrate CRIM1 (Cysteine-RIch Motor neuron 1); genetic analyses indicate that CRM-1 functions non-autonomously to positively regulate DBL-1/BMP-mediated signaling in the pathway that controls body size determination; in addition, loss of crm-1 activity via RN…	ORF_PRESERVED	0	0	molt defect	molt defect						1	1	1	0.0010	0.0015	0.6301		SNV;V:10323692..10323692;T>A;conservative_missense_codon SNV;V:10325303..10325303;A>C;synonymous_codon SNV;V:10324242..10324242;A>T;non_conservative_missense_codon
T23G11.10	T23G11.10			ORF_PRESERVED	1	0								1		1	0.0022	0.0073	0.2933		SNV;I:7698954..7698954;A>G;synonymous_codon SNV;I:7698622..7698622;G>T;non_conservative_missense_codon
ZK1127.7	cin-4			ORF_PRESERVED	0	0	maternal sterile	embryonic lethal							1		0.0006	0.0000	99.0000	INTERPRO:IPR002205,INTERPRO:IPR013757,PFAM:PF00521	SNV;II:7040597..7040597;G>T;conservative_missense_codon
Y55F3AM.3c	Y55F3AM.3			ORF_PRESERVED	0	0	embryonic lethal						1		1	3	0.0011	0.0108	0.0993		SNV;IV:1017164..1017164;T>C;synonymous_codon SNV;IV:1015498..1015498;G>A;synonymous_codon SNV;IV:1017374..1017374;G>A;synonymous_codon SNV;IV:1017680..1017680;T>G;conservative_missense_codon deletion;IV:1019217..1019219;inframe_variant
ZC302.3	ZC302.3			ORF_PRESERVED	1	0									1		0.0019	0.0000	99.0000		SNV;V:10740567..10740567;G>T;conservative_missense_codon
K08D8.6	K08D8.6			ORF_PRESERVED	0	0									1	1	0.0009	0.0024	0.3849	PFAM:PF02408,INTERPRO:IPR003366	SNV;IV:12889685..12889685;G>A;conservative_missense_codon SNV;IV:12889506..12889506;G>A;synonymous_codon
C42C1.10a	C42C1.10	mitochondrial carrier protein		ORF_PRESERVED	0	0	embryonic lethal								1		0.0014	0.0000	99.0000	INTERPRO:IPR002113,INTERPRO:IPR001993,INTERPRO:IPR018108,PFAM:PF00153	SNV;IV:12283862..12283862;C>A;conservative_missense_codon
F37B1.8	gst-19	glutathione S-transferase		ORF_PRESERVED	0	0										1	0.0000	0.0051	0.0000		SNV;II:13625814..13625814;T>C;synonymous_codon
K07H8.5	K07H8.5			ORF_DISRUPTED(97.79)	0	0			3							1	n/d	n/d	n/d		SNV;IV:8271873..8271873;G>A;synonymous_codon insertion;IV:8271491..8271492;A;frameshift_variant deletion;IV:8271550..8271550;frameshift_variant deletion;IV:8271523..8271523;frameshift_variant
K09C8.3a	nas-10	metalloprotease	nas-10 encodes an astacin-like metalloprotease.	ORF_PRESERVED	0	0									1	2	0.0008	0.0048	0.1655	INTERPRO:IPR017368	SNV;X:10962173..10962173;T>A;conservative_missense_codon SNV;X:10962015..10962015;G>A;synonymous_codon SNV;X:10963009..10963009;G>A;synonymous_codon
K04C1.5	K04C1.5	serine/threonine kinase		ORF_PRESERVED	0	0	embryonic lethal								2		0.0037	0.0000	99.0000	INTERPRO:IPR002290	SNV;X:14248975..14248975;A>G;conservative_missense_codon SNV;X:14249457..14249457;C>A;conservative_missense_codon
T21B4.1	srz-6			ORF_PRESERVED	0	0									1		0.0016	0.0000	99.0000		SNV;II:12493464..12493464;A>C;conservative_missense_codon
M4.2	puf-4			ORF_PRESERVED	0	0							2	2	5		0.0077	0.0089	0.8652	INTERPRO:IPR001313,PFAM:PF00806,INTERPRO:IPR011989	SNV;IV:3206070..3206070;G>A;non_conservative_missense_codon SNV;IV:3206071..3206071;T>A;conservative_missense_codon SNV;IV:3206040..3206040;C>T;conservative_missense_codon SNV;IV:3206073..3206073;T>G;conservative_missense_codon SNV;IV:3206250..3206250;T>C;conservative_missense_codon SNV;IV:3206111..3206111;A>C;non_conservative_missense_codon SNV;IV:3206072..3206072;T>C;conservative_missense_codon…
F20D1.8	cutl-3	cuticlin		ORF_PRESERVED	0	0								2	1		0.0035	0.0000	99.0000	INTERPRO:IPR001507,PFAM:PF00100	SNV;X:14996793..14996793;C>G;non_conservative_missense_codon SNV;X:14996807..14996807;A>T;non_conservative_missense_codon SNV;X:14998898..14998898;G>T;conservative_missense_codon
T11F9.3	nas-20	zinc metalloprotease	nas-20 encodes an astacin-like metalloprotease.	ORF_PRESERVED	0	0									1		0.0011	0.0000	99.0000	INTERPRO:IPR017050	SNV;V:11471463..11471463;T>A;conservative_missense_codon
F11D11.14	clec-250			ORF_PRESERVED	0	0									1		0.0016	0.0000	99.0000	INTERPRO:IPR006583	SNV;V:18741103..18741103;G>A;conservative_missense_codon
Y55F3AM.6b	Y55F3AM.6			ORF_PRESERVED	0	0								1	2	2	0.0038	0.0085	0.4445	PFAM:PF00642,INTERPRO:IPR000571	SNV;IV:992342..992342;A>G;synonymous_codon SNV;IV:992352..992352;A>G;conservative_missense_codon SNV;IV:992996..992996;T>C;conservative_missense_codon SNV;IV:994487..994487;G>T;synonymous_codon SNV;IV:992909..992909;C>T;non_conservative_missense_codon
ZK593.5	dnc-1			ORF_DISRUPTED(98.56)	0	0			1						1		n/d	n/d	n/d	INTERPRO:IPR000938,PFAM:PF01302	SNV;IV:10931673..10931673;A>G;conservative_missense_codon deletion;IV:10932907..10932907;frameshift_variant
T05A10.1l	sma-9		sma-9 encodes, by extensive alternative splicing, at least 13 isoforms, a number of which are large (~2000-residue) proteins with at least three N-terminal involucrin domains, seven C-terminal zinc-finger domains, and a glutamine/asparagine-rich domain; SMA-9 is orthologous to the Drosophila Smad cofactor Schnurri (FBgn0003396) and the vertebrate HIVEP proteins (Human Immunodeficiency Virus Type …	ORF_PRESERVED	1	0								1	1	2	0.0004	0.0010	0.4306		SNV;X:10773353..10773353;G>T;conservative_missense_codon SNV;X:10776838..10776838;C>T;synonymous_codon SNV;X:10777325..10777325;G>T;non_conservative_missense_codon SNV;X:10781884..10781884;C>T;synonymous_codon
Y45G12C.4	Y45G12C.4			ORF_PRESERVED	0	0									1	2	0.0011	0.0050	0.2236		SNV;V:2548007..2548007;T>C;synonymous_codon SNV;V:2548012..2548012;C>T;synonymous_codon SNV;V:2546203..2546203;T>C;conservative_missense_codon
F48A9.1	F48A9.1			ORF_PRESERVED	0	0									1		0.0012	0.0000	99.0000		SNV;I:6595412..6595412;A>G;conservative_missense_codon
W03D2.1b	pqn-75		The protein product of this gene is predicted to contain a glutamine/asparagine (Q/N)-rich ('prion') domain, by the algorithm of Michelitsch and Weissman (as of the WS77 release of WormBase, i.e., in wormpep77).	ORF_PRESERVED	0	0									2		0.0017	0.0000	99.0000		SNV;IV:4076791..4076791;T>C;conservative_missense_codon SNV;IV:4076521..4076521;C>A;conservative_missense_codon
R07G3.3a	npp-21	myosin heavy chain		ORF_PRESERVED	0	0	embryonic lethal	lethal						1	2	1	0.0007	0.0007	0.8853		SNV;II:7606277..7606277;T>C;conservative_missense_codon SNV;II:7602368..7602368;A>T;non_conservative_missense_codon SNV;II:7606260..7606260;T>C;synonymous_codon SNV;II:7603444..7603444;G>T;conservative_missense_codon
T26H8.2	srx-48	7TM receptor, srx family		ORF_PRESERVED	0	0						1			1	3	0.0016	0.0107	0.1498	PFAM:PF02118,INTERPRO:IPR019430,PFAM:PF10328,INTERPRO:IPR000609	SNV;V:15302372..15302372;A>G;synonymous_codon SNV;V:15303120..15303120;T>A;conservative_missense_codon SNV;V:15302861..15302861;G>A;synonymous_codon SNV;V:15302349..15302349;C>G;stop_lost SNV;V:15303272..15303272;C>T;synonymous_codon
F32B5.2	F32B5.2			ORF_PRESERVED	1	0										1	0.0000	0.0033	0.0000		SNV;I:2698087..2698087;C>T;synonymous_codon
D1022.5	D1022.5			ORF_PRESERVED	0	0										1	0.0000	0.0074	0.0000		SNV;II:7457620..7457620;A>G;synonymous_codon
W03F9.9	W03F9.9	glucose 1-deydrogenase		ORF_PRESERVED	0	0								1			0.0017	0.0000	99.0000	INTERPRO:IPR016040	SNV;V:140190..140190;C>T;non_conservative_missense_codon
F53H4.5	F53H4.5	SAND domain		ORF_PRESERVED	0	0									1		0.0011	0.0000	99.0000		SNV;X:15883619..15883619;G>A;conservative_missense_codon
Y69A2AR.24	Y69A2AR.24			ORF_DISRUPTED(98.88)	1	0			1								n/d	n/d	n/d		deletion;IV:2564005..2564018;frameshift_variant
F36H2.5	F36H2.5			ORF_PRESERVED	0	0									1		0.0010	0.0000	99.0000		SNV;I:9252598..9252598;C>T;conservative_missense_codon
W08E12.8b	W08E12.8			ORF_PRESERVED	1	0									1		0.0039	0.0000	99.0000		SNV;IV:3292533..3292533;T>G;conservative_missense_codon
R11A5.4d	R11A5.4			ORF_PRESERVED	0	0										1	0.0000	0.0019	0.0000		SNV;I:7870929..7870929;C>A;synonymous_codon
F43D2.4b	hot-1		hot-1 encodes a predicted paralog of ODR-2 and contains a Ly-6 domain; may be expressed in neurons.	ORF_PRESERVED	0	0										1	0.0000	0.0067	0.0000		SNV;V:14627797..14627797;A>G;synonymous_codon
R07B7.13	nhr-206	nuclear hormone receptor		ORF_PRESERVED	0	0										1	0.0000	0.0040	0.0000		SNV;V:12092817..12092817;G>A;synonymous_codon
F54B8.16	srbc-55	7TM receptor, srbc family		ORF_PRESERVED	0	0									1	1	0.0017	0.0039	0.4424	INTERPRO:IPR019420,PFAM:PF10316	SNV;V:15829671..15829671;G>T;synonymous_codon SNV;V:15829137..15829137;G>A;conservative_missense_codon
Y71A12B.4	trp-4			ORF_PRESERVED	0	0									3	1	0.0007	0.0006	1.2957		SNV;I:13899276..13899276;G>A;conservative_missense_codon SNV;I:13902261..13902261;A>G;conservative_missense_codon SNV;I:13902511..13902511;A>G;synonymous_codon SNV;I:13899263..13899263;G>A;conservative_missense_codon
F10D2.5	ugt-40	ugt family		ORF_PRESERVED	0	0									2	1	0.0016	0.0028	0.5906	INTERPRO:IPR002213,PFAM:PF00201	SNV;V:7139729..7139729;A>G;conservative_missense_codon SNV;V:7141202..7141202;T>G;conservative_missense_codon SNV;V:7140797..7140797;G>A;synonymous_codon
F08H9.2	F08H9.2			ORF_PRESERVED	0	0									1		0.0039	0.0000	99.0000		SNV;V:14460834..14460834;C>T;conservative_missense_codon
Y73C8C.6	str-68	7TM chemoreceptor, str family		ORF_PRESERVED	0	0										1	0.0000	0.0032	0.0000		SNV;V:3106427..3106427;T>C;synonymous_codon
Y66D12A.16a	Y66D12A.16			ORF_PRESERVED	0	0	embryonic lethal									2	0.0000	0.0145	0.0000		SNV;III:11524677..11524677;A>G;synonymous_codon SNV;III:11526247..11526247;A>G;synonymous_codon
F38B6.6	F38B6.6			ORF_PRESERVED	0	0									1	2	0.0007	0.0036	0.1850	INTERPRO:IPR013618,PFAM:PF08409	SNV;X:6685251..6685251;G>T;synonymous_codon SNV;X:6685047..6685047;A>G;synonymous_codon SNV;X:6686079..6686079;T>C;conservative_missense_codon
C07E3.2	pro-2		pro-2 encodes the C. elegans ortholog of Saccharomyces cerevisiae Noc2p, which is required for intranuclear ribosome maturation and transport; in C. elegans, pro-2 activity is essential for larval growth, somatic gonad development, regulation of germline development and proliferation, and hence, fertility; by virtue of its similarity to Noc2p, PRO-2 is predicted to be a component of two heterodim…	ORF_PRESERVED	1	0	late larval lethal	sterile							1		0.0006	0.0000	99.0000	PFAM:PF03715,INTERPRO:IPR005343	SNV;II:10340121..10340121;T>G;conservative_missense_codon
C32D5.11	C32D5.11			ORF_PRESERVED	0	0										2	0.0000	0.0034	0.0000		SNV;II:6355857..6355857;G>A;synonymous_codon SNV;II:6353094..6353094;C>T;synonymous_codon
Y18H1A.3	Y18H1A.3			ORF_PRESERVED	1	0										2	0.0000	0.0019	0.0000		SNV;I:707952..707952;A>T;synonymous_codon SNV;I:715607..715607;C>T;synonymous_codon
F08B12.3b	slo-2		slo-2 encodes a high conductance, sodium-activated potassium channel; when expressed in Xenopus oocytes, SLO-2 exhibits a synergistic dependence on both chloride and calcium ions for activation; expression of a dominant negative SLO-2 mutant can interfere with activity of SLO-1, a second high conductance potassium channel, suggesting that the two channels can form functional heteromultimers; a SL…	ORF_DISRUPTED	0	0				1						1	0.0000	0.0011	0.0000		SNV;X:11398525..11398525;A>T;splice_acceptor_variant SNV;X:11399437..11399437;G>A;synonymous_codon
F38B2.1a	ifa-1	intermediate filament protein	IFA-1 encodes an essential intermediate filament protein that is coexpressed with the essential IF protein IFB-1; IFA-1 is required for survival past the L1 larva stage, and a normal intestine; IFA-1 forms heteropolymeric intermediate filaments in vitro with an equimolar mixture of IFB-1; IFA-1 is predicted to function as a structural component of the cytoskeleton, and is required for larval deve…	ORF_PRESERVED	0	0	early larval arrest									1	0.0000	0.0020	0.0000		SNV;X:11273988..11273988;T>C;synonymous_codon
K07A1.16	aqp-9		aqp-9 encodes a putative aquaporin with no function in mass RNAi assays, perhaps reflecting genetic redundancy with its paralogs AQP-10 and AQP-11; AQP-9 is orthologous to Drosophila CG12251 and human AQP11 (OMIM:609914), AQP12A (OMIM:609789), and AQP12B.	ORF_PRESERVED	0	0									2		0.0033	0.0000	99.0000	INTERPRO:IPR016697,INTERPRO:IPR000425	SNV;I:9608607..9608607;T>G;conservative_missense_codon SNV;I:9608738..9608738;C>T;conservative_missense_codon
F55F1.2	F55F1.2			ORF_PRESERVED	1	0									1	1	0.0033	0.0085	0.3883		SNV;X:2769955..2769955;A>G;conservative_missense_codon SNV;X:2770019..2770019;G>T;synonymous_codon
Y37E11B.10a	Y37E11B.10			ORF_PRESERVED	0	0								1	3	1	0.0038	0.0021	1.8231		SNV;IV:3604047..3604047;T>C;conservative_missense_codon SNV;IV:3604170..3604170;A>G;non_conservative_missense_codon SNV;IV:3604617..3604617;T>C;conservative_missense_codon SNV;IV:3603843..3603843;C>T;conservative_missense_codon SNV;IV:3605101..3605101;G>A;synonymous_codon
W07A8.5	srxa-6			ORF_PRESERVED	0	0	larval arrest								1		0.0015	0.0000	99.0000	INTERPRO:IPR005047	SNV;V:20735726..20735726;C>T;conservative_missense_codon
C03G6.8	nhr-147			ORF_DISRUPTED(97.63)	0	0			1					7	22	22	n/d	n/d	n/d	INTERPRO:IPR000536,INTERPRO:IPR000324,INTERPRO:IPR008946,PFAM:PF00105,INTERPRO:IPR013088,PFAM:PF00104,INTERPRO:IPR001628	SNV;V:7347129..7347129;T>C;synonymous_codon SNV;V:7346837..7346837;A>G;conservative_missense_codon SNV;V:7347136..7347136;A>T;conservative_missense_codon SNV;V:7347470..7347470;C>A;conservative_missense_codon SNV;V:7347051..7347051;T>C;synonymous_codon SNV;V:7347186..7347186;A>G;synonymous_codon SNV;V:7348015..7348015;G>A;synonymous_codon SNV;V:7346782..7346782;T>A;synonymous_codon SNV;V:7347713.…
C14A4.2	dap-3		dap-3 is an ortholog of mammalian death-associated protein 3 (DAP3), a mitochondrial ribosomal protein that promotes apoptosis.	ORF_PRESERVED	1	0	larval arrest									1	0.0000	0.0034	0.0000		SNV;II:10581785..10581785;T>C;synonymous_codon
Y11D7A.3b	Y11D7A.3			ORF_PRESERVED	0	0										1	0.0000	0.0027	0.0000		SNV;IV:9237368..9237368;C>A;synonymous_codon
F57F10.1c	abts-3		abts-3 encodes an anion transporter; abts-3 promoter gfp fusions are expressed in neurons and hypodermal cells in a pattern coincident with abts-1.	ORF_PRESERVED	0	0										3	0.0000	0.0043	0.0000		SNV;II:6155683..6155683;G>A;synonymous_codon SNV;II:6156606..6156606;G>A;synonymous_codon SNV;II:6155416..6155416;T>C;synonymous_codon
F07G6.3	F07G6.3			ORF_PRESERVED	0	0										1	0.0000	0.0030	0.0000		SNV;X:1723264..1723264;A>G;synonymous_codon
C09E8.2b	lips-7			ORF_PRESERVED	0	0								1		1	0.0026	0.0067	0.3930		SNV;II:554685..554685;A>T;non_conservative_missense_codon SNV;II:554684..554684;G>A;synonymous_codon
F13A2.3	F13A2.3			ORF_PRESERVED	1	0							2		1	1	0.0078	0.0074	1.0558		SNV;V:4395425..4395425;T>G;conservative_missense_codon SNV;V:4393537..4393537;G>A;synonymous_codon insertion;V:4395213..4395319;AAAATGAAA;inframe_variant deletion;V:4395214..4395318;inframe_variant
F20C5.1a	pme-3	poly(ADP)ribose glycohydrolases	pme-3 encodes a poly(ADP-ribose) glycohydrolase (PARG) orthologous to human PARG (OMIM:603501) and paralogous to PME-4; PME-3 has PARG activity in vitro, and is required in vivo for normal resistance to ionizing radiation; PME-3 is primarily expressed in the nuclei of nerve cells, and in embryos; neuronal expression of PME-3 may reflect a requirement for PARG in preventing neurodegeneration like …	ORF_PRESERVED	0	1									1		0.0006	0.0000	99.0000	INTERPRO:IPR007724,PFAM:PF05028	SNV;IV:8752092..8752092;G>A;conservative_missense_codon
C03G5.12	nspc-5	nspc family		ORF_PRESERVED	0	0									1		0.0046	0.0000	99.0000		SNV;X:8538738..8538738;T>C;conservative_missense_codon
R11A8.7b	R11A8.7		The protein product of this gene is predicted to contain a glutamine/asparagine (Q/N)-rich ('prion') domain, by the algorithm of Michelitsch and Weissman (as of the WS77 release of WormBase, i.e., in wormpep77).	ORF_PRESERVED	0	0									1		0.0002	0.0000	99.0000		SNV;IV:10384778..10384778;T>C;conservative_missense_codon
C54F6.1	srh-268	7TM chemoreceptor, srh family		ORF_PRESERVED	0	0									1		0.0013	0.0000	99.0000	INTERPRO:IPR019422,PFAM:PF10317,PFAM:PF10327,PFAM:PF10326,INTERPRO:IPR019429,PFAM:PF10318,INTERPRO:IPR019428,INTERPRO:IPR019421	SNV;V:7539434..7539434;C>T;conservative_missense_codon
F36H5.2b	math-27		The F36H5.2 gene encodes a protein with a meprin-associated Traf homology (MATH) domain that may be involved in apoptosis.	ORF_PRESERVED	0	0								19	37	36	0.0354	0.1387	0.2552	INTERPRO:IPR002083,PFAM:PF00917	SNV;II:1770239..1770239;C>T;conservative_missense_codon SNV;II:1770220..1770220;T>C;synonymous_codon SNV;II:1769038..1769038;A>T;non_conservative_missense_codon SNV;II:1770248..1770248;C>T;conservative_missense_codon SNV;II:1770713..1770713;T>G;conservative_missense_codon SNV;II:1770289..1770289;C>T;synonymous_codon SNV;II:1770695..1770695;T>C;conservative_missense_codon SNV;II:1770675..1770675;A…
T28F3.1b	nra-1		nra-1 encodes a putative calcium-dependent phospholipid binding protein of the copine family; nra-1 is required for sperm to normally migrate towards a PUFA-based signal exuded by oocytes; nra-1(RNAi) hermaphrodites are infertile, both through aberrant loss of their own sperm and through failure of males to effectively inseminate them.	ORF_PRESERVED	0	0	sterile								1		0.0008	0.0000	99.0000		SNV;IV:17281765..17281765;A>G;conservative_missense_codon
Y106G6H.7	sec-8		The sec-8 gene encodes an ortholog of SEC8 in S. cerevisiae, a component of the exocyst complex required genetically for endocytosis, for normal cellular morphology in the intestine, and for growth at normal rates during development.	ORF_PRESERVED	1	0	larval arrest								1		0.0005	0.0000	99.0000	PFAM:PF04048,INTERPRO:IPR007191	SNV;I:10446719..10446719;T>A;conservative_missense_codon
F31E8.5	F31E8.5			ORF_PRESERVED	0	0										1	0.0000	0.0025	0.0000		SNV;II:6805066..6805066;A>G;synonymous_codon
F38C2.7	F38C2.7	Zinc finger C-x8-C-x5-C-x3-H type (and similar). (2 domains)	F38C2.7 encodes a CCCH tandem zinc finger (TZF) protein; based upon its sequence similarity to other TZF proteins, such as MEX-5 and POS-1, the product of F38C2.7 is predicted to function as an RNA-binding protein.	ORF_PRESERVED	0	0								1	4		0.0110	0.0000	99.0000	PFAM:PF00642,INTERPRO:IPR000571	SNV;IV:16276852..16276852;T>C;conservative_missense_codon SNV;IV:16277028..16277028;T>G;conservative_missense_codon SNV;IV:16277108..16277108;A>T;non_conservative_missense_codon SNV;IV:16277119..16277119;C>T;conservative_missense_codon SNV;IV:16276940..16276940;G>T;conservative_missense_codon
F22B8.6	cth-1	cystathione gamma-lyase like	cth-1 encodes a putative cystathionine gamma-lyase; CTH-1 is orthologous to human CTH (OMIM:607657, mutated in cystathioninuria), extremely similar to its paralog CTH-2, and also paralogous to C12C8.2; either CTH-1, or CTH-2, or both proteins weakly inhibit DHC-1 in vivo; otherwise, cth-1 has no obvious function in mass RNAi assays, perhaps because of genetic redundancy with cth-2.	ORF_PRESERVED	0	0	embryonic lethal									2	0.0000	0.0062	0.0000		SNV;V:16101037..16101037;T>C;synonymous_codon SNV;V:16102559..16102559;C>T;synonymous_codon
F13E9.6	sdz-13			ORF_PRESERVED	1	0								1			0.0018	0.0000	99.0000		SNV;IV:10878679..10878679;G>A;non_conservative_missense_codon
Y35H6.1	Y35H6.1			ORF_PRESERVED	0	0									2		0.0053	0.0000	99.0000		SNV;X:35450..35450;C>A;conservative_missense_codon SNV;X:35182..35182;G>A;conservative_missense_codon
F31B9.1	F31B9.1	7 transmembrane receptor (rhodopsin family)		ORF_PRESERVED	0	0									2	1	0.0024	0.0027	0.9199	INTERPRO:IPR017969,INTERPRO:IPR019424,PFAM:PF10328,PFAM:PF00001,PFAM:PF10320,INTERPRO:IPR019427,PFAM:PF10324,INTERPRO:IPR000276,INTERPRO:IPR019430	SNV;X:15912228..15912228;A>C;conservative_missense_codon SNV;X:15914074..15914074;C>T;synonymous_codon SNV;X:15910694..15910694;C>T;conservative_missense_codon
T20B12.8	hmg-4		hmg-4 encodes a protein with strong similarity to the highly conserved high mobility group protein SSRP1 (structure-specific DNA recognition protein); by homology, HMG-4 is predicted to be a member of the FACT (facilitates chromatin transcription) complex that functions as a transcription elongation factor; RNAi experiments indicate that hmg-4 is required for locomotion and larval development, an…	ORF_PRESERVED	0	0	embryonic lethal	lethal						1		1	0.0007	0.0018	0.3747	PFAM:PF03531,INTERPRO:IPR013719,PFAM:PF08512,INTERPRO:IPR000969	SNV;III:7380157..7380157;T>G;non_conservative_missense_codon SNV;III:7381513..7381513;C>T;synonymous_codon
C07A12.5a	spr-3	zinc finger protein		ORF_PRESERVED	0	0	maternal sterile							1			0.0007	0.0000	99.0000		SNV;X:4514775..4514775;A>T;non_conservative_missense_codon
C17F4.1	clec-124			ORF_PRESERVED	0	0							6	1	3	1	0.0359	0.0550	0.6526		SNV;II:3250845..3250845;G>A;conservative_missense_codon SNV;II:3250577..3250577;T>A;conservative_missense_codon SNV;II:3250588..3250588;T>C;synonymous_codon SNV;II:3250595..3250595;A>T;conservative_missense_codon SNV;II:3250576..3250576;G>C;non_conservative_missense_codon insertion;II:3250592..3250593;CT;inframe_variant insertion;II:3250581..3250582;CAAG;inframe_variant insertion;II:3250572..3250…
Y71A12B.12b	Y71A12B.12			ORF_PRESERVED	0	0										1	0.0000	0.0019	0.0000		SNV;I:14006577..14006577;T>C;synonymous_codon
Y54C5A.1	Y54C5A.1			ORF_PRESERVED	1	0									1		0.0089	0.0000	99.0000		SNV;II:4141019..4141019;A>G;conservative_missense_codon
F42A9.1a	dgk-4	kinase	dgk-4 encodes a diacylglycerol kinase (DGK) that is most closely related to the mammalian DGK subfamily that includes DGKH and DGKD; in situ hybridization studies have detected dgk-4 mRNA in the gonad, and large-scale expression studies have reported expression in a wide range of tissues including hypodermis, muscle, neurons, and the pharynx.	ORF_PRESERVED	0	0										1	0.0000	0.0010	0.0000		SNV;IV:8632121..8632121;A>T;synonymous_codon
R05G9.3	R05G9.3			ORF_PRESERVED	1	0	embryonic lethal						1				0.0377	0.0784	0.4813		insertion;II:6500692..6500693;G;inframe_variant
Y71G12B.10	Y71G12B.10		Y71G12B.10 encodes a putative 3-hydroxymethyl-3-methylglutaryl-coenzyme A lyase orthologous to human HMGCL (OMIM:246450, mutated in HMG-CoA lyase deficiency); Y71G12B.10 has no function in mass RNAi assays.	ORF_PRESERVED	1	1										1	0.0000	0.0034	0.0000		SNV;I:1754055..1754055;G>A;synonymous_codon
T06E6.6	srh-257			ORF_PRESERVED	0	0										1	0.0000	0.0036	0.0000		SNV;V:15407279..15407279;G>A;synonymous_codon
W06A11.3	fbxb-118			ORF_DISRUPTED(55.34)	1	0					1						n/d	n/d	n/d		SNV;II:4063499..4063499;T>A;stop_gained
Y73F8A.25b	Y73F8A.25			ORF_PRESERVED	1	0									1	2	0.0014	0.0074	0.1938		SNV;IV:15463424..15463424;C>T;synonymous_codon SNV;IV:15461375..15461375;T>C;conservative_missense_codon SNV;IV:15465888..15465888;G>T;synonymous_codon
T13H5.6	T13H5.6			ORF_PRESERVED	1	0	larval arrest							1			0.0009	0.0000	99.0000		SNV;II:8527226..8527226;T>A;non_conservative_missense_codon
M142.1a	unc-119		unc-119 encodes a novel protein that is highly conserved amongst metazoans; unc-119 activity is required for proper development of the nervous system, including axonal branching and fasciculation, and hence, for normal movement, chemosensation, and feeding; unc-119 is expressed pan-neuronally beginning in the early embryo (~60 cells) and continuing through adulthood; although the molecular functi…	ORF_PRESERVED	1	0		lethal							1		0.0022	0.0000	99.0000		SNV;III:10907548..10907548;A>G;conservative_missense_codon
B0286.1	B0286.1			ORF_DISRUPTED(83.91)	1	0			1							1	n/d	n/d	n/d		SNV;II:4378844..4378844;G>A;synonymous_codon deletion;II:4379480..4379480;frameshift_variant
C18E9.3c	szy-20		szy-20 encodes a conserved RNA binding protein; szy-20 functions to negatively regulate centrosome size, duplication, and microtubule-nucleating capacity by limiting the amount of centriolar and pericentriolar material, such as gamma-tubulin and ZYG-1, SPD-2, and SPD-5, at the centrosomes; SZY-20 also plays a role in cytokinesis, centrosome attachment to the nucleus, mitotic metaphase spindle len…	ORF_PRESERVED	1	0	larval arrest									2	0.0000	0.0047	0.0000		SNV;II:8968140..8968140;G>A;synonymous_codon SNV;II:8967750..8967750;G>T;synonymous_codon
Y60A3A.1	unc-51	serine/threonine protein kinase	unc-51 encodes a serine/threonine protein kinase orthologous to Saccharomyces cerevisiae autophagy protein Atg1p and the vertebrate ULK proteins; unc-51 is required for axon outgrowth along the anterior-posterior axis and sex myoblast migration; in regulating axon outgrowth, UNC-51 functions together with the VAB-8 kinesin-like protein and UNC-14, both of which physically interact with, and are p…	ORF_PRESERVED	0	0		muscle arm development defective					2		1	12	0.0011	0.0153	0.0738	INTERPRO:IPR017184	SNV;V:19996273..19996273;G>A;synonymous_codon SNV;V:19996534..19996534;A>G;synonymous_codon SNV;V:19996624..19996624;G>A;synonymous_codon SNV;V:19996493..19996493;G>C;synonymous_codon SNV;V:19999048..19999048;G>A;synonymous_codon SNV;V:19996628..19996628;T>G;synonymous_codon SNV;V:19996567..19996567;T>G;synonymous_codon SNV;V:19998850..19998850;A>C;synonymous_codon SNV;V:19996246..19996246;C>T;sy…
T12B5.6a	fbxa-55	transposase	This gene encodes a protein containing an F-box, a motif predicted to mediate protein-protein interactions either with homologs of yeast Skp-1p or with other proteins; this gene's encoded protein also contains an FTH/DUF38 motif, which may also mediate protein-protein interaction.	ORF_PRESERVED	0	0									2	2	0.0239	0.0596	0.4016		SNV;III:936025..936025;C>T;synonymous_codon SNV;III:935952..935952;T>G;conservative_missense_codon SNV;III:936032..936032;G>C;conservative_missense_codon SNV;III:936037..936037;C>T;synonymous_codon
F55D12.1	F55D12.1			ORF_PRESERVED	1	0								1			0.0029	0.0000	99.0000		SNV;I:7884410..7884410;T>G;non_conservative_missense_codon
Y34D9A.4	spd-1		spd-1 encodes a homolog of human PRC1, tobacco MAP-65, and S. cerevisiae Ase1p that is required for embryonic viability due to its requirement for mitotic spindle stability during the late stages of cytokinesis; SPD-1 is also required for fertility, gonad development, locomotion, and vulval development.	ORF_PRESERVED	1	0	cleavage furrow termination defective early emb									2	0.0000	0.0054	0.0000		SNV;I:1032798..1032798;G>A;synonymous_codon SNV;I:1031083..1031083;C>T;synonymous_codon
F54B3.1a	F54B3.1			ORF_PRESERVED	1	0	embryonic lethal								2	2	0.0002	0.0007	0.3356		SNV;II:10258344..10258344;G>A;conservative_missense_codon SNV;II:10256199..10256199;G>C;synonymous_codon SNV;II:10258336..10258336;C>T;synonymous_codon SNV;II:10260703..10260703;A>G;conservative_missense_codon
ZC64.3b	ceh-18		ceh-18 encodes a POU-class homeodomain transcription factor; CEH-18 is required in hermaphrodites for specific aspects of gonadal sheath cell differentiation, such as normal cell shape and position, that are essential for negative regulation of oocyte meiotic maturation by the sheath cells; in this process, CEH-18 functions in parallel with the VAB-1/Ephrin receptor as part of a sperm-sensing che…	ORF_PRESERVED	0	0	embryonic lethal									1	0.0000	0.0022	0.0000		SNV;X:3844440..3844440;A>G;synonymous_codon
B0250.9	dhcr-7	sterol reductase	dhcr-7 encodes a protein orthologous to the human 7-DEHYDROCHOLESTEROL REDUCTASE (DHCR7; OMIM:602858), which when mutated leads to disease.	ORF_PRESERVED	0	1									7	30	0.0080	0.0847	0.0947	INTERPRO:IPR001171,PFAM:PF01222	SNV;V:20484092..20484092;A>G;synonymous_codon SNV;V:20481366..20481366;A>G;conservative_missense_codon SNV;V:20483405..20483405;G>A;synonymous_codon SNV;V:20484940..20484940;G>A;synonymous_codon SNV;V:20483403..20483403;A>C;synonymous_codon SNV;V:20483352..20483352;A>G;synonymous_codon SNV;V:20483351..20483351;G>A;synonymous_codon SNV;V:20484084..20484084;G>A;synonymous_codon SNV;V:20481519..2048…
R02F2.2	R02F2.2			ORF_PRESERVED	1	0										2	0.0000	0.0020	0.0000		SNV;III:5489797..5489797;C>T;synonymous_codon SNV;III:5489189..5489189;G>A;synonymous_codon
T07H6.5	lev-9		lev-9 encodes a novel extracellular protein; lev-9 was identified in screens for mutants that are resistant to the anthelmintic levamisole; lev-9 mutations result in weak levamisole resistance with respect to locomotion, but strong resistance with respect to egg laying.	ORF_PRESERVED	0	0										1	0.0000	0.0025	0.0000		SNV;X:6286801..6286801;C>A;synonymous_codon
C04E12.6	C04E12.6			FULLY_DELETED	0	0			2						8	5	n/d	n/d	n/d	PFAM:PF06162,INTERPRO:IPR016125,INTERPRO:IPR010381	SNV;V:3355010..3355010;T>C;conservative_missense_codon SNV;V:3355060..3355060;C>T;conservative_missense_codon SNV;V:3355012..3355012;T>C;conservative_missense_codon SNV;V:3355097..3355097;T>C;synonymous_codon SNV;V:3355030..3355030;G>T;conservative_missense_codon SNV;V:3354862..3354862;G>T;synonymous_codon SNV;V:3355031..3355031;A>G;synonymous_codon SNV;V:3355059..3355059;T>G;conservative_missens…
T05B4.8	T05B4.8			ORF_PRESERVED	0	0										1	0.0000	0.0034	0.0000		SNV;V:4115252..4115252;G>A;synonymous_codon
C40C9.4	C40C9.4			ORF_DISRUPTED(92.85)	1	0			1								n/d	n/d	n/d		deletion;X:13651180..13651273;frameshift_variant
F01G10.8	daf-14	Mouse MSMAD protein like	daf-14 encodes a Smad-related protein that is unusual in that while its C-terminus is well-conserved with Smad proteins, it lacks the N-terminal DNA binding domain found in all other known Smads; DAF-14 is predicted to function as a transducer of the DAF-7/TGF-beta-mediated signal that promotes reproductive growth and negatively regulates dauer formation; as reduction of daf-14 function enhances …	ORF_PRESERVED	0	0									1	2	0.0015	0.0102	0.1486	INTERPRO:IPR013790	SNV;IV:10254191..10254191;T>G;conservative_missense_codon SNV;IV:10255521..10255521;T>G;synonymous_codon SNV;IV:10254921..10254921;G>A;synonymous_codon
T20B3.1	T20B3.1	Carnitate acyltransferase		ORF_PRESERVED	0	0								1	2	1	0.0023	0.0019	1.2066	INTERPRO:IPR000542,PFAM:PF00755	SNV;V:16818131..16818131;A>C;non_conservative_missense_codon SNV;V:16817974..16817974;T>C;conservative_missense_codon SNV;V:16820349..16820349;T>A;synonymous_codon SNV;V:16817192..16817192;G>A;conservative_missense_codon
Y49C4A.3	srbc-37	7TM chemoreceptor, srbc family		ORF_DISRUPTED	0	0				1				2	25	43	0.0399	0.2229	0.1790	INTERPRO:IPR019420,PFAM:PF10316	SNV;V:703260..703260;A>C;conservative_missense_codon SNV;V:702879..702879;A>G;synonymous_codon SNV;V:702903..702903;A>G;synonymous_codon SNV;V:702736..702736;C>T;synonymous_codon SNV;V:703619..703619;T>A;conservative_missense_codon SNV;V:702773..702773;A>G;conservative_missense_codon SNV;V:702633..702633;G>A;synonymous_codon SNV;V:703146..703146;T>C;synonymous_codon SNV;V:702766..702766;A>T;conse…
Y55D9A.1b	efa-6		efa-6 encodes a putative guanine nucleotide exchange factor that inhibits DHC-1 in vivo; EFA-6's human orthologs are the pleckstrin and Sec7 domain proteins PSD/TYL/cytohesin-1 (OMIM:602327), PSD2, PSD3, and PSD4; efa-6(RNAi) suppresses the lethality of conditional dhc-1 mutations, as well as the spindle length and cytokinesis defects of dhc-1(or195), indicating that EFA-6 negatively regulates dy…	ORF_PRESERVED	0	0	embryonic lethal								1		0.0006	0.0000	99.0000		SNV;IV:12613410..12613410;G>A;conservative_missense_codon
C47B2.3	tba-2	Tubulin	tba-2 encodes an alpha-tubulin.	ORF_PRESERVED	0	0	spindle assembly defective early emb									1	0.0000	0.0033	0.0000		SNV;I:12965808..12965808;A>G;synonymous_codon
E01A2.2a	E01A2.2			ORF_PRESERVED	1	0	embryonic lethal									1	0.0000	0.0017	0.0000		SNV;I:4133397..4133397;G>A;synonymous_codon
ZK678.2	nhr-255	Ligand-binding domain of nuclear hormone receptors, Zinc finger, C4 type (two domains)		ORF_PRESERVED	0	0										1	0.0000	0.0034	0.0000		SNV;X:15743757..15743757;T>C;synonymous_codon
C03G6.14	cyp-35A1		cyp-35A1 encodes one of over 80 C. elegans cytochrome P450s, NADPH-dependent monooxygenases that metabolize endogenous and exogenous compounds; RT-PCR experiments indicate that cyp-35A1 mRNA is upregulated in response to treatment with xenobiotics, such as PCBs (polychlorinated biphenyls) or PAHs (polycyclic aromatic hydrocarbons); loss of cyp-35A/C gene family activity in the presence of xenobio…	ORF_PRESERVED	0	0								2	1	2	0.0027	0.0071	0.3780	INTERPRO:IPR002401,INTERPRO:IPR001128,PFAM:PF00067	SNV;V:7360019..7360019;C>T;non_conservative_missense_codon SNV;V:7360321..7360321;G>A;synonymous_codon SNV;V:7360109..7360109;C>A;conservative_missense_codon SNV;V:7360171..7360171;G>A;synonymous_codon SNV;V:7360023..7360023;A>T;non_conservative_missense_codon
ZK112.1	pcp-1		pcp-1 encodes a predicted prolylcarboxypeptidase (PRCP); by homology, PCP-1 is predicted to function as a lysosomal serine-type peptidase that hydrolyzes proteins containing a penultimate proline residue.	ORF_PRESERVED	0	0									2	1	0.0015	0.0026	0.5918	INTERPRO:IPR008758,PFAM:PF05577	SNV;III:7760165..7760165;A>C;conservative_missense_codon SNV;III:7759751..7759751;A>C;conservative_missense_codon SNV;III:7760076..7760076;C>T;synonymous_codon
C05C8.4	gei-6			ORF_PRESERVED	0	0								1	2	1	0.0012	0.0012	0.9616		SNV;V:7228382..7228382;A>G;non_conservative_missense_codon SNV;V:7229091..7229091;T>G;synonymous_codon SNV;V:7227721..7227721;T>G;conservative_missense_codon SNV;V:7226750..7226750;G>T;conservative_missense_codon
T07H3.2	bath-46			ORF_PRESERVED	0	0								1			0.0016	0.0000	99.0000	INTERPRO:IPR002083,PFAM:PF00917	SNV;II:1599007..1599007;A>G;non_conservative_missense_codon
C40C9.5a	nlg-1	Carboxylesterases (2 domains)	nlg-1 encodes the sole C. elegans neuroligin homolog; nlg-1 activity is required for a subset of sensory behaviors and sensory processing, and for normal sensitivity to oxidative stress and mercury compounds; NLG-1 is expressed in a variety of neurons, including sensory, motor, and interneurons, and localizes to synaptic regions.	ORF_PRESERVED	0	0	osmotic avoidance defective	osmotic avoidance defective								1	0.0000	0.0015	0.0000		SNV;X:13629403..13629403;T>G;synonymous_codon
F16G10.11	F16G10.11			ORF_DISRUPTED(99.59)	0	0					1				6	3	n/d	n/d	n/d	PFAM:PF02343,INTERPRO:IPR003326	SNV;II:2393905..2393905;C>T;synonymous_codon SNV;II:2393766..2393766;T>C;conservative_missense_codon SNV;II:2391992..2391992;T>C;conservative_missense_codon SNV;II:2393731..2393731;T>A;synonymous_codon SNV;II:2393799..2393799;A>T;conservative_missense_codon SNV;II:2393779..2393779;T>C;synonymous_codon SNV;II:2391994..2391994;G>T;conservative_missense_codon SNV;II:2393768..2393768;T>C;conservative…
C36C5.15	C36C5.15			ORF_PRESERVED	0	0									1		0.0023	0.0000	99.0000	INTERPRO:IPR016638,INTERPRO:IPR002542,PFAM:PF01579	SNV;V:3168641..3168641;T>C;conservative_missense_codon
C09G12.3	srz-78	7TM chemoreceptor, srz family		ORF_PRESERVED	0	0									2	1	0.0029	0.0034	0.8747	PFAM:PF10325,INTERPRO:IPR018817	SNV;IV:3492999..3492999;A>G;conservative_missense_codon SNV;IV:3492991..3492991;T>C;synonymous_codon SNV;IV:3492516..3492516;C>T;conservative_missense_codon
F55F8.3	F55F8.3			ORF_PRESERVED	1	0	larval arrest								1		0.0005	0.0000	99.0000	INTERPRO:IPR015943,PFAM:PF00400,INTERPRO:IPR019781,INTERPRO:IPR001680	SNV;I:5652911..5652911;C>T;conservative_missense_codon
F21H12.6	F21H12.6	Tripeptidyl-peptidase II	F21H12.6 encodes the C. elegans tripeptidyl peptidase II ortholog; loss of F21H12.6 activity via RNAi indicates that the product of F21H12.6 promotes fat formation; an F21H12.6::GFP reporter fusion is expressed in the intestine, the site of fat storage, and in a subset of nerve ring neurons.	ORF_PRESERVED	0	0									3	1	0.0010	0.0010	1.0263	INTERPRO:IPR015500,PFAM:PF00082,INTERPRO:IPR000209	SNV;II:6096004..6096004;T>C;conservative_missense_codon SNV;II:6095001..6095001;A>G;synonymous_codon SNV;II:6096387..6096387;T>C;conservative_missense_codon SNV;II:6096684..6096684;G>A;conservative_missense_codon
T22F7.1	T22F7.1			ORF_DISRUPTED(96.27)	0	0			1								n/d	n/d	n/d	PFAM:PF07690,INTERPRO:IPR011701,INTERPRO:IPR005828,PFAM:PF00083	deletion;III:543056..543056;frameshift_variant
ZK520.4c	cul-2	Cullin family (2 domains)	cul-2 encodes an E3 ubiquitin ligase; during development, CUL-2 functions as part of a Cul2-RING ubiquitin-ligase complex that regulates diverse biological processes, such as the initiation of meiotic anaphase II, cytokinesis and mitotic chromosome segregation, embryonic cell fate specification, and sex determination, via ubiquitin-mediated proteolysis; targets of CUL-2-mediated degradation inclu…	ORF_PRESERVED	0	0	embryonic lethal									1	0.0000	0.0015	0.0000		SNV;III:13688519..13688519;T>C;synonymous_codon
F15B9.8	F15B9.8	Thrombospondin type 1 domain		ORF_PRESERVED	0	0										1	0.0000	0.0074	0.0000		SNV;V:12990252..12990252;G>C;synonymous_codon
F21H7.5	F21H7.5			ORF_PRESERVED	0	0							1	1	14	26	0.0195	0.1325	0.1470	INTERPRO:IPR008962,PFAM:PF00635,INTERPRO:IPR000535	SNV;V:16238605..16238605;T>A;synonymous_codon SNV;V:16238625..16238625;G>A;conservative_missense_codon SNV;V:16238263..16238263;T>G;synonymous_codon SNV;V:16237977..16237977;T>C;synonymous_codon SNV;V:16238587..16238587;T>C;synonymous_codon SNV;V:16238188..16238188;T>C;synonymous_codon SNV;V:16238143..16238143;T>A;synonymous_codon SNV;V:16238138..16238138;A>C;conservative_missense_codon SNV;V:162…
T23D5.2	str-38	7TM receptor		ORF_PRESERVED	0	0								3	13	47	0.0198	0.1847	0.1070	INTERPRO:IPR019422,INTERPRO:IPR019423,PFAM:PF10317,PFAM:PF10326,PFAM:PF10318,INTERPRO:IPR019428,INTERPRO:IPR019421,PFAM:PF10319	SNV;V:15730954..15730954;A>G;synonymous_codon SNV;V:15731038..15731038;A>G;synonymous_codon SNV;V:15732044..15732044;C>T;synonymous_codon SNV;V:15731543..15731543;A>G;synonymous_codon SNV;V:15731582..15731582;A>G;synonymous_codon SNV;V:15731501..15731501;A>T;synonymous_codon SNV;V:15731855..15731855;G>C;synonymous_codon SNV;V:15731110..15731110;A>G;synonymous_codon SNV;V:15732131..15732131;C>G;sy…
F02H6.2	F02H6.2			ORF_PRESERVED	0	0									1		0.0010	0.0000	99.0000		SNV;IV:14198170..14198170;A>C;conservative_missense_codon
T22H9.2b	atg-9			ORF_PRESERVED	1	0	embryonic lethal								1		0.0007	0.0000	99.0000	INTERPRO:IPR007241,PFAM:PF04109	SNV;V:355090..355090;A>G;conservative_missense_codon
D2045.9	D2045.9			ORF_DISRUPTED(98.31)	0	0			1							1	n/d	n/d	n/d		SNV;III:10475900..10475900;A>G;synonymous_codon deletion;III:10476040..10476040;frameshift_variant
T10D4.13	ins-19	ins family	ins-19 encodes an insulin-like peptide of the insulin superfamily of proteins (OMIM:176730, 147440); INS-19 is one of 38 insulin-like peptides in C. elegans, and although overexpression with INS-31 can result in low levels of larval lethality, the precise role of INS-19 in C. elegans development is not yet clear; INS-19/31 overexpression does not enhance dauer arrest in either a wild-type or daf-…	ORF_PRESERVED	0	1								2	2		0.0181	0.0000	99.0000	PFAM:PF03488,INTERPRO:IPR003235	SNV;II:3126129..3126129;A>G;non_conservative_missense_codon SNV;II:3126122..3126122;T>C;conservative_missense_codon SNV;II:3126303..3126303;T>C;non_conservative_missense_codon SNV;II:3126312..3126312;A>G;conservative_missense_codon
Y37H2C.3	fbxa-213		This gene encodes a protein containing an F-box, a motif predicted to mediate protein-protein interactions either with homologs of yeast Skp-1p or with other proteins; this gene's encoded protein also contains an FTH/DUF38 motif, which may also mediate protein-protein interaction.	ORF_PRESERVED	0	0									2	3	0.0022	0.0075	0.2896		SNV;V:18267927..18267927;A>C;conservative_missense_codon SNV;V:18268056..18268056;C>T;synonymous_codon SNV;V:18267828..18267828;A>G;synonymous_codon SNV;V:18267810..18267810;G>A;synonymous_codon SNV;V:18268085..18268085;G>A;conservative_missense_codon
R13A5.9	R13A5.9			ORF_PRESERVED	1	0									1		0.0007	0.0000	99.0000	PFAM:PF07690,INTERPRO:IPR011701	SNV;III:7577457..7577457;T>C;conservative_missense_codon
F58H7.1	F58H7.1			ORF_PRESERVED	1	0									1	2	0.0007	0.0043	0.1739		SNV;IV:933434..933434;A>C;conservative_missense_codon SNV;IV:934495..934495;A>G;synonymous_codon SNV;IV:932090..932090;G>T;synonymous_codon
Y39B6A.4	Y39B6A.4			ORF_PRESERVED	0	0										1	0.0000	0.0068	0.0000		SNV;V:19174839..19174839;C>T;synonymous_codon
B0304.3	cyp-23A1	Cytochrome P450	cyp-23A1 encodes a cytochrome P450 homologous to the human gene CYP7B1, which when mutated leads to giant cell hepatitis (OMIM:231100); as a cytochrome P450, CYP-23A1 is predicted to function as a membrane-associated, heme-containing NADPH-dependent monooxygenases that catalyzes the oxidative metabolism of a variety of exogenous compounds and endogenous substrates.	ORF_PRESERVED	0	1									1		0.0008	0.0000	99.0000	INTERPRO:IPR001128,PFAM:PF00067	SNV;II:4514213..4514213;A>G;conservative_missense_codon
C14A4.4a	crn-3	autoantigen PM-SCL	crn-3 encodes a cell death-related nuclease, homologous to the 100 kDa polymyositis/scleroderma autoantigen (PM/Scl-100), that is required for normal levels of DNA degradation during apoptosis; PM/Scl-100 is a ribonuclease component of the multiexonuclease exosome complex, which processes or degrades several types of RNAs in yeast; crn-3(RNAi) animals show retarded growth and a low penetrance of …	ORF_PRESERVED	1	0	larval arrest									2	0.0000	0.0029	0.0000		SNV;II:10591538..10591538;G>A;synonymous_codon SNV;II:10591490..10591490;T>C;synonymous_codon
C16C4.4	math-14			ORF_PRESERVED	0	0									2	1	0.0031	0.0052	0.6024	INTERPRO:IPR002083,PFAM:PF00917	SNV;II:1870477..1870477;G>C;conservative_missense_codon SNV;II:1870467..1870467;T>A;conservative_missense_codon SNV;II:1870491..1870491;G>T;synonymous_codon
Y38E10A.11	nspe-4			ORF_PRESERVED	0	0										3	0.0000	0.0507	0.0000		SNV;II:12613598..12613598;T>C;synonymous_codon SNV;II:12613818..12613818;G>A;synonymous_codon SNV;II:12613836..12613836;C>A;synonymous_codon
F35C8.8	F35C8.8			ORF_PRESERVED	1	0									2		0.0032	0.0000	99.0000		SNV;X:5372654..5372654;G>A;conservative_missense_codon SNV;X:5372169..5372169;G>T;conservative_missense_codon
M01F1.7	M01F1.7	RETINAL DEGENERATION B PROTEIN (PROBABLE CALCIUM TRANSPORTER RDGB)	M01F1.7 encodes a phosphatidylinositol transfer protein, with a C-terminal DDHD domain, that is orthologous to RETINAL DEGENERATION B (RDGB) in D. melanogaster, as well as other orthologs in mammals (NIR1-3); M01F1.7 is expressed in the egg membrane, the germline, the spermatheca and three pairs of head neurons; while M01F1.7 would be expected to mediate PIP(2) signalling in either neuronal funct…	ORF_PRESERVED	0	0	maternal sterile							1		2	0.0004	0.0025	0.1694	INTERPRO:IPR001666	SNV;III:3522573..3522573;T>C;non_conservative_missense_codon SNV;III:3522326..3522326;A>G;synonymous_codon SNV;III:3523975..3523975;T>G;synonymous_codon
T06E6.2a	cyb-3	cyclin B like	cyb-3 encodes a member of the cyclin B family that is required for embryonic viability, and may be involved with sister chromatid segregation.	ORF_PRESERVED	0	0	maternal sterile									3	0.0000	0.0106	0.0000		SNV;V:15396248..15396248;T>C;synonymous_codon SNV;V:15396254..15396254;T>A;synonymous_codon SNV;V:15396263..15396263;A>T;synonymous_codon
T10H9.2	scd-2	protein kinase	scd-2 encodes the homolog of the anaplastic lymphoma kinase (ALK) receptor tyrosine kinase (RTK) (OMIM:105590, involved in the development of non-Hodgkin's lymphoma in humans); the ALK family of receptor tyrosine kinases belong to the insulin receptor superfamily; scd-2 was initially identified in a naturally occuring desert oasis strain of C. elegans that fails to respond to the dauer pheromone …	ORF_PRESERVED	0	1		pheromone induced dauer formation defective						2	2	4	0.0012	0.0040	0.2964	INTERPRO:IPR020685,INTERPRO:IPR020635,INTERPRO:IPR017442,INTERPRO:IPR002290,INTERPRO:IPR001245,INTERPRO:IPR017441,PFAM:PF00069,PFAM:PF07714	SNV;V:6636854..6636854;T>C;synonymous_codon SNV;V:6636495..6636495;T>A;non_conservative_missense_codon SNV;V:6635017..6635017;A>G;synonymous_codon SNV;V:6636874..6636874;T>G;non_conservative_missense_codon SNV;V:6635780..6635780;C>T;synonymous_codon SNV;V:6636011..6636011;G>A;synonymous_codon SNV;V:6637676..6637676;G>A;conservative_missense_codon SNV;V:6635243..6635243;T>C;conservative_missense_c…
Y38E10A.6b	Y38E10A.6			ORF_PRESERVED	0	0	embryonic lethal								4	8	0.0014	0.0066	0.2139	INTERPRO:IPR012287	SNV;II:12587241..12587241;A>G;synonymous_codon SNV;II:12602051..12602051;T>C;synonymous_codon SNV;II:12587252..12587252;T>G;conservative_missense_codon SNV;II:12602021..12602021;G>A;synonymous_codon SNV;II:12584807..12584807;T>C;conservative_missense_codon SNV;II:12582361..12582361;G>A;synonymous_codon SNV;II:12596085..12596085;T>C;synonymous_codon SNV;II:12590552..12590552;C>T;synonymous_codon S…
Y75B8A.24	Y75B8A.24	Phosphoinositide 3-kinase family, accessory domain (PIK domain) ; Phosphatidylinositol 3- and 4-kinases		ORF_PRESERVED	0	0	sterile progeny								3	8	0.0007	0.0042	0.1619	INTERPRO:IPR015433,PFAM:PF00613,INTERPRO:IPR001263	SNV;III:12262183..12262183;A>G;synonymous_codon SNV;III:12261508..12261508;T>A;conservative_missense_codon SNV;III:12258644..12258644;T>C;synonymous_codon SNV;III:12261259..12261259;A>G;synonymous_codon SNV;III:12260605..12260605;C>T;synonymous_codon SNV;III:12258806..12258806;G>C;synonymous_codon SNV;III:12259837..12259837;A>T;conservative_missense_codon SNV;III:12259978..12259978;C>T;synonymous…
T24D11.1	tbc-4			ORF_DISRUPTED(89.67)	0	0			1					1		2	n/d	n/d	n/d		SNV;X:16407741..16407741;A>T;synonymous_codon SNV;X:16406338..16406338;A>C;synonymous_codon SNV;X:16406274..16406274;A>C;non_conservative_missense_codon insertion;X:16408829..16408830;G;frameshift_variant
ZK507.3	ZK507.3	Protein kinase domain		ORF_PRESERVED	0	0	embryonic lethal								1	1	0.0012	0.0032	0.3937	INTERPRO:IPR002290	SNV;III:9101423..9101423;C>T;synonymous_codon SNV;III:9102420..9102420;A>G;conservative_missense_codon
C06A6.4a	C06A6.4	aminoacylase-1		ORF_PRESERVED	0	0								1	1		0.0022	0.0000	99.0000	INTERPRO:IPR010159,PFAM:PF01546,PFAM:PF07687,INTERPRO:IPR002933,INTERPRO:IPR011650	SNV;IV:7828252..7828252;C>T;conservative_missense_codon SNV;IV:7827613..7827613;A>C;non_conservative_missense_codon
C05E4.6	str-134	7TM chemoreceptor, str family		ORF_DISRUPTED(45.59)	0	0					1			2	3	6	n/d	n/d	n/d	INTERPRO:IPR019422,INTERPRO:IPR019423,PFAM:PF10317,PFAM:PF10327,INTERPRO:IPR019429,PFAM:PF10326,PFAM:PF10318,INTERPRO:IPR019428,INTERPRO:IPR019421,PFAM:PF10319	SNV;V:744825..744825;T>A;stop_gained SNV;V:743739..743739;G>A;synonymous_codon SNV;V:743871..743871;T>C;synonymous_codon SNV;V:743837..743837;T>C;non_conservative_missense_codon SNV;V:743866..743866;A>G;conservative_missense_codon SNV;V:743820..743820;T>C;synonymous_codon SNV;V:743854..743854;G>A;conservative_missense_codon SNV;V:743886..743886;C>G;synonymous_codon SNV;V:743787..743787;G>T;synony…
R12B2.5a	mdt-15		mdt-15 encodes, by alternative splicing, two isoforms of a Mediator subunit orthologous to human MED15 (OMIM:607372, deleted in DiGeorge syndrome); together with NHR-49 and SBP-1, MDT-15 is required for normal fat accumulation, for expression of fatty acid (FA) desaturase genes (fat-5, fat-6, and fat-7), for normal levels of mono- and polyunsaturated FAs (PUFAs), and for viability, fecundity, mob…	ORF_PRESERVED	0	1	L1 arrest								1		0.0006	0.0000	99.0000		SNV;III:5832109..5832109;C>A;conservative_missense_codon
F11A6.1a	kpc-1	Furin like serine protease	kpc-1 encodes two isoforms of a Kex2/subtilisin-like proprotein convertase that is a member of the subtilase family of calcium-dependent serine endoproteinases that includes mammalian furin (OMIM:136950) and Saccharomyces cerevisiae Kex2p; KPC-1 is required for normal growth and locomotion and is likely responsible for the processing of transforming growth factor (TGF) beta proproteins encoded by…	ORF_PRESERVED	0	1		lethal							1		0.0007	0.0000	99.0000		SNV;I:11680609..11680609;A>G;conservative_missense_codon
Y38E10A.23	Y38E10A.23			ORF_DISRUPTED(89.61)	0	0			1						2		n/d	n/d	n/d		SNV;II:12677606..12677606;A>C;conservative_missense_codon SNV;II:12677412..12677412;T>G;conservative_missense_codon insertion;II:12677301..12677302;G;frameshift_variant
F54B8.6	srbc-48	7TM receptor, srbc family		ORF_PRESERVED	0	0									1	2	0.0017	0.0077	0.2216	INTERPRO:IPR019420,PFAM:PF10316	SNV;V:15820961..15820961;G>A;conservative_missense_codon SNV;V:15820897..15820897;A>G;synonymous_codon SNV;V:15820933..15820933;A>G;synonymous_codon
W07G1.6	sre-43	7TM receptor, sre family		ORF_PRESERVED	0	0									1		0.0013	0.0000	99.0000	INTERPRO:IPR004151,PFAM:PF03125	SNV;II:13968919..13968919;G>C;conservative_missense_codon
Y105E8A.21	Y105E8A.21			ORF_PRESERVED	0	0								1		2	0.0005	0.0029	0.1643		SNV;I:14504690..14504690;G>A;synonymous_codon SNV;I:14504636..14504636;A>G;synonymous_codon SNV;I:14500914..14500914;T>G;non_conservative_missense_codon
F47B10.3	F47B10.3			ORF_PRESERVED	1	0									1		0.0012	0.0000	99.0000		SNV;X:10892462..10892462;A>G;conservative_missense_codon
Y49E10.14	pie-1	Zinc finger C-x8-C-x5-C-x3-H type (and similar).	pie-1 encodes a C-x8-C-x5-C-x3-H-type zinc-finger protein; maternally provided PIE-1 is essential for germline cell fate determination, as it functions as a repressor of RNA polymerase II-dependent gene expression in the developing germ line; PIE-1 localization, initially uniform and then concentrated in the posterior germ cell lineages, is regulated by other maternally supplied gene products inc…	ORF_PRESERVED	0	0									1		0.0014	0.0000	99.0000		SNV;III:12428815..12428815;G>T;conservative_missense_codon
T20G5.5	epac-1	cAMP dependent protein kinase regulatory chain + guanine nucleotide releasing factors		ORF_PRESERVED	0	0									2		0.0008	0.0000	99.0000	INTERPRO:IPR001895,PFAM:PF00617,INTERPRO:IPR000591,PFAM:PF00610,INTERPRO:IPR019804,INTERPRO:IPR008937,INTERPRO:IPR011991	SNV;III:10190422..10190422;G>C;conservative_missense_codon SNV;III:10194491..10194491;A>T;conservative_missense_codon
T21E3.2	T21E3.2			ORF_PRESERVED	1	0									1		0.0023	0.0000	99.0000		SNV;I:3931054..3931054;T>C;conservative_missense_codon
H27D07.6	srh-87	7TM chemoreceptor, srh family		ORF_PRESERVED	0	0								1	8	13	0.0091	0.0570	0.1591	INTERPRO:IPR019422,PFAM:PF10317,PFAM:PF10327,INTERPRO:IPR019429,PFAM:PF10326,PFAM:PF10318,INTERPRO:IPR019428,INTERPRO:IPR019421	SNV;V:2944778..2944778;G>A;synonymous_codon SNV;V:2945039..2945039;C>T;synonymous_codon SNV;V:2945081..2945081;G>A;synonymous_codon SNV;V:2944480..2944480;A>G;synonymous_codon SNV;V:2944820..2944820;C>G;conservative_missense_codon SNV;V:2944961..2944961;G>A;conservative_missense_codon SNV;V:2944781..2944781;A>G;synonymous_codon SNV;V:2944946..2944946;G>A;synonymous_codon SNV;V:2944822..2944822;C>…
F30F8.1	F30F8.1			ORF_PRESERVED	1	0								1		2	0.0007	0.0039	0.1832		SNV;I:7834619..7834619;C>A;synonymous_codon SNV;I:7833557..7833557;G>A;synonymous_codon SNV;I:7835247..7835247;T>A;non_conservative_missense_codon
T13H5.2a	ctg-2	retinal-binding like protein		ORF_PRESERVED	0	0									3		0.0032	0.0000	99.0000	PFAM:PF00650,INTERPRO:IPR001251	SNV;II:8515863..8515863;T>C;conservative_missense_codon SNV;II:8516451..8516451;G>C;conservative_missense_codon SNV;II:8515815..8515815;A>G;conservative_missense_codon
F36D4.3c	hum-2		hum-2 is orthologous to the human gene MYOSIN HEAVY CHAIN 12 (MYO5A; OMIM:160777), which when mutated leads to disease.	ORF_PRESERVED	0	1									1	1	0.0009	0.0023	0.3817		SNV;V:9396782..9396782;A>G;synonymous_codon SNV;V:9398484..9398484;C>G;conservative_missense_codon
F41B5.7	cyp-33C6	cytochrome P450		ORF_DISRUPTED(98.92)	0	0			1		1			1	1	3	n/d	n/d	n/d	INTERPRO:IPR001128,PFAM:PF00067	SNV;V:2248651..2248651;G>A;synonymous_codon SNV;V:2249330..2249330;G>T;synonymous_codon SNV;V:2248032..2248032;A>T;conservative_missense_codon SNV;V:2248678..2248678;G>A;synonymous_codon SNV;V:2248740..2248740;G>A;stop_gained SNV;V:2248039..2248039;C>A;non_conservative_missense_codon deletion;V:2249256..2249257;frameshift_variant
K09E4.5	gur-4			ORF_PRESERVED	0	0										1	0.0000	0.0026	0.0000		SNV;II:14106050..14106050;T>C;synonymous_codon
Y54G2A.5b	dml-1			ORF_PRESERVED	1	0	embryonic lethal								1		0.0019	0.0000	99.0000		SNV;IV:2888691..2888691;G>C;conservative_missense_codon
W10D9.2	W10D9.2		This gene encodes a protein containing an F-box, a motif predicted to mediate protein-protein interactions either with homologs of yeast Skp-1p or with other proteins.	ORF_DISRUPTED(78.48)	0	0					1			1		1	n/d	n/d	n/d		SNV;II:450656..450656;C>T;stop_gained SNV;II:450714..450714;A>T;non_conservative_missense_codon SNV;II:453094..453094;C>T;synonymous_codon
C01G12.13	C01G12.13			ORF_PRESERVED	0	0										1	0.0000	0.0040	0.0000		SNV;II:14577280..14577280;C>T;synonymous_codon
Y48E1A.1a	Y48E1A.1	DNA-directed RNA polymerase I largest subunit		ORF_PRESERVED	0	0	early larval arrest								2	5	0.0005	0.0039	0.1305	INTERPRO:IPR007066,PFAM:PF04983,PFAM:PF04998,INTERPRO:IPR007081	SNV;II:13692645..13692645;A>G;synonymous_codon SNV;II:13694570..13694570;C>T;synonymous_codon SNV;II:13690302..13690302;A>G;synonymous_codon SNV;II:13692284..13692284;C>T;conservative_missense_codon SNV;II:13692555..13692555;C>T;synonymous_codon SNV;II:13692435..13692435;T>C;synonymous_codon SNV;II:13689621..13689621;T>G;conservative_missense_codon
Y46C8AL.3	clec-70	clec family, C-type lectin		ORF_DISRUPTED(93.13)	0	0			1					1	1	5	n/d	n/d	n/d		SNV;IV:3932882..3932882;G>A;synonymous_codon SNV;IV:3936084..3936084;C>A;non_conservative_missense_codon SNV;IV:3936118..3936118;C>T;synonymous_codon SNV;IV:3933820..3933820;C>A;synonymous_codon SNV;IV:3934314..3934314;A>C;conservative_missense_codon SNV;IV:3934068..3934068;G>A;synonymous_codon SNV;IV:3933961..3933961;T>C;synonymous_codon deletion;IV:3934135..3934135;frameshift_variant
Y37A1B.2a	lst-4	Src homology domain 3		ORF_PRESERVED	0	0										1	0.0000	0.0068	0.0000		SNV;IV:14066868..14066868;C>T;synonymous_codon
Y54E10BR.6	rpb-7			ORF_PRESERVED	0	0	embryonic lethal									2	0.0000	0.0122	0.0000		SNV;I:3031429..3031429;C>G;synonymous_codon SNV;I:3031768..3031768;G>A;synonymous_codon
Y74C9A.4a	Y74C9A.4	DNA-binding protein		ORF_PRESERVED	0	0										1	0.0000	0.0022	0.0000		SNV;I:20894..20894;A>G;synonymous_codon
Y39G8C.1	xrn-1		xrn-1 encodes a 5'-3' exoribonuclease that is orthologous to Saccharomyces cerevisiae Xrnp1, a key component of the yeast 5'-3' mRNA degradation pathway; in C. elegans, XRN-1 activity is required during embryogenesis for completion of ventral enclosure, the morphogenetic process whereby the ventral epithelial cells cover and seal the interior cells of the embryo; in addition, XRN-1 also plays a r…	ORF_PRESERVED	0	0	lethal							1	1	10	0.0006	0.0085	0.0654	INTERPRO:IPR016494	SNV;II:14078339..14078339;T>C;synonymous_codon SNV;II:14080111..14080111;C>T;synonymous_codon SNV;II:14079781..14079781;G>C;conservative_missense_codon SNV;II:14077928..14077928;C>A;synonymous_codon SNV;II:14077697..14077697;A>G;synonymous_codon SNV;II:14082877..14082877;G>C;synonymous_codon SNV;II:14080098..14080098;G>A;synonymous_codon SNV;II:14077904..14077904;C>G;synonymous_codon SNV;II:14088…
ZK792.1b	ZK792.1			ORF_PRESERVED	0	0								1		1	0.0009	0.0029	0.3228	PFAM:PF00328,INTERPRO:IPR000560	SNV;IV:11664251..11664251;A>C;synonymous_codon SNV;IV:11664319..11664319;C>T;non_conservative_missense_codon
Y45F10D.3a	gly-10	Glycosyl transferases		ORF_DISRUPTED(95.02)	0	0			1								n/d	n/d	n/d		deletion;IV:13779084..13779084;frameshift_variant
R05D7.1	R05D7.1			ORF_PRESERVED	1	0									1		0.0031	0.0000	99.0000		SNV;I:12162570..12162570;G>A;conservative_missense_codon
F13A7.1	F13A7.1			ORF_PRESERVED	0	0								2	1	1	0.0043	0.0031	1.3623		SNV;V:16376332..16376332;C>T;non_conservative_missense_codon SNV;V:16376879..16376879;C>A;non_conservative_missense_codon SNV;V:16377870..16377870;A>G;synonymous_codon SNV;V:16376929..16376929;G>A;conservative_missense_codon
T19D7.4	T19D7.4			ORF_PRESERVED	0	0									1		0.0007	0.0000	99.0000		SNV;X:659862..659862;T>C;conservative_missense_codon
Y45F10B.5	sru-12			ORF_PRESERVED	0	0	molt defect								1	1	0.0014	0.0040	0.3415	INTERPRO:IPR003839,PFAM:PF02118,PFAM:PF10322,INTERPRO:IPR000609	SNV;IV:13583244..13583244;C>T;synonymous_codon SNV;IV:13583395..13583395;G>A;conservative_missense_codon
Y39A1A.27	Y39A1A.27			ORF_PRESERVED	1	0									1		0.0040	0.0000	99.0000		SNV;III:10639529..10639529;A>G;conservative_missense_codon
ZK1127.9c	tcer-1			ORF_PRESERVED	0	0	maternal sterile								1		0.0007	0.0000	99.0000	INTERPRO:IPR002713	SNV;II:7047271..7047271;A>G;conservative_missense_codon
Y43F11A.5	set-24		set-24 encodes a protein with an N-terminal SET domain, followed by two SPK domains; SET-24's domain organization resembles that of SET-5, but SET-24 has no known non-nematode orthologs or C. elegans paralogs; neither set-24(n4909) nor set-24(RNAi) have any obvious phenotypes.	ORF_PRESERVED	0	0									6	3	0.0032	0.0042	0.7637	INTERPRO:IPR006570,PFAM:PF04435	SNV;II:12126617..12126617;T>C;synonymous_codon SNV;II:12128758..12128758;A>G;conservative_missense_codon SNV;II:12130816..12130816;T>G;synonymous_codon SNV;II:12126627..12126627;T>C;conservative_missense_codon SNV;II:12129903..12129903;G>A;synonymous_codon SNV;II:12123933..12123933;T>C;conservative_missense_codon SNV;II:12115672..12115672;T>C;conservative_missense_codon SNV;II:12125440..12125440;…
Y20F4.5	Y20F4.5			ORF_PRESERVED	0	0								1			0.0006	0.0000	99.0000		SNV;I:2051203..2051203;T>A;non_conservative_missense_codon
ZK384.1	scl-19	SCP-like extracellular Proteins		ORF_DISRUPTED(90.81)	0	0			1								n/d	n/d	n/d	PFAM:PF00188,INTERPRO:IPR014044,INTERPRO:IPR001283	deletion;V:18732391..18732391;frameshift_variant
T11B7.4a	alp-1		alp-1 encodes the C. elegans ortholog of the ALP (alpha-actininassociated LIM protein)-Enigma family of proteins that are found at sites of actin filament anchorage, such as the muscle Z disk; in C. elegans, alp-1 is required for maintenance of actin filament organization and for stabilizing muscle contraction; ALP-1 co-localizes with alpha-actinin at body wall muscle dense bodies, and its locali…	ORF_PRESERVED	0	0										1	0.0000	0.0034	0.0000		SNV;IV:8853232..8853232;A>G;synonymous_codon
T02B11.8	T02B11.8			ORF_PRESERVED	0	0								1	1		0.0099	0.0000	99.0000		SNV;V:877657..877657;G>A;non_conservative_missense_codon SNV;V:877630..877630;C>T;conservative_missense_codon
F27D9.1c	unc-18		unc-18 encodes the C. elegans ortholog of Saccharomyces cervisiae SEC1 and mammalian Munc18 proteins; UNC-18 function as a chaperone for UNC-64/syntaxin, ensuring its anterograde transport from the endoplasmic reticulum to the plasma membrane; UNC-18 also enables the docking of vesicles to synaptic regions before vesicle priming and fusion, and promotes synaptic vesicle exocytosis; UNC-18 may als…	ORF_PRESERVED	0	0	sterile								1	1	0.0007	0.0017	0.4207	PFAM:PF00995,INTERPRO:IPR001619	SNV;X:7683825..7683825;G>A;conservative_missense_codon SNV;X:7682506..7682506;A>G;synonymous_codon
H12C20.5	srx-90			ORF_PRESERVED	0	0								1			0.0014	0.0000	99.0000	INTERPRO:IPR019430,PFAM:PF10328	SNV;V:11581572..11581572;C>T;non_conservative_missense_codon
F35C8.7b	chtl-1			ORF_PRESERVED	1	0	sick								4	1	0.0026	0.0015	1.7276	PFAM:PF04515,INTERPRO:IPR007603	SNV;X:5357283..5357283;G>T;conservative_missense_codon SNV;X:5358312..5358312;G>T;conservative_missense_codon SNV;X:5357186..5357186;T>C;conservative_missense_codon SNV;X:5356054..5356054;G>A;synonymous_codon SNV;X:5358970..5358970;T>C;conservative_missense_codon
R05D8.10	dhs-15	alcohol dehydrogenase	dhs-15 encodes a member of the short chain dehydrogenase/reductase family.	ORF_PRESERVED	0	0									1		0.0017	0.0000	99.0000	INTERPRO:IPR016040	SNV;V:2768429..2768429;C>T;conservative_missense_codon
B0454.5	B0454.5			ORF_PRESERVED	0	0										2	0.0000	0.0114	0.0000		SNV;II:3038902..3038902;T>C;synonymous_codon SNV;II:3040795..3040795;G>A;synonymous_codon
C25F6.8	C25F6.8			ORF_PRESERVED	0	0										1	0.0000	0.0067	0.0000		SNV;X:5449700..5449700;G>A;synonymous_codon
F59A2.6	F59A2.6			ORF_DISRUPTED(99.47)	0	0			1					1	5	7	n/d	n/d	n/d		SNV;III:3420422..3420422;A>G;conservative_missense_codon SNV;III:3419876..3419876;T>G;conservative_missense_codon SNV;III:3421129..3421129;A>G;non_conservative_missense_codon SNV;III:3419407..3419407;A>G;conservative_missense_codon SNV;III:3419825..3419825;A>G;synonymous_codon SNV;III:3419566..3419566;C>T;synonymous_codon SNV;III:3420377..3420377;A>C;synonymous_codon SNV;III:3419843..3419843;C>G;…
K02H11.2	str-240	7TM chemoreceptor, str family		ORF_PRESERVED	0	0										1	0.0000	0.0036	0.0000		SNV;V:1521352..1521352;G>A;synonymous_codon
M01E11.7a	tag-163			ORF_PRESERVED	0	0									1		0.0004	0.0000	99.0000		SNV;I:5592945..5592945;C>G;conservative_missense_codon
C41G6.11	sri-24	7TM chemoreceptor, sri family		ORF_PRESERVED	0	0									2		0.0028	0.0000	99.0000	PFAM:PF10318,INTERPRO:IPR019422,PFAM:PF10327,INTERPRO:IPR019429	SNV;V:15212399..15212399;G>T;conservative_missense_codon SNV;V:15213541..15213541;A>T;conservative_missense_codon
T08D10.2	lsd-1	corticosteroid-binding protein	T08D10.2 encodes an ortholog of the human histone demethylase LSD1 (KIAA0601), and a paralog of C. elegans SPR-5; similar histone demethylase homologs are found in human, mouse, Drosophila, fission yeast, and Arabidopsis; T08D10.2 is predicted to demethylate histone H3 lysine 4 residues and act as a transcriptional corepressor.	ORF_PRESERVED	0	0									1		0.0006	0.0000	99.0000	INTERPRO:IPR017366,INTERPRO:IPR002937,PFAM:PF01593	SNV;X:11950131..11950131;G>T;conservative_missense_codon
W03B1.3	W03B1.3			ORF_PRESERVED	0	0									2	1	0.0037	0.0045	0.8197		SNV;IV:4333181..4333181;G>T;conservative_missense_codon SNV;IV:4332810..4332810;G>A;conservative_missense_codon SNV;IV:4333526..4333526;G>A;synonymous_codon
Y50D4C.4	sqv-6		sqv-6 encodes a xylosyltransferase, active in cell culture, that is required for cytokinesis of one-cell embryos and for vulval morphogenesis; SQV-6 is predicted to begin the synthesis of glycosaminoglycans by adding xylose to their protein cores; the common requirement for SQV-6 in both cytokinesis and morphogenesis may be to promote filling an extracellular space with hygroscopic proteoglycans …	ORF_PRESERVED	0	0		one cell arrest early emb							1	2	0.0005	0.0035	0.1559		SNV;V:962525..962525;T>C;synonymous_codon SNV;V:951844..951844;G>T;synonymous_codon SNV;V:962508..962508;T>C;conservative_missense_codon
Y46C8AL.9b	clec-75			ORF_PRESERVED	0	0								6	27	14	0.0228	0.0388	0.5883	INTERPRO:IPR016186,PFAM:PF00059,INTERPRO:IPR001304	SNV;IV:3960739..3960739;A>C;conservative_missense_codon SNV;IV:3963692..3963692;A>G;conservative_missense_codon SNV;IV:3961129..3961129;G>A;conservative_missense_codon SNV;IV:3961605..3961605;C>G;conservative_missense_codon SNV;IV:3961161..3961161;G>A;synonymous_codon SNV;IV:3960811..3960811;C>A;conservative_missense_codon SNV;IV:3960743..3960743;T>G;conservative_missense_codon SNV;IV:3963735..39…
ZK616.61	ZK616.61			ORF_PRESERVED	0	0										1	0.0000	0.0035	0.0000		SNV;IV:5407246..5407246;A>G;synonymous_codon
D2062.12	lgc-28			ORF_PRESERVED	0	0									1	4	0.0012	0.0116	0.1019	INTERPRO:IPR006202,INTERPRO:IPR006201	SNV;II:2626312..2626312;C>T;synonymous_codon SNV;II:2626081..2626081;C>T;synonymous_codon SNV;II:2626391..2626391;A>G;conservative_missense_codon SNV;II:2626578..2626578;T>C;synonymous_codon SNV;II:2626761..2626761;T>C;synonymous_codon
F33D11.2	F33D11.2			ORF_DISRUPTED	0	0				1					2		0.0023	0.0000	99.0000		SNV;I:5848919..5848919;G>T;splice_acceptor_variant SNV;I:5847838..5847838;A>G;conservative_missense_codon SNV;I:5847848..5847848;T>C;conservative_missense_codon
F42A6.4	cyp-25A5	cytochrome P450		ORF_PRESERVED	0	0								1	4	1	0.0046	0.0029	1.5877	INTERPRO:IPR002401,INTERPRO:IPR001128,PFAM:PF00067,INTERPRO:IPR002397,INTERPRO:IPR002402	SNV;IV:3329219..3329219;T>C;conservative_missense_codon SNV;IV:3329630..3329630;C>T;synonymous_codon SNV;IV:3328915..3328915;C>T;conservative_missense_codon SNV;IV:3327838..3327838;C>A;non_conservative_missense_codon SNV;IV:3329082..3329082;T>C;conservative_missense_codon SNV;IV:3328912..3328912;C>A;conservative_missense_codon
F19B10.3	F19B10.3			ORF_PRESERVED	1	0										1	0.0000	0.0218	0.0000		SNV;II:3664769..3664769;C>T;synonymous_codon
T19C3.5	T19C3.5			ORF_PRESERVED	0	0									1		0.0010	0.0000	99.0000	INTERPRO:IPR001124,PFAM:PF02886	SNV;III:625879..625879;T>C;conservative_missense_codon
F43G9.9	cpn-1	smooth muscle protein SM22 like	cpn-1 encodes a calponin homolog, more closely related to calponin per se than to its paralogs transgelin (SM22 alpha) or neuronal protein NP25, that is is dispensable for viability and gross morphology in mass RNAi screens, and that has no obvious mutant phenotype in a rearrangement that probably disrupts cpn-1.	ORF_PRESERVED	0	0										2	0.0000	0.0120	0.0000		SNV;I:8636438..8636438;A>G;synonymous_codon SNV;I:8636697..8636697;G>A;synonymous_codon
F22B5.4	F22B5.4			ORF_PRESERVED	0	0										1	0.0000	0.0076	0.0000		SNV;II:8452190..8452190;T>C;synonymous_codon
W02B8.6	W02B8.6			ORF_PRESERVED	0	0	embryonic lethal								1	6	0.0006	0.0091	0.0709	INTERPRO:IPR006954,PFAM:PF04870	SNV;II:13928858..13928858;A>T;conservative_missense_codon SNV;II:13928785..13928785;C>T;synonymous_codon SNV;II:13930171..13930171;C>T;synonymous_codon SNV;II:13928778..13928778;T>C;synonymous_codon SNV;II:13928841..13928841;A>G;synonymous_codon SNV;II:13927156..13927156;A>G;synonymous_codon SNV;II:13928844..13928844;A>T;synonymous_codon
F44F4.15	F44F4.15			ORF_PRESERVED	0	0							2		1		0.0753	0.1167	0.6451		SNV;II:10914920..10914920;A>C;conservative_missense_codon insertion;II:10915016..10915017;T;inframe_variant deletion;II:10915054..10915060;inframe_variant
T23F1.4	str-71			ORF_PRESERVED	0	0									1	1	0.0014	0.0032	0.4439		SNV;V:15457826..15457826;C>T;conservative_missense_codon SNV;V:15459090..15459090;T>C;synonymous_codon
Y62E10A.14	Y62E10A.14			ORF_PRESERVED	0	0	one cell arrest early emb							1			0.0014	0.0000	99.0000		SNV;IV:13400457..13400457;G>T;non_conservative_missense_codon
T10D4.11	T10D4.11			ORF_DISRUPTED(84.4)	1	0			1					1	1		n/d	n/d	n/d	PFAM:PF02343,INTERPRO:IPR003326	SNV;II:3149251..3149251;A>T;non_conservative_missense_codon SNV;II:3148620..3148620;C>T;conservative_missense_codon deletion;II:3149236..3149236;frameshift_variant
K12H4.8	dcr-1	dead box helicase	The dcr-1 gene encodes a bidentate ribonuclease that is homologous to E. coli RNAse III; dcr-1 is required both for RNA interference and for synthesis of small developmental RNAs; DCR-1 interacts in vivo with RDE-4, a double-stranded RNA (dsRNA) binding protein required for RNAi that interacts with trigger dsRNAs and may function to deliver dsRNAs to DCR-1 for endonucleolytic processing.	ORF_PRESERVED	1	0	sterile	sterile							1		0.0002	0.0000	99.0000		SNV;III:8075279..8075279;C>A;conservative_missense_codon
Y111B2A.11	epc-1			ORF_PRESERVED	1	0	embryonic lethal								1		0.0006	0.0000	99.0000		SNV;III:12602256..12602256;C>G;conservative_missense_codon
T11F1.5	srw-79	7TM chemoreceptor, srw family		ORF_DISRUPTED	0	0				1			3	2	10	4	0.0164	0.0165	0.9960	INTERPRO:IPR019427,PFAM:PF10324	SNV;II:2947249..2947249;A>G;conservative_missense_codon SNV;II:2948020..2948020;G>C;conservative_missense_codon SNV;II:2947680..2947680;C>A;conservative_missense_codon SNV;II:2947245..2947245;C>G;conservative_missense_codon SNV;II:2947984..2947984;C>G;conservative_missense_codon SNV;II:2947324..2947324;C>T;non_conservative_missense_codon SNV;II:2947265..2947265;T>G;synonymous_codon SNV;II:2947613…
C01G10.12	dnj-3	DNAJ protein	This gene encodes a protein containing a DnaJ ('J') domain.	ORF_DISRUPTED(90.05)	0	0			1								n/d	n/d	n/d	INTERPRO:IPR015609	deletion;V:15069160..15069160;frameshift_variant
F07C4.11	F07C4.11			ORF_PRESERVED	0	0									3	6	0.0100	0.0846	0.1180	INTERPRO:IPR003582,PFAM:PF01549	SNV;V:7642644..7642644;C>A;synonymous_codon SNV;V:7642788..7642788;G>A;synonymous_codon SNV;V:7642743..7642743;A>G;synonymous_codon SNV;V:7642555..7642555;A>G;conservative_missense_codon SNV;V:7642725..7642725;T>C;synonymous_codon SNV;V:7642796..7642796;T>G;conservative_missense_codon SNV;V:7642797..7642797;C>T;synonymous_codon SNV;V:7642554..7642554;A>G;conservative_missense_codon SNV;V:7642800.…
W05F2.2	W05F2.2			ORF_PRESERVED	0	0										1	0.0000	0.0024	0.0000		SNV;I:3364724..3364724;A>T;synonymous_codon
F45E10.1c	unc-53	unc-53LA	unc-53 encodes at least five large (~1200-1600 residue) proteins, orthologous to human NAV1, NAV2/RAINB1 (OMIM:607026), and NAV3, and homologous to Drosophila CG10662; UNC-53 proteins are required for anteroposterior guidance of migrating cells and axons, and for egg laying, correct backward locomotion, full body size, and male mating; UNC-53 proteins vary in their N-terminal regions but share co…	ORF_PRESERVED	1	1								1			0.0003	0.0000	99.0000		SNV;II:11061176..11061176;A>G;non_conservative_missense_codon
F26C11.3b	F26C11.3			ORF_PRESERVED	0	0	maternal sterile								2		0.0008	0.0000	99.0000		SNV;II:9914176..9914176;A>G;conservative_missense_codon SNV;II:9905388..9905388;T>C;conservative_missense_codon
C50E10.9	sre-49	7TM chemoreceptor, sre family		ORF_PRESERVED	0	0									1	2	0.0013	0.0070	0.1811	INTERPRO:IPR004151,PFAM:PF03125	SNV;II:12320949..12320949;T>C;synonymous_codon SNV;II:12320119..12320119;T>A;synonymous_codon SNV;II:12320942..12320942;T>C;conservative_missense_codon
R10E11.8	vha-1	ATP synthase subunit C (2 domains)	vha-1 encodes an ortholog of subunit c of the membrane-bound (V0) domain of vacuolar proton-translocating ATPase (V-ATPase); VHA-1 is a predicted V-ATPase transmembrane rotor component; VHA-1 and VHA-2/3 comprise a closely related family of subunit c co-orthologs, predicted to carry protons from the cytosol to a-subunits (VHA-5, VHA-6, VHA-7, or UNC-32) for transmembrane export; VHA-1, like VHA-1…	ORF_PRESERVED	0	0	sterile								1		0.0029	0.0000	99.0000	INTERPRO:IPR011555	SNV;III:9781462..9781462;C>G;conservative_missense_codon
ZC416.8a	unc-17	putative acetylcholine transporter	unc-17 encodes a synaptic vesicle acetylcholine transporter (VAChT) highly conserved amongst metazoans including Drosophila and humans (OMIM:600336); UNC-17 is essential for embryonic development, and is required in cholinergic neurons for loading acetylcholine into synaptic vesicles to which UNC-17 is localized; UNC-17 expression may be regulated indirectly by the UNC-4/UNC-37 transcriptional re…	ORF_PRESERVED	0	1		lethal								2	0.0000	0.0044	0.0000		SNV;IV:3618891..3618891;C>T;synonymous_codon SNV;IV:3618618..3618618;T>C;synonymous_codon
C06A8.6	C06A8.6			ORF_PRESERVED	0	0								1			0.0013	0.0000	99.0000		SNV;II:7773536..7773536;A>T;non_conservative_missense_codon
ZC53.2	ZC53.2			ORF_PRESERVED	0	0								1	1		0.0055	0.0000	99.0000		SNV;X:1924000..1924000;T>C;conservative_missense_codon SNV;X:1924037..1924037;C>A;non_conservative_missense_codon
ZC455.4	ugt-6	UDP-glucuronysltransferase		ORF_PRESERVED	0	0										1	0.0000	0.0027	0.0000		SNV;V:12796953..12796953;G>A;synonymous_codon
F41C6.4b	F41C6.4			ORF_PRESERVED	0	0										1	0.0000	0.0033	0.0000		SNV;X:6874119..6874119;A>G;synonymous_codon
F19H6.2	glb-13	globin like	glb-13 encodes a globin with no obvious function in mass RNAi assays.	ORF_PRESERVED	0	0									1	2	0.0020	0.0102	0.1973		SNV;X:12375747..12375747;T>C;conservative_missense_codon SNV;X:12375285..12375285;T>C;synonymous_codon SNV;X:12375201..12375201;C>T;synonymous_codon
C37E2.2a	C37E2.2	androgen-dependent expressed protein like		ORF_PRESERVED	0	0									1	2	0.0020	0.0111	0.1823	PFAM:PF04750,INTERPRO:IPR006838	SNV;X:14176203..14176203;G>A;synonymous_codon SNV;X:14177735..14177735;T>C;synonymous_codon SNV;X:14177975..14177975;T>A;conservative_missense_codon
F53F8.2	srsx-35			ORF_PRESERVED	0	0									1	1	0.0015	0.0037	0.4058	PFAM:PF00001,PFAM:PF10320,INTERPRO:IPR019424,INTERPRO:IPR000276	SNV;V:20682974..20682974;C>T;synonymous_codon SNV;V:20681482..20681482;A>G;conservative_missense_codon
B0205.2a	srz-85	7TM chemoreceptor, srz family		ORF_PRESERVED	0	0									1		0.0015	0.0000	99.0000	PFAM:PF10325,INTERPRO:IPR018817	SNV;I:10725139..10725139;A>G;conservative_missense_codon
ZK1128.2a	mett-10			ORF_PRESERVED	1	0		maternal effect lethal emb							1		0.0009	0.0000	99.0000	INTERPRO:IPR017182,INTERPRO:IPR010286	SNV;III:10116192..10116192;T>G;conservative_missense_codon
M162.11	fbxa-194			ORF_PRESERVED	0	0							1	4	14	1	0.0176	0.0080	2.2038	PFAM:PF01827,INTERPRO:IPR002900	SNV;V:19777785..19777785;T>C;conservative_missense_codon SNV;V:19777573..19777573;C>A;conservative_missense_codon SNV;V:19778645..19778645;T>A;conservative_missense_codon SNV;V:19777706..19777706;A>T;non_conservative_missense_codon SNV;V:19777571..19777571;G>A;conservative_missense_codon SNV;V:19777584..19777584;A>G;conservative_missense_codon SNV;V:19777570..19777570;C>A;conservative_missense_co…
T02B11.7	nas-32	protease		ORF_PRESERVED	0	0								1		1	0.0007	0.0017	0.4187		SNV;V:896140..896140;T>G;synonymous_codon SNV;V:898814..898814;C>A;non_conservative_missense_codon
C25F9.10b	C25F9.10			ORF_PRESERVED	0	0								2	4	1	0.0196	0.0091	2.1511		SNV;V:19405919..19405919;T>G;conservative_missense_codon SNV;V:19405917..19405917;A>T;conservative_missense_codon SNV;V:19405914..19405914;G>A;conservative_missense_codon SNV;V:19405899..19405899;G>A;conservative_missense_codon SNV;V:19405911..19405911;A>T;non_conservative_missense_codon SNV;V:19405912..19405912;T>C;non_conservative_missense_codon SNV;V:19405898..19405898;G>A;synonymous_codon
R11F4.1	R11F4.1	Glycerol kinase	The R11F4.1 gene encodes a homolog of human glycerol kinase (GK), which when mutated leads to hyperglycerolemia (glycerol kinase deficiency; OMIM:307030).	ORF_PRESERVED	0	1									1	1	0.0009	0.0022	0.4230	PFAM:PF00370,INTERPRO:IPR018484,INTERPRO:IPR005999,INTERPRO:IPR000577	SNV;II:4093154..4093154;C>G;conservative_missense_codon SNV;II:4092013..4092013;G>C;synonymous_codon
T09F5.8	srh-278			ORF_PRESERVED	0	0										1	0.0000	0.0034	0.0000		SNV;V:15171466..15171466;A>T;synonymous_codon
F25E5.13	srh-92	7TM chemoreceptor, srh family		ORF_PRESERVED	0	0										1	0.0000	0.0035	0.0000		SNV;V:7460785..7460785;T>C;synonymous_codon
Y41C4A.1	Y41C4A.1			ORF_DISRUPTED(93.48)	0	0					1			2			n/d	n/d	n/d		SNV;III:11647757..11647757;T>A;non_conservative_missense_codon SNV;III:11649755..11649755;C>T;non_conservative_missense_codon SNV;III:11649647..11649647;G>A;stop_gained
C15B12.2	C15B12.2			ORF_PRESERVED	0	0									1		0.0015	0.0000	99.0000		SNV;X:6465084..6465084;C>T;conservative_missense_codon
K02C4.5	K02C4.5			ORF_PRESERVED	1	0									1		0.0010	0.0000	99.0000		SNV;II:8080090..8080090;A>C;conservative_missense_codon
C47F8.3	C47F8.3			ORF_PRESERVED	0	0									1		0.0013	0.0000	99.0000		SNV;I:12315217..12315217;T>C;conservative_missense_codon
T04H1.6	lrx-1	low-density lipoprotein receptor	lrx-1 encodes a protein that contains four class A low-density lipoprotein receptor domains.	ORF_PRESERVED	0	0									1		0.0011	0.0000	99.0000		SNV;V:12253403..12253403;C>A;conservative_missense_codon
F54B3.4	F54B3.4			ORF_PRESERVED	1	0									1		0.0054	0.0000	99.0000		SNV;II:10270871..10270871;A>G;conservative_missense_codon
K03B4.2	K03B4.2			ORF_PRESERVED	1	0									1		0.0031	0.0000	99.0000		SNV;V:4688658..4688658;T>C;conservative_missense_codon
K08D8.4a	K08D8.4			ORF_PRESERVED	0	0								2	5	1	0.0055	0.0028	1.9183	PFAM:PF02408,INTERPRO:IPR003366	SNV;IV:12909778..12909778;A>T;non_conservative_missense_codon SNV;IV:12908610..12908610;G>C;synonymous_codon SNV;IV:12908259..12908259;C>A;conservative_missense_codon SNV;IV:12909215..12909215;T>C;conservative_missense_codon SNV;IV:12908476..12908476;G>C;conservative_missense_codon SNV;IV:12908474..12908474;C>G;conservative_missense_codon SNV;IV:12909438..12909438;A>T;non_conservative_missense_co…
Y41D4B.9	nhr-122			ORF_PRESERVED	0	0									1		0.0012	0.0000	99.0000	INTERPRO:IPR013088	SNV;IV:1613924..1613924;A>C;conservative_missense_codon
K01G5.1	rnf-113	Zinc finger, C3HC4 type (RING finger)		ORF_PRESERVED	1	0	embryonic lethal								3	1	0.0034	0.0037	0.9139		SNV;III:10755755..10755755;G>A;synonymous_codon SNV;III:10755745..10755745;C>T;conservative_missense_codon SNV;III:10756609..10756609;A>T;conservative_missense_codon SNV;III:10757142..10757142;A>T;conservative_missense_codon
C39B10.3	C39B10.3			ORF_PRESERVED	1	0									1		0.0031	0.0000	99.0000		SNV;X:10444385..10444385;G>A;conservative_missense_codon
F45B8.4	pag-3	Zinc finger, C2H2 type (5 domains)	pag-3 encodes a C2H2 zinc-finger protein orthologous to Drosophila SENSELESS, and to human GFI1 (OMIM:600871, mutated in neutropenia) and GFI1B (OMIM:604383); pag-3 is expressed in neurons (touch receptors, BDU interneurons, ventral cord motor neurons, and others); PAG-3 is required to repress the touch neuron-specific genes mec-4 and mec-7 in BDU neurons, but since this repression does not occur…	ORF_PRESERVED	0	1							1		2		0.0028	0.0000	99.0000		SNV;X:14954046..14954046;G>T;conservative_missense_codon SNV;X:14954047..14954047;G>T;conservative_missense_codon insertion;X:14951121..14951122;T;inframe_variant
C53B4.4e	C53B4.4			ORF_PRESERVED	1	0								1			0.0003	0.0000	99.0000		SNV;IV:8978605..8978605;A>T;non_conservative_missense_codon
F35H12.4	F35H12.4	phosphatidylinositol 4-kinase		ORF_DISRUPTED(96.54)	0	0			1								n/d	n/d	n/d	INTERPRO:IPR015433,PFAM:PF00454,INTERPRO:IPR000403	deletion;X:921743..921743;frameshift_variant
H39E23.1d	par-1		par-1 encodes a serine-threonine kinase; maternally provided PAR-1 is essential for establishing early embryonic polarity; PAR-1 is membrane-associated and asymmetrically localized to the posterior cortex of late one-cell stage embryos; PAR-1 is continuously asymmetrically localized to the P lineage (germline blastomeres) at each subsequent division, and evenly distributed to the Z2 and Z3 germli…	ORF_PRESERVED	0	0	embryonic lethal	lethal								1	0.0000	0.0009	0.0000		SNV;V:14112870..14112870;G>A;synonymous_codon
B0025.1b	vps-34		The vps-34 gene encodes an ortholog of the phosphoinositide 3-kinase VPS34 in S. cerevisiae, a protein that regulates multiple steps in endocytosis, and that is required for growth at normal rates during development.	ORF_PRESERVED	0	0	larval arrest									2	0.0000	0.0043	0.0000		SNV;I:6032428..6032428;C>T;synonymous_codon SNV;I:6031305..6031305;T>C;synonymous_codon
K11H3.8a	K11H3.8			ORF_PRESERVED	0	0										2	0.0000	0.0082	0.0000		SNV;III:9838020..9838020;C>T;synonymous_codon SNV;III:9837225..9837225;C>T;synonymous_codon
C01F6.8a	icl-1	nucleotide-sensitive chloride ion channel	The icl-1 gene encodes, through alternative splicing, two alternative forms (ICL-1A, or 'IClnN1', and ICL-1B, or 'IClnN2'), with distinct electrophysiological properties, of an anion channel homolog.	ORF_PRESERVED	1	0	maternal sterile								1	1	0.0022	0.0060	0.3758		SNV;IV:9095549..9095549;A>G;conservative_missense_codon SNV;IV:9095146..9095146;A>T;synonymous_codon
Y45F10D.10	Y45F10D.10			ORF_PRESERVED	0	0									1		0.0031	0.0000	99.0000		SNV;IV:13785907..13785907;A>C;conservative_missense_codon
F45C12.6	btb-8			ORF_PRESERVED	0	0								2	3	2	0.0065	0.0080	0.8166	INTERPRO:IPR011333,INTERPRO:IPR013069,INTERPRO:IPR000210,PFAM:PF00651	SNV;II:1723207..1723207;T>C;non_conservative_missense_codon SNV;II:1723685..1723685;G>A;conservative_missense_codon SNV;II:1723252..1723252;T>A;conservative_missense_codon SNV;II:1723206..1723206;C>G;conservative_missense_codon SNV;II:1723124..1723124;T>G;non_conservative_missense_codon SNV;II:1723128..1723128;A>T;synonymous_codon SNV;II:1723806..1723806;G>A;synonymous_codon
C05E11.3	C05E11.3			ORF_PRESERVED	1	0										1	0.0000	0.0046	0.0000		SNV;X:4579740..4579740;T>C;synonymous_codon
F40D4.7	srbc-26	7TM receptor, srbc family		ORF_PRESERVED	0	0								1	20	27	0.0307	0.1261	0.2434	INTERPRO:IPR019420,PFAM:PF10316	SNV;V:17172638..17172638;C>T;synonymous_codon SNV;V:17173015..17173015;A>G;conservative_missense_codon SNV;V:17172892..17172892;A>G;synonymous_codon SNV;V:17172862..17172862;C>A;synonymous_codon SNV;V:17173206..17173206;C>A;conservative_missense_codon SNV;V:17172769..17172769;G>T;synonymous_codon SNV;V:17172682..17172682;C>A;conservative_missense_codon SNV;V:17173003..17173003;C>T;synonymous_codo…
F37A8.2	F37A8.2			ORF_PRESERVED	0	0								1	4	1	0.0060	0.0029	2.0673		SNV;III:3930628..3930628;C>T;conservative_missense_codon SNV;III:3930219..3930219;G>A;conservative_missense_codon SNV;III:3931378..3931378;T>C;conservative_missense_codon SNV;III:3930566..3930566;C>A;conservative_missense_codon SNV;III:3929917..3929917;T>A;non_conservative_missense_codon SNV;III:3929552..3929552;A>G;synonymous_codon
T03E6.5	srh-269			ORF_PRESERVED	0	0								1	1	2	0.0029	0.0069	0.4264	INTERPRO:IPR019422,PFAM:PF10317,PFAM:PF10327,INTERPRO:IPR019429,PFAM:PF10326,PFAM:PF10318,INTERPRO:IPR019428,INTERPRO:IPR019421	SNV;V:16591791..16591791;G>A;synonymous_codon SNV;V:16590473..16590473;T>C;conservative_missense_codon SNV;V:16590077..16590077;G>A;synonymous_codon SNV;V:16590180..16590180;A>T;non_conservative_missense_codon
T04B8.5b	T04B8.5			ORF_PRESERVED	0	0										1	0.0000	0.0012	0.0000		SNV;II:618301..618301;G>A;synonymous_codon
Y71G12A.3	tub-2			ORF_PRESERVED	0	0								1		2	0.0005	0.0026	0.2056	INTERPRO:IPR015943	SNV;I:1879682..1879682;G>T;synonymous_codon SNV;I:1874806..1874806;T>G;non_conservative_missense_codon SNV;I:1874427..1874427;T>C;synonymous_codon
B0212.3	B0212.3			ORF_PRESERVED	0	0								2	2	2	0.0026	0.0043	0.6008	INTERPRO:IPR006570,PFAM:PF04435	SNV;IV:3541499..3541499;A>G;conservative_missense_codon SNV;IV:3543050..3543050;C>A;synonymous_codon SNV;IV:3541427..3541427;T>A;non_conservative_missense_codon SNV;IV:3541506..3541506;G>A;conservative_missense_codon SNV;IV:3542508..3542508;T>A;non_conservative_missense_codon SNV;IV:3542809..3542809;T>C;synonymous_codon
C06A5.9	rnf-1			ORF_PRESERVED	0	0										1	0.0000	0.0031	0.0000		SNV;I:6010123..6010123;G>A;synonymous_codon
K08B12.5	mrck-1	serine/threonine-protein kinase	mrck-1 encodes a serine/threonine-protein kinase that is orthologous to human MRCK (myotonic dystrophy kinase-related Cdc42 binding kinase) and DMPK (dystrophia myotonica-protein kinase, OMIM:605377); during development, MRCK-1 functions together with LET-502/ROCK to effect embryonic elongation through regulation of the MLC-4/myosin regulatory light chain.	ORF_PRESERVED	0	1									1	3	0.0003	0.0023	0.1283	INTERPRO:IPR011993,PFAM:PF00169,INTERPRO:IPR001849	SNV;V:6262369..6262369;C>T;synonymous_codon SNV;V:6266043..6266043;G>A;synonymous_codon SNV;V:6259089..6259089;A>G;synonymous_codon SNV;V:6262638..6262638;G>A;conservative_missense_codon
F08H9.9	clec-55			ORF_PRESERVED	0	0									2	4	0.0023	0.0155	0.1467	INTERPRO:IPR000859,PFAM:PF00431	SNV;V:14481871..14481871;G>A;synonymous_codon SNV;V:14481820..14481820;C>A;synonymous_codon SNV;V:14481838..14481838;T>C;synonymous_codon SNV;V:14481815..14481815;A>G;conservative_missense_codon SNV;V:14481810..14481810;G>C;conservative_missense_codon SNV;V:14481829..14481829;T>C;synonymous_codon
F39E9.6	F39E9.6		F39E9.6 encodes a neprilysin; neprilysins are thermolysin-like zinc metallopeptidases, found on the outer surface of animal cells, that negatively regulate small signalling peptides (e.g., enkephalin, tachykinin, insulin, and natriuretic peptides) by cleaving them; F39E9.6 has no clear orthologs in other organisms.	ORF_PRESERVED	1	0							1		1		0.0103	0.0000	99.0000		SNV;II:3311760..3311760;T>A;conservative_missense_codon deletion;II:3311859..3312334;inframe_variant
F46H6.2b	dgk-2		dgk-2 encodes a putative diacylglycerol kinase.	ORF_PRESERVED	0	0	body wall muscle myosin organization defective								1		0.0032	0.0000	99.0000	PFAM:PF00781,INTERPRO:IPR001206	SNV;X:4496377..4496377;T>C;conservative_missense_codon
R13A1.4	unc-8	degenerin	unc-8 encodes an amiloride-sensitive DEG/ENaC cation-selective channel subunit orthologous to human ENaCB (OMIM:600760, associated with Liddle syndrome, an autosomal dominant form of hypertension); UNC-8 is predicted to function as part of a mechanically gated channel that responds to stretch, and is required for modulating the sinusoidal body wave that is characteristic of C. elegans locomotion;…	ORF_PRESERVED	0	0										1	0.0000	0.0017	0.0000		SNV;IV:7202204..7202204;C>T;synonymous_codon
Y113G7A.10	spe-19		spe-19 is predicted to encode a novel single-pass transmembrane protein with no significant similarity to any other gene product; spe-19 is required for hermaphrodite spermiogenesis or sperm activation but not for male-derived sperm activation (sperm activation is the morphogenesis of a round non-motile spermatid to an amoeboid crawling sperm); however, spe-19 mutant hermaphrodite spermatids can …	ORF_PRESERVED	1	0								1			0.0016	0.0000	99.0000		SNV;V:20047336..20047336;T>A;non_conservative_missense_codon
K03B8.1	nas-16	zinc metalloprotease	nas-16 encodes an astacin-like metalloprotease.	ORF_PRESERVED	0	0									1		0.0010	0.0000	99.0000	INTERPRO:IPR017050	SNV;V:11393091..11393091;A>T;conservative_missense_codon
Y54G2A.1	lin-22		lin-22 encodes a basic helix-loop-helix (bHLH)-containing protein that is homologous to the Drosophila hairy/Enhancer of split transcriptional repressors; during postembryonic development, lin-22 activity is required for patterning of midbody epidermal and neuronal lineages.	ORF_PRESERVED	0	0									1		0.0027	0.0000	99.0000		SNV;IV:3022001..3022001;G>A;conservative_missense_codon
T08G3.3	srh-142		srh-142 encodes a seven transmembrane receptor; an srh-142::gfp reporter fusion is expressed in the ADF serotonergic neurons.	ORF_PRESERVED	0	0										1	0.0000	0.0037	0.0000		SNV;V:16459575..16459575;C>T;synonymous_codon
T28A11.22	T28A11.22			ORF_PRESERVED	1	0									1		0.0027	0.0000	99.0000		SNV;V:3257759..3257759;T>C;conservative_missense_codon
K08A2.4	K08A2.4			ORF_PRESERVED	0	0									2	1	0.0025	0.0033	0.7510	INTERPRO:IPR005020,PFAM:PF03353	SNV;II:2991034..2991034;A>C;conservative_missense_codon SNV;II:2989691..2989691;C>A;synonymous_codon SNV;II:2990871..2990871;A>C;conservative_missense_codon
F58A3.1c	ldb-1		ldb-1 encodes an Ldb/NLI/Clim member of the nuclear LIM binding protein family that affects coordinated locomotion, vulval development, mechanosensation, and growth of larvae and is required for transcriptional activation of mec-2; can interact with MEC-3 to activate transcription using yeast two-hybrid assays and is expressed in all neurons, vulval cells, gonadal sheath cells, and in some body m…	ORF_PRESERVED	1	0	sterile									1	0.0000	0.0020	0.0000		SNV;X:11037809..11037809;G>A;synonymous_codon
Y22D7AL.11	Y22D7AL.11			ORF_PRESERVED	0	0								1	2		0.0028	0.0000	99.0000	INTERPRO:IPR007074,PFAM:PF04991	SNV;III:1632679..1632679;T>C;conservative_missense_codon SNV;III:1630943..1630943;A>T;non_conservative_missense_codon SNV;III:1633855..1633855;G>A;conservative_missense_codon
F31F6.6	nac-1	low-affinity decarboxylate transporter	nac-1 encodes a low-affinity sodium-coupled dicarboxylate transporter homologous to INDY in D. melanogaster and to mammalian NaDC1 and NaDC3; nac-1 has no obvious function in either mass or individual RNAi assays; nac-1 is expressed in the intestine, in larvae and adults.	ORF_PRESERVED	0	0									1		0.0008	0.0000	99.0000		SNV;X:14898187..14898187;T>C;conservative_missense_codon
Y39A1A.20	Y39A1A.20			ORF_PRESERVED	1	0										1	0.0000	0.0101	0.0000		SNV;III:10699704..10699704;A>G;synonymous_codon
C08E3.2	btb-15			ORF_PRESERVED	0	0								2	2		0.0057	0.0057	0.9922	INTERPRO:IPR011333,INTERPRO:IPR013069,INTERPRO:IPR000210,PFAM:PF00651	SNV;II:1611413..1611413;G>T;non_conservative_missense_codon SNV;II:1611695..1611695;G>A;conservative_missense_codon SNV;II:1611415..1611415;T>C;non_conservative_missense_codon SNV;II:1612085..1612085;T>A;conservative_missense_codon
K04C1.2a	K04C1.2		K04C1.2 encodes a protein most closely related to the C. elegans SOP-2 Polycomb group protein; the product of K04C1.2 contains, at its C terminus, a region that has similarity to the SAM (sterile alpha motif) domain, an evolutionarily conserved protein-protein interaction domain of approximately 70 amino acids; although the similarity between SOP-2 and K04C1.2 extends through the SAM domain, repl…	ORF_PRESERVED	0	0									2	1	0.0017	0.0027	0.6283		SNV;X:14239183..14239183;C>T;conservative_missense_codon SNV;X:14238925..14238925;T>G;conservative_missense_codon SNV;X:14239963..14239963;T>C;synonymous_codon
Y63D3A.6b	dnj-29	DnaJ domain	This gene encodes a protein containing a DnaJ ('J') domain.	ORF_PRESERVED	1	0		lethal							1	2	0.0006	0.0029	0.2222	INTERPRO:IPR018127,INTERPRO:IPR015609,INTERPRO:IPR004179,PFAM:PF02889	SNV;I:14109309..14109309;T>C;synonymous_codon SNV;I:14108256..14108256;A>G;conservative_missense_codon SNV;I:14109321..14109321;A>C;synonymous_codon
D2030.6	prg-1		prg-1 encodes a novel, basic protein that is one of two C. elegans members of the Piwi subfamily of highly conserved Argonaut/Piwi proteins; during development, PRG-1 activity is essential for successful gametogenesis, normal levels of fertility, and accumulation of 21 U-RNAs (piRNAs), small RNAs expressed in the germ line; in addition, PRG-1 appears to act upstream of an siRNA pathway to regulat…	ORF_PRESERVED	0	0	embryonic lethal								1	1	0.0006	0.0014	0.4112		SNV;I:7587134..7587134;C>G;conservative_missense_codon SNV;I:7585987..7585987;G>C;synonymous_codon
F31E8.2b	snt-1		snt-1 encodes two proteins, SNT-1A and SNT-1B, that are orthologous to the synaptic vesicle protein synaptotagmin 1; snt-1 is required for synaptic vesicle recycling (endocytosis) as well as for proper control of synaptic vesicle exocytosis and neurotransmitter release; accordingly, snt-1 activity is required for a variety of behaviors including pharyngeal pumping, locomotion, and defecation; SNT…	ORF_PRESERVED	0	0										1	0.0000	0.0029	0.0000		SNV;II:6814385..6814385;G>A;synonymous_codon
Y75B8A.8	Y75B8A.8			ORF_PRESERVED	0	0									1		0.0007	0.0000	99.0000		SNV;III:12169176..12169176;C>A;conservative_missense_codon
Y65B4BR.8	Y65B4BR.8			ORF_PRESERVED	1	0	embryonic lethal									1	0.0000	0.0058	0.0000		SNV;I:535179..535179;T>C;synonymous_codon
F17B5.6	F17B5.6			ORF_PRESERVED	0	0							1		2	2	0.0025	0.0073	0.3389	PFAM:PF01531,INTERPRO:IPR002516	SNV;I:13203669..13203669;G>A;synonymous_codon SNV;I:13201806..13201806;T>A;conservative_missense_codon SNV;I:13203333..13203333;A>G;synonymous_codon SNV;I:13203791..13203791;G>A;conservative_missense_codon deletion;I:13204204..13204213;inframe_variant
F54A3.3	cct-3		cct-3 encodes a putative gamma subunit of the eukaryotic cytosolic ('T complex') chaperonin, orthologous to human CCT3 (OMIM:600114); in early embryos, CCT-3 is required for normally fast microtubule elongation; CCT-3 is also required to repress SKN-1-dependent transcription of gst-4; in mass RNAi assays, CCT-3 is required for normal embryonic and larval viability, and for fertility.	ORF_PRESERVED	0	1	lethal								2	18	0.0016	0.0515	0.0307	INTERPRO:IPR012719,INTERPRO:IPR002423,PFAM:PF00118	SNV;II:2241688..2241688;G>T;synonymous_codon SNV;II:2242510..2242510;T>C;synonymous_codon SNV;II:2238195..2238195;T>C;synonymous_codon SNV;II:2237009..2237009;C>G;synonymous_codon SNV;II:2240553..2240553;T>C;synonymous_codon SNV;II:2240655..2240655;T>A;conservative_missense_codon SNV;II:2241670..2241670;G>C;synonymous_codon SNV;II:2241685..2241685;A>G;synonymous_codon SNV;II:2238174..2238174;A>G;…
Y17G7B.10a	Y17G7B.10			ORF_PRESERVED	0	0										1	0.0000	0.0026	0.0000		SNV;II:12055504..12055504;C>T;synonymous_codon
R12E2.2	R12E2.2			ORF_PRESERVED	1	0									1	2	0.0006	0.0030	0.1907		SNV;I:4181322..4181322;C>A;synonymous_codon SNV;I:4181091..4181091;C>T;synonymous_codon SNV;I:4180844..4180844;A>G;conservative_missense_codon
F53H1.4c	F53H1.4			ORF_PRESERVED	0	0										1	0.0000	0.0031	0.0000		SNV;IV:1310646..1310646;G>T;synonymous_codon
Y39A1B.3	dpy-28		dpy-28 encodes a non-SMC condensin subunit homolog, similar to XCAP-D2 in Xenopus, CND1 in S. pombe, YCS4p in S. cerevisiae, and CNAP1 in humans; DPY-28 is required for negative, chromosome-wide regulation of X-chromosomal genes in XX but not XO animals (dosage compensation) and for regulation of meiotic crossover number and distribution; DPY-28 is also required for an undetermined aspect of body…	ORF_PRESERVED	0	0	embryonic lethal	lethal								4	0.0000	0.0033	0.0000		SNV;III:10763970..10763970;G>A;synonymous_codon SNV;III:10764989..10764989;G>A;synonymous_codon SNV;III:10774934..10774934;G>A;synonymous_codon SNV;III:10776642..10776642;C>T;synonymous_codon
C28G1.3	sec-15	GTP-binding protein and M protein		ORF_PRESERVED	1	0		embryonic lethal							1	1	0.0006	0.0014	0.4169	INTERPRO:IPR007225,PFAM:PF04091	SNV;X:8835045..8835045;A>G;synonymous_codon SNV;X:8831904..8831904;T>C;conservative_missense_codon
W01D2.4	srt-11			ORF_PRESERVED	0	0								2			0.0026	0.0000	99.0000		SNV;II:14807954..14807954;G>A;non_conservative_missense_codon SNV;II:14805892..14805892;T>C;non_conservative_missense_codon
F35H8.3	zfp-2	Zinc finger, C2H2 type (7 domains)	zfp-2 encodes a zinc-finger transcription factor; loss of zfp-2 and lin-35/Rb results in almost complete sterility accompanied by defects in somatic gonad development and vulval morphology, as well as polyploidization of somatic cell nuclei; loss of zfp-2 activity by itself reveals that zfp-2 is also required for cosuppression, inhibition of RNAi of some genes, and wild-type levels of expression …	ORF_PRESERVED	0	0	embryonic lethal									1	0.0000	0.0033	0.0000		SNV;II:9558547..9558547;T>C;synonymous_codon
T10H10.1	hum-6	myosin	hum-6 is orthologous to the human gene MYOSIN VIIA (MYO7A; OMIM:276903), which when mutated leads to Usher syndrome type IB.	ORF_PRESERVED	0	1									2	1	0.0004	0.0006	0.7696	INTERPRO:IPR001609,PFAM:PF00063	SNV;X:2306240..2306240;A>G;conservative_missense_codon SNV;X:2305835..2305835;T>C;conservative_missense_codon SNV;X:2313451..2313451;G>T;synonymous_codon
T23G11.6a	T23G11.6	Rat insulin-like growth factor binding protein complex acid labile chain like		ORF_PRESERVED	0	0	embryonic lethal								1		0.0007	0.0000	99.0000		SNV;I:7686868..7686868;A>G;conservative_missense_codon
Y43F8B.10	Y43F8B.10			ORF_PRESERVED	1	0									6	9	0.0108	0.0559	0.1927		SNV;V:19474535..19474535;C>T;synonymous_codon SNV;V:19474448..19474448;T>C;synonymous_codon SNV;V:19474554..19474554;G>A;conservative_missense_codon SNV;V:19474522..19474522;C>A;conservative_missense_codon SNV;V:19474520..19474520;C>G;synonymous_codon SNV;V:19474463..19474463;G>A;synonymous_codon SNV;V:19474550..19474550;A>T;synonymous_codon SNV;V:19474668..19474668;T>C;synonymous_codon SNV;V:194…
F52B11.5	F52B11.5			ORF_PRESERVED	1	0									1		0.0028	0.0000	99.0000		SNV;IV:14102922..14102922;T>C;conservative_missense_codon
F14F4.3a	mrp-5	ABC transporter	The mrp-5 gene encodes a homolog of the human gene CFTR, which when mutated leads to cystic fibrosis (OMIM:219700).	ORF_PRESERVED	0	0	dauer arrest variant							1	3	4	0.0013	0.0036	0.3626	INTERPRO:IPR003593	SNV;X:14940132..14940132;T>C;synonymous_codon SNV;X:14941865..14941865;G>T;synonymous_codon SNV;X:14939382..14939382;C>T;conservative_missense_codon SNV;X:14939358..14939358;C>T;conservative_missense_codon SNV;X:14940110..14940110;A>T;non_conservative_missense_codon SNV;X:14940604..14940604;A>G;synonymous_codon SNV;X:14942046..14942046;G>A;conservative_missense_codon SNV;X:14939949..14939949;A>G;…
B0213.9	str-247	7TM chemoreceptor, str family		ORF_PRESERVED	0	0								3	19	43	0.0253	0.1867	0.1357	INTERPRO:IPR019422,INTERPRO:IPR019423,PFAM:PF10317,PFAM:PF10326,PFAM:PF10318,INTERPRO:IPR019428,INTERPRO:IPR019421,PFAM:PF10319	SNV;V:3955121..3955121;T>G;synonymous_codon SNV;V:3955049..3955049;A>G;synonymous_codon SNV;V:3955010..3955010;G>T;synonymous_codon SNV;V:3954720..3954720;T>C;synonymous_codon SNV;V:3955052..3955052;T>G;conservative_missense_codon SNV;V:3954381..3954381;G>A;synonymous_codon SNV;V:3954047..3954047;T>A;synonymous_codon SNV;V:3954735..3954735;G>A;synonymous_codon SNV;V:3955359..3955359;T>A;synonymou…
T21E8.2	pgp-7	p-glycoprotein	pgp-7 encodes an ATP-binding protein that is a member of the P-glycoprotein subclass of the ATP-binding cassette (ABC) transporter superfamily; PGP-7 is predicted to function as a transmembrane protein that couples energy to transport of various molecules across membranes, but as loss of pgp-7 activity via RNAi results in no obvious defects, the precise role of PGP-7 in C. elegans development and…	ORF_PRESERVED	0	0								1	2	6	0.0010	0.0074	0.1375	PFAM:PF00005,PFAM:PF00664,INTERPRO:IPR001140,INTERPRO:IPR003593,INTERPRO:IPR003439	SNV;X:10864919..10864919;G>T;conservative_missense_codon SNV;X:10869188..10869188;A>T;conservative_missense_codon SNV;X:10869191..10869191;T>C;synonymous_codon SNV;X:10869194..10869194;A>G;synonymous_codon SNV;X:10865214..10865214;A>T;synonymous_codon SNV;X:10865044..10865044;A>G;non_conservative_missense_codon SNV;X:10865253..10865253;A>C;synonymous_codon SNV;X:10869242..10869242;A>T;synonymous_…
F35C12.3a	F35C12.3			ORF_PRESERVED	0	0								1			0.0011	0.0000	99.0000		SNV;I:9813210..9813210;G>A;non_conservative_missense_codon
C17D12.6a	spe-9	EGF-like domain (2 domains)	spe-9 encodes an EGF repeat-containing protein with a short intracellular domain; SPE-9 is required autonomously in sperm for fertilization, and by homology, likely mediates an adhesive or signaling event necessary for proper oocyte fertilization; spe-9 mRNA is detected solely in animals that are engaged in spermatogenesis; in spermatids, SPE-9 is found at or near the cell surface; following sper…	ORF_PRESERVED	1	0									2	2	0.0014	0.0035	0.3998		SNV;I:11583894..11583894;G>A;synonymous_codon SNV;I:11584636..11584636;C>T;conservative_missense_codon SNV;I:11585838..11585838;C>G;conservative_missense_codon SNV;I:11584336..11584336;A>G;synonymous_codon
F14E5.3	acp-3	Histidine acid phosphatase		ORF_PRESERVED	0	0									1		0.0011	0.0000	99.0000		SNV;II:8437030..8437030;C>T;conservative_missense_codon
F33D11.7	F33D11.7	protein kinase		ORF_PRESERVED	0	0										1	0.0000	0.0034	0.0000		SNV;I:5850970..5850970;T>C;synonymous_codon
DY3.5	pqn-26		The protein product of this gene is predicted to contain a glutamine/asparagine (Q/N)-rich ('prion') domain, by the algorithm of Michelitsch and Weissman (as of the WS77 release of WormBase, i.e., in wormpep77).	ORF_PRESERVED	0	0								1			0.0007	0.0000	99.0000		SNV;I:8777440..8777440;A>G;non_conservative_missense_codon
Y37A1B.10	srw-63	7TM chemoreceptor, srw family		ORF_PRESERVED	0	0									1		0.0011	0.0000	99.0000	INTERPRO:IPR019427,PFAM:PF10324	SNV;IV:14015611..14015611;T>G;conservative_missense_codon
C05G5.3	C05G5.3			ORF_PRESERVED	1	0									1		0.0021	0.0000	99.0000		SNV;X:14751370..14751370;G>C;conservative_missense_codon
C50E3.11	C50E3.11			ORF_DISRUPTED(93.10)	0	0			2		1			2	11	8	n/d	n/d	n/d	INTERPRO:IPR002666	SNV;V:7602612..7602612;G>T;synonymous_codon SNV;V:7602597..7602597;A>G;conservative_missense_codon SNV;V:7603340..7603340;C>T;synonymous_codon SNV;V:7603448..7603448;C>T;synonymous_codon SNV;V:7602835..7602835;G>T;synonymous_codon SNV;V:7603439..7603439;T>G;synonymous_codon SNV;V:7603291..7603291;G>C;conservative_missense_codon SNV;V:7603428..7603428;C>T;conservative_missense_codon SNV;V:7602796.…
F49E12.6	F49E12.6	RBB3 like protein	The F49E12.6 gene encodes a protein with two E2F domains that may be involved in apoptosis.	ORF_PRESERVED	0	0	sick								1		0.0008	0.0000	99.0000	INTERPRO:IPR015633	SNV;II:8414674..8414674;C>A;conservative_missense_codon
K10H10.1	K10H10.1	Sugar (and other) transporters		ORF_PRESERVED	0	0										1	0.0000	0.0024	0.0000		SNV;II:14490781..14490781;C>T;synonymous_codon
C18E3.7a	ppw-1			ORF_DISRUPTED(92.22)	0	0			1					1	2	1	n/d	n/d	n/d	INTERPRO:IPR003165,PFAM:PF02171	SNV;I:4186589..4186589;T>C;non_conservative_missense_codon SNV;I:4188304..4188304;C>T;synonymous_codon SNV;I:4189045..4189045;A>G;conservative_missense_codon SNV;I:4187463..4187463;A>G;conservative_missense_codon deletion;I:4187632..4187632;frameshift_variant
T05A10.5	scl-22	testes-specific protein like		ORF_PRESERVED	0	0									1		0.0010	0.0000	99.0000		SNV;X:10791655..10791655;T>C;conservative_missense_codon
Y66D12A.6	Y66D12A.6			ORF_PRESERVED	1	0										1	0.0000	0.0078	0.0000		SNV;III:11580997..11580997;T>C;synonymous_codon
F26D11.4	F26D11.4			ORF_PRESERVED	1	0										1	0.0000	0.0054	0.0000		SNV;V:7947819..7947819;A>T;synonymous_codon
K02F6.8	K02F6.8			ORF_PRESERVED	0	0								2	2	2	0.0078	0.0113	0.6892		SNV;II:2533588..2533588;T>G;conservative_missense_codon SNV;II:2533837..2533837;T>C;non_conservative_missense_codon SNV;II:2533520..2533520;T>A;non_conservative_missense_codon SNV;II:2533527..2533527;A>T;synonymous_codon SNV;II:2533551..2533551;G>A;synonymous_codon SNV;II:2533499..2533499;G>A;conservative_missense_codon
T20B3.16	clec-36			ORF_PRESERVED	0	0								1		1	0.0013	0.0034	0.3787		SNV;V:16847338..16847338;T>C;synonymous_codon SNV;V:16848325..16848325;A>C;non_conservative_missense_codon
F35F10.14	F35F10.14			ORF_PRESERVED	1	0									1		0.0110	0.0000	99.0000		SNV;V:3319546..3319546;T>A;conservative_missense_codon
C44B7.1	C44B7.1			ORF_PRESERVED	1	0									2		0.0045	0.0000	99.0000		SNV;II:6902561..6902561;T>A;conservative_missense_codon SNV;II:6902596..6902596;G>T;conservative_missense_codon
W02B12.15a	W02B12.15			ORF_PRESERVED	1	0										1	0.0000	0.0120	0.0000		SNV;II:11468678..11468678;G>A;synonymous_codon
T28F3.4b	T28F3.4			ORF_PRESERVED	0	0									1	1	0.0012	0.0029	0.4163		SNV;IV:17291555..17291555;T>C;conservative_missense_codon SNV;IV:17290175..17290175;G>A;synonymous_codon
F30B5.6	srbc-70	7TM chemoreceptor, srbc family		ORF_PRESERVED	0	0									2	4	0.0033	0.0147	0.2209	INTERPRO:IPR019420,PFAM:PF10316	SNV;IV:4227055..4227055;A>T;synonymous_codon SNV;IV:4227061..4227061;A>T;synonymous_codon SNV;IV:4227064..4227064;G>T;conservative_missense_codon SNV;IV:4227060..4227060;G>A;synonymous_codon SNV;IV:4227836..4227836;C>A;conservative_missense_codon SNV;IV:4227960..4227960;T>C;synonymous_codon
W03F8.2	W03F8.2	protein kinase		ORF_DISRUPTED(82.40)	0	0			1					1	1		n/d	n/d	n/d	INTERPRO:IPR020685,INTERPRO:IPR000980	SNV;IV:5190443..5190443;T>A;conservative_missense_codon SNV;IV:5191047..5191047;C>T;non_conservative_missense_codon insertion;IV:5190676..5190677;T;frameshift_variant
Y37A1B.6	Y37A1B.6			ORF_PRESERVED	0	0									1	1	0.0032	0.0087	0.3652		SNV;IV:14038861..14038861;G>A;conservative_missense_codon SNV;IV:14039357..14039357;C>T;synonymous_codon
Y37F4.6	Y37F4.6			ORF_PRESERVED	0	0								1	1		0.0024	0.0000	99.0000		SNV;I:10873494..10873494;C>T;non_conservative_missense_codon SNV;I:10870374..10870374;C>T;conservative_missense_codon
C15F1.3c	tra-2		tra-2 encodes a transmembrane receptor that functions in the sex determination pathway to specify female fates in hermaphroditic XX animals; tra-2 encodes two proteins: TRA-2A, the major protein expressed at all developmental stages, and TRA-2B, a form specific to the hermaphrodite germ line; in hermaphrodites, direct interaction between the TRA-2A intracellular domain inhibits FEM-3 masculinizin…	ORF_PRESERVED	0	0		egg laying defective							1		0.0012	0.0000	99.0000		SNV;II:6956454..6956454;G>A;conservative_missense_codon
R04E5.9	R04E5.9			ORF_PRESERVED	0	0									1		0.0027	0.0000	99.0000		SNV;X:8810687..8810687;T>C;conservative_missense_codon
Y57G11C.52	Y57G11C.52			ORF_PRESERVED	1	0							1				n/d	n/d	n/d		deletion;IV:14853912..14854095;inframe_variant
K09A9.3	ent-2			ORF_PRESERVED	0	0										3	0.0000	0.0098	0.0000		SNV;X:15602622..15602622;C>T;synonymous_codon SNV;X:15602667..15602667;T>C;synonymous_codon SNV;X:15603066..15603066;G>C;synonymous_codon
T27E4.1	T27E4.1			ORF_PRESERVED	0	0									1		0.0015	0.0000	99.0000		SNV;V:9092703..9092703;G>C;conservative_missense_codon
T21E3.1	egg-4			ORF_PRESERVED	0	0	embryonic lethal									1	0.0000	0.0015	0.0000		SNV;I:3933980..3933980;T>C;synonymous_codon
Y48G8AL.8a	rpl-17		rpl-17 encodes a large ribosomal subunit L17 protein; by homology, RPL-17 is predicted to function in protein biosynthesis; in C. elegans, RPL-17 activity is required for embryonic and germline development, as well as normal postembryonic growth rates.	ORF_PRESERVED	1	0	larval arrest									1	0.0000	0.0077	0.0000		SNV;I:1156847..1156847;G>A;synonymous_codon
T02G5.11	T02G5.11			ORF_PRESERVED	0	0	sterile							1			0.0026	0.0000	99.0000		SNV;II:7081638..7081638;C>A;non_conservative_missense_codon
F56D12.1b	alh-6		alh-6 is orthologous to the human gene ALDEHYDE DEHYDROGENASE 4 FAMILY, MEMBER A1 (ALDH4A1; OMIM:606811), which when mutated leads to hyperprolinemia type II.	ORF_DISRUPTED(93.35)	0	1			1							1	n/d	n/d	n/d		SNV;II:1307770..1307770;T>C;synonymous_codon deletion;II:1309720..1309720;frameshift_variant
Y39G10AR.3	nekl-1			ORF_PRESERVED	0	0									2	13	0.0009	0.0160	0.0578	INTERPRO:IPR009091	SNV;I:2361593..2361593;C>T;synonymous_codon SNV;I:2360169..2360169;T>G;synonymous_codon SNV;I:2360082..2360082;G>A;synonymous_codon SNV;I:2361581..2361581;A>G;synonymous_codon SNV;I:2368936..2368936;C>A;conservative_missense_codon SNV;I:2361728..2361728;C>A;synonymous_codon SNV;I:2369249..2369249;A>G;conservative_missense_codon SNV;I:2358933..2358933;C>T;synonymous_codon SNV;I:2360121..2360121;T>…
T07F10.5	T07F10.5			ORF_PRESERVED	0	0	embryonic lethal							1			0.0039	0.0000	99.0000		SNV;V:12866333..12866333;A>C;non_conservative_missense_codon
R11.3	R11.3			ORF_PRESERVED	1	0								1	2		0.0024	0.0000	99.0000		SNV;X:16196956..16196956;A>T;non_conservative_missense_codon SNV;X:16198950..16198950;G>A;conservative_missense_codon SNV;X:16198937..16198937;G>T;conservative_missense_codon
M02F4.3	M02F4.3		M02F4.3 encodes a predicted transmembrane protein orthologous to human ACDP1-ACDP4 and S. cerevisiae MAM3, and paralogous to C01H6.6, C33D12.2, C52D10.12, R04E5.2, and R13G10.4; by orthology with MAM3, M02F4.3 may participate in metal homoeostasis; M02F4.3, MAM3, and ACDP1-ACDP4 belong to a family of proteins (sharing an ACD domain) from bacteria, yeast, plants, and metazoa; murine Acdp1 is a pla…	ORF_PRESERVED	0	0										1	0.0000	0.0046	0.0000		SNV;X:3038540..3038540;A>G;synonymous_codon
T05H10.8	T05H10.8			ORF_PRESERVED	1	0										1	0.0000	0.0036	0.0000		SNV;II:8060132..8060132;G>A;synonymous_codon
W03D8.7	W03D8.7			ORF_PRESERVED	0	0								1		1	0.0023	0.0056	0.4084		SNV;I:2796543..2796543;G>T;non_conservative_missense_codon SNV;I:2797199..2797199;A>G;synonymous_codon
K01B6.3	K01B6.3			ORF_PRESERVED	1	0									1	1	0.0011	0.0030	0.3787		SNV;III:9303165..9303165;G>A;conservative_missense_codon SNV;III:9302937..9302937;A>C;synonymous_codon
T02H6.4	T02H6.4			ORF_PRESERVED	0	0									1	3	0.0021	0.0160	0.1334		SNV;II:690247..690247;G>C;conservative_missense_codon SNV;II:690353..690353;A>C;synonymous_codon SNV;II:690231..690231;T>C;synonymous_codon SNV;II:690102..690102;G>T;synonymous_codon
F48F5.5	fce-2		fce-2 encodes an ortholog of 'farnesylated-proteins converting enzyme 2' (FACE-2), and thus probably enables post-translational processing of proteins (such as LET-60/RAS) carrying a C-terminal CaaX motif; FCE-2 protein probably accounts for the tosylphenylalanylchloromethane-sensitive, EDTA-insensitive component of CaaX-proteolytic activity in membrane extracts from C. elegans; FCE-2 can cleave …	ORF_PRESERVED	1	0									3	1	0.0052	0.0047	1.0988	INTERPRO:IPR003675,PFAM:PF02517	SNV;V:20427726..20427726;A>C;conservative_missense_codon SNV;V:20427791..20427791;A>G;synonymous_codon SNV;V:20425922..20425922;G>T;conservative_missense_codon SNV;V:20430044..20430044;C>T;conservative_missense_codon
Y71A12B.15	Y71A12B.15			ORF_PRESERVED	0	0								1		1	0.0006	0.0014	0.4449		SNV;I:13992587..13992587;C>T;non_conservative_missense_codon SNV;I:13992884..13992884;T>C;synonymous_codon
Y37E11AR.6	vab-2		The vab-2 gene encodes an ephrin molecule related to human ephrin B2 (OMIM:600527); VAB-2, expressed primarily in neuronal cells, is a ligand for the VAB-1 ephrin receptor and plays a role in embryonic cell movements, epidermal morphogenesis during later embryogenesis, and oocyte maturation; VAB-2 synergizes with PTP-3, a LAR-like receptor tyrosine phosphatase, to regulate morphogenesis.	ORF_PRESERVED	0	1	embryonic lethal	lethal								1	0.0000	0.0040	0.0000		SNV;IV:3761803..3761803;C>T;synonymous_codon
C07A9.7a	set-3		set-3 encodes, by alternative splicing, two alternative isoforms of a SET domain-containing protein; SET-3 is orthologous to human SMYD4; neither set-3(n4948) nor set-3(RNAi) have any obvious phenotypes.	ORF_PRESERVED	0	0	larval arrest								1		0.0010	0.0000	99.0000		SNV;III:9691626..9691626;A>G;conservative_missense_codon
F25C8.5	ttll-9		ttll-9 encodes a putative tubulin polyaminoacid ligase orthologous to human TTLL9.	ORF_PRESERVED	0	0									1		0.0011	0.0000	99.0000	PFAM:PF03133,INTERPRO:IPR004344	SNV;V:20913839..20913839;T>G;conservative_missense_codon
ZC404.3a	spe-39		spe-39 encodes a novel hydrophilic protein with homologs in Drosophila and human but not in yeast; spe-39 is required during spermiogenesis or sperm activation for the morphogenesis of specialized Golgi-derived fibrous body-membranous organelle (FB-MO) complexes that contain many membrane and soluble proteins; spe-39 is also required for normal oogenesis; in vivo assays have shown that spe-39 is …	ORF_PRESERVED	1	0									1	1	0.0009	0.0023	0.3944	INTERPRO:IPR019177,PFAM:PF09787	SNV;V:6785848..6785848;G>T;synonymous_codon SNV;V:6785874..6785874;T>C;conservative_missense_codon
ZK1225.6	ssp-31			ORF_PRESERVED	0	0								1	4		0.0216	0.0000	99.0000	INTERPRO:IPR008962,PFAM:PF00635,INTERPRO:IPR000535	SNV;I:13219408..13219408;G>A;conservative_missense_codon SNV;I:13219448..13219448;G>C;conservative_missense_codon SNV;I:13219181..13219181;C>T;non_conservative_missense_codon SNV;I:13219190..13219190;A>T;conservative_missense_codon SNV;I:13219189..13219189;T>A;conservative_missense_codon
C27D6.4b	C27D6.4			ORF_PRESERVED	0	0										2	0.0000	0.0069	0.0000		SNV;II:5180409..5180409;A>G;synonymous_codon SNV;II:5183999..5183999;G>T;synonymous_codon
Y17G7B.15a	cnt-1	PH (pleckstrin homology) domain, Ank repeat (2 domains)	cnt-1 encodes a homolog of centaurin beta, an Arf GTPase activating protein (Arf GAP) that also contains a pleckstrin homology domain and C-terminal ankyrin repeats; by homology, CNT-1 is predicted to function as an Arf GAP that stimulates Arf GTPase activity and links cell signaling with cytoskeletal rearrangements and membrane trafficking; however, as loss of cnt-1 activity via large-scale RNAi…	ORF_PRESERVED	0	0	larval lethal									1	0.0000	0.0013	0.0000		SNV;II:12073616..12073616;C>T;synonymous_codon
Y69A2AR.18b	Y69A2AR.18			ORF_PRESERVED	1	0	embryonic lethal								1	3	0.0015	0.0112	0.1332	INTERPRO:IPR000131,PFAM:PF00231	SNV;IV:2497497..2497497;T>C;synonymous_codon SNV;IV:2497507..2497507;C>T;synonymous_codon SNV;IV:2496390..2496390;G>C;conservative_missense_codon SNV;IV:2496145..2496145;T>C;synonymous_codon
Y43F8C.1	nlp-25			ORF_PRESERVED	1	0										2	0.0000	0.0257	0.0000		SNV;V:19607594..19607594;C>T;synonymous_codon SNV;V:19607579..19607579;G>T;synonymous_codon
C31C9.3	fbxa-167		This gene encodes a protein containing an F-box, a motif predicted to mediate protein-protein interactions either with homologs of yeast Skp-1p or with other proteins; this gene's encoded protein also contains an FTH/DUF38 motif, which may also mediate protein-protein interaction.	ORF_PRESERVED	0	0								1	6	10	0.0075	0.0351	0.2123	INTERPRO:IPR001810,PFAM:PF00646,PFAM:PF01827,INTERPRO:IPR002900	SNV;II:13643446..13643446;A>G;synonymous_codon SNV;II:13643620..13643620;A>G;synonymous_codon SNV;II:13642820..13642820;C>T;synonymous_codon SNV;II:13641496..13641496;A>T;conservative_missense_codon SNV;II:13641495..13641495;C>T;conservative_missense_codon SNV;II:13643069..13643069;A>G;synonymous_codon SNV;II:13641479..13641479;A>G;conservative_missense_codon SNV;II:13641763..13641763;T>A;conserv…
T14E8.3b	dop-3		dop-3 encodes a homolog of mammalian D2 dopamine receptors that is required for the normal slowing of locomotion by well-fed animals moving onto a bacterial lawn ('basal slowing'), but not for the enhanced slowing of starved animals ('enhanced slowing response'); DOP-3 is also required for the paralysis of animals by excess dopamine, with dop-3 mutants showing significant resistance to such paral…	ORF_PRESERVED	0	0		aqueous adaptation defective								1	0.0000	0.0020	0.0000		SNV;X:6565287..6565287;T>C;synonymous_codon
C17E7.2	srh-190	7TM chemoreceptor, srh family		ORF_PRESERVED	0	0								1		1	0.0014	0.0035	0.3987	INTERPRO:IPR019422,PFAM:PF10317,PFAM:PF10327,INTERPRO:IPR019429,PFAM:PF10326,PFAM:PF10318,INTERPRO:IPR019428,INTERPRO:IPR019421	SNV;V:3904334..3904334;C>T;non_conservative_missense_codon SNV;V:3904116..3904116;A>G;synonymous_codon
F29A7.6	F29A7.6			ORF_PRESERVED	1	0	larval arrest							1	1	1	0.0050	0.0061	0.8205	PFAM:PF10175,INTERPRO:IPR019324	SNV;II:2752034..2752034;G>A;non_conservative_missense_codon SNV;II:2752193..2752193;A>G;synonymous_codon SNV;II:2752188..2752188;A>G;conservative_missense_codon
F23H12.6	gcy-13	guanylate cyclase (2 domains)	gcy-13 encodes a predicted guanylate cyclase.	ORF_PRESERVED	0	0									1	1	0.0004	0.0013	0.3254	INTERPRO:IPR001828,INTERPRO:IPR001170,PFAM:PF01094	SNV;V:12368226..12368226;T>C;conservative_missense_codon SNV;V:12365128..12365128;A>G;synonymous_codon
F32D1.1	figl-1	ATPase	F32D1.1 encodes an homolog of human SPASTIN (OMIM:604277, mutated in spastic paraplegia), FIDGETIN (OMIM:605295, mutated in fidget mice), and FIDGETIN-LIKE-1, and of Drosophila SPASTIN; recombinant F32D1.1 protein has N-ethylmaleimide-sensitive ATPase activity in vitro, which is strongly dependent on the C368 residue immediately C-terminal to its Walker A motif; F32D1.1 is required for persistenc…	ORF_PRESERVED	0	1	sterile F1	lethal								1	0.0000	0.0020	0.0000		SNV;V:4341694..4341694;T>C;synonymous_codon
ZK1128.6a	ttll-4	tubulin tyrosine ligase	ttll-4 encodes, by alternative splicing, two isoforms of a putative tubulin polyglutamylase orthologous to human TTLL4; TTLL-4 has no obvious function in mass RNAi assays; by orthology, TTLL-4 is expected to initiate glutamyl chains rather than elongating them, to have broad substrate specificity, acting on both alpha- and beta-tubulin, and to have multiple non-tubulin substrates such as nucleoso…	ORF_PRESERVED	0	0										1	0.0000	0.0022	0.0000		SNV;III:10129441..10129441;C>T;synonymous_codon
F14F9.1	srh-130	7TM chemoreceptor, srh family		ORF_PRESERVED	0	0										1	0.0000	0.0043	0.0000		SNV;V:5151827..5151827;C>T;synonymous_codon
M176.4	M176.4			ORF_PRESERVED	1	0										1	0.0000	0.0047	0.0000		SNV;II:9421743..9421743;G>A;synonymous_codon
T04A8.14	emb-5	S1 RNA binding domain	emb-5 encodes the C. elegans ortholog of the Spt6 family of RNA polymerase II transcription elongation factors; first identified in screens for temperature-sensitive embryonic lethal mutations, emb-5 is required for the correct timing of the second E (endoderm)-cell division in the early embryo and thus, for normal embryonic gastrulation; in addition, emb-5 activity is required postembryonically …	ORF_PRESERVED	1	0	embryonic lethal								1		0.0003	0.0000	99.0000	INTERPRO:IPR017072	SNV;III:4719242..4719242;T>C;conservative_missense_codon
Y59A8B.22	snx-6			ORF_DISRUPTED	0	0				1				1	1	1	0.0016	0.0023	0.7158		SNV;V:17973361..17973361;G>A;non_conservative_missense_codon SNV;V:17973037..17973037;C>T;synonymous_codon SNV;V:17974425..17974425;C>A;splice_donor_variant SNV;V:17979987..17979987;A>G;conservative_missense_codon
Y63D3A.5	tfg-1			ORF_PRESERVED	0	1	molt defect	lethal							2	2	0.0021	0.0039	0.5351		SNV;I:14103186..14103186;T>C;conservative_missense_codon SNV;I:14103159..14103159;A>C;conservative_missense_codon SNV;I:14103296..14103296;G>T;synonymous_codon SNV;I:14102108..14102108;A>G;synonymous_codon
K03B8.11	K03B8.11			ORF_PRESERVED	1	0									1		0.0065	0.0000	99.0000		SNV;V:11390454..11390454;G>A;conservative_missense_codon
Y73F8A.21	nhr-5		nhr-5 encodes one of over 200 C. elegans nuclear receptors; nhr-5 appears to belong to a class of nematode-specific nuclear receptors; a deletion allele of nhr-5, tm1864, is reportedly viable.	ORF_PRESERVED	0	0									1		0.0006	0.0000	99.0000		SNV;IV:15407790..15407790;A>G;conservative_missense_codon
T09E8.1f	T09E8.1			ORF_PRESERVED	1	0	maternal sterile	lethal								1	0.0000	0.0020	0.0000		SNV;V:13175341..13175341;G>A;synonymous_codon
F28A10.1	F28A10.1		F28A10.1 encodes a putative small-molecule methyltransferase, belonging to a large nematode-specific expanded family; F28A10.1 inhibits CEP-1- and HUS-1-dependent germline apoptosis, as do BMK-1, RAD-50, and RAD-51; F28A10.1 is expressed in neurons, and F28A10.1 transcripts are enriched in spermatogenesis; although F's obvious homologs are all Caenorhabditis proteins, it has distant similarity to…	ORF_PRESERVED	0	0									1		0.0014	0.0000	99.0000	PFAM:PF01482,INTERPRO:IPR002485	SNV;II:826620..826620;A>G;conservative_missense_codon
T10H9.6a	str-180	7TM chemoreceptor, str family		ORF_PRESERVED	0	0										1	0.0000	0.0044	0.0000		SNV;V:6668216..6668216;G>A;synonymous_codon
C18B10.7	str-190	7TM chemoreceptor, str family		ORF_PRESERVED	0	0										1	0.0000	0.0040	0.0000		SNV;V:7477655..7477655;G>A;synonymous_codon
F02E9.1	F02E9.1		F02E9.1 encodes a divergent ortholog of S. cerevisiae VMA22; like VMA22, F02E9.1 may be required for vacuolar proton-translocating ATPase (V-ATPase) assembly in the endoplasmic reticulum.	ORF_PRESERVED	1	0									1		0.0031	0.0000	99.0000		SNV;I:8406957..8406957;A>T;conservative_missense_codon
C08E8.11	C08E8.11			FULLY_DELETED	0	0			1								n/d	n/d	n/d		deletion;V:18350557..18353362;frameshift_variant
C01C7.1a	ark-1	Src homology domain 3, tyrosine-protein kinase (ACK subfamily)	ark-1 encodes a homolog of the nonreceptor tyrosine kinase ACK which inhibits signalling through the EGF receptor homolog LET-23, both in (RAS-dependent) vulval development and in (RAS-independent) ovulation.	ORF_PRESERVED	0	0								1			0.0004	0.0000	99.0000	INTERPRO:IPR020685,INTERPRO:IPR020635,INTERPRO:IPR002290,INTERPRO:IPR017442,INTERPRO:IPR001245,PFAM:PF07714,PFAM:PF00069	SNV;IV:12628518..12628518;A>G;non_conservative_missense_codon
T03F1.6a	T03F1.6			ORF_PRESERVED	1	0										1	0.0000	0.0033	0.0000		SNV;I:3840307..3840307;G>A;synonymous_codon
K11C4.4	odc-1	ornithine decarboxylase	odc-1 encodes ornithine decarboxylase, the first enzyme of polyamine biosynthesis that catalyzes the conversion of ornithine to putrescine; ODC-1 is required for development when animals are deprived of exogenous polyamines, which are required for oogenesis and completion of embryogenesis; in addition,ODC-1 may contribute to male fertility; ODC-1 activity is detectable at all developmental stages…	ORF_PRESERVED	0	0										1	0.0000	0.0029	0.0000		SNV;V:6898821..6898821;T>C;synonymous_codon
C52A11.4b	mpz-1		mpz-1 encodes a multi-PDZ domain containing protein; mpz-1 is expressed in nerve ring, pharyngeal, body, and tail neurons, as well as body wall and vulval muscles; MPZ-1 colocalizes with SNB-1 in neuronal puncta; the PDZ domain 10 of MPZ-1 binds the C-terminal PDZ-binding motif (ETFL) of the serotonin (5-HT) receptor SER-1, MPZ-1 binding enhances SER-1 activity, and mpz-1 is coexpressed with ser-…	ORF_PRESERVED	0	0										1	0.0000	0.0014	0.0000		SNV;II:10757414..10757414;A>T;synonymous_codon
C29E4.4	npp-15			ORF_PRESERVED	1	0	embryonic lethal							1			0.0004	0.0000	99.0000		SNV;III:7931435..7931435;G>A;non_conservative_missense_codon
Y37E3.15a	npp-13			ORF_PRESERVED	1	0	early embryonic lethal									2	0.0000	0.0028	0.0000		SNV;I:2102315..2102315;T>C;synonymous_codon SNV;I:2103984..2103984;G>C;synonymous_codon
Y48A5A.1	Y48A5A.1			ORF_PRESERVED	1	0								1		1	0.0011	0.0026	0.4263		SNV;IV:1966234..1966234;A>T;non_conservative_missense_codon SNV;IV:1969378..1969378;C>A;synonymous_codon
T24B8.7b	T24B8.7			ORF_PRESERVED	0	0	maternal sterile								2	2	0.0003	0.0008	0.3840		SNV;II:9044818..9044818;G>A;synonymous_codon SNV;II:9050964..9050964;G>A;synonymous_codon SNV;II:9052030..9052030;A>G;conservative_missense_codon SNV;II:9045082..9045082;A>T;conservative_missense_codon
F47G3.4	F47G3.4			ORF_DISRUPTED	1	0				1							n/d	n/d	n/d		SNV;X:2382268..2382268;G>C;splice_donor_variant
C42C1.6	C42C1.6			ORF_PRESERVED	0	0										2	0.0000	0.0096	0.0000		SNV;IV:12293809..12293809;A>G;synonymous_codon SNV;IV:12293803..12293803;G>A;synonymous_codon
Y26E6A.2	Y26E6A.2		This gene encodes a protein containing an F-box, a motif predicted to mediate protein-protein interactions either with homologs of yeast Skp-1p or with other proteins.	ORF_PRESERVED	1	0									1	1	0.0011	0.0028	0.4075		SNV;X:13912066..13912066;G>A;conservative_missense_codon SNV;X:13911373..13911373;A>G;synonymous_codon
F11C3.2	unc-122		unc-122 encodes a predicted type II transmembrane protein with extracellular collagen-like domains and a highly conserved olfactomedin (OLF) domain that is found in a family of secreted proteins involved in formation and function of nervous systems; UNC-122 is required for proper locomotion and for normal morphology of the DVB motorneuron, and may regulate neuromuscular function by acting in an a…	ORF_PRESERVED	0	0								2		2	0.0015	0.0042	0.3672	INTERPRO:IPR003112,PFAM:PF02191	SNV;I:14875236..14875236;T>C;synonymous_codon SNV;I:14874127..14874127;G>T;synonymous_codon SNV;I:14872192..14872192;T>G;non_conservative_missense_codon SNV;I:14874403..14874403;T>G;non_conservative_missense_codon
C43E11.6d	nab-1		nab-1 encodes a PDZ and SAM domain-containing protein that is the sole C. elegans ortholog of the mammalian Neurabin/Spinophilin proteins; by homology, NAB-1 is predicted to interact with F-actin, ZYG-8/Doublecortin and the SAD-1 serine/threonine kinase to regulate interactions between the actin and microtubule networks during cell migration, growth cone guidance, and cell division; loss of nab-1…	ORF_DISRUPTED(96.04)	1	0			1						1	2	n/d	n/d	n/d		SNV;I:4234431..4234431;G>A;synonymous_codon SNV;I:4234149..4234149;T>G;conservative_missense_codon SNV;I:4233652..4233652;T>C;synonymous_codon deletion;I:4230815..4230815;frameshift_variant
T16G12.9c	T16G12.9			ORF_PRESERVED	1	0										1	0.0000	0.0037	0.0000		SNV;III:10076697..10076697;T>C;synonymous_codon
ZK721.1c	tag-130		tag-130 encodes a predicted transmembrane protein; as loss of tag-130 activity via RNAi does not result in any abnormalities, the precise role of TAG-130 in C. elegans development and/or behavior is not yet known; however, TAG-130 is homologous to SID-1, a channel protein required for systemic RNA interference, and thus TAG-130 may be predicted to also function as a channel; a tag-130 reporter fu…	ORF_PRESERVED	0	0										1	0.0000	0.0024	0.0000		SNV;X:8792895..8792895;A>G;synonymous_codon
C17H12.13b	C17H12.13			ORF_PRESERVED	1	0										2	0.0000	0.0108	0.0000		SNV;IV:6778361..6778361;C>T;synonymous_codon SNV;IV:6778865..6778865;C>T;synonymous_codon
C37C3.3	vps-32.2			ORF_DISRUPTED(94.49)	0	0	embryonic lethal		1								n/d	n/d	n/d	INTERPRO:IPR005024,PFAM:PF03357	insertion;V:7850400..7850401;A;frameshift_variant
ZK829.5	tbx-36			ORF_PRESERVED	0	0									1		0.0014	0.0000	99.0000		SNV;IV:11951831..11951831;A>G;conservative_missense_codon
C46E10.10	srh-100	7TM chemoreceptor, srh family		ORF_PRESERVED	0	0									1	1	0.0013	0.0034	0.3887	INTERPRO:IPR019422,PFAM:PF10317,PFAM:PF10327,INTERPRO:IPR019429,PFAM:PF10326,PFAM:PF10318,INTERPRO:IPR019428,INTERPRO:IPR019421	SNV;II:3714458..3714458;C>A;conservative_missense_codon SNV;II:3714579..3714579;T>C;synonymous_codon
F57A10.1	str-9			ORF_PRESERVED	0	0									2	47	0.0026	0.1955	0.0133	INTERPRO:IPR019422,INTERPRO:IPR019423,PFAM:PF10317,PFAM:PF10327,PFAM:PF10326,INTERPRO:IPR019429,PFAM:PF10318,INTERPRO:IPR019428,INTERPRO:IPR019421,PFAM:PF10319	SNV;V:15758799..15758799;G>C;synonymous_codon SNV;V:15758829..15758829;T>C;synonymous_codon SNV;V:15759791..15759791;A>T;synonymous_codon SNV;V:15759958..15759958;C>T;synonymous_codon SNV;V:15759695..15759695;T>C;synonymous_codon SNV;V:15759701..15759701;T>C;synonymous_codon SNV;V:15759623..15759623;C>T;synonymous_codon SNV;V:15758790..15758790;T>C;synonymous_codon SNV;V:15760344..15760344;T>C;sy…
Y57G11B.7	Y57G11B.7			ORF_PRESERVED	0	0								1	4	8	0.0093	0.0802	0.1164		SNV;IV:14579320..14579320;G>C;conservative_missense_codon SNV;IV:14579257..14579257;T>A;synonymous_codon SNV;IV:14580899..14580899;A>C;synonymous_codon SNV;IV:14579275..14579275;G>C;synonymous_codon SNV;IV:14580235..14580235;C>T;synonymous_codon SNV;IV:14580801..14580801;A>T;conservative_missense_codon SNV;IV:14580388..14580388;T>A;synonymous_codon SNV;IV:14580221..14580221;A>G;non_conservative_m…
F46C3.7	F46C3.7			ORF_PRESERVED	0	0								1			0.0049	0.0000	99.0000		SNV;X:11439999..11439999;A>T;non_conservative_missense_codon
F55D12.2b	F55D12.2			ORF_PRESERVED	0	0										1	0.0000	0.0026	0.0000		SNV;I:7893260..7893260;T>C;synonymous_codon
F54D1.4	nhr-7	nuclear hormone receptor	nhr-7 encodes one of over 200 C. elegans nuclear receptors; nhr-7 appears to belong to a class of nematode-specific nuclear receptors.	ORF_PRESERVED	0	0										1	0.0000	0.0029	0.0000		SNV;IV:11267210..11267210;G>A;synonymous_codon
T07D3.2	T07D3.2			ORF_PRESERVED	0	0										1	0.0000	0.0049	0.0000		SNV;II:902099..902099;T>C;synonymous_codon
F28C10.1	F28C10.1			ORF_PRESERVED	1	0									1		0.0026	0.0000	99.0000		SNV;X:544002..544002;C>T;conservative_missense_codon
F25E5.7	F25E5.7			ORF_PRESERVED	0	0									3		0.0037	0.0000	99.0000	INTERPRO:IPR005514,PFAM:PF03761	SNV;V:7440551..7440551;T>A;conservative_missense_codon SNV;V:7440927..7440927;T>C;conservative_missense_codon SNV;V:7440449..7440449;G>A;conservative_missense_codon
R09A8.1b	R09A8.1			ORF_PRESERVED	0	0									1	1	0.0008	0.0021	0.3878		SNV;X:12616306..12616306;G>A;synonymous_codon SNV;X:12615551..12615551;A>G;conservative_missense_codon
F15A2.6a	sad-1	serine/threonine kinase (KIN1/SNF1/Nim1 subfamily)	sad-1 encodes a novel serine/threonine protein kinase; SAD-1 activity is required for several aspects of presynaptic development, including termination of axon outgrowth and presynaptic vesicle clustering, in GABAergic motor neurons and the ASI amphid chemosensory neuron; in addition, SAD-1 functions in a complex with STRD-1, with which it physically interacts in vivo, to regulate axonal-dendriti…	ORF_PRESERVED	0	0									1		0.0005	0.0000	99.0000	INTERPRO:IPR020636	SNV;X:13491192..13491192;G>T;conservative_missense_codon
H40L08.3	H40L08.3			ORF_PRESERVED	1	0									2	3	0.0009	0.0034	0.2697		SNV;X:15073177..15073177;T>G;synonymous_codon SNV;X:15074617..15074617;T>C;synonymous_codon SNV;X:15070954..15070954;T>C;synonymous_codon SNV;X:15070836..15070836;G>A;conservative_missense_codon SNV;X:15070749..15070749;A>G;conservative_missense_codon
T23E7.2c	T23E7.2			ORF_PRESERVED	0	0										1	0.0000	0.0011	0.0000		SNV;X:17674872..17674872;C>T;synonymous_codon
T05H4.13a	alh-4	aldehyde dehydrogenase		ORF_PRESERVED	0	0									1	14	0.0009	0.0345	0.0273	INTERPRO:IPR012394,INTERPRO:IPR016162,PFAM:PF00171,INTERPRO:IPR015590	SNV;V:6429530..6429530;A>G;synonymous_codon SNV;V:6428080..6428080;A>C;synonymous_codon SNV;V:6429236..6429236;T>C;synonymous_codon SNV;V:6429836..6429836;T>C;synonymous_codon SNV;V:6429257..6429257;T>A;synonymous_codon SNV;V:6429254..6429254;T>C;synonymous_codon SNV;V:6429566..6429566;G>A;synonymous_codon SNV;V:6428613..6428613;A>G;synonymous_codon SNV;V:6429602..6429602;C>T;synonymous_codon SNV…
C39E9.8b	C39E9.8			ORF_PRESERVED	0	0								1		1	0.0019	0.0048	0.3945		SNV;IV:13082494..13082494;A>G;non_conservative_missense_codon SNV;IV:13079511..13079511;T>C;synonymous_codon
B0523.1	kin-31	Tyrosine kinase	kin-31 encodes a predicted tyrosine protein kinase expressed in the nucleus and cytoplasm of body-wall muscle cells; the expression of kin-31 was experimentally verified by RT-PCR.	ORF_PRESERVED	0	0									1		0.0011	0.0000	99.0000	INTERPRO:IPR020685,INTERPRO:IPR020635,INTERPRO:IPR017442,INTERPRO:IPR002290,INTERPRO:IPR001245,INTERPRO:IPR008266,PFAM:PF07714,PFAM:PF00069	SNV;III:8672800..8672800;G>C;conservative_missense_codon
Y76B12C.4	Y76B12C.4			ORF_PRESERVED	0	0									1		0.0020	0.0000	99.0000		SNV;IV:1970816..1970816;G>T;conservative_missense_codon
T22C8.2	chhy-1	hyaluronidase	chhy-1 encodes a chondroitin hydrolase orthologous to human HYAL1 (OMIM:607071, mutated in mucopolysaccharidosis type IX) and other hyaluronidases; in COS-7 cells, heterologously expressed CHHY-1 preferentially cleaves chondroitin as an endo-ss-galactosaminidase, with lesser activity on chondroitin sulfate A (CS-A) and CS-C, but almost no activity on hyaluronic acid; the optimum pH for T22C8.2 cl…	ORF_PRESERVED	1	1										1	0.0000	0.0030	0.0000		SNV;II:8614780..8614780;G>A;synonymous_codon
T05C1.1	T05C1.1			ORF_PRESERVED	1	0										1	0.0000	0.0041	0.0000		SNV;II:4480602..4480602;T>C;synonymous_codon
F49C12.10	F49C12.10			ORF_PRESERVED	0	0									1		0.0017	0.0000	99.0000	INTERPRO:IPR013216,PFAM:PF08241	SNV;IV:9318640..9318640;C>T;conservative_missense_codon
F12F6.5	srgp-1			ORF_PRESERVED	0	0										2	0.0000	0.0026	0.0000		SNV;IV:11575215..11575215;G>C;synonymous_codon SNV;IV:11576416..11576416;A>C;synonymous_codon
C18D11.4	rsp-8	RNA recognition motif. (aka RRM, RBD, or RNP domain)		ORF_PRESERVED	0	0										2	0.0000	0.0061	0.0000		SNV;III:11828859..11828859;T>C;synonymous_codon SNV;III:11828703..11828703;A>G;synonymous_codon
C01B7.1b	ztf-12			ORF_PRESERVED	1	0	larval arrest	lethal							1		0.0008	0.0000	99.0000		SNV;V:8787993..8787993;G>A;conservative_missense_codon
F31E3.6	F31E3.6			ORF_PRESERVED	0	0	embryonic lethal								1		0.0036	0.0000	99.0000		SNV;III:6982868..6982868;A>G;conservative_missense_codon
ZC376.6	ZC376.6			ORF_PRESERVED	0	0									2	1	0.0007	0.0013	0.5597		SNV;V:14186069..14186069;C>T;conservative_missense_codon SNV;V:14189982..14189982;A>C;conservative_missense_codon SNV;V:14191455..14191455;G>A;synonymous_codon
F07B10.2	str-116	7TM receptor		ORF_PRESERVED	0	0										1	0.0000	0.0034	0.0000		SNV;V:11268020..11268020;C>T;synonymous_codon
F22D3.2a	F22D3.2		F22D3.2 encodes an ortholog of human folliculin (OMIM:607273, mutated in Birt-Hogg-Dube syndrome).	ORF_PRESERVED	1	1									1	1	0.0006	0.0018	0.3533		SNV;II:6930712..6930712;G>A;conservative_missense_codon SNV;II:6930610..6930610;C>T;synonymous_codon
F55G1.6	F55G1.6			ORF_PRESERVED	0	0									2		0.0025	0.0000	99.0000		SNV;IV:7474587..7474587;C>A;conservative_missense_codon SNV;IV:7473697..7473697;G>A;conservative_missense_codon
F37H8.5	F37H8.5			ORF_PRESERVED	0	0										1	0.0000	0.0042	0.0000		SNV;II:11188266..11188266;T>C;synonymous_codon
Y113G7A.6b	ttx-1		ttx-1 encodes a homeodomain protein that is a member of the OTD/OTX subclass of homeodomain transcription factors; ttx-1 is expressed at higher levels in the AFD thermosensory neurons as compared to the AWB olfactory neurons and is necessary and partly sufficient for specification of the AFD thermosensory neuron fate and thus for proper AFD-mediated thermosensory behavior and normal expression of…	ORF_PRESERVED	0	0									1	1	0.0014	0.0032	0.4410		SNV;V:20059512..20059512;G>T;conservative_missense_codon SNV;V:20055780..20055780;G>T;synonymous_codon
F20D1.4	F20D1.4	transcriptional activator protein PUR-alpha like		ORF_PRESERVED	0	0									2		0.0049	0.0000	99.0000	INTERPRO:IPR006628,PFAM:PF04845	SNV;X:14982724..14982724;T>C;conservative_missense_codon SNV;X:14982307..14982307;C>T;conservative_missense_codon
K02D10.1a	K02D10.1	4-NITROPHENYLPHOSPHATASE		ORF_PRESERVED	0	0									1		0.0008	0.0000	99.0000		SNV;III:8774899..8774899;T>A;conservative_missense_codon
Y54E10A.6	Y54E10A.6			ORF_PRESERVED	0	0								1		2	0.0009	0.0048	0.1906		SNV;I:3165043..3165043;T>C;synonymous_codon SNV;I:3163718..3163718;T>A;non_conservative_missense_codon SNV;I:3164938..3164938;G>A;synonymous_codon
C08G5.7a	C08G5.7			ORF_PRESERVED	1	0										3	0.0000	0.0189	0.0000		SNV;II:765303..765303;G>A;synonymous_codon SNV;II:765300..765300;A>G;synonymous_codon SNV;II:765282..765282;C>T;synonymous_codon
R06B10.2	R06B10.2			ORF_PRESERVED	0	0								19	103	73	0.0520	0.1142	0.4550	PFAM:PF00102,INTERPRO:IPR000242,INTERPRO:IPR003595	SNV;III:974070..974070;G>A;synonymous_codon SNV;III:977109..977109;C>T;synonymous_codon SNV;III:976702..976702;G>T;conservative_missense_codon SNV;III:977676..977676;C>T;synonymous_codon SNV;III:977785..977785;A>G;conservative_missense_codon SNV;III:974282..974282;T>G;conservative_missense_codon SNV;III:973510..973510;T>G;conservative_missense_codon SNV;III:976593..976593;G>T;conservative_missens…
Y54E10A.9a	vbh-1	helicase	vbh-1 encodes a DEAD-box RNA helicase with similarity to Drosophila Vasa and Belle; vbh-1 activity is required for the proper timing of the sperm-oocyte switch during germ line development; vbh-1 also plays a role in embryonic development; in regulating germ line development, vbh-1 appears to function at least partially redundantly with laf-1, which also encodes a DEAD-box RNA helicase; VBH-1 is …	ORF_PRESERVED	0	0	embryonic lethal									1	0.0000	0.0018	0.0000		SNV;I:3160806..3160806;G>A;synonymous_codon
F09C3.4	fbxa-103		This gene encodes a protein containing an F-box, a motif predicted to mediate protein-protein interactions either with homologs of yeast Skp-1p or with other proteins; this gene's encoded protein also contains an FTH/DUF38 motif, which may also mediate protein-protein interaction.	ORF_DISRUPTED(99.07)	0	0			1					1	2		n/d	n/d	n/d	INTERPRO:IPR001810,PFAM:PF00646,PFAM:PF01827,INTERPRO:IPR002900	SNV;I:14288126..14288126;T>C;conservative_missense_codon SNV;I:14287987..14287987;C>A;non_conservative_missense_codon SNV;I:14288804..14288804;G>T;conservative_missense_codon deletion;I:14288043..14288043;frameshift_variant
ZK858.6a	ZK858.6			ORF_PRESERVED	0	0									1		0.0007	0.0000	99.0000	INTERPRO:IPR004240,PFAM:PF02990	SNV;I:9140826..9140826;G>A;conservative_missense_codon
EGAP2.3	pho-1		pho-1 encodes the major C. elegans intestinal acid phosphatase; as loss of PHO-1 function via RNA-mediated interference (RNAi) does not result in any abnormalities, PHO-1 may function redundantly with other acid phosphatases; PHO-1 intestinal expression appears to be positively regulated by CKI-1, a cyclin-dependent kinase inhibitor, and negatively regulated by POP-1, a TCF/LEF transcription fact…	ORF_PRESERVED	0	0	embryonic lethal							1		1	0.0010	0.0028	0.3640		SNV;II:5235770..5235770;T>G;non_conservative_missense_codon SNV;II:5234577..5234577;G>A;synonymous_codon
T23G11.6b	T23G11.6			ORF_PRESERVED	0	0	embryonic lethal								1		0.0007	0.0000	99.0000		SNV;I:7686868..7686868;A>G;conservative_missense_codon
M03D4.1a	zen-4	kinesin-like protein	zen-4 encodes a kinesin-like protein that is a member of the kinesin-6 subfamily of plus-end-directed microtubule motors; loss-of-function mutations and RNAi experiments indicate that ZEN-4 is required for polar body extrusion after meiotic divisions, for completion of cytokinesis after mitosis, and for formation and/or maintenance of spindle midzone microtubules; in addition, zen-4 functions tog…	ORF_PRESERVED	0	0	embryonic lethal	embryonic lethal								1	0.0000	0.0016	0.0000		SNV;IV:6118817..6118817;C>T;synonymous_codon
H12D21.11	H12D21.11			ORF_PRESERVED	1	0								1			0.0013	0.0000	99.0000		SNV;V:14915936..14915936;T>A;non_conservative_missense_codon
C18E3.9b	C18E3.9			ORF_PRESERVED	1	0	embryonic lethal							1	1		0.0030	0.0000	99.0000		SNV;I:4214575..4214575;G>A;non_conservative_missense_codon SNV;I:4214936..4214936;C>T;conservative_missense_codon
F57E7.4	F57E7.4			ORF_PRESERVED	0	0								14	46	21	0.1287	0.2701	0.4765		SNV;V:16480960..16480960;T>C;conservative_missense_codon SNV;V:16480912..16480912;T>A;conservative_missense_codon SNV;V:16480851..16480851;T>C;conservative_missense_codon SNV;V:16480919..16480919;T>C;conservative_missense_codon SNV;V:16480613..16480613;C>T;conservative_missense_codon SNV;V:16480691..16480691;T>G;synonymous_codon SNV;V:16480634..16480634;C>T;conservative_missense_codon SNV;V:16480…
B0047.3	bath-24			ORF_PRESERVED	0	0			2					3	6	1	n/d	n/d	n/d	INTERPRO:IPR011333,INTERPRO:IPR002083,INTERPRO:IPR013069,INTERPRO:IPR000210,PFAM:PF00917,PFAM:PF00651	SNV;II:2045352..2045352;C>T;conservative_missense_codon SNV;II:2045422..2045422;A>T;non_conservative_missense_codon SNV;II:2045424..2045424;C>T;non_conservative_missense_codon SNV;II:2045467..2045467;T>C;synonymous_codon SNV;II:2045427..2045427;T>A;conservative_missense_codon SNV;II:2045441..2045441;G>A;conservative_missense_codon SNV;II:2045412..2045412;A>T;conservative_missense_codon SNV;II:204…	Transcript falls into deleted region, but has >= 10x unique read coverage and is therefore not considered as FULLY_DELETED
W04A4.3	W04A4.3			ORF_PRESERVED	0	0									1		0.0031	0.0000	99.0000	INTERPRO:IPR004911	SNV;I:13681101..13681101;C>T;conservative_missense_codon
F38H4.7	tag-30	BTB (also known as BR-C/Ttk) domain.		ORF_PRESERVED	0	0									1		0.0008	0.0000	99.0000		SNV;IV:11853879..11853879;A>T;conservative_missense_codon
F22B7.5a	dnj-10		This gene encodes a protein containing a DnaJ ('J') domain that is predicted to be mitochondrial.	ORF_PRESERVED	0	0	late larval arrest	lethal							1		0.0009	0.0000	99.0000		SNV;III:8632604..8632604;C>T;conservative_missense_codon
Y39A1C.4	hex-3		hex-3 encodes a beta-N-acetylhexosaminidase.	ORF_PRESERVED	0	0									1		0.0008	0.0000	99.0000		SNV;III:10852802..10852802;G>T;conservative_missense_codon
F42F12.7	nspc-14			ORF_PRESERVED	0	0								3	1	7	0.0159	0.0875	0.1819		SNV;X:12358675..12358675;A>T;non_conservative_missense_codon SNV;X:12358642..12358642;A>G;synonymous_codon SNV;X:12358603..12358603;G>A;synonymous_codon SNV;X:12358624..12358624;T>C;synonymous_codon SNV;X:12358678..12358678;G>A;synonymous_codon SNV;X:12358795..12358795;G>A;synonymous_codon SNV;X:12358677..12358677;G>T;non_conservative_missense_codon SNV;X:12358676..12358676;G>T;non_conservative_m…
C29E6.4	cutl-27			ORF_PRESERVED	0	0										1	0.0000	0.0013	0.0000		SNV;IV:11882653..11882653;T>C;synonymous_codon
Y80D3A.8	Y80D3A.8			ORF_DISRUPTED(52.47)	0	0			1		2			9	26	18	n/d	n/d	n/d	PFAM:PF02206,INTERPRO:IPR003125	SNV;V:18941324..18941324;C>T;synonymous_codon SNV;V:18941913..18941913;A>T;conservative_missense_codon SNV;V:18943567..18943567;T>C;conservative_missense_codon SNV;V:18941273..18941273;G>A;conservative_missense_codon SNV;V:18942308..18942308;C>G;conservative_missense_codon SNV;V:18942701..18942701;T>A;synonymous_codon SNV;V:18943724..18943724;T>A;conservative_missense_codon SNV;V:18943743..189437…
C55C2.5b	aat-5		aat-5 encodes a predicted amino acid transporter catalytic subunit; unlike catalytic subunits in other organisms, however, AAT-5 does not contain the highly conserved cysteine residue known to facilitate covalent interaction with a glycoprotein subunit, suggesting that AAT-5 does not require this residue for heterodimer formation or alternatively, does not require the glycoprotein subunit for fun…	ORF_PRESERVED	0	0										7	0.0000	0.0144	0.0000		SNV;I:2575984..2575984;T>C;synonymous_codon SNV;I:2575930..2575930;A>G;synonymous_codon SNV;I:2572367..2572367;A>C;synonymous_codon SNV;I:2574351..2574351;G>A;synonymous_codon SNV;I:2575951..2575951;A>G;synonymous_codon SNV;I:2575849..2575849;A>G;synonymous_codon SNV;I:2575900..2575900;G>A;synonymous_codon
ZC101.3	hhat-1		hhat-1 encodes a putative protein-cysteine N-palmitoyltransferase ('hedgehog acyltransferase') orthologous to human HHAT (OMIM: 605743) and GUP1 (OMIM:608116), and paralogous to HHAT-2; since C. elegans has no HEDGEHOG homolog, the substrate and function of HHAT-1 in vivo are unclear.	ORF_PRESERVED	0	0									1	2	0.0009	0.0043	0.2137		SNV;II:14678444..14678444;G>A;conservative_missense_codon SNV;II:14679817..14679817;T>C;synonymous_codon SNV;II:14679880..14679880;C>T;synonymous_codon
C37C3.1a	C37C3.1			ORF_PRESERVED	0	0									3	1	0.0029	0.0027	1.0651		SNV;V:7859449..7859449;G>A;conservative_missense_codon SNV;V:7859447..7859447;A>C;conservative_missense_codon SNV;V:7858057..7858057;T>C;synonymous_codon SNV;V:7859396..7859396;G>A;conservative_missense_codon
F40D4.11	srh-102	G-protein coupled receptor, srh family		ORF_DISRUPTED(94.50)	0	0			1						2		n/d	n/d	n/d	INTERPRO:IPR019422,PFAM:PF10318,INTERPRO:IPR019428,PFAM:PF10327,INTERPRO:IPR019429,PFAM:PF10326	SNV;V:17163161..17163161;A>G;conservative_missense_codon SNV;V:17165260..17165260;T>C;conservative_missense_codon deletion;V:17163015..17163033;frameshift_variant
Y67D2.1b	rep-1			ORF_PRESERVED	0	0										1	0.0000	0.0031	0.0000		SNV;III:1572955..1572955;T>C;synonymous_codon
C43F9.10	oac-8			ORF_PRESERVED	0	0									1		0.0007	0.0000	99.0000		SNV;IV:10586733..10586733;G>A;conservative_missense_codon
F07A11.6a	din-1	RNA recognition motif. (aka RRM, RBD, or RNP domain)		ORF_PRESERVED	0	0	sterile								4	2	0.0008	0.0015	0.4955		SNV;II:11625253..11625253;C>T;conservative_missense_codon SNV;II:11624873..11624873;T>A;conservative_missense_codon SNV;II:11624919..11624919;G>T;conservative_missense_codon SNV;II:11616907..11616907;T>C;synonymous_codon SNV;II:11626957..11626957;G>C;conservative_missense_codon SNV;II:11625954..11625954;T>C;synonymous_codon
T03G11.10	T03G11.10			ORF_PRESERVED	1	0									2		0.0048	0.0000	99.0000		SNV;X:5169537..5169537;G>T;conservative_missense_codon SNV;X:5169784..5169784;A>G;conservative_missense_codon
C35E7.2b	C35E7.2			ORF_PRESERVED	1	0										1	0.0000	0.0030	0.0000		SNV;I:10844180..10844180;G>A;synonymous_codon
C30F12.1	C30F12.1			ORF_PRESERVED	0	0	embryonic lethal									1	0.0000	0.0022	0.0000		SNV;I:6961001..6961001;G>A;synonymous_codon
R11E3.5a	nhr-104	nuclear hormone receptor	nhr-104 encodes a member of the superfamily of nuclear receptors, which is one of the most abundant class of transcriptional regulators; nuclear receptors have a well conserved DNA binding domain and a less conserved C-terminal ligand binding domain.	ORF_PRESERVED	0	0									2		0.0022	0.0000	99.0000	INTERPRO:IPR000536,INTERPRO:IPR008946,PFAM:PF00104	SNV;IV:4784606..4784606;T>C;conservative_missense_codon SNV;IV:4785319..4785319;C>T;conservative_missense_codon
ZK849.6	ZK849.6			ORF_PRESERVED	1	0								1	1		0.0135	0.0000	99.0000		SNV;I:14198788..14198788;G>T;non_conservative_missense_codon SNV;I:14198646..14198646;T>C;conservative_missense_codon
H06I04.3c	H06I04.3			ORF_PRESERVED	0	0	maternal sterile	lethal							1	3	0.0006	0.0047	0.1244	INTERPRO:IPR012920,PFAM:PF07780,INTERPRO:IPR015507	SNV;III:3081435..3081435;G>C;conservative_missense_codon SNV;III:3081155..3081155;C>T;synonymous_codon SNV;III:3073922..3073922;T>C;synonymous_codon SNV;III:3070816..3070816;C>T;synonymous_codon
Y27F2A.9	Y27F2A.9			ORF_PRESERVED	0	0									1	2	0.0061	0.0147	0.4126		SNV;II:3191398..3191398;G>A;conservative_missense_codon SNV;II:3191573..3191573;G>A;synonymous_codon SNV;II:3191321..3191321;C>T;synonymous_codon
ZC84.6	ZC84.6	Serine protease inhibitor		ORF_DISRUPTED(99.79)	0	0			1								n/d	n/d	n/d		deletion;III:9193378..9193378;frameshift_variant
T07E3.2	T07E3.2			ORF_PRESERVED	1	0									1		0.0050	0.0000	99.0000		SNV;III:6907893..6907893;T>G;conservative_missense_codon
F53A2.3	F53A2.3			ORF_PRESERVED	0	0									1		0.0014	0.0000	99.0000		SNV;III:13338758..13338758;T>A;conservative_missense_codon
F58B3.6	F58B3.6	interferon-related protein PC4 like		ORF_PRESERVED	1	0									1		0.0011	0.0000	99.0000	INTERPRO:IPR007701,PFAM:PF05004	SNV;IV:11637002..11637002;G>A;conservative_missense_codon
B0564.2	B0564.2			ORF_PRESERVED	1	0									1		0.0021	0.0000	99.0000	PFAM:PF03171,INTERPRO:IPR005123	SNV;IV:13111282..13111282;A>G;conservative_missense_codon
Y119D3B.16	Y119D3B.16			ORF_PRESERVED	1	0										1	0.0000	0.0031	0.0000		SNV;III:1201520..1201520;A>G;synonymous_codon
Y54G11A.12	srh-41			ORF_PRESERVED	0	0									1		0.0014	0.0000	99.0000		SNV;II:14285720..14285720;C>T;conservative_missense_codon
K11G12.6a	K11G12.6			ORF_PRESERVED	1	0									1		0.0009	0.0000	99.0000		SNV;X:6725902..6725902;A>G;conservative_missense_codon
B0238.5	srt-67	7TM chemoreceptor, srt family		ORF_PRESERVED	0	0										1	0.0000	0.0045	0.0000		SNV;V:5256807..5256807;A>G;synonymous_codon
ZK938.4	ZK938.4	arrestin like protein		ORF_PRESERVED	0	0									1		0.0012	0.0000	99.0000	INTERPRO:IPR014752	SNV;II:9835815..9835815;T>C;conservative_missense_codon
C02F4.1	ced-5	DOCK180 protein	The ced-5 gene a homolog of the human protein DOCK180 that is required for the cell engulfment stage of programmed cell death.	ORF_PRESERVED	0	0							1				n/d	n/d	n/d		deletion;IV:10492178..10492183;inframe_variant
F44F4.4	ptr-8		ptr-8 encodes a nematode-specific member of the sterol sensing domain (SSD) proteins, distantly paralogous to Drosophila PATCHED (PTC) and human PTCH (OMIM:601309, mutated in basal cell nevus syndrome); PTR-8 is weakly required for normal molting from L4 to adult stages; PTR-8 is also required for normal growth to full size and locomotion; PTR-8 is expressed in hypodermis.	ORF_PRESERVED	0	1	molt defect									3	0.0000	0.0040	0.0000		SNV;II:10892420..10892420;T>A;synonymous_codon SNV;II:10892309..10892309;G>A;synonymous_codon SNV;II:10891607..10891607;A>G;synonymous_codon
ZK355.5	ZK355.5			ORF_PRESERVED	0	0									2	1	0.0018	0.0024	0.7686		SNV;II:2934986..2934986;T>C;synonymous_codon SNV;II:2937944..2937944;G>T;conservative_missense_codon SNV;II:2937725..2937725;G>T;conservative_missense_codon
Y51H7BR.4	Y51H7BR.4			ORF_PRESERVED	0	0					1		2		2	8	0.0352	0.1100	0.3203		SNV;II:1533603..1533603;G>A;synonymous_codon SNV;II:1533567..1533567;A>T;synonymous_codon SNV;II:1534181..1534181;G>A;stop_gained SNV;II:1533952..1533952;G>C;synonymous_codon SNV;II:1534074..1534074;T>C;synonymous_codon SNV;II:1534125..1534125;C>T;synonymous_codon SNV;II:1534200..1534200;A>G;synonymous_codon SNV;II:1534132..1534132;A>T;conservative_missense_codon SNV;II:1533850..1533850;C>T;synon…
F19H8.2	F19H8.2			ORF_PRESERVED	1	0									2	1	0.0029	0.0045	0.6543		SNV;II:14604279..14604279;T>C;conservative_missense_codon SNV;II:14604545..14604545;A>G;synonymous_codon SNV;II:14604303..14604303;T>G;conservative_missense_codon
Y75B8A.17	gmn-1			ORF_PRESERVED	1	0	maternal sterile	lethal								2	0.0000	0.0124	0.0000		SNV;III:12224730..12224730;T>C;synonymous_codon SNV;III:12224664..12224664;G>A;synonymous_codon
W09G10.4b	apd-3		apd-3 encodes an adaptin: specifically, it encodes an ortholog of the delta subunit of adaptor protein complex 3 (AP-3).	ORF_PRESERVED	0	0	embryonic lethal								1	2	0.0005	0.0023	0.2136		SNV;II:3537072..3537072;C>T;conservative_missense_codon SNV;II:3535179..3535179;G>C;synonymous_codon SNV;II:3542979..3542979;G>A;synonymous_codon
F15A4.9	F15A4.9			ORF_PRESERVED	0	0								1	2		0.0040	0.0000	99.0000	INTERPRO:IPR014752,INTERPRO:IPR011022,PFAM:PF02752	SNV;II:12479531..12479531;C>A;non_conservative_missense_codon SNV;II:12479744..12479744;T>A;conservative_missense_codon SNV;II:12480286..12480286;T>C;conservative_missense_codon
F49B2.7	F49B2.7			ORF_PRESERVED	0	0								4	7	7	0.0187	0.0333	0.5595	INTERPRO:IPR001810,INTERPRO:IPR012885,PFAM:PF00646,PFAM:PF07735	SNV;I:14306875..14306875;T>A;synonymous_codon SNV;I:14306400..14306400;A>C;non_conservative_missense_codon SNV;I:14307025..14307025;T>A;non_conservative_missense_codon SNV;I:14306403..14306403;T>C;conservative_missense_codon SNV;I:14306378..14306378;G>T;conservative_missense_codon SNV;I:14306872..14306872;T>C;synonymous_codon SNV;I:14306399..14306399;A>C;non_conservative_missense_codon SNV;I:1430…
T15B7.5	col-141	collagen		ORF_PRESERVED	0	0										1	0.0000	0.0035	0.0000		SNV;V:6829941..6829941;C>T;synonymous_codon
K01D12.3	K01D12.3			ORF_DISRUPTED	0	0				1							n/d	n/d	n/d		SNV;V:12384596..12384596;G>A;splice_acceptor_variant
T05G11.1	pzf-1			ORF_PRESERVED	0	0								11	73	37	0.0730	0.1192	0.6126	INTERPRO:IPR001781,INTERPRO:IPR015880,PFAM:PF00096,INTERPRO:IPR007087	SNV;V:15927554..15927554;T>C;conservative_missense_codon SNV;V:15928256..15928256;A>G;synonymous_codon SNV;V:15927573..15927573;A>C;conservative_missense_codon SNV;V:15928343..15928343;C>T;conservative_missense_codon SNV;V:15927903..15927903;G>T;conservative_missense_codon SNV;V:15927088..15927088;T>C;conservative_missense_codon SNV;V:15928131..15928131;A>C;synonymous_codon SNV;V:15927918..159279…
C49C3.13	clec-198	Lectin C-type domain		ORF_PRESERVED	0	0								2	1		0.0030	0.0000	99.0000	INTERPRO:IPR016186,PFAM:PF00059,INTERPRO:IPR001304	SNV;IV:17347272..17347272;T>G;conservative_missense_codon SNV;IV:17350723..17350723;G>T;non_conservative_missense_codon SNV;IV:17350722..17350722;G>T;non_conservative_missense_codon
Y50D4A.4	Y50D4A.4			ORF_PRESERVED	1	0									1	1	0.0008	0.0018	0.4406		SNV;V:1192798..1192798;C>T;synonymous_codon SNV;V:1195806..1195806;G>T;conservative_missense_codon
T09D3.1	srd-9	7TM chemoreceptor, srd family		ORF_PRESERVED	0	0									1		0.0014	0.0000	99.0000	INTERPRO:IPR019422,INTERPRO:IPR019423,PFAM:PF10317,PFAM:PF10326,PFAM:PF10318,INTERPRO:IPR019428,INTERPRO:IPR019421,PFAM:PF10319	SNV;V:5352680..5352680;A>C;conservative_missense_codon
F35H8.4	F35H8.4			ORF_PRESERVED	1	0								1			0.0046	0.0000	99.0000		SNV;II:9559708..9559708;A>T;non_conservative_missense_codon
Y62H9A.10	Y62H9A.10			ORF_PRESERVED	1	0									1	1	0.0012	0.0028	0.4237	PFAM:PF10320,INTERPRO:IPR019424	SNV;X:11901625..11901625;C>T;conservative_missense_codon SNV;X:11900672..11900672;G>A;synonymous_codon
F10G2.1	F10G2.1			ORF_PRESERVED	0	0							2	1	6	8	0.0122	0.0789	0.1540	INTERPRO:IPR016638,INTERPRO:IPR002542,PFAM:PF01579	SNV;V:7333039..7333039;T>G;synonymous_codon SNV;V:7332841..7332841;C>T;conservative_missense_codon SNV;V:7333234..7333234;C>A;conservative_missense_codon SNV;V:7332549..7332549;G>A;synonymous_codon SNV;V:7332832..7332832;C>T;synonymous_codon SNV;V:7332853..7332853;T>C;synonymous_codon SNV;V:7332898..7332898;A>G;conservative_missense_codon SNV;V:7332781..7332781;A>G;synonymous_codon SNV;V:7333239.…
C04H5.2	clec-147			ORF_DISRUPTED(93.91)	0	0			1						3	1	n/d	n/d	n/d	INTERPRO:IPR016186,INTERPRO:IPR001304	SNV;II:14537460..14537460;C>A;conservative_missense_codon SNV;II:14535935..14535935;T>C;conservative_missense_codon SNV;II:14537283..14537283;T>C;synonymous_codon SNV;II:14535886..14535886;T>A;conservative_missense_codon deletion;II:14537051..14537051;frameshift_variant
F14D2.12	bath-30			ORF_PRESERVED	0	0								1	4	4	0.0064	0.0257	0.2488	INTERPRO:IPR011333,INTERPRO:IPR002083,INTERPRO:IPR000210,INTERPRO:IPR013069,PFAM:PF00917,PFAM:PF00651	SNV;II:3345857..3345857;T>A;non_conservative_missense_codon SNV;II:3346114..3346114;T>C;synonymous_codon SNV;II:3346075..3346075;G>A;synonymous_codon SNV;II:3346072..3346072;A>G;synonymous_codon SNV;II:3345359..3345359;G>A;synonymous_codon SNV;II:3345828..3345828;C>T;conservative_missense_codon SNV;II:3346107..3346107;T>A;conservative_missense_codon SNV;II:3346188..3346188;G>C;conservative_missen…
T12G3.4	T12G3.4	strictosidine synthase like		ORF_PRESERVED	0	0										1	0.0000	0.0028	0.0000		SNV;IV:12049385..12049385;G>A;synonymous_codon
C44E12.1	C44E12.1			ORF_PRESERVED	0	0								1	1	1	0.0026	0.0037	0.6830	PFAM:PF01546,PFAM:PF07687,INTERPRO:IPR002933,INTERPRO:IPR011650	SNV;X:7599267..7599267;A>T;non_conservative_missense_codon SNV;X:7599186..7599186;A>G;conservative_missense_codon SNV;X:7598591..7598591;C>T;synonymous_codon
K01A6.2d	magi-1			ORF_DISRUPTED(99.00)	0	1			1								n/d	n/d	n/d	INTERPRO:IPR001478,PFAM:PF00595	deletion;IV:11728384..11728384;frameshift_variant
F08E10.6	srh-111			FULLY_DELETED	0	0			1								n/d	n/d	n/d	INTERPRO:IPR019422,PFAM:PF10317,PFAM:PF10327,INTERPRO:IPR019429,PFAM:PF10326,PFAM:PF10318,INTERPRO:IPR019428,INTERPRO:IPR019421	deletion;V:17435768..17498562;frameshift_variant
F35E12.9a	F35E12.9			ORF_PRESERVED	0	0									1	1	0.0021	0.0056	0.3764		SNV;V:13743251..13743251;C>T;conservative_missense_codon SNV;V:13742811..13742811;A>G;synonymous_codon
C26E6.4	rpb-2	DNA-directed RNA polymerase II		ORF_DISRUPTED(97.31)	0	0	sterile		1							1	n/d	n/d	n/d	PFAM:PF04563,INTERPRO:IPR007644	SNV;III:4940208..4940208;T>A;synonymous_codon insertion;III:4940855..4940856;A;frameshift_variant
C29F3.7b	C29F3.7			ORF_PRESERVED	0	0								2	8	6	0.0100	0.0168	0.5955	PFAM:PF02408,INTERPRO:IPR003366	SNV;V:15355571..15355571;A>G;conservative_missense_codon SNV;V:15355748..15355748;T>G;non_conservative_missense_codon SNV;V:15355367..15355367;C>T;synonymous_codon SNV;V:15356395..15356395;G>T;non_conservative_missense_codon SNV;V:15356343..15356343;A>G;synonymous_codon SNV;V:15356140..15356140;A>G;conservative_missense_codon SNV;V:15356569..15356569;G>T;conservative_missense_codon SNV;V:15356597…
F35G2.5a	F35G2.5			ORF_PRESERVED	1	0									1		0.0014	0.0000	99.0000		SNV;IV:12220437..12220437;G>A;conservative_missense_codon
ZK1290.4b	nfi-1		nfi-1 encodes the C. elegans ortholog of the Nuclear Factor I (NFI) family of transcription factors; in C. elegans, nfi-1 activity is required for locomotion, egg laying, pharyngeal pumping, and wild-type adult lifespan; in vitro, NFI-1 can bind conserved NFI-binding sites also recognized by vertebrate NFI proteins; in situ hybridization experiments indicate that nfi-1 is expressed maternally in …	ORF_PRESERVED	1	0									1		0.0006	0.0000	99.0000	INTERPRO:IPR000647	SNV;II:7539744..7539744;A>G;conservative_missense_codon
F21D5.5	F21D5.5	polynucleotide kinase 3' phosphatase		ORF_PRESERVED	1	0	larval arrest									1	0.0000	0.0037	0.0000		SNV;IV:8736521..8736521;G>A;synonymous_codon
T28D6.4	T28D6.4	Ank repeat (8 domains)		ORF_PRESERVED	0	0									2	2	0.0010	0.0022	0.4470	INTERPRO:IPR020683,PFAM:PF00023,INTERPRO:IPR002110	SNV;III:11364970..11364970;C>T;synonymous_codon SNV;III:11365039..11365039;C>T;synonymous_codon SNV;III:11365199..11365199;G>A;conservative_missense_codon SNV;III:11365860..11365860;A>G;conservative_missense_codon
W02A2.1	fat-2	Fatty acid desaturase	fat-2 encodes a delta-12 fatty acyl desaturase that increases membrane fluidity when expressed in yeast, and that may protect against cold stress; FAT-2's substrate is unknown, but may be acyl-CoA; FAT-2 is required in vivo for normal levels of C18 or C20 polyunsaturated fatty acids (PUFAs); FAT-2 is fully required for a sperm-attracting cue (perhaps an eicosanoid) secreted by oocytes, and partia…	ORF_PRESERVED	0	0	embryonic lethal	spermatozoa retro location defective								1	0.0000	0.0030	0.0000		SNV;IV:13326176..13326176;T>C;synonymous_codon
Y73C8B.1	Y73C8B.1			ORF_PRESERVED	0	0									3	8	0.0044	0.0334	0.1308	PFAM:PF06342,INTERPRO:IPR010463	SNV;V:3195621..3195621;A>G;synonymous_codon SNV;V:3196346..3196346;C>T;conservative_missense_codon SNV;V:3196354..3196354;C>T;synonymous_codon SNV;V:3195600..3195600;C>T;synonymous_codon SNV;V:3196330..3196330;A>T;synonymous_codon SNV;V:3196348..3196348;T>C;synonymous_codon SNV;V:3196521..3196521;A>T;synonymous_codon SNV;V:3196329..3196329;T>C;conservative_missense_codon SNV;V:3196388..3196388;T>…
F58D5.4c	ksr-2		ksr-2 encodes one of two C. elegans Kinase Suppressor of Ras paralogs; during development, ksr-2 functions singly to control meiotic progression during oogenesis and redundantly with ksr-1 to control development of the vulva, excretory system, and male spicules; as ksr-2; ksr-1 doubly mutant animals have severely reduced or absent MPK-1/ERK diphosphorylation levels in somatic tissue, KSR-2 and KS…	ORF_PRESERVED	0	0	rod like larval lethal									1	0.0000	0.0026	0.0000		SNV;I:12054838..12054838;T>C;synonymous_codon
F47D2.1	srt-19	7TM chemoreceptor, srt family		ORF_PRESERVED	0	0									1	1	0.0014	0.0035	0.4126	INTERPRO:IPR019425,PFAM:PF10321	SNV;V:4286966..4286966;T>A;conservative_missense_codon SNV;V:4285168..4285168;G>A;synonymous_codon
C52E12.2a	unc-104	kinesin-like protein	The unc-104 gene encodes a kinesin-like motor protein homologous to human axonal transporter of synaptic vesicles (ATSV, OMIM: 601255), and is required for anterograde axonal transport of synaptic vesicles as well as differentiation of pre- and postsynaptic domains at inhibitory neuromuscular junctions; UNC-104 is expressed solely in neurons.	ORF_PRESERVED	0	1		lethal						1			0.0003	0.0000	99.0000	PFAM:PF00498,INTERPRO:IPR000253	SNV;II:7003347..7003347;T>A;non_conservative_missense_codon
F44F4.10	F44F4.10		F44F4.1 encodes a nematode-specific sperm protein probably required for a normally high ovulation rate; F44F4.1 has no obvious non-nematode homologs, but does have a putative central coiled-coil domain, and is is paralogous to four other C. elegans proteins (B0207.11, F42G4.6, T08G11.2, and Y81G3A.1); F44F4.1(tm332) hermaphrodites show abnormal egg-laying, retaining significantly fewer eggs than …	ORF_PRESERVED	0	0									2		0.0033	0.0000	99.0000		SNV;II:10916918..10916918;C>T;conservative_missense_codon SNV;II:10916054..10916054;T>C;conservative_missense_codon
C05C10.3	C05C10.3	3-oxoacid CoA-transferase	C05C10.3 is orthologous to the human gene 3-OXOACID COA TRANSFERASE (also called succinyl-CoA:3-ketoacid CoA transferase; OXCT; OMIM:245050), which when mutated leads to episodic ketoacidosis.	ORF_PRESERVED	1	1									1	2	0.0009	0.0050	0.1730	INTERPRO:IPR004165,INTERPRO:IPR012792,INTERPRO:IPR014388	SNV;II:9936697..9936697;C>T;conservative_missense_codon SNV;II:9936653..9936653;A>G;synonymous_codon SNV;II:9935560..9935560;C>T;synonymous_codon
F20G4.3	nmy-2	myosin heavy chain	nmy-2 encodes a non-muscle myosin II; NMY-2 is required for polarized cytoplasmic flow, polarized distribution of the PAR proteins, cytokinesis, and for proper anterior-posterior polarity in early embryos; NMY-2 functions with PAR-5 in the onset of the establishment phase of polarization in the C. elegans zygote along the anterior-posterior axis, and nmy-2 is partially redundant with nmy-1 with r…	ORF_DISRUPTED(97.05)	0	0	P granule localization defective		1								n/d	n/d	n/d		deletion;I:7934396..7934396;frameshift_variant
F32A7.5c	F32A7.5			ORF_PRESERVED	0	0	sterile							1		1	0.0006	0.0011	0.5121		SNV;I:14848842..14848842;G>T;non_conservative_missense_codon SNV;I:14847765..14847765;C>T;synonymous_codon
ZC239.14	ZC239.14			ORF_PRESERVED	0	0								8	25	13	0.0624	0.1032	0.6048	INTERPRO:IPR003131,INTERPRO:IPR011333,INTERPRO:IPR000210,PFAM:PF02214	SNV;II:3221587..3221587;A>C;synonymous_codon SNV;II:3221271..3221271;C>A;synonymous_codon SNV;II:3221336..3221336;C>A;conservative_missense_codon SNV;II:3221265..3221265;T>A;non_conservative_missense_codon SNV;II:3221267..3221267;A>C;non_conservative_missense_codon SNV;II:3221750..3221750;T>A;non_conservative_missense_codon SNV;II:3221829..3221829;A>T;non_conservative_missense_codon SNV;II:322199…
Y50D7A.4	Y50D7A.4			ORF_PRESERVED	0	0	maternal sterile								1	1	0.0005	0.0015	0.3464		SNV;III:246765..246765;T>C;synonymous_codon SNV;III:235873..235873;A>G;conservative_missense_codon
Y110A2AL.13	Y110A2AL.13			ORF_DISRUPTED	0	0				1							n/d	n/d	n/d		SNV;II:2888569..2888569;A>G;splice_donor_variant
K08F8.5a	K08F8.5			ORF_PRESERVED	0	0	maternal sterile								1	1	0.0013	0.0037	0.3659		SNV;II:8767584..8767584;G>A;conservative_missense_codon SNV;II:8768428..8768428;T>C;synonymous_codon
ZK455.1	aco-1	iron-responsive element-binding like protein	aco-1 encodes an aconitase that is homologous to mammalian iron regulatory protein-1 (IRP1); aco-1 activity is required for normal brood sizes and, under iron stress conditions, for normal lifespan and L4-to-adult growth rates; ACO-1 physically interacts with GEX-3; like IRP1, ACO-1 has aconitase activity and is post-translationally regulated by iron, but, unlike IRP1, it lacks RNA-binding activi…	ORF_PRESERVED	0	0										1	0.0000	0.0013	0.0000		SNV;X:11341073..11341073;A>T;synonymous_codon
F31E9.5	srz-58			ORF_DISRUPTED(96.91)	0	0			1					3	20	26	n/d	n/d	n/d	PFAM:PF10325,INTERPRO:IPR018817	SNV;V:17319250..17319250;A>G;synonymous_codon SNV;V:17319274..17319274;A>T;synonymous_codon SNV;V:17318952..17318952;G>C;synonymous_codon SNV;V:17319184..17319184;G>A;synonymous_codon SNV;V:17318842..17318842;A>G;conservative_missense_codon SNV;V:17319401..17319401;T>A;conservative_missense_codon SNV;V:17319078..17319078;G>C;conservative_missense_codon SNV;V:17318375..17318375;C>T;synonymous_codo…
C06G3.1a	nhr-105	zinc finger protein	nhr-105 encodes a nuclear receptor that is most highly conserved amongst nematode species; nhr-105 mRNA levels are upregulated in response to progesterone treatment.	ORF_PRESERVED	0	0							2				0.0031	0.0032	0.9792	INTERPRO:IPR000536,INTERPRO:IPR008946,PFAM:PF00104	insertion;IV:7053276..7053277;T;inframe_variant deletion;IV:7053273..7053273;inframe_variant
K02B7.4	K02B7.4			ORF_PRESERVED	0	0									1		0.0011	0.0000	99.0000	INTERPRO:IPR002172,PFAM:PF00057	SNV;II:14683121..14683121;T>C;conservative_missense_codon
Y59H11AM.4	Y59H11AM.4			ORF_DISRUPTED	0	0				1							n/d	n/d	n/d		SNV;IV:8569553..8569553;T>A;splice_acceptor_variant
Y64G10A.1	Y64G10A.1			ORF_DISRUPTED	0	0				1			1		1	1	0.0015	0.0089	0.1661		SNV;IV:14237914..14237914;G>T;conservative_missense_codon SNV;IV:14238903..14238903;G>A;synonymous_codon SNV;IV:14237459..14237459;G>A;splice_donor_variant deletion;IV:14237227..14237229;inframe_variant
C39B5.6	C39B5.6	amidotransferase		ORF_PRESERVED	1	0										2	0.0000	0.0044	0.0000		SNV;III:2205613..2205613;T>C;synonymous_codon SNV;III:2206693..2206693;T>A;synonymous_codon
E03H4.2	E03H4.2			ORF_PRESERVED	0	0								1	1		0.0027	0.0000	99.0000		SNV;I:12404346..12404346;G>A;conservative_missense_codon SNV;I:12404315..12404315;A>T;non_conservative_missense_codon
F36A2.1c	cids-2		cids-2 encodes a protein that contains a CTD (C-terminal domain of RNA Pol II)-interacting domain and that is paralogous to CIDS-1; cids-2 was identified genetically as a suppressor of the SynMuv phenotype produced by lin-15AB(n765), a mutation that results in transposition of the 3'-end cleavage and polyadenylation signal of another gene into the third exon of lin-15B; qRT-PCR assays suggest tha…	ORF_PRESERVED	0	0										3	0.0000	0.0064	0.0000		SNV;I:8806497..8806497;C>T;synonymous_codon SNV;I:8806261..8806261;C>T;synonymous_codon SNV;I:8806989..8806989;T>C;synonymous_codon
ZK622.2	gur-5			ORF_PRESERVED	0	0										1	0.0000	0.0029	0.0000		SNV;II:5286284..5286284;G>A;synonymous_codon
F29D11.1	lrp-1	low density lipid receptor-rlated protein	lrp-1 encodes a low-density lipoprotein (LDL) receptor-like protein most closely related to the vertebrate gp330/megalin/LRP-2 proteins; during development, lrp-1 activity is required in the hyp7 syncytium for completion of molting and for growth beyond the third larval stage; LRP-1 is expressed on the apical surface of the hyp6 and hyp7 syncytia in hermaphrodites and males from hatching through …	ORF_PRESERVED	0	0	larval lethal								3	11	0.0003	0.0046	0.0548	INTERPRO:IPR015943,INTERPRO:IPR011042	SNV;I:7616951..7616951;T>A;synonymous_codon SNV;I:7624237..7624237;C>T;synonymous_codon SNV;I:7622053..7622053;A>C;synonymous_codon SNV;I:7625536..7625536;C>T;synonymous_codon SNV;I:7628152..7628152;C>T;synonymous_codon SNV;I:7623055..7623055;T>C;synonymous_codon SNV;I:7630402..7630402;A>G;synonymous_codon SNV;I:7617059..7617059;G>A;synonymous_codon SNV;I:7618819..7618819;A>T;conservative_missens…
Y34F4.2b	Y34F4.2			ORF_PRESERVED	0	0									1	1	0.0025	0.0052	0.4852		SNV;III:1010662..1010662;T>C;conservative_missense_codon SNV;III:1010959..1010959;T>C;synonymous_codon
T01H10.6	lgc-17	nicotinic acetylcholine receptor		ORF_PRESERVED	0	0										1	0.0000	0.0029	0.0000		SNV;X:12122516..12122516;C>T;synonymous_codon
T14G10.2a	pxf-1	cell division control protein 25 like		ORF_PRESERVED	0	0										1	0.0000	0.0010	0.0000		SNV;IV:10169211..10169211;T>G;synonymous_codon
C29F9.7	pat-4	integrin-linked kinase	The pat-4 gene encodes a serine/threonine kinase orthologous to human integrin-linked kinase (ILK, OMIM:602366) and is required for formation of integrin-mediated muscle cell attachments during embryogenesis; PAT-4 probably functions as an adaptor molecule and localizes to dense bodies and M lines; PAT-4 forms a ternary complex with PAT-6/actopaxin and UNC-112, and requires UNC-112, UNC-52/perlec…	ORF_PRESERVED	0	1	larval lethal	paralyzed arrested elongation two fold							5	15	0.0045	0.0402	0.1124	INTERPRO:IPR020635,INTERPRO:IPR016253,INTERPRO:IPR017442,INTERPRO:IPR002290,INTERPRO:IPR001245,PFAM:PF00069,PFAM:PF07714	SNV;III:94139..94139;G>A;synonymous_codon SNV;III:89742..89742;C>T;conservative_missense_codon SNV;III:89743..89743;G>T;conservative_missense_codon SNV;III:93194..93194;G>A;synonymous_codon SNV;III:93209..93209;G>A;synonymous_codon SNV;III:90435..90435;T>C;synonymous_codon SNV;III:93953..93953;G>A;synonymous_codon SNV;III:94767..94767;T>C;synonymous_codon SNV;III:93182..93182;T>C;synonymous_codon…
Y49F6C.8	Y49F6C.8			ORF_PRESERVED	1	0									11	2	0.0346	0.0123	2.8061		SNV;II:3369498..3369498;C>T;conservative_missense_codon SNV;II:3369300..3369300;T>C;conservative_missense_codon SNV;II:3369288..3369288;T>C;conservative_missense_codon SNV;II:3369475..3369475;A>G;synonymous_codon SNV;II:3369354..3369354;T>A;conservative_missense_codon SNV;II:3369833..3369833;T>C;conservative_missense_codon SNV;II:3369482..3369482;C>T;conservative_missense_codon SNV;II:3369937..33…
K03H6.4	K03H6.4			ORF_PRESERVED	0	0									1		0.0015	0.0000	99.0000		SNV;IV:1519810..1519810;T>C;conservative_missense_codon
F56H1.4	rpt-5	ATPase	rpt-5 encodes a triple A ATPase subunit of the 26S proteasome's 19S regulatory particle (RP) base subcomplex; RPT-5 is required for embryonic, larval, and germline development and by homology, is predicted to function in unfolding protein substrates and translocating them into the core proteolytic particle (CP) of the proteasome.	ORF_PRESERVED	0	0	embryonic lethal									1	0.0000	0.0028	0.0000		SNV;I:5743093..5743093;T>C;synonymous_codon
F10C1.8a	F10C1.8			ORF_PRESERVED	0	0										2	0.0000	0.0156	0.0000		SNV;II:5756253..5756253;C>T;synonymous_codon SNV;II:5756199..5756199;A>G;synonymous_codon
F55A11.6b	F55A11.6		F55A11.6 encodes a protein most similar to glutathione S-transferases; as loss of F55A11.6 activity via large-scale RNAi results in no obvious defects, the precise role of F55A11.6 in C. elegans development and/or behavior is not yet known.	ORF_PRESERVED	0	0										1	0.0000	0.0060	0.0000		SNV;V:11783184..11783184;T>C;synonymous_codon
T05A1.2	col-122	collagen		ORF_PRESERVED	0	0									1		0.0016	0.0000	99.0000	INTERPRO:IPR008160,PFAM:PF01391	SNV;IV:9564176..9564176;A>C;conservative_missense_codon
T07A9.9a	T07A9.9			ORF_PRESERVED	0	0	early larval arrest								1		0.0007	0.0000	99.0000		SNV;IV:395665..395665;G>C;conservative_missense_codon
ZK1025.4a	ZK1025.4			ORF_PRESERVED	0	0										1	0.0000	0.0028	0.0000		SNV;I:11459400..11459400;C>T;synonymous_codon
Y73F8A.36	Y73F8A.36			ORF_PRESERVED	0	0								1			0.0043	0.0000	99.0000		SNV;IV:15246226..15246226;T>A;non_conservative_missense_codon
C41A3.2b	C41A3.2			ORF_PRESERVED	1	0									1		0.0009	0.0000	99.0000		SNV;X:5408341..5408341;C>T;conservative_missense_codon
R09H10.2	R09H10.2			ORF_PRESERVED	0	0									1		0.0016	0.0000	99.0000		SNV;IV:10606262..10606262;T>A;conservative_missense_codon
C03A7.11	ugt-51	7TM chemoreceptor, ugt family		ORF_PRESERVED	0	0								1	1		0.0016	0.0000	99.0000	INTERPRO:IPR002213,INTERPRO:IPR007235,PFAM:PF04101,PFAM:PF00201	SNV;V:5175225..5175225;T>A;non_conservative_missense_codon SNV;V:5175360..5175360;C>T;conservative_missense_codon
Y71F9AL.16	arx-1	actin	arx-1 encodes the C. elegans ortholog of the Arp3 subunit of the actin-related protein (Arp)2/3 complex.	ORF_PRESERVED	0	1	embryonic lethal									1	0.0000	0.0027	0.0000		SNV;I:2892667..2892667;C>T;synonymous_codon
Y73F8A.15	Y73F8A.15			ORF_PRESERVED	0	0									2		0.0072	0.0000	99.0000		SNV;IV:15321615..15321615;G>A;conservative_missense_codon SNV;IV:15321976..15321976;G>A;conservative_missense_codon
C16C8.9	C16C8.9			ORF_PRESERVED	0	0									1		0.0030	0.0000	99.0000		SNV;II:3462955..3462955;T>C;conservative_missense_codon
C48B4.4b	ced-7	ABC transporters	ced-7 encodes a predicted ATP-binding cassette (ABC) transporter that is a member of the ABCA subfamily of transport proteins; CED-7 activity is required in both dying and engulfing cells for engulfment of cell corpses during programmed cell death; specifically, CED-7 functions upstream of CED-10/Rac and together with CED-1 and CED-6 to mediate actin reorganization around the apoptotic cell corps…	ORF_PRESERVED	0	0									1		0.0003	0.0000	99.0000		SNV;III:9576672..9576672;G>A;conservative_missense_codon
W06G6.11b	W06G6.11			ORF_PRESERVED	0	0										1	0.0000	0.0151	0.0000		SNV;V:16648282..16648282;T>C;synonymous_codon
F53F10.3	F53F10.3			ORF_DISRUPTED(73.68)	0	0			1								n/d	n/d	n/d		deletion;I:3827243..3827243;frameshift_variant
B0564.7	B0564.7	Zinc finger, C3HC4 type (RING finger)		ORF_PRESERVED	1	0								1			0.0008	0.0000	99.0000		SNV;IV:13102837..13102837;C>G;non_conservative_missense_codon
Y57A10A.8	Y57A10A.8			ORF_PRESERVED	0	0										1	0.0000	0.0025	0.0000		SNV;II:12164893..12164893;G>T;synonymous_codon
F12D9.1b	stg-2			ORF_PRESERVED	1	0		nose touch defective					1				0.1008	0.1325	0.7606		deletion;X:8639860..8639860;inframe_variant
T09H2.1	cyp-34A4	cytochrome P450		ORF_PRESERVED	0	0							2		16	70	0.0135	0.2048	0.0660	INTERPRO:IPR002401,INTERPRO:IPR001128,PFAM:PF00067,INTERPRO:IPR002403	SNV;V:3950891..3950891;T>C;synonymous_codon SNV;V:3950957..3950957;A>G;synonymous_codon SNV;V:3951753..3951753;T>C;synonymous_codon SNV;V:3951815..3951815;C>T;conservative_missense_codon SNV;V:3951392..3951392;T>C;conservative_missense_codon SNV;V:3951669..3951669;C>T;synonymous_codon SNV;V:3951226..3951226;C>T;synonymous_codon SNV;V:3950092..3950092;G>A;synonymous_codon SNV;V:3951810..3951810;A>…
B0041.6b	ptps-1		B0041.6 is orthologous to the human gene 6-PYRUVOYLTETRAHYDROPTERIN SYNTHASE (PTS; OMIM:261640), which when mutated leads to disease.	ORF_PRESERVED	1	1										1	0.0000	0.0091	0.0000		SNV;I:4652884..4652884;A>G;synonymous_codon
Y70C5C.3	Y70C5C.3			ORF_PRESERVED	0	0								1	1	1	0.0024	0.0031	0.7636		SNV;V:16715015..16715015;T>C;synonymous_codon SNV;V:16714214..16714214;A>T;conservative_missense_codon SNV;V:16715116..16715116;T>A;non_conservative_missense_codon
Y51A2D.13b	Y51A2D.13	phospholipase D		ORF_PRESERVED	0	0									1	2	0.0010	0.0046	0.2086		SNV;V:18575687..18575687;C>T;synonymous_codon SNV;V:18575954..18575954;T>C;synonymous_codon SNV;V:18579516..18579516;A>C;conservative_missense_codon
F46F5.16	F46F5.16			ORF_PRESERVED	1	0									3		0.0073	0.0000	99.0000		SNV;II:787912..787912;T>A;conservative_missense_codon SNV;II:787828..787828;A>C;conservative_missense_codon SNV;II:787415..787415;C>T;conservative_missense_codon
F47B8.12	srm-5	7TM receptor, srm family		ORF_PRESERVED	0	0									1	1	0.0013	0.0033	0.3862	INTERPRO:IPR019428,PFAM:PF10326	SNV;V:14335960..14335960;T>C;conservative_missense_codon SNV;V:14336646..14336646;C>T;synonymous_codon
K04H8.2	K04H8.2			ORF_PRESERVED	0	0								1	1		0.0026	0.0000	99.0000	INTERPRO:IPR006583,INTERPRO:IPR001304	SNV;I:14253690..14253690;C>A;non_conservative_missense_codon SNV;I:14253484..14253484;A>G;conservative_missense_codon
Y12A6A.1	Y12A6A.1			ORF_PRESERVED	0	0									1		0.0022	0.0000	99.0000		SNV;X:13620127..13620127;C>T;conservative_missense_codon
Y32H12A.7	Y32H12A.7			ORF_PRESERVED	0	0										2	0.0000	0.0041	0.0000		SNV;III:5384064..5384064;C>T;synonymous_codon SNV;III:5384313..5384313;T>C;synonymous_codon
F08A8.7	fbxa-101			ORF_PRESERVED	0	0									1		0.0014	0.0000	99.0000	PFAM:PF01827,INTERPRO:IPR002900	SNV;I:12959030..12959030;G>C;conservative_missense_codon
Y32B12B.3	srbc-65	7TM receptor, srbc family		ORF_PRESERVED	0	0										1	0.0000	0.0040	0.0000		SNV;V:16551546..16551546;T>C;synonymous_codon
H15N14.2a	nsf-1	vesicular-fusion protein NSF		ORF_PRESERVED	0	0	embryonic lethal	early larval lethal								3	0.0000	0.0047	0.0000		SNV;I:7771977..7771977;G>A;synonymous_codon SNV;I:7767982..7767982;C>A;synonymous_codon SNV;I:7767949..7767949;T>A;synonymous_codon
F56B3.11a	F56B3.11			ORF_PRESERVED	1	0										1	0.0000	0.0052	0.0000		SNV;IV:796327..796327;C>T;synonymous_codon
Y56A3A.12a	faah-4			ORF_PRESERVED	0	0		sterile						2	1	1	0.0022	0.0018	1.2206	INTERPRO:IPR000120,PFAM:PF01425	SNV;III:11902539..11902539;A>T;non_conservative_missense_codon SNV;III:11906757..11906757;C>T;synonymous_codon SNV;III:11904788..11904788;C>T;conservative_missense_codon SNV;III:11902540..11902540;C>T;non_conservative_missense_codon
F40H7.12	F40H7.12			ORF_PRESERVED	0	0								1		17	0.0020	0.0759	0.0263		SNV;II:3688623..3688623;A>G;synonymous_codon SNV;II:3688098..3688098;G>A;synonymous_codon SNV;II:3688338..3688338;C>T;synonymous_codon SNV;II:3688431..3688431;T>C;synonymous_codon SNV;II:3687876..3687876;G>A;synonymous_codon SNV;II:3687891..3687891;A>G;synonymous_codon SNV;II:3687912..3687912;T>C;synonymous_codon SNV;II:3688599..3688599;A>G;synonymous_codon SNV;II:3688620..3688620;A>G;synonymous_…
C17E7.4	C17E7.4			ORF_PRESERVED	0	0	embryonic lethal								1		0.0013	0.0000	99.0000		SNV;V:3894064..3894064;A>G;conservative_missense_codon
T07D10.1	T07D10.1			ORF_PRESERVED	1	0	molt defect								1		0.0017	0.0000	99.0000		SNV;I:12606215..12606215;C>T;conservative_missense_codon
W07B3.2b	gei-4		gei-4 encodes a protein with a coiled-coil domain (predicted to mediate protein-protein interactions), an internal repeat of 69 residues (covering residues 134-202, 203-265, and 266-328 of W07B3.2a), and a glutamine/asparagine-rich domain; GEI-4 is paralogous to Y50D7A.8 and Y59C2A.3, physically interacts with GEX-2, and is required for embryonic viability, fertility, and vulval morphogenesis; GE…	ORF_PRESERVED	0	0	embryonic lethal									1	0.0000	0.0019	0.0000		SNV;III:347852..347852;T>C;synonymous_codon
ZC8.3	set-30		set-30 encodes a divergent ortholog of human SMYD1 (OMIM:606846), SMYD2 (OMIM:610663), and SYMD3 (OMIM:608783); SET-30 is paralogous to SET-10, SET-14, and SET-18; neither set-30(gk314) nor set-30(RNAi) have any obvious phenotypes.	ORF_PRESERVED	0	0								1	1	1	0.0016	0.0022	0.7219		SNV;X:5000783..5000783;A>T;synonymous_codon SNV;X:5002788..5002788;C>A;non_conservative_missense_codon SNV;X:5000199..5000199;C>T;conservative_missense_codon
F54F11.1	F54F11.1			ORF_PRESERVED	1	0									1	9	0.0017	0.0381	0.0439		SNV;II:13505245..13505245;A>G;synonymous_codon SNV;II:13505278..13505278;T>C;synonymous_codon SNV;II:13505284..13505284;C>T;synonymous_codon SNV;II:13504959..13504959;A>G;synonymous_codon SNV;II:13504905..13504905;A>C;synonymous_codon SNV;II:13504491..13504491;T>C;synonymous_codon SNV;II:13505828..13505828;T>C;synonymous_codon SNV;II:13504452..13504452;T>C;synonymous_codon SNV;II:13505254..135052…
C48E7.6	C48E7.6			ORF_PRESERVED	1	0	embryonic lethal								1		0.0002	0.0000	99.0000		SNV;I:6241833..6241833;G>A;conservative_missense_codon
M03C11.3	M03C11.3			ORF_PRESERVED	0	0									1		0.0005	0.0000	99.0000		SNV;III:10414424..10414424;A>G;conservative_missense_codon
T08B1.3	alh-5	aldehyde dehydrogenase		ORF_PRESERVED	0	0									1	1	0.0011	0.0026	0.4173	INTERPRO:IPR016162	SNV;V:1996270..1996270;G>A;synonymous_codon SNV;V:1999565..1999565;C>T;conservative_missense_codon
Y119C1B.10b	Y119C1B.10			ORF_PRESERVED	1	0									1	1	0.0027	0.0070	0.3777		SNV;I:4556509..4556509;A>G;synonymous_codon SNV;I:4556063..4556063;T>C;conservative_missense_codon
C43E11.11	cogc-5		cogc-5 encodes an ortholog of mammalian COG-5, a subunit of lobe B of the conserved oligomeric Golgi complex (COGC); COGC-5 is also orthologous to Drosophila FOUR WAY STOP (required for fly spermatogenesis); COGC-5 is weakly required for normal gonadal distal tip cell migration, a process that also requires seven other orthologs of COGC subunits; like other lobe B subunits in both C. elegans and …	ORF_PRESERVED	1	0									1		0.0007	0.0000	99.0000		SNV;I:4250581..4250581;G>T;conservative_missense_codon
C44C3.9	srh-88	7TM chemoreceptor, srh family		ORF_PRESERVED	0	0									1	2	0.0013	0.0070	0.1851	INTERPRO:IPR019422,PFAM:PF10318,INTERPRO:IPR019428,PFAM:PF10327,INTERPRO:IPR019429,PFAM:PF10326	SNV;V:2964590..2964590;G>A;synonymous_codon SNV;V:2964682..2964682;G>A;synonymous_codon SNV;V:2964138..2964138;A>T;conservative_missense_codon
ZK1151.1h	vab-10		vab-10 encodes, by alternative splicing, two spectraplakins (VAB-10A and VAB-10B) that are jointly required for mechanical resilience of the epidermis under strain by the contraction of actin microfilaments mechanically linked to fibrous organelles (FOs); VAB-10A/B are, accordingly, required for elongation during embryonic morphogenesis; VAB-10A has C-terminal plectin repeats while VAB-10B has sp…	ORF_PRESERVED	0	0	embryonic lethal	embryonic lethal						1	2	8	0.0004	0.0027	0.1526		SNV;I:11765766..11765766;C>A;synonymous_codon SNV;I:11776669..11776669;A>G;synonymous_codon SNV;I:11768439..11768439;T>C;synonymous_codon SNV;I:11765000..11765000;G>C;conservative_missense_codon SNV;I:11777059..11777059;G>A;synonymous_codon SNV;I:11765805..11765805;T>C;synonymous_codon SNV;I:11769912..11769912;C>T;synonymous_codon SNV;I:11769195..11769195;T>A;synonymous_codon SNV;I:11776549..1177…
R11F4.2b	R11F4.2			ORF_PRESERVED	0	0								1		1	0.0012	0.0027	0.4476	PFAM:PF00001,INTERPRO:IPR000276	SNV;II:4086072..4086072;C>T;synonymous_codon SNV;II:4084911..4084911;G>A;non_conservative_missense_codon
F31F4.18	srh-246	7TM chemoreceptor, srh family		ORF_PRESERVED	0	0									3	1	0.0042	0.0037	1.1382	INTERPRO:IPR019422,PFAM:PF10318,PFAM:PF10327,INTERPRO:IPR019429	SNV;V:656711..656711;G>A;synonymous_codon SNV;V:656641..656641;C>T;conservative_missense_codon SNV;V:657651..657651;G>C;conservative_missense_codon SNV;V:656683..656683;A>C;conservative_missense_codon
F11H8.4a	cyk-1	required for a late step in embryonic cytokinesis	The cyk-1 gene encodes a homolog of Drosophila diaphanous and human DIAPH1.	ORF_PRESERVED	0	1	sick	lethal							2		0.0006	0.0000	99.0000		SNV;III:7028660..7028660;C>T;conservative_missense_codon SNV;III:7028425..7028425;T>A;conservative_missense_codon
F56B6.4b	gyg-1			ORF_PRESERVED	0	0	embryonic lethal								1		0.0017	0.0000	99.0000		SNV;X:3539323..3539323;A>C;conservative_missense_codon
Y102A5C.31	srh-131	G-protein coupled receptor, srh family		ORF_PRESERVED	0	0	embryonic lethal								2		0.0027	0.0000	99.0000	INTERPRO:IPR019422,PFAM:PF10317,PFAM:PF10327,PFAM:PF10326,INTERPRO:IPR019429,PFAM:PF10318,INTERPRO:IPR019428,INTERPRO:IPR019421	SNV;V:17005625..17005625;C>A;conservative_missense_codon SNV;V:17005624..17005624;A>C;conservative_missense_codon
Y82E9BR.4	Y82E9BR.4			ORF_PRESERVED	0	0								2	9	12	0.0117	0.0478	0.2439		SNV;III:1401283..1401283;A>G;synonymous_codon SNV;III:1400769..1400769;A>C;non_conservative_missense_codon SNV;III:1400737..1400737;A>G;synonymous_codon SNV;III:1400782..1400782;C>T;synonymous_codon SNV;III:1400791..1400791;G>C;conservative_missense_codon SNV;III:1401121..1401121;C>A;synonymous_codon SNV;III:1401284..1401284;C>A;conservative_missense_codon SNV;III:1401071..1401071;C>T;conservativ…
F49E2.2c	F49E2.2			ORF_PRESERVED	1	0										1	0.0000	0.0021	0.0000		SNV;X:9570210..9570210;T>A;synonymous_codon
F54F12.1	F54F12.1	tyrosine protein phosphatase		ORF_PRESERVED	0	0								1	3	2	0.0015	0.0020	0.7528		SNV;III:13051599..13051599;T>A;non_conservative_missense_codon SNV;III:13053363..13053363;G>A;conservative_missense_codon SNV;III:13053530..13053530;A>G;conservative_missense_codon SNV;III:13051999..13051999;T>C;synonymous_codon SNV;III:13050910..13050910;T>C;synonymous_codon SNV;III:13051894..13051894;G>C;conservative_missense_codon
M01A8.2a	M01A8.2	CAP-Gly domain		ORF_PRESERVED	0	0									1		0.0005	0.0000	99.0000		SNV;III:9263817..9263817;T>C;conservative_missense_codon
F38A6.3b	hif-1		hif-1 encodes an ortholog of the mammalian hypoxia-induced factor HIF-1, and is required for survival in hypoxic environments (1% oxygen) that have no effect on wild-type C. elegans.	ORF_PRESERVED	0	0									1	1	0.0006	0.0016	0.3970	INTERPRO:IPR000014,INTERPRO:IPR013655,PFAM:PF08447	SNV;V:20782833..20782833;C>T;synonymous_codon SNV;V:20782718..20782718;A>G;conservative_missense_codon
T27F6.7	T27F6.7			ORF_PRESERVED	1	0										1	0.0000	0.0044	0.0000		SNV;I:12497117..12497117;C>T;synonymous_codon
K09E2.1	K09E2.1			ORF_PRESERVED	0	0										2	0.0000	0.0026	0.0000		SNV;X:8682893..8682893;G>A;synonymous_codon SNV;X:8682789..8682789;G>A;synonymous_codon
Y49C4A.9	cyp-33C11			ORF_PRESERVED	0	0								7	28	55	0.0278	0.1951	0.1425	INTERPRO:IPR017973,INTERPRO:IPR002401,INTERPRO:IPR001128,INTERPRO:IPR017972,PFAM:PF00067,INTERPRO:IPR002403	SNV;V:710904..710904;C>T;synonymous_codon SNV;V:711464..711464;C>A;conservative_missense_codon SNV;V:710708..710708;C>T;conservative_missense_codon SNV;V:710928..710928;T>G;synonymous_codon SNV;V:711512..711512;T>G;synonymous_codon SNV;V:711042..711042;G>C;synonymous_codon SNV;V:710945..710945;G>T;conservative_missense_codon SNV;V:710672..710672;T>C;conservative_missense_codon SNV;V:710847..71084…
K09C4.1b	K09C4.1			ORF_PRESERVED	0	0									1		0.0038	0.0000	99.0000		SNV;X:3301337..3301337;G>A;conservative_missense_codon
Y71F9B.10b	sop-3		The sop-3 gene encodes a novel protein that regulates Hox gene expression by modulating Wnt signaling.	ORF_PRESERVED	0	0	embryonic lethal							1	1	2	0.0017	0.0044	0.3837	INTERPRO:IPR019680,PFAM:PF10744	SNV;I:2771258..2771258;A>C;non_conservative_missense_codon SNV;I:2770983..2770983;C>T;synonymous_codon SNV;I:2771336..2771336;A>C;conservative_missense_codon SNV;I:2772889..2772889;C>T;synonymous_codon
F46F11.1a	F46F11.1			ORF_DISRUPTED(99.16)	1	0	body wall muscle myosin organization defective		1						1	1	n/d	n/d	n/d		SNV;I:5634060..5634060;G>A;conservative_missense_codon SNV;I:5637481..5637481;C>G;synonymous_codon deletion;I:5630236..5630236;frameshift_variant
F19B10.8	srx-98	7TM chemoreceptor, srx family		ORF_PRESERVED	0	0								1	2		0.0039	0.0000	99.0000	INTERPRO:IPR019430,PFAM:PF10328	SNV;II:3669654..3669654;T>G;conservative_missense_codon SNV;II:3670108..3670108;A>C;non_conservative_missense_codon SNV;II:3670283..3670283;A>G;conservative_missense_codon
C41G6.7	srw-24	7TM chemoreceptor, srw family		ORF_PRESERVED	0	0								2	1		0.0033	0.0000	99.0000	INTERPRO:IPR019427,PFAM:PF10324	SNV;V:15224970..15224970;T>C;conservative_missense_codon SNV;V:15224712..15224712;A>T;non_conservative_missense_codon SNV;V:15225179..15225179;C>G;non_conservative_missense_codon
T27C10.3	mop-25.3		mop-25.3 encodes a divergent ortholog of fission yeast Mo25p, budding yeast Hym1p, Aspergillus nidulans HymA, human CAB39, and human CAB39L; MOP-25.3 is paralogous to MOP-25.1 and MOP-25.2; MOP-25.3 is required for embryonic development in mass RNAi assays.	ORF_PRESERVED	0	0									1		0.0014	0.0000	99.0000	INTERPRO:IPR013878,PFAM:PF08569	SNV;I:10890176..10890176;G>A;conservative_missense_codon
Y73B6BL.12	Y73B6BL.12			ORF_PRESERVED	0	0									1		0.0021	0.0000	99.0000		SNV;IV:6321173..6321173;T>C;conservative_missense_codon
Y71H2B.7	gpa-17		gpa-17 encodes a divergent Gq alpha subunit paralogous to EGL-30; gpa-17 is reported to be expressed in intestine, but has no known function in vivo.	ORF_PRESERVED	0	0										3	0.0000	0.0086	0.0000		SNV;III:2589155..2589155;A>G;synonymous_codon SNV;III:2587874..2587874;A>C;synonymous_codon SNV;III:2589156..2589156;T>C;synonymous_codon
F46C3.3c	hum-4		hum-4 encodes a class XII myosin, an unconventional myosin; HUM-4 binds bovine calmodulin in vitro in a calcium-dependent manner.	ORF_DISRUPTED(99.14)	0	0			1								n/d	n/d	n/d		insertion;X:11423705..11423706;C;frameshift_variant
T01H8.1a	rskn-1	Protein kinase C terminal domain		ORF_PRESERVED	0	0									1	1	0.0006	0.0015	0.3912	INTERPRO:IPR016239	SNV;I:8575811..8575811;A>G;synonymous_codon SNV;I:8575831..8575831;C>A;conservative_missense_codon
Y57A10C.6	daf-22	3-keto-acyl-CoA thiolase	daf-22 encodes the C. elegans ortholog of human sterol carrier protein SCP2, which catalyzes the final step in peroxisomal fatty acid beta-oxidation; in C. elegans, DAF-22 activity is required for dauer pheromone biosynthesis; daf-22 mutant animals cannot produce dauer pheromone, but can synthesize weakly active longer-chain fatty acid derivatives; in synthesizing dauer pheromone, DAF-22 acts dow…	ORF_PRESERVED	0	0		ascaroside biosynthesis defective								1	0.0000	0.0027	0.0000		SNV;II:12423625..12423625;C>T;synonymous_codon
F19B10.1	F19B10.1			ORF_DISRUPTED(55.71)	1	0			6					7	10	22	n/d	n/d	n/d		SNV;II:3683267..3683267;C>G;conservative_missense_codon SNV;II:3683807..3683807;A>G;conservative_missense_codon SNV;II:3683417..3683417;C>T;conservative_missense_codon SNV;II:3683382..3683382;G>A;conservative_missense_codon SNV;II:3683207..3683207;C>G;synonymous_codon SNV;II:3683911..3683911;T>A;synonymous_codon SNV;II:3683396..3683396;G>C;conservative_missense_codon SNV;II:3683415..3683415;A>G;c…
Y75B8A.2a	nob-1	Homeobox domain	The nob-1 gene encodes one of three C. elegans posterior group homeodomain transcription factors orthologous to Drosophila Abd-B and the vertebrate Hox9-13 proteins; NOB-1, along with an additional posterior Hox ortholog, PHP-3, is required during embryogenesis for proper fate specification and morphogenesis of cells in the posterior region.	ORF_PRESERVED	0	0	embryonic lethal	embryonic lethal								2	0.0000	0.0119	0.0000		SNV;III:12083888..12083888;T>A;synonymous_codon SNV;III:12079342..12079342;C>T;synonymous_codon
F53B1.2	F53B1.2			ORF_PRESERVED	0	0										1	0.0000	0.0024	0.0000		SNV;X:2109372..2109372;C>T;synonymous_codon
F55C12.4	F55C12.4			ORF_PRESERVED	1	0										1	0.0000	0.0061	0.0000		SNV;II:5857248..5857248;T>C;synonymous_codon
Y47H9C.12	Y47H9C.12			ORF_PRESERVED	1	0							1			1	0.0066	0.0158	0.4183		SNV;I:11896868..11896868;T>G;synonymous_codon deletion;I:11896950..11896950;inframe_variant
H06H21.2	srw-95	7TM chemoreceptor, srw family		ORF_PRESERVED	0	0									1		0.0013	0.0000	99.0000	INTERPRO:IPR019427,PFAM:PF10324	SNV;IV:4813901..4813901;G>A;conservative_missense_codon
Y47D3A.13	Y47D3A.13			ORF_PRESERVED	0	0									1		0.0035	0.0000	99.0000		SNV;III:11223848..11223848;T>A;conservative_missense_codon
D1044.6	D1044.6			ORF_PRESERVED	1	0										1	0.0000	0.0011	0.0000		SNV;III:5539999..5539999;G>A;synonymous_codon
F41D3.4	oac-27			ORF_PRESERVED	0	0	maternal sterile								2		0.0014	0.0000	99.0000	PFAM:PF01757,INTERPRO:IPR002656	SNV;I:12257131..12257131;T>C;conservative_missense_codon SNV;I:12256901..12256901;G>A;conservative_missense_codon
F36F2.3a	tag-214	Zinc finger, C3HC4 type (RING finger), Zinc finger, CCHC class		ORF_PRESERVED	0	0	embryonic lethal	lethal						1		3	0.0004	0.0032	0.1282		SNV;I:9010935..9010935;T>C;synonymous_codon SNV;I:9012425..9012425;C>T;synonymous_codon SNV;I:9010243..9010243;A>C;non_conservative_missense_codon SNV;I:9010491..9010491;C>T;synonymous_codon
F47F6.1c	lin-42		lin-42 encodes three PAS domain-containing proteins orthologous to insect and vertebrate Period proteins that function in regulation of circadian rhythms; during larval development, lin-42 functions in the heterochronic pathway to regulate developmental switches that occurs in multiple tissues, including the hypodermis, gonad, sex myoblasts, and vulva; genetic analysis suggests that, in the hypod…	ORF_PRESERVED	1	0		lethal								3	0.0000	0.0075	0.0000		SNV;II:1239591..1239591;G>A;synonymous_codon SNV;II:1240048..1240048;C>T;synonymous_codon SNV;II:1241365..1241365;A>G;synonymous_codon
T13H2.5b	spat-3		spat-3 encodes, by transcription from alternative promoters, two large (1092- and 2471-residues) proteins; while residues 162-228 of the larger SPAT-3 protein encode a Ring1 type of zinc-finger domain (like that seen in SEX COMBS EXTRA, an E3 ubiquitin-protein ligase RING1 protein of Drosophila melanogaster), the bulk of SPAT-3 has no obvious similarities to other proteins; consistent with its pr…	ORF_PRESERVED	0	0		lethal							1		0.0004	0.0000	99.0000		SNV;X:4598125..4598125;T>A;conservative_missense_codon
C36F7.4c	rig-5			ORF_PRESERVED	0	0									1		0.0010	0.0000	99.0000		SNV;I:9574172..9574172;A>T;conservative_missense_codon
CC8.2b	CC8.2			ORF_PRESERVED	0	0									1	2	0.0014	0.0077	0.1880	INTERPRO:IPR017434	SNV;IV:3646760..3646760;T>A;synonymous_codon SNV;IV:3648558..3648558;C>T;synonymous_codon SNV;IV:3645621..3645621;G>T;conservative_missense_codon
T07H8.5	srg-31	7TM chemoreceptor, srg family		ORF_PRESERVED	0	0	embryonic lethal									1	0.0000	0.0037	0.0000		SNV;V:6952357..6952357;A>T;synonymous_codon
C32C4.2	aqp-6			ORF_PRESERVED	0	0								1			0.0018	0.0000	99.0000	PFAM:PF00230,INTERPRO:IPR000425	SNV;V:10650743..10650743;C>T;non_conservative_missense_codon
Y46G5A.10	cnp-2			ORF_PRESERVED	1	0									1	4	0.0007	0.0059	0.1120		SNV;II:12764963..12764963;T>C;synonymous_codon SNV;II:12766189..12766189;G>A;synonymous_codon SNV;II:12762598..12762598;C>T;conservative_missense_codon SNV;II:12766492..12766492;A>G;synonymous_codon SNV;II:12766430..12766430;G>A;synonymous_codon
C36C5.5	C36C5.5			ORF_PRESERVED	0	0							1				n/d	n/d	n/d	INTERPRO:IPR016638,INTERPRO:IPR002542,PFAM:PF01579	insertion;V:3157526..3157527;GTCCAA;inframe_variant
F20H11.6	F20H11.6			ORF_DISRUPTED(53.94)	0	0			1		1				2	1	n/d	n/d	n/d		SNV;III:6599520..6599520;G>A;stop_gained SNV;III:6599515..6599515;C>A;conservative_missense_codon SNV;III:6600969..6600969;T>C;synonymous_codon SNV;III:6599908..6599908;G>C;conservative_missense_codon deletion;III:6598778..6598778;frameshift_variant
F19F10.10	F19F10.10		F19F10.10 encodes a protein with a THAP or THAP-like domain; other proteins with such domains include LIN-15A, LIN-15B, LIN-36, and HIM-17 (which all interact with LIN-35/Rb), as well as CDC-14B, CTB-1, GON-14, and ~100 other proteins such as Drosophila P element transposase and human nuclear proapoptotic factor THAP1.	ORF_DISRUPTED(99.88)	0	0			1					1	1	1	n/d	n/d	n/d		SNV;V:7579699..7579699;G>A;synonymous_codon SNV;V:7578224..7578224;G>A;conservative_missense_codon SNV;V:7578636..7578636;G>A;non_conservative_missense_codon deletion;V:7580233..7580233;frameshift_variant
T26E4.10	T26E4.10			ORF_PRESERVED	0	0							1		8	4	0.0380	0.0932	0.4077		SNV;V:15798130..15798130;C>T;synonymous_codon SNV;V:15797917..15797917;C>A;synonymous_codon SNV;V:15798145..15798145;T>G;conservative_missense_codon SNV;V:15798147..15798147;C>T;conservative_missense_codon SNV;V:15798158..15798158;G>C;conservative_missense_codon SNV;V:15798129..15798129;T>A;conservative_missense_codon SNV;V:15798144..15798144;T>A;conservative_missense_codon SNV;V:15798031..157980…
T26A5.3	nduf-2.2	NADH-ubiquinone oxidoreductase	T26A5.3 encodes a predicted mitochondrial protein whose mature sequence has near-identity (95%) to GAS-1; T26A5.3 transcription is detectable by RT-PCR, but not visible by promoter-GFP fusion; however, a transgene containing a fusion of the gas-1 promoter to the T26A5.3 protein-coding sequence is able to fully rescue gas-1 mutants, indicating that T26A5.3 encodes a fully functional mitochondrial …	ORF_PRESERVED	0	0	embryonic lethal								1		0.0010	0.0000	99.0000	INTERPRO:IPR010219	SNV;III:6465899..6465899;T>C;conservative_missense_codon
Y6G8.6	Y6G8.6			ORF_PRESERVED	0	0							1	1	7	1	0.0551	0.0151	3.6564		SNV;V:17616572..17616572;A>T;non_conservative_missense_codon SNV;V:17616542..17616542;A>T;conservative_missense_codon SNV;V:17616513..17616513;G>A;synonymous_codon SNV;V:17616619..17616619;T>C;conservative_missense_codon SNV;V:17616794..17616794;A>C;conservative_missense_codon SNV;V:17616655..17616655;A>G;conservative_missense_codon SNV;V:17616643..17616643;A>G;conservative_missense_codon SNV;V:1…
H40L08.1	H40L08.1			ORF_PRESERVED	0	0										1	0.0000	0.0026	0.0000		SNV;X:15082525..15082525;G>A;synonymous_codon
F16H6.1	clec-42	Lectin C-type domain short and long forms, CUB domain		ORF_PRESERVED	0	0								2	12	1	0.0097	0.0071	1.3663	INTERPRO:IPR000859,PFAM:PF00431	SNV;V:18193559..18193559;C>T;non_conservative_missense_codon SNV;V:18194039..18194039;A>T;non_conservative_missense_codon SNV;V:18193668..18193668;A>T;conservative_missense_codon SNV;V:18193702..18193702;C>T;conservative_missense_codon SNV;V:18193647..18193647;C>A;conservative_missense_codon SNV;V:18193695..18193695;C>T;conservative_missense_codon SNV;V:18193660..18193660;A>G;conservative_missens…
W01C8.3	set-19	C. elegans protein C26E6.9; E. coli malate synthase G	set-19 encodes a SET domain-containing protein; SET-19 has no non-nematode orthologs, but several paralogs (SET-6, SET-13, SET-15, SET-20, SET-21, and SET-32); neither set-19(ok1813) nor set-19(RNAi) have any obvious phenotypes.	ORF_PRESERVED	0	0										1	0.0000	0.0013	0.0000		SNV;X:5676405..5676405;T>C;synonymous_codon
C35C5.11	C35C5.11			ORF_DISRUPTED(99.14)	0	0			1					1	2	1	n/d	n/d	n/d	PFAM:PF04389,INTERPRO:IPR007484	SNV;X:11542582..11542582;G>A;conservative_missense_codon SNV;X:11543755..11543755;A>G;conservative_missense_codon SNV;X:11542692..11542692;C>T;synonymous_codon SNV;X:11543768..11543768;T>G;non_conservative_missense_codon deletion;X:11544310..11544310;frameshift_variant
F02A9.6	glp-1	GLP-1 protein	glp-1 encodes an N-glycosylated transmembrane protein that, along with LIN-12, comprises one of two C. elegans members of the LIN-12/Notch family of receptors; from the N- to the C-terminus, GLP-1 is characterized by ten extracellular EGF-like repeats, three LIN-12/Notch repeats, a CC-linker, a transmembrane domain, a RAM domain, six intracellular ankyrin repeats, and a PEST sequence; in C. elega…	ORF_PRESERVED	0	0	sterile	embryonic lethal						1		2	0.0003	0.0021	0.1616		SNV;III:9095866..9095866;C>T;synonymous_codon SNV;III:9095806..9095806;T>C;synonymous_codon SNV;III:9097873..9097873;A>C;non_conservative_missense_codon
ZK328.2	eft-1	elongation factor 2	eft-1 encodes an elongation factor 2 (EF-2)-like protein; by homology, EFT-1 is predicted to function as a GTPase required for the elongation step of protein synthesis; loss of eft-1 activity via large-scale RNAi indicates that eft-1 is an essential gene required for embryonic development, reproduction, and the overall health of the animal; eft-1 mRNA is detectable at all stages of C. elegans dev…	ORF_DISRUPTED(96.30)	0	0	sterile		1								n/d	n/d	n/d	PFAM:PF03144,INTERPRO:IPR004161	deletion;III:6011168..6011168;frameshift_variant
T09A5.8	T09A5.8	chromosomal organisation modifier protein		ORF_PRESERVED	0	0	embryonic lethal								1	1	0.0014	0.0035	0.3925		SNV;II:7856299..7856299;G>A;synonymous_codon SNV;II:7856762..7856762;T>G;conservative_missense_codon
C47G2.5b	saps-1			ORF_PRESERVED	1	0	embryonic lethal								1	1	0.0007	0.0016	0.4238	PFAM:PF04499,INTERPRO:IPR007587	SNV;II:11298371..11298371;A>C;conservative_missense_codon SNV;II:11298574..11298574;G>A;synonymous_codon
T25E12.12	fbxa-127			ORF_PRESERVED	0	0										1	0.0000	0.0046	0.0000		SNV;V:16729351..16729351;C>T;synonymous_codon
T13G4.6	T13G4.6			ORF_DISRUPTED(84.70)	0	0			1						2		n/d	n/d	n/d		SNV;X:1203096..1203096;G>T;conservative_missense_codon SNV;X:1203095..1203095;T>G;conservative_missense_codon insertion;X:1202976..1202977;G;frameshift_variant
Y75B7B.2	Y75B7B.2			ORF_PRESERVED	0	0							1				n/d	n/d	n/d	INTERPRO:IPR020683	deletion;V:1274220..1275146;inframe_variant
T12A7.9	T12A7.9			ORF_DISRUPTED(97.26)	0	0			1								n/d	n/d	n/d		deletion;IV:11755683..11755683;frameshift_variant
T07C4.1	umps-1	UMP synthase	umps-1 encodes a protein orthologous to the human gene URIDINE MONOPHOSPHATE SYNTHETASE (OROTATE PHOSPHORIBOSYL TRANSFERASE AND OROTIDINE-5'-DECARBOXYLASE) (UMPS; OMIM:258900), which when mutated leads to disease.	ORF_PRESERVED	0	0	sterile							1			0.0009	0.0000	99.0000	INTERPRO:IPR013785	SNV;III:10356652..10356652;A>T;non_conservative_missense_codon
C41G11.4a	gnrr-4	G-protein coupled receptor		ORF_PRESERVED	0	0									1	1	0.0010	0.0023	0.4272	PFAM:PF00001,INTERPRO:IPR000276	SNV;X:5741661..5741661;T>A;conservative_missense_codon SNV;X:5739612..5739612;C>G;synonymous_codon
VK10D6R.1	cnc-10		cnc-10 encodes one of eleven C. elegans caenacin peptides.	ORF_PRESERVED	0	0								1			0.0049	0.0000	99.0000		SNV;V:11183421..11183421;A>T;non_conservative_missense_codon
Y50E8A.16	haf-7			ORF_PRESERVED	0	0									1		0.0006	0.0000	99.0000		SNV;V:14774503..14774503;A>T;conservative_missense_codon
Y51F10.4a	Y51F10.4			ORF_PRESERVED	0	0									2	1	0.0015	0.0020	0.7583	INTERPRO:IPR013057,PFAM:PF01490	SNV;I:1941367..1941367;A>G;conservative_missense_codon SNV;I:1944932..1944932;A>C;conservative_missense_codon SNV;I:1934871..1934871;A>G;synonymous_codon
F09E5.5	sec-6			ORF_PRESERVED	1	0	larval lethal									1	0.0000	0.0016	0.0000		SNV;II:5359976..5359976;G>A;synonymous_codon
R03G5.6	R03G5.6			ORF_PRESERVED	0	0						1					n/d	n/d	n/d		SNV;X:7807195..7807195;T>A;stop_lost
C45G9.2	C45G9.2			ORF_PRESERVED	0	0										1	0.0000	0.0042	0.0000		SNV;III:5069186..5069186;C>T;synonymous_codon
Y54G11A.4	Y54G11A.4			ORF_PRESERVED	0	0	embryonic lethal							1	2	1	0.0027	0.0036	0.7685	INTERPRO:IPR011990	SNV;II:14295492..14295492;T>A;non_conservative_missense_codon SNV;II:14292899..14292899;A>G;synonymous_codon SNV;II:14295438..14295438;C>T;conservative_missense_codon SNV;II:14293120..14293120;T>G;conservative_missense_codon
C07H6.8	cux-7		cux-7 encodes an conserved but unfamiliar protein orthologous to the human gene XE7 and the Drosophila gene CG2179-PA; since cux-7 is in an operon with clk-2, CUX-7 might have some role in telomere maintenance, development or rhythmic behavior; however, cux-7 currently has no known function, and is dispensable for viability and gross morphology in mass RNAi screens.	ORF_PRESERVED	1	0		lethal								1	0.0000	0.0027	0.0000		SNV;III:7520512..7520512;T>C;synonymous_codon
C05B5.6	fbxa-155			ORF_PRESERVED	0	0									1		0.0012	0.0000	99.0000		SNV;III:10009283..10009283;A>G;conservative_missense_codon
F26D10.13	F26D10.13			ORF_PRESERVED	1	0								1			0.0032	0.0000	99.0000		SNV;IV:17264379..17264379;C>A;non_conservative_missense_codon
C35E7.3	C35E7.3			ORF_PRESERVED	0	0										2	0.0000	0.0049	0.0000		SNV;I:10837712..10837712;T>C;synonymous_codon SNV;I:10837040..10837040;C>T;synonymous_codon
F39B2.5	F39B2.5	Src homology domain 2		ORF_DISRUPTED(99.47)	1	0			1								n/d	n/d	n/d		deletion;I:14775258..14775259;frameshift_variant
F37B4.5	srh-270	7TM chemoreceptor, srh family		ORF_PRESERVED	0	0										1	0.0000	0.0031	0.0000		SNV;V:2860871..2860871;G>A;synonymous_codon
R03H4.1	oac-40			ORF_PRESERVED	0	0										1	0.0000	0.0020	0.0000		SNV;V:9019273..9019273;T>C;synonymous_codon
Y110A7A.16	elpc-1		elpc-1 encodes a protein orthologous to human INHIBITOR OF KAPPA LIGHT POLYPEPTIDE GENE ENHANCER IN B-CELLS, KINASE COMPLEX-ASSOCIATED PROTEIN (IKBKAP; OMIM:603722), which when mutated leads to disease.	ORF_PRESERVED	1	1	embryonic lethal							2		1	0.0007	0.0010	0.7086	INTERPRO:IPR006849,PFAM:PF04762	SNV;I:5117748..5117748;A>C;non_conservative_missense_codon SNV;I:5118587..5118587;C>T;synonymous_codon SNV;I:5116139..5116139;T>C;non_conservative_missense_codon
Y73B6A.1	Y73B6A.1	protein kinase		ORF_PRESERVED	0	0								1	1		0.0023	0.0000	99.0000	INTERPRO:IPR011991	SNV;IV:6663154..6663154;C>T;conservative_missense_codon SNV;IV:6667937..6667937;T>C;non_conservative_missense_codon
Y71F9B.5b	lin-17		lin-17 encodes one of four C. elegans Frizzled homologs, integral membrane proteins that contain an external cysteine rich domain (CRD) and seven transmembrane domains and that function in a wide variety of species as receptors for Wnt glycoprotein signaling molecules; LIN-17 activity is required for specifying the polarity of a number of asymmetric cell divisions that, in C. elegans, are essenti…	ORF_PRESERVED	0	0										1	0.0000	0.0021	0.0000		SNV;I:2714373..2714373;G>A;synonymous_codon
ZC518.3c	ccr-4			ORF_PRESERVED	0	0	sick	sterile								1	0.0000	0.0019	0.0000		SNV;IV:12369761..12369761;C>T;synonymous_codon
B0024.14c	crm-1		crm-1 encodes a predicted transmembrane protein with multiple extracellular cysteine-rich (CR) domains that is the C. elegans ortholog of vertebrate CRIM1 (Cysteine-RIch Motor neuron 1); genetic analyses indicate that CRM-1 functions non-autonomously to positively regulate DBL-1/BMP-mediated signaling in the pathway that controls body size determination; in addition, loss of crm-1 activity via RN…	ORF_PRESERVED	0	0	molt defect	molt defect								1	0.0000	0.0038	0.0000		SNV;V:10325303..10325303;A>C;synonymous_codon
C33D9.1a	exc-5	PH (pleckstrin homology) domain	exc-5 encodes a protein orthologous to human FGD1 which is a guanine nucleotide exchange factor (GEF) for the Rho GTPase, Cdc-42; exc-5 is involved in the morphogenesis and structural organization of the excretory cell and is predominantly expressed in the excretory cell during development; mutations in human FGD1 cause Aarskog syndrome that affects skeletal development.	ORF_PRESERVED	0	0		lethal					1		1		0.0010	0.0000	99.0000		SNV;IV:8801742..8801742;C>T;conservative_missense_codon deletion;IV:8801739..8801741;inframe_variant
C04F5.3	unc-46		unc-46 encodes a type I transmembrane protein that contains a single motif similar to the LAMP (lysosomal associated membrane glycoprotein) domain; UNC-46 and UNC-47, the C. elegans vesicular GABA transporter, are required in GABAergic neurons for loading GABA into synaptic vesicles and thus, for all GABA-mediated behaviors; a rescuing UNC-46::GFP fusion protein localizes to synaptic varicosities…	ORF_PRESERVED	1	0									1	1	0.0017	0.0050	0.3429		SNV;V:5098804..5098804;A>T;conservative_missense_codon SNV;V:5098454..5098454;T>C;synonymous_codon
T12B5.8	fbxa-59		This gene encodes a protein containing an F-box, a motif predicted to mediate protein-protein interactions either with homologs of yeast Skp-1p or with other proteins; this gene's encoded protein also contains an FTH/DUF38 motif, which may also mediate protein-protein interaction.	ORF_PRESERVED	0	0								12	24	7	0.0487	0.0401	1.2136	INTERPRO:IPR001810,PFAM:PF00646,PFAM:PF01827,INTERPRO:IPR002900	SNV;III:943381..943381;T>G;conservative_missense_codon SNV;III:941679..941679;C>T;conservative_missense_codon SNV;III:941224..941224;C>T;conservative_missense_codon SNV;III:941670..941670;A>T;non_conservative_missense_codon SNV;III:941677..941677;C>A;conservative_missense_codon SNV;III:941477..941477;A>C;synonymous_codon SNV;III:941582..941582;A>T;synonymous_codon SNV;III:943397..943397;G>T;conse…
W05H7.3	sedl-1			ORF_PRESERVED	1	0									1	1	0.0030	0.0121	0.2446	PFAM:PF04628,INTERPRO:IPR006722	SNV;X:1439560..1439560;C>T;conservative_missense_codon SNV;X:1439403..1439403;C>T;synonymous_codon
C29G2.5	srt-58	7TM chemoreceptor, srt family		ORF_DISRUPTED(95.14)	0	0			1					2	1	4	n/d	n/d	n/d	INTERPRO:IPR019425,PFAM:PF10321	SNV;V:2576365..2576365;C>A;conservative_missense_codon SNV;V:2575269..2575269;C>T;synonymous_codon SNV;V:2576492..2576492;T>C;synonymous_codon SNV;V:2576116..2576116;A>C;non_conservative_missense_codon SNV;V:2576367..2576367;T>C;synonymous_codon SNV;V:2576699..2576699;C>A;synonymous_codon SNV;V:2576344..2576344;C>A;non_conservative_missense_codon deletion;V:2576736..2576736;frameshift_variant
D1007.14	pqn-24		The protein product of this gene is predicted to contain a glutamine/asparagine (Q/N)-rich ('prion') domain, by the algorithm of Michelitsch and Weissman (as of the WS77 release of WormBase, i.e., in wormpep77).	ORF_PRESERVED	0	0										1	0.0000	0.0046	0.0000		SNV;I:4565880..4565880;C>T;synonymous_codon
F08B4.6	hst-1	N-heparan sulfate sulfotransferase	hst-1 encodes the C. elegans ortholog of N-deacetylase/N-sulfotransferase (NDST), a bifunctional enzyme that catalyzes N-deacetylation and N-sulfation of N-acetylglucosamine residues in heparan sulfate; loss of hst-1 activity has been reported to result in embryonic lethality at various stages of development, defects in ventral neuroblast migrations during epidermal enclosure, and cessation of eg…	ORF_PRESERVED	0	0		lethal							1		0.0006	0.0000	99.0000		SNV;IV:8690818..8690818;T>C;conservative_missense_codon
C09G5.2	dph-2	Diphthamide biosynthesis protein (diptheria resistance protein)	dph-2 encodes an ortholog of S. cerevisiae DPH2/YKL191W and human DPH2L2 (OMIM:603456); DPH-2 is a putative protein component of diphtamide synthesis.	ORF_PRESERVED	0	0									1		0.0010	0.0000	99.0000	INTERPRO:IPR010014	SNV;II:10714073..10714073;G>A;conservative_missense_codon
C52E12.6	C52E12.6			ORF_PRESERVED	0	0										1	0.0000	0.0034	0.0000		SNV;II:7024672..7024672;C>T;synonymous_codon
T16H12.13	T16H12.13			ORF_PRESERVED	1	0								2		2	0.0051	0.0165	0.3096		SNV;III:10085315..10085315;C>T;synonymous_codon SNV;III:10085782..10085782;T>A;synonymous_codon SNV;III:10085727..10085727;T>C;non_conservative_missense_codon SNV;III:10085862..10085862;G>C;non_conservative_missense_codon
F35E12.6	F35E12.6			ORF_PRESERVED	0	0									1	2	0.0013	0.0066	0.2035	PFAM:PF02408,INTERPRO:IPR003366	SNV;V:13736102..13736102;G>A;synonymous_codon SNV;V:13735430..13735430;A>T;synonymous_codon SNV;V:13735955..13735955;A>C;conservative_missense_codon
Y51A2D.11	ttr-26	Transthyretin-like family		ORF_PRESERVED	0	0									1		0.0033	0.0000	99.0000	INTERPRO:IPR001534	SNV;V:18558935..18558935;T>C;conservative_missense_codon
Y116F11B.2	Y116F11B.2			ORF_PRESERVED	0	0									2		0.0023	0.0000	99.0000	INTERPRO:IPR005044,PFAM:PF03380	SNV;V:19799834..19799834;C>T;conservative_missense_codon SNV;V:19799008..19799008;C>T;conservative_missense_codon
C56G2.1a	C56G2.1			ORF_PRESERVED	1	0	sterile F1								1		0.0005	0.0000	99.0000		SNV;III:6358579..6358579;G>C;conservative_missense_codon
C08G5.2	fbxc-48			ORF_DISRUPTED(2.99)	0	0			1		1			1		1	n/d	n/d	n/d		SNV;II:740840..740840;G>T;stop_gained SNV;II:740485..740485;A>T;non_conservative_missense_codon SNV;II:740029..740029;A>G;synonymous_codon insertion;II:740028..740029;T;frameshift_variant
F18C5.2	wrn-1		wrn-1 encodes an ortholog of human WRN, which when mutated leads to Werner syndrome (OMIM:277700), and one of four C. elegans homologs of the RecQ DNA helicase family that includes E. coli RecQ; by homology, WRN-1 is predicted to function as a helicase, DNA-dependent ATPase, and exonuclease that plays a key role in DNA replication, recombination, and repair; RNA interference studies in C. elegans…	ORF_PRESERVED	0	1	cell cycle timing defective early emb							2		1	0.0008	0.0015	0.5494		SNV;II:6557258..6557258;A>G;synonymous_codon SNV;II:6558545..6558545;G>A;non_conservative_missense_codon SNV;II:6558546..6558546;T>A;non_conservative_missense_codon
Y44A6D.5	Y44A6D.5	Aminotransferase class IV		ORF_PRESERVED	0	0										1	0.0000	0.0031	0.0000		SNV;V:20801988..20801988;C>G;synonymous_codon
R08B4.1b	grd-1	groundhog	grd-1 encodes a hedgehog-like protein, with (from N- to C-terminus) a signal sequence, a Ground domain, an extended region of low-complexity sequence, and a Hint/Hog domain; GRD-1 is expressed in rectal cells; the Hint/Hog domain is predicted to cut GRD-1 into two halves and then covalently link cholesterol to the C-terminus of the Ground domain; the Ground domain is predicted to form a cysteine-…	ORF_PRESERVED	0	0	molt defect	lethal							1		0.0004	0.0000	99.0000		SNV;X:11111963..11111963;A>G;conservative_missense_codon
Y69A2AR.12	Y69A2AR.12			ORF_PRESERVED	0	0									13	10	0.0312	0.0727	0.4296		SNV;IV:2571586..2571586;G>A;conservative_missense_codon SNV;IV:2571578..2571578;A>G;synonymous_codon SNV;IV:2571883..2571883;C>T;conservative_missense_codon SNV;IV:2571691..2571691;G>A;conservative_missense_codon SNV;IV:2571710..2571710;A>G;synonymous_codon SNV;IV:2571601..2571601;C>A;conservative_missense_codon SNV;IV:2571708..2571708;A>C;synonymous_codon SNV;IV:2571037..2571037;G>C;conservative…
Y55F3AM.5	Y55F3AM.5			ORF_PRESERVED	1	0										1	0.0000	0.0032	0.0000		SNV;IV:1000957..1000957;C>T;synonymous_codon
K10C3.4	K10C3.4			ORF_PRESERVED	0	0									1	1	0.0012	0.0033	0.3703		SNV;I:9860741..9860741;G>T;conservative_missense_codon SNV;I:9860937..9860937;C>A;synonymous_codon
Y116A8C.34	cyn-13			ORF_PRESERVED	0	0									1		0.0014	0.0000	99.0000	INTERPRO:IPR016304,INTERPRO:IPR002130,PFAM:PF00160	SNV;IV:17111412..17111412;C>T;conservative_missense_codon
ZK593.9	ZK593.9	tyrosine-protein kinase		ORF_PRESERVED	0	0									1		0.0009	0.0000	99.0000	INTERPRO:IPR020685,INTERPRO:IPR020635,INTERPRO:IPR002290,INTERPRO:IPR017442,INTERPRO:IPR001245,PFAM:PF00069,PFAM:PF07714	SNV;IV:10942170..10942170;C>T;conservative_missense_codon
C17G10.5	lys-8		lys-8 encodes a putative lysozyme required for normal longevity, probably because it prevents killing of C. elegans by bacteria infecting its gut; LYS-8 is expressed in intestine up to the terminal bulb of the pharynx, as well as in g1 and g2 pharyngeal gland cells; LYS-8 expression is induced by infection with Serratia marcescens, Pseudomonas aeruginosa, or (weakly) by Microbacterium nematophilu…	ORF_PRESERVED	0	0										1	0.0000	0.0040	0.0000		SNV;II:5586885..5586885;A>C;synonymous_codon
C46C11.1a	C46C11.1	hormone sensitive lipase	hosl-1 encodes the C. elegans ortholog of hormone-sensitive lipase (LIPE); by homology, HOSL-1 is predicted to function in the regulation of energy homeostasis and fat metabolism by catalyzing the first, rate-limiting step of triglyceride hydrolysis; hosl-1(RNAi) suppresses the egg-laying defective phenotype of egl-9(sa307) mutants; large-scale expression studies suggest that hosl-1 is expressed …	ORF_PRESERVED	1	0									1	1	0.0005	0.0012	0.4102	INTERPRO:IPR013094,PFAM:PF07859	SNV;X:4641770..4641770;A>G;conservative_missense_codon SNV;X:4637374..4637374;C>T;synonymous_codon
R06B10.4a	trp-2	ion transport protein		ORF_PRESERVED	0	0									2	7	0.0011	0.0114	0.0961	INTERPRO:IPR004729	SNV;III:998849..998849;T>C;synonymous_codon SNV;III:997534..997534;G>T;synonymous_codon SNV;III:998198..998198;T>C;synonymous_codon SNV;III:996534..996534;A>C;conservative_missense_codon SNV;III:997447..997447;T>C;synonymous_codon SNV;III:998909..998909;C>T;synonymous_codon SNV;III:995752..995752;C>T;conservative_missense_codon SNV;III:997408..997408;G>A;synonymous_codon SNV;III:991894..991894;T>…
C29E4.5a	tag-250			ORF_PRESERVED	1	0									1		0.0007	0.0000	99.0000		SNV;III:7919587..7919587;C>T;conservative_missense_codon
C54H2.3	tag-294			ORF_PRESERVED	1	0	lethal									1	0.0000	0.0028	0.0000		SNV;X:5762439..5762439;C>T;synonymous_codon
F57A8.1	F57A8.1	ETS domain		ORF_PRESERVED	1	0										1	0.0000	0.0047	0.0000		SNV;V:10044361..10044361;C>G;synonymous_codon
C02G6.2	C02G6.2	peptidase		ORF_PRESERVED	0	0									2	5	0.0011	0.0088	0.1216	PFAM:PF00675,INTERPRO:IPR011765,INTERPRO:IPR011237	SNV;V:5872230..5872230;C>T;conservative_missense_codon SNV;V:5873853..5873853;C>T;synonymous_codon SNV;V:5872247..5872247;C>T;conservative_missense_codon SNV;V:5873823..5873823;A>G;synonymous_codon SNV;V:5874497..5874497;A>T;synonymous_codon SNV;V:5874500..5874500;C>T;synonymous_codon SNV;V:5873829..5873829;T>C;synonymous_codon
Y58A7A.1	Y58A7A.1			ORF_PRESERVED	0	0										1	0.0000	0.0089	0.0000		SNV;V:5068556..5068556;G>A;synonymous_codon
K06H7.1	K06H7.1	Protein kinase		ORF_PRESERVED	1	0	embryonic lethal								1		0.0014	0.0000	99.0000		SNV;III:8099661..8099661;A>G;conservative_missense_codon
F32E10.2	F32E10.2	chromo domain of heterochromatin protein		ORF_PRESERVED	0	0	embryonic lethal								2		0.0033	0.0000	99.0000		SNV;IV:7576864..7576864;G>A;conservative_missense_codon SNV;IV:7577096..7577096;C>G;conservative_missense_codon
Y50D4C.1a	unc-34		unc-34 encodes an EVH1 domain-containing protein that is the sole C. elegans Enabled/VASP homolog; during development, unc-34 activity is required for proper cell migration and axon guidance and for normal locomotion and posterior body morphology; in regulating axon guidance, genetic analyses suggest that unc-34 likely functions downstream of slt-1/Slit and sax-3/Robo as well as unc-6/Netrin and …	ORF_PRESERVED	1	0									1		0.0010	0.0000	99.0000		SNV;V:990375..990375;T>C;conservative_missense_codon
F41D3.10	oac-25			ORF_PRESERVED	0	0									2	1	0.0013	0.0019	0.6917	PFAM:PF01757,INTERPRO:IPR002656	SNV;I:12271583..12271583;G>A;conservative_missense_codon SNV;I:12271831..12271831;G>A;synonymous_codon SNV;I:12271766..12271766;G>T;conservative_missense_codon
C12D5.9	C12D5.9			ORF_PRESERVED	0	0										1	0.0000	0.0037	0.0000		SNV;V:7688550..7688550;T>G;synonymous_codon
C54C6.7	C54C6.7			ORF_PRESERVED	1	0										1	0.0000	0.0102	0.0000		SNV;III:3546146..3546146;T>G;synonymous_codon
K08D8.4c	K08D8.4			ORF_PRESERVED	0	0								2	5	1	0.0068	0.0039	1.7219	PFAM:PF02408,INTERPRO:IPR003366	SNV;IV:12909778..12909778;A>T;non_conservative_missense_codon SNV;IV:12908610..12908610;G>C;synonymous_codon SNV;IV:12908259..12908259;C>A;conservative_missense_codon SNV;IV:12909215..12909215;T>C;conservative_missense_codon SNV;IV:12908476..12908476;G>C;conservative_missense_codon SNV;IV:12908474..12908474;C>G;conservative_missense_codon SNV;IV:12909438..12909438;A>T;non_conservative_missense_co…
F11C1.1	F11C1.1			ORF_PRESERVED	0	0								1			0.0037	0.0000	99.0000		SNV;X:12988993..12988993;A>C;non_conservative_missense_codon
C54D10.8	C54D10.8			ORF_PRESERVED	0	0								4	22	14	0.0327	0.0846	0.3859		SNV;V:12445330..12445330;T>C;conservative_missense_codon SNV;V:12445339..12445339;A>G;conservative_missense_codon SNV;V:12445939..12445939;T>C;conservative_missense_codon SNV;V:12445454..12445454;A>G;synonymous_codon SNV;V:12446545..12446545;C>T;conservative_missense_codon SNV;V:12445585..12445585;G>A;synonymous_codon SNV;V:12445901..12445901;T>C;synonymous_codon SNV;V:12445874..12445874;A>C;cons…
R02E12.4	R02E12.4	Sea urchin tektin A1 ; trans-acting transcriptional factor		ORF_PRESERVED	1	0									1		0.0007	0.0000	99.0000	INTERPRO:IPR000435,PFAM:PF03148	SNV;X:4006097..4006097;T>A;conservative_missense_codon
T01D1.5	T01D1.5			ORF_PRESERVED	1	0									1		0.0014	0.0000	99.0000		SNV;II:187831..187831;G>A;conservative_missense_codon
C03D6.3a	cel-1	mRNA capping enzyme	cel-1 encodes a mRNA capping enzyme, with a N-terminal region with RNA triphosphatase activity and a C-terminal region containing motifs found in yeast and vaccinia virus capping enzyme guanylytransferases; cel-1 is required for embryonic viability, body morphology, and vulval development.	ORF_PRESERVED	0	0	larval arrest									2	0.0000	0.0042	0.0000		SNV;I:9667344..9667344;C>T;synonymous_codon SNV;I:9667645..9667645;A>G;synonymous_codon
F58E2.9	srz-23	7TM chemoreceptor, srz family		ORF_DISRUPTED(94.19)	0	0	embryonic lethal		1					3	2		n/d	n/d	n/d	PFAM:PF10325,INTERPRO:IPR018817	SNV;IV:3453964..3453964;G>T;non_conservative_missense_codon SNV;IV:3454698..3454698;A>C;conservative_missense_codon SNV;IV:3454178..3454178;G>T;non_conservative_missense_codon SNV;IV:3453926..3453926;G>T;non_conservative_missense_codon SNV;IV:3454414..3454414;C>A;conservative_missense_codon deletion;IV:3453543..3453729;frameshift_variant
Y37A1B.4	Y37A1B.4			ORF_PRESERVED	1	0									1		0.0038	0.0000	99.0000		SNV;IV:14060102..14060102;T>C;conservative_missense_codon
C09D8.1d	ptp-3		ptp-3 encodes a receptor-like tyrosine phosphatase orthologous to the LAR (Leukocyte Common Antigen Related, OMIM:179590) subfamily of receptor-like tyrosine phosphatases that contain extracellular immunoglobulin-like and fibronectin type III domains and have been implicated in linking cell adhesion to intracellular phosphotyrosine levels; PTP-3 plays a role in gastrulation and epidermal developm…	ORF_DISRUPTED(99.82)	0	1	embryonic lethal		2							1	n/d	n/d	n/d	PFAM:PF00102,INTERPRO:IPR000242	SNV;II:11007472..11007472;G>A;synonymous_codon deletion;II:11011033..11011033;frameshift_variant deletion;II:11011021..11011021;frameshift_variant
T08B1.4b	T08B1.4			ORF_PRESERVED	0	0										1	0.0000	0.0033	0.0000		SNV;V:1979458..1979458;C>T;synonymous_codon
Y102A11A.3	Y102A11A.3			ORF_PRESERVED	1	0	sick								4	1	0.0011	0.0010	1.1355		SNV;X:2019627..2019627;C>T;conservative_missense_codon SNV;X:2021572..2021572;C>T;synonymous_codon SNV;X:2019187..2019187;C>A;conservative_missense_codon SNV;X:2022708..2022708;C>G;conservative_missense_codon SNV;X:2023245..2023245;G>A;conservative_missense_codon
Y39B6A.13	Y39B6A.13			ORF_PRESERVED	1	0	embryonic lethal									1	0.0000	0.0055	0.0000		SNV;V:19119169..19119169;G>T;synonymous_codon
T05B4.13	T05B4.13			ORF_PRESERVED	0	0										2	0.0000	0.0130	0.0000		SNV;V:4126622..4126622;G>A;synonymous_codon SNV;V:4126361..4126361;A>G;synonymous_codon
ZK930.5	ZK930.5			ORF_PRESERVED	0	0									3	1	0.0066	0.0056	1.1720		SNV;II:11882908..11882908;C>A;conservative_missense_codon SNV;II:11882578..11882578;T>A;conservative_missense_codon SNV;II:11883265..11883265;T>C;synonymous_codon SNV;II:11882673..11882673;G>C;conservative_missense_codon
F56A8.3a	F56A8.3	Leucine Rich Repeat (2 copies) (2 domains)		ORF_PRESERVED	0	0	embryonic lethal									1	0.0000	0.0025	0.0000		SNV;III:13262097..13262097;G>A;synonymous_codon
C50E10.3	sre-53	7TM chemoreceptor, sre family		ORF_PRESERVED	0	0								2	3	1	0.0058	0.0042	1.4006	INTERPRO:IPR004151,PFAM:PF03125	SNV;II:12323022..12323022;T>A;non_conservative_missense_codon SNV;II:12322627..12322627;C>A;conservative_missense_codon SNV;II:12321118..12321118;A>T;non_conservative_missense_codon SNV;II:12321449..12321449;G>C;conservative_missense_codon SNV;II:12322750..12322750;T>C;conservative_missense_codon SNV;II:12321499..12321499;A>G;synonymous_codon
D1065.4a	srh-210	7TM chemoreceptor, srh family		ORF_PRESERVED	0	0										3	0.0000	0.0184	0.0000		SNV;V:4071103..4071103;C>T;synonymous_codon SNV;V:4071237..4071237;A>T;synonymous_codon SNV;V:4071279..4071279;A>G;synonymous_codon
T05G5.1	T05G5.1	Caldesmon-like repeats		ORF_PRESERVED	0	0									1	1	0.0010	0.0037	0.2798		SNV;III:9742853..9742853;G>A;conservative_missense_codon SNV;III:9739319..9739319;T>C;synonymous_codon
F14B6.3	F14B6.3			ORF_PRESERVED	0	0								2		2	0.0026	0.0060	0.4366		SNV;I:12231998..12231998;T>A;non_conservative_missense_codon SNV;I:12231478..12231478;G>T;non_conservative_missense_codon SNV;I:12230699..12230699;T>C;synonymous_codon SNV;I:12230759..12230759;T>C;synonymous_codon
T12C9.7a	T12C9.7			ORF_PRESERVED	0	0	sick						1		1	1	0.0054	0.0070	0.7731	INTERPRO:IPR014400	SNV;II:4460136..4460136;C>T;synonymous_codon SNV;II:4460207..4460207;T>C;conservative_missense_codon deletion;II:4458428..4458429;inframe_variant
K06G5.2	cyp-13B2	Cytochrome P450	cyp-13B2 encodes one of ~80 C. elegans cytochrome P450s: membrane-associated, heme-containing NADPH-dependent monooxygenases that catalyze the oxidative metabolism of a variety of exogenous compounds and endogenous substrates.	ORF_PRESERVED	0	0									3	6	0.0026	0.0154	0.1707	INTERPRO:IPR001128,PFAM:PF00067	SNV;X:14226313..14226313;T>A;conservative_missense_codon SNV;X:14227362..14227362;C>T;synonymous_codon SNV;X:14227551..14227551;C>T;synonymous_codon SNV;X:14226044..14226044;G>T;conservative_missense_codon SNV;X:14227449..14227449;T>C;synonymous_codon SNV;X:14227648..14227648;T>C;synonymous_codon SNV;X:14227469..14227469;A>G;conservative_missense_codon SNV;X:14226191..14226191;C>G;synonymous_codo…
C40A11.6	C40A11.6			FULLY_DELETED	0	0			2						6	4	n/d	n/d	n/d	INTERPRO:IPR011333,INTERPRO:IPR003131,INTERPRO:IPR000210,PFAM:PF02214	SNV;II:2145509..2145509;G>T;synonymous_codon SNV;II:2145527..2145527;C>T;synonymous_codon SNV;II:2145512..2145512;C>A;synonymous_codon SNV;II:2145526..2145526;A>G;conservative_missense_codon SNV;II:2145541..2145541;A>T;conservative_missense_codon SNV;II:2145525..2145525;C>A;conservative_missense_codon SNV;II:2145539..2145539;A>T;conservative_missense_codon SNV;II:2145524..2145524;C>A;conservative…
ZC21.2b	trp-1		trp-1 encodes a predicted transmembrane protein with similarity to transient receptor potential (TRP) ion channels; a TRP-1::GFP reporter fusion is expressed in motor neurons, interneurons, vulval and intestinal muscles, and the BAG sensory neuron; as loss of trp-1 activity via deletion mutation or large-scale RNAi results in no obvious defects, the precise role of trp-1 in C. elegans development…	ORF_PRESERVED	0	0								1	1	2	0.0008	0.0026	0.3267		SNV;III:8542419..8542419;A>G;synonymous_codon SNV;III:8537809..8537809;T>C;synonymous_codon SNV;III:8536674..8536674;G>T;non_conservative_missense_codon SNV;III:8542127..8542127;A>T;conservative_missense_codon
ZC328.1	cuti-1			ORF_PRESERVED	1	0	larval lethal	lethal							1		0.0022	0.0000	99.0000		SNV;I:6404868..6404868;G>A;conservative_missense_codon
F46H5.7b	F46H5.7			ORF_PRESERVED	0	0								1		1	0.0008	0.0019	0.4242		SNV;X:7241782..7241782;C>T;synonymous_codon SNV;X:7239527..7239527;G>A;non_conservative_missense_codon
F59H5.1	F59H5.1		F59H5.1 encodes an unfamiliar protein with a low-complexity N-terminal region and a C-terminal DUF545 motif (of unknown function, found solely in nematode proteins); F59H5.1 is expressed in neuronal head ganglia, intestinal cells, hypodermal cells, and coelomocytes, with strong expression in embryos; F59H5.1 has no obvious function or phenotype in RNAi assays, whether in a normal background or in…	ORF_PRESERVED	0	0								2	2	2	0.0026	0.0029	0.8943		SNV;II:2511907..2511907;A>G;conservative_missense_codon SNV;II:2505677..2505677;A>G;non_conservative_missense_codon SNV;II:2510507..2510507;T>C;synonymous_codon SNV;II:2505667..2505667;G>A;conservative_missense_codon SNV;II:2514093..2514093;A>G;synonymous_codon SNV;II:2505718..2505718;C>G;non_conservative_missense_codon
T07D3.7b	alg-2		alg-2 encodes a PAZ and PIWI-domain containing protein that is a member of the highly conserved eukaryotic RDE-1/AGO1/PIWI family of proteins that regulate posttranscriptional gene silencing (PTGS); ALG-2 functions with ALG-1 to control specific developmental timing events by positively regulating expression of small temporal RNAs (stRNAs) encoded by lin-4 and let-7; ALG-2 and ALG-1 are also requ…	ORF_PRESERVED	0	0	embryonic arrest								1	3	0.0005	0.0039	0.1371		SNV;II:875013..875013;G>C;synonymous_codon SNV;II:875904..875904;A>G;synonymous_codon SNV;II:876144..876144;C>T;synonymous_codon SNV;II:877922..877922;A>G;conservative_missense_codon
F46G10.5b	ptr-24		ptr-24 encodes a nematode-specific member of the sterol sensing domain (SSD) proteins, distantly paralogous to Drosophila PATCHED (PTC) and human PTCH (OMIM:601309, mutated in basal cell nevus syndrome); PTR-24 has no known function in vivo.	ORF_PRESERVED	1	1	embryonic lethal									6	0.0000	0.0078	0.0000		SNV;X:13345956..13345956;A>G;synonymous_codon SNV;X:13346264..13346264;C>T;synonymous_codon SNV;X:13343656..13343656;A>G;synonymous_codon SNV;X:13347602..13347602;A>C;synonymous_codon SNV;X:13345458..13345458;C>A;synonymous_codon SNV;X:13343075..13343075;A>G;synonymous_codon
Y17G7B.15b	cnt-1	PH (pleckstrin homology) domain, Ank repeat (2 domains)	cnt-1 encodes a homolog of centaurin beta, an Arf GTPase activating protein (Arf GAP) that also contains a pleckstrin homology domain and C-terminal ankyrin repeats; by homology, CNT-1 is predicted to function as an Arf GAP that stimulates Arf GTPase activity and links cell signaling with cytoskeletal rearrangements and membrane trafficking; however, as loss of cnt-1 activity via large-scale RNAi…	ORF_PRESERVED	0	0	larval lethal								1	1	0.0006	0.0015	0.4183		SNV;II:12079782..12079782;T>C;conservative_missense_codon SNV;II:12073616..12073616;C>T;synonymous_codon
F02E11.1	wht-4	ABC transpoter		ORF_PRESERVED	0	0									2	1	0.0016	0.0021	0.7592	INTERPRO:IPR013525,PFAM:PF01061,INTERPRO:IPR005284	SNV;II:3281127..3281127;A>G;conservative_missense_codon SNV;II:3280597..3280597;G>A;synonymous_codon SNV;II:3281396..3281396;T>C;conservative_missense_codon
Y82E9BL.12	Y82E9BL.12			ORF_PRESERVED	0	0								1	4	21	0.0068	0.0817	0.0838	PFAM:PF01482,INTERPRO:IPR002485	SNV;III:1310198..1310198;T>C;synonymous_codon SNV;III:1310075..1310075;C>T;synonymous_codon SNV;III:1310083..1310083;A>G;synonymous_codon SNV;III:1309902..1309902;A>T;non_conservative_missense_codon SNV;III:1310240..1310240;T>C;synonymous_codon SNV;III:1309306..1309306;T>C;synonymous_codon SNV;III:1309317..1309317;T>G;synonymous_codon SNV;III:1311011..1311011;C>T;synonymous_codon SNV;III:1310228.…
Y82E9BR.21	Y82E9BR.21			ORF_PRESERVED	0	0								5	13	22	0.0309	0.1307	0.2367		SNV;III:1405976..1405976;T>C;non_conservative_missense_codon SNV;III:1405195..1405195;A>G;conservative_missense_codon SNV;III:1406136..1406136;C>G;synonymous_codon SNV;III:1405073..1405073;G>C;conservative_missense_codon SNV;III:1406034..1406034;G>A;synonymous_codon SNV;III:1406121..1406121;G>A;synonymous_codon SNV;III:1405118..1405118;G>A;synonymous_codon SNV;III:1405964..1405964;A>G;conservativ…
T07E3.5	brc-2		brc-2 encodes a BRC domain-containing protein that is homologous to human BRCA2 which when mutated leads to early-onset breast cancer 2 or hereditary male breast cancer (OMIM:600185); in C. elegans, BRC-2 activity is essential for RAD-51-mediated repair of meiotic and radiation-induced double-strand breaks (DSBs); BRC-2 physically interacts with RAD-51 and single-stranded DNA and is required for …	ORF_PRESERVED	1	1		egg laying defective								1	0.0000	0.0031	0.0000		SNV;III:6901204..6901204;C>G;synonymous_codon
W02H5.9	W02H5.9			ORF_PRESERVED	0	0							1		1		0.0216	0.0087	2.4792		SNV;V:2645071..2645071;A>T;conservative_missense_codon insertion;V:2645219..2645220;T;inframe_variant
C54G4.7	C54G4.7			ORF_PRESERVED	1	0								1			0.0011	0.0000	99.0000	INTERPRO:IPR019149,PFAM:PF09752	SNV;I:8022083..8022083;T>C;non_conservative_missense_codon
Y48C3A.8a	Y48C3A.8			ORF_PRESERVED	0	1								1			0.0011	0.0000	99.0000	PFAM:PF04503,INTERPRO:IPR007591,INTERPRO:IPR008116	SNV;II:13326462..13326462;A>C;non_conservative_missense_codon
F41D9.2b	F41D9.2			ORF_PRESERVED	1	0									1		0.0028	0.0000	99.0000		SNV;X:8383682..8383682;A>G;conservative_missense_codon
ZK546.2c	ZK546.2			ORF_PRESERVED	0	0										1	0.0000	0.0023	0.0000		SNV;II:4946696..4946696;A>G;synonymous_codon
F23F1.7	F23F1.7			ORF_PRESERVED	1	0									1		0.0024	0.0000	99.0000	INTERPRO:IPR011001	SNV;II:39003..39003;C>T;conservative_missense_codon
T08E11.5	fbxc-19			ORF_DISRUPTED(95.19)	0	0			2					13	45	32	n/d	n/d	n/d		SNV;II:1822644..1822644;T>G;conservative_missense_codon SNV;II:1822256..1822256;T>C;synonymous_codon SNV;II:1822176..1822176;A>G;conservative_missense_codon SNV;II:1822514..1822514;A>C;conservative_missense_codon SNV;II:1822020..1822020;T>C;non_conservative_missense_codon SNV;II:1821614..1821614;T>C;synonymous_codon SNV;II:1822651..1822651;T>A;conservative_missense_codon SNV;II:1822952..1822952;T…
F28F5.3c	lim-8		lim-8 encodes proteins containing one PDZ and one LIM domain; in vitro binding and yeast two-hybrid assays indicate that LIM-8 can physically interact with myosin heavy chain A (MYO-3) as well as with UNC-96 and UNC-97, suggesting that LIM-8 is part of a structural component that links membrane attachment proteins to myosin thick filaments; lim-8(RNAi) in a hypersensitive rrf-3 background results…	ORF_PRESERVED	1	0		lethal							2		0.0008	0.0000	99.0000		SNV;III:6814230..6814230;C>G;conservative_missense_codon SNV;III:6815272..6815272;A>C;conservative_missense_codon
F59A3.2	F59A3.2			ORF_PRESERVED	1	0									1	2	0.0007	0.0036	0.1816		SNV;I:5512555..5512555;A>G;synonymous_codon SNV;I:5512291..5512291;C>T;synonymous_codon SNV;I:5512214..5512214;A>G;conservative_missense_codon
Y113G7B.7	fbxa-114		This gene encodes a protein containing an F-box, a motif predicted to mediate protein-protein interactions either with homologs of yeast Skp-1p or with other proteins; this gene's encoded protein also contains an FTH/DUF38 motif, which may also mediate protein-protein interaction.	ORF_DISRUPTED(92.99)	0	0	body wall muscle myosin organization defective		2					1	4	1	n/d	n/d	n/d	INTERPRO:IPR001810,PFAM:PF00646,PFAM:PF01827,INTERPRO:IPR002900	SNV;V:20201625..20201625;C>T;synonymous_codon SNV;V:20202455..20202455;G>T;non_conservative_missense_codon SNV;V:20202631..20202631;G>A;conservative_missense_codon SNV;V:20201768..20201768;A>G;conservative_missense_codon SNV;V:20201974..20201974;A>G;conservative_missense_codon SNV;V:20202654..20202654;G>A;conservative_missense_codon deletion;V:20201624..20201624;frameshift_variant deletion;V:2020…
K05C4.3	K05C4.3			ORF_DISRUPTED	0	0				1			1		4	1	0.0036	0.0023	1.5684		SNV;I:14752281..14752281;T>A;conservative_missense_codon SNV;I:14748554..14748554;C>G;splice_acceptor_variant SNV;I:14748835..14748835;A>G;conservative_missense_codon SNV;I:14752300..14752300;T>A;conservative_missense_codon SNV;I:14749566..14749566;C>T;conservative_missense_codon SNV;I:14748900..14748900;G>A;synonymous_codon insertion;I:14752084..14752085;GCACTTGGCATTTGTCCCACTAATGTCCAAGATGCATAGGT…
F10D11.3	F10D11.3			ORF_PRESERVED	0	0									1		0.0035	0.0000	99.0000		SNV;I:8440451..8440451;C>G;conservative_missense_codon
C54D2.5c	cca-1		cca-1 encodes a calcium channel alpha subunit that is homologous to vertebrate T-type calcium channel alpha 1 subunits; CCA-1 is required for regulation of pharyngeal pumping, specifically for the efficient initiation of action potentials in the pharynx in response to excitatory inputs; a CCA-1::GFP fusion protein is expressed strongly in pharyngeal muscle as well as in many neurons, including pa…	ORF_PRESERVED	0	0								1	1	5	0.0005	0.0038	0.1258		SNV;X:7854876..7854876;G>A;synonymous_codon SNV;X:7853681..7853681;T>C;synonymous_codon SNV;X:7855071..7855071;C>T;synonymous_codon SNV;X:7853060..7853060;T>C;synonymous_codon SNV;X:7857538..7857538;C>T;synonymous_codon SNV;X:7855196..7855196;T>C;conservative_missense_codon SNV;X:7855603..7855603;A>T;non_conservative_missense_codon
Y39C12A.7	sre-15	7TM receptor, sre family		ORF_PRESERVED	0	0								1			0.0014	0.0000	99.0000	INTERPRO:IPR004151,PFAM:PF03125	SNV;IV:12243993..12243993;A>T;non_conservative_missense_codon
F54D5.14	F54D5.14			ORF_PRESERVED	0	0	embryonic lethal								1		0.0004	0.0000	99.0000	PFAM:PF02463,INTERPRO:IPR003395	SNV;II:11580480..11580480;T>C;conservative_missense_codon
Y53G8AR.3	ral-1			ORF_PRESERVED	0	0										1	0.0000	0.0063	0.0000		SNV;III:3314235..3314235;G>A;synonymous_codon
F35C8.3	jkk-1		jkk-1 encodes a member of the MAP kinase kinase superfamily that affects synaptic vesicle localization and is required in type-D motor neurons for normal locomotion; can function in the Hog1 MAP kinase pathway I in yeast as an activator of JNK and is expressed in most neurons	ORF_PRESERVED	0	0										3	0.0000	0.0083	0.0000		SNV;X:5370814..5370814;T>G;synonymous_codon SNV;X:5371424..5371424;A>G;synonymous_codon SNV;X:5369332..5369332;G>A;synonymous_codon
Y53F4B.16	Y53F4B.16			ORF_DISRUPTED(64.98)	0	0			1						2	1	n/d	n/d	n/d		SNV;II:15054407..15054407;G>T;conservative_missense_codon SNV;II:15052386..15052386;A>T;conservative_missense_codon SNV;II:15054431..15054431;A>G;synonymous_codon insertion;II:15054406..15054407;A;frameshift_variant
F48G7.3	nhr-83	nuclear hormone receptor		ORF_DISRUPTED(78.27)	0	0					1			1	10		n/d	n/d	n/d	INTERPRO:IPR000536,INTERPRO:IPR013088,PFAM:PF07914,INTERPRO:IPR012877	SNV;V:630365..630365;A>G;conservative_missense_codon SNV;V:633047..633047;C>T;stop_gained SNV;V:633756..633756;G>T;non_conservative_missense_codon SNV;V:632669..632669;A>G;conservative_missense_codon SNV;V:633554..633554;A>G;conservative_missense_codon SNV;V:631706..631706;G>T;conservative_missense_codon SNV;V:633777..633777;T>C;conservative_missense_codon SNV;V:633083..633083;A>G;conservative_mi…
M01A10.2a	tom-1		tom-1 encodes a tomosyn ortholog that inhibits synaptic vesicle priming; TOM-1 is orthologous to human tomosyn-1 and tomosyn-2, and to Drosophila lethal(2)giant larvae; TOM-1 protein binds RIC-4 (SNAP-25) and UNC-64 (syntaxin) in vitro; tom-1 has two hypomorphic mutant alleles, tom-1(nu468) and tom-1(ok285), which confer aldicarb hypersensitivity, probably from excess cholinergic neurotransmissio…	ORF_PRESERVED	0	0	embryonic lethal									3	0.0000	0.0037	0.0000		SNV;I:5548657..5548657;C>T;synonymous_codon SNV;I:5552026..5552026;T>C;synonymous_codon SNV;I:5554857..5554857;T>C;synonymous_codon
R11G11.5	srw-108	7TM chemoreceptor, srw family		ORF_PRESERVED	0	0								1	9	22	0.0247	0.1388	0.1777	INTERPRO:IPR019427,PFAM:PF10324	SNV;V:528810..528810;G>A;synonymous_codon SNV;V:528657..528657;C>T;synonymous_codon SNV;V:528675..528675;T>A;synonymous_codon SNV;V:528678..528678;T>A;synonymous_codon SNV;V:528366..528366;G>A;synonymous_codon SNV;V:528172..528172;T>C;synonymous_codon SNV;V:528225..528225;G>A;conservative_missense_codon SNV;V:528781..528781;C>G;conservative_missense_codon SNV;V:528046..528046;C>T;synonymous_codon…
F46H5.6	grd-7		grd-7 encodes a hedgehog-like protein, with an N-terminal DUF271 domain, a central low-complexity proline-rich domain, and a C-terminal Ground (Grd) domain; GRD-7 is expressed in three to four posterior DA motor neurons of the ventral nerve cord; the Ground domain is predicted to form a cysteine-crosslinked protein involved in intercellular signalling, and it has subtle similarity to the N-termin…	ORF_PRESERVED	0	0	molt defect									1	0.0000	0.0015	0.0000		SNV;X:7268400..7268400;G>A;synonymous_codon
ZK686.2	ZK686.2	ATP-dependent RNA helicase	ZK686.2 encodes a DEAD-box helicase; loss of ZK686.2 activity via RNAi indicates that ZK686.2 activity is required for positive regulation of growth rate and larval development.	ORF_PRESERVED	0	0	larval arrest									2	0.0000	0.0047	0.0000		SNV;III:7765362..7765362;T>A;synonymous_codon SNV;III:7763843..7763843;T>C;synonymous_codon
T05G5.8	T05G5.8			ORF_PRESERVED	0	0									2		0.0011	0.0000	99.0000	PFAM:PF04100,INTERPRO:IPR007234	SNV;III:9755858..9755858;T>C;conservative_missense_codon SNV;III:9754432..9754432;C>A;conservative_missense_codon
K06H6.6	K06H6.6			ORF_PRESERVED	0	0								2	20	52	0.0267	0.2355	0.1135	PFAM:PF01531,INTERPRO:IPR002516	SNV;V:585270..585270;G>A;conservative_missense_codon SNV;V:584039..584039;C>G;synonymous_codon SNV;V:584777..584777;T>A;conservative_missense_codon SNV;V:584098..584098;C>G;synonymous_codon SNV;V:585274..585274;C>A;conservative_missense_codon SNV;V:583982..583982;A>G;synonymous_codon SNV;V:584401..584401;C>T;synonymous_codon SNV;V:583952..583952;T>C;synonymous_codon SNV;V:584696..584696;C>T;synon…
R53.3a	egl-43	Zinc finger, C2H2 type (4 domains)	egl-43 encodes a zinc finger protein that affects HSN cell migration and development of the phasmid neurons; expressed in the HSN and phasmid neurons.	ORF_PRESERVED	0	0	early larval arrest	lethal								1	0.0000	0.0021	0.0000		SNV;II:9960880..9960880;T>G;synonymous_codon
C13A2.6	C13A2.6			ORF_PRESERVED	0	0									1		0.0008	0.0000	99.0000	INTERPRO:IPR008166,PFAM:PF01697	SNV;V:7272511..7272511;C>G;conservative_missense_codon
F38H4.2	fbxb-3		This gene encodes a protein containing an F-box, a motif predicted to mediate protein-protein interactions either with homologs of yeast Skp-1p or with other proteins; its encoded protein also contains a Pfam-B45 motif of presently unknown function.	ORF_PRESERVED	0	0								1	2		0.0036	0.0000	99.0000		SNV;IV:11840060..11840060;C>A;conservative_missense_codon SNV;IV:11839659..11839659;A>G;conservative_missense_codon SNV;IV:11839651..11839651;T>A;non_conservative_missense_codon
C31A11.4	srbc-82	7TM receptor, srbc family		ORF_DISRUPTED(91.30)	0	0			1					1	3		n/d	n/d	n/d	INTERPRO:IPR019420,PFAM:PF10316	SNV;V:16301258..16301258;T>G;conservative_missense_codon SNV;V:16300752..16300752;T>C;conservative_missense_codon SNV;V:16301244..16301244;A>T;non_conservative_missense_codon SNV;V:16300671..16300671;T>C;conservative_missense_codon deletion;V:16300823..16300842;frameshift_variant
H06I04.6b	H06I04.6			ORF_PRESERVED	0	0										2	0.0000	0.0069	0.0000		SNV;III:3061859..3061859;G>A;synonymous_codon SNV;III:3064118..3064118;A>G;synonymous_codon
T16G12.7	T16G12.7	Protein phosphatase 1		ORF_PRESERVED	0	0										1	0.0000	0.0037	0.0000		SNV;III:10038900..10038900;T>C;synonymous_codon
F09E10.5	F09E10.5			ORF_PRESERVED	1	0	larval arrest								1		0.0015	0.0000	99.0000		SNV;X:1490410..1490410;A>G;conservative_missense_codon
C17B7.1	str-63	7TM chemoreceptor, str family		ORF_PRESERVED	0	0			1					1	11	17	n/d	n/d	n/d	INTERPRO:IPR019423,PFAM:PF10317,PFAM:PF10327,INTERPRO:IPR019429,PFAM:PF10326,INTERPRO:IPR019428,INTERPRO:IPR019421,PFAM:PF10319	SNV;V:3352692..3352692;G>A;conservative_missense_codon SNV;V:3352022..3352022;C>A;synonymous_codon SNV;V:3351651..3351651;A>G;conservative_missense_codon SNV;V:3351593..3351593;T>C;synonymous_codon SNV;V:3352712..3352712;G>A;conservative_missense_codon SNV;V:3352628..3352628;C>G;conservative_missense_codon SNV;V:3352218..3352218;T>C;synonymous_codon SNV;V:3352402..3352402;C>T;conservative_missens…	Transcript falls into deleted region, but has >= 10x unique read coverage and is therefore not considered as FULLY_DELETED
W07E11.1	W07E11.1	glutamate synthase		ORF_PRESERVED	0	0	embryonic lethal									1	0.0000	0.0005	0.0000		SNV;X:10102440..10102440;G>A;synonymous_codon
F32A6.3a	vps-41		vps-41 encodes the C. elegans homolog of the Saccharomyces cerevisiae vacuolar sorting protein Vps41p; in C. elegans, vps-41 activity is required for biogenesis of the lysosome-related gut granules and for embryonic development; in addition, vps-41 is required for regulation of germline apoptosis.	ORF_PRESERVED	1	0	embryonic lethal	maternal effect lethal emb							1		0.0006	0.0000	99.0000	INTERPRO:IPR016902	SNV;X:5286613..5286613;C>T;conservative_missense_codon
W06D12.7	srh-31			ORF_PRESERVED	0	0									2	1	0.0029	0.0033	0.8596	INTERPRO:IPR019422,PFAM:PF10318	SNV;V:17709767..17709767;G>A;conservative_missense_codon SNV;V:17709383..17709383;A>G;synonymous_codon SNV;V:17708741..17708741;A>G;conservative_missense_codon
F10A3.7	F10A3.7			ORF_PRESERVED	0	0								1	1		0.0044	0.0000	99.0000	INTERPRO:IPR019423,INTERPRO:IPR019428,PFAM:PF10319,PFAM:PF10326	SNV;V:16156581..16156581;A>G;conservative_missense_codon SNV;V:16155722..16155722;G>A;non_conservative_missense_codon
Y82E9BL.3	Y82E9BL.3			ORF_PRESERVED	0	0							2	2	41	20	0.0751	0.1243	0.6046		SNV;III:1350742..1350742;T>G;conservative_missense_codon SNV;III:1350533..1350533;A>G;synonymous_codon SNV;III:1349847..1349847;T>C;conservative_missense_codon SNV;III:1350725..1350725;G>T;conservative_missense_codon SNV;III:1349961..1349961;A>G;synonymous_codon SNV;III:1350168..1350168;G>A;synonymous_codon SNV;III:1350140..1350140;A>T;non_conservative_missense_codon SNV;III:1350623..1350623;C>A;…
R13H4.4a	hmp-1	alpha-catenin	hmp-1 encodes an alpha-catenin; during development, hmp-1 activity is required for proper enclosure and elongation of the embryo; HMP-1 localizes to hypodermal adherens junctions.	ORF_PRESERVED	0	0	embryonic lethal	lethal							2		0.0009	0.0000	99.0000	PFAM:PF01044,INTERPRO:IPR006077	SNV;V:11847658..11847658;A>G;conservative_missense_codon SNV;V:11847606..11847606;T>G;conservative_missense_codon
C45H4.7	srbc-21	7TM chemoreceptor, srbc family		ORF_PRESERVED	0	0	organism hypertonic lethality increased								2	2	0.0032	0.0083	0.3894	INTERPRO:IPR019420,PFAM:PF10316	SNV;V:2156628..2156628;C>A;conservative_missense_codon SNV;V:2156030..2156030;C>T;synonymous_codon SNV;V:2155537..2155537;C>T;synonymous_codon SNV;V:2155710..2155710;T>A;conservative_missense_codon
ZK455.8a	oct-2	membrane transporter		ORF_PRESERVED	0	0										1	0.0000	0.0017	0.0000		SNV;X:11346704..11346704;A>G;synonymous_codon
F45D11.13	fbxb-30			ORF_PRESERVED	0	0								4	19	14	0.0287	0.0716	0.4015	INTERPRO:IPR001810,INTERPRO:IPR012885,PFAM:PF00646,PFAM:PF07735	SNV;II:1001259..1001259;G>T;conservative_missense_codon SNV;II:1001320..1001320;T>A;synonymous_codon SNV;II:1001099..1001099;T>C;conservative_missense_codon SNV;II:1001430..1001430;G>A;synonymous_codon SNV;II:1001288..1001288;C>T;conservative_missense_codon SNV;II:1001239..1001239;T>C;conservative_missense_codon SNV;II:1001285..1001285;C>A;non_conservative_missense_codon SNV;II:1000926..1000926;G…
C45G9.4	C45G9.4			ORF_DISRUPTED(96.58)	0	0			1						1		n/d	n/d	n/d		SNV;III:5062782..5062782;G>A;conservative_missense_codon insertion;III:5062748..5062749;A;frameshift_variant
F53F4.10	F53F4.10	NADH-ubiquinone dehydrogenase 24 KD subunit	F53F4.10 is orthologous to the human gene NADH-UBIQUINONE OXIDOREDUCTASE FLAVOPROTEIN 2 (NDUFV2; OMIM:600532), which when mutated is associated with susceptibility to Parkinson disease (OMIM:168600); F53F4.10 protein is predicted to be mitochondrial.	ORF_PRESERVED	1	1	embryonic lethal								1		0.0019	0.0000	99.0000	INTERPRO:IPR002023,INTERPRO:IPR012335,PFAM:PF01257	SNV;V:13624965..13624965;C>T;conservative_missense_codon
H01M10.1	H01M10.1			ORF_PRESERVED	1	0									1		0.0018	0.0000	99.0000		SNV;X:2578782..2578782;C>T;conservative_missense_codon
C07H4.1	C07H4.1			ORF_PRESERVED	1	0						1			1		0.0026	0.0000	99.0000		SNV;II:9091125..9091125;T>G;stop_lost SNV;II:9091998..9091998;T>C;conservative_missense_codon
T09F5.10	T09F5.10			ORF_DISRUPTED(43.42)	0	0					1				2	2	n/d	n/d	n/d	INTERPRO:IPR009658,PFAM:PF06852	SNV;V:15181299..15181299;G>A;conservative_missense_codon SNV;V:15181264..15181264;T>G;synonymous_codon SNV;V:15180458..15180458;G>A;conservative_missense_codon SNV;V:15180432..15180432;A>G;synonymous_codon SNV;V:15181126..15181126;G>A;stop_gained
F47H4.1	F47H4.1	Zinc finger, C2H2 type (2 domains)		ORF_PRESERVED	0	0							1		14	25	0.0209	0.1864	0.1122		SNV;V:17349539..17349539;G>C;synonymous_codon SNV;V:17349178..17349178;G>C;conservative_missense_codon SNV;V:17349005..17349005;T>C;synonymous_codon SNV;V:17349177..17349177;G>A;conservative_missense_codon SNV;V:17349011..17349011;G>A;synonymous_codon SNV;V:17348948..17348948;T>C;synonymous_codon SNV;V:17349425..17349425;A>G;synonymous_codon SNV;V:17349116..17349116;G>A;synonymous_codon SNV;V:173…
K02F6.7	K02F6.7			ORF_PRESERVED	0	0	embryonic lethal							1	3	3	0.0037	0.0067	0.5537		SNV;II:2526747..2526747;C>T;conservative_missense_codon SNV;II:2526869..2526869;A>G;synonymous_codon SNV;II:2526663..2526663;C>T;conservative_missense_codon SNV;II:2527676..2527676;A>G;non_conservative_missense_codon SNV;II:2527690..2527690;A>G;synonymous_codon SNV;II:2525439..2525439;C>T;conservative_missense_codon SNV;II:2527825..2527825;T>C;synonymous_codon
F40G9.8	F40G9.8			ORF_DISRUPTED(91.20)	0	0			2						13	3	n/d	n/d	n/d		SNV;III:164871..164871;T>G;conservative_missense_codon SNV;III:164543..164543;C>T;conservative_missense_codon SNV;III:164625..164625;G>C;conservative_missense_codon SNV;III:163726..163726;C>A;conservative_missense_codon SNV;III:163794..163794;G>C;conservative_missense_codon SNV;III:163760..163760;G>A;conservative_missense_codon SNV;III:164733..164733;T>G;synonymous_codon SNV;III:164136..164136;G>…
F54C4.1	F54C4.1			ORF_PRESERVED	1	0	larval arrest								2	2	0.0052	0.0113	0.4551	PFAM:PF09812,INTERPRO:IPR019192	SNV;III:87571..87571;C>T;synonymous_codon SNV;III:87968..87968;C>T;synonymous_codon SNV;III:88190..88190;G>C;conservative_missense_codon SNV;III:88151..88151;A>T;conservative_missense_codon
Y23H5B.3	Y23H5B.3			ORF_PRESERVED	1	0									1		0.0024	0.0000	99.0000		SNV;I:2545971..2545971;G>C;conservative_missense_codon
C10C5.6b	daf-15		daf-15 encodes an ortholog of RAPTOR (the regulatory associated protein of mTOR), and is regulated by DAF-16; daf-15 is required for non-dauer development, at least in some tissues or stages; daf-15(m81) mutants constitutively and irreversibly form abnormal dauer-like larvae (and are thus effectively lethal/sterile); mutants do not form true dauers when exposed to dauer pheromone, yet execute onl…	ORF_PRESERVED	1	0	L3 arrest									1	0.0000	0.0008	0.0000		SNV;IV:9390314..9390314;G>T;synonymous_codon
T15B7.17	T15B7.17			ORF_DISRUPTED(96.02)	0	0			1						3	1	n/d	n/d	n/d	PFAM:PF03385,INTERPRO:IPR005049	SNV;V:6813030..6813030;A>C;conservative_missense_codon SNV;V:6813925..6813925;T>G;conservative_missense_codon SNV;V:6813980..6813980;T>C;synonymous_codon SNV;V:6813031..6813031;T>A;conservative_missense_codon deletion;V:6813922..6813922;frameshift_variant
T20H9.1	fbxa-7			ORF_DISRUPTED(99.04)	0	0			1						2		n/d	n/d	n/d	PFAM:PF01827,INTERPRO:IPR002900	SNV;III:2250398..2250398;A>T;conservative_missense_codon SNV;III:2250562..2250562;C>A;conservative_missense_codon insertion;III:2250397..2250398;T;frameshift_variant
ZK813.1	ZK813.1			ORF_PRESERVED	0	0									1		0.0031	0.0000	99.0000	PFAM:PF03964,INTERPRO:IPR005649	SNV;X:3446538..3446538;G>A;conservative_missense_codon
F47B8.5	F47B8.5			ORF_DISRUPTED(98.61)	0	0			1						2		n/d	n/d	n/d	PFAM:PF01482,INTERPRO:IPR002485	SNV;V:14324941..14324941;A>G;conservative_missense_codon SNV;V:14326288..14326288;C>A;conservative_missense_codon deletion;V:14326140..14326140;frameshift_variant
T15B7.12	T15B7.12			ORF_PRESERVED	0	0										1	0.0000	0.0034	0.0000		SNV;V:6818060..6818060;A>G;synonymous_codon
T05A7.8	sre-40	7TM chemoreceptor, sre family		ORF_PRESERVED	0	0									1	2	0.0013	0.0069	0.1816	INTERPRO:IPR004151,PFAM:PF03125	SNV;II:4683501..4683501;C>A;conservative_missense_codon SNV;II:4682346..4682346;A>G;synonymous_codon SNV;II:4683467..4683467;A>G;synonymous_codon
ZC123.4b	ZC123.4			ORF_PRESERVED	0	0										3	0.0000	0.0065	0.0000		SNV;I:842524..842524;A>C;synonymous_codon SNV;I:846667..846667;T>C;synonymous_codon SNV;I:844161..844161;C>T;synonymous_codon
K10G4.9	srw-30			ORF_PRESERVED	0	0							2	4	8	9	n/d	n/d	n/d	INTERPRO:IPR019427,PFAM:PF10324	SNV;V:17288232..17288232;T>G;non_conservative_missense_codon SNV;V:17288383..17288383;C>T;synonymous_codon SNV;V:17288479..17288479;C>T;synonymous_codon SNV;V:17288392..17288392;T>C;synonymous_codon SNV;V:17288231..17288231;T>G;non_conservative_missense_codon SNV;V:17288361..17288361;T>C;non_conservative_missense_codon SNV;V:17288491..17288491;C>T;synonymous_codon SNV;V:17288493..17288493;T>C;con…
T22B2.1	T22B2.1			ORF_PRESERVED	0	0								1	1		0.0010	0.0000	99.0000		SNV;X:3927694..3927694;T>A;conservative_missense_codon SNV;X:3928901..3928901;T>C;non_conservative_missense_codon
ZC64.4	lim-4	LIM-homeodomain	lim-4 encodes a LIM homeodomain protein homologous to murine Lhx6 and L3/Lhx7, and to Drosophila ARROWHEAD; LIM-4 is required for differentiation of AWB chemosensory neurons, for several but not all aspects of RID motor neuron differentiation, expression of ser-2, repulsion from chemosensory repellants, SAA neurite outgrowth, and normal locomotion and head foraging; lim-4 is expressed in AWB, RID…	ORF_PRESERVED	0	0									1		0.0013	0.0000	99.0000		SNV;X:3873090..3873090;A>G;conservative_missense_codon
F13D2.4	F13D2.4			ORF_DISRUPTED(97.55)	0	0			1								n/d	n/d	n/d	INTERPRO:IPR002890,PFAM:PF01835	deletion;X:11188050..11188050;frameshift_variant
Y37E11AL.5	Y37E11AL.5			ORF_PRESERVED	0	0									3	3	0.0029	0.0070	0.4095		SNV;IV:3659183..3659183;T>C;synonymous_codon SNV;IV:3662068..3662068;G>A;synonymous_codon SNV;IV:3659132..3659132;T>A;conservative_missense_codon SNV;IV:3661371..3661371;T>C;conservative_missense_codon SNV;IV:3659269..3659269;T>C;conservative_missense_codon SNV;IV:3662437..3662437;C>T;synonymous_codon
F53A10.2a	F53A10.2		F53A10.2 encodes a Rap1GAP homolog; a region of F53A10.2 encompassing one GoLoco motif specifically binds GOA-1 in yeast two-hybrid assays, and also binds itself; F53A10.2 is expressed in hypodermal seam cells, various neurons, and intestinal cells; F53A10.2 has no obvious function or phenotype in RNAi assays, whether in a normal background or in goa-1(-) or goa-1(gf) mutant backgrounds.	ORF_PRESERVED	0	0										3	0.0000	0.0046	0.0000		SNV;II:1227520..1227520;T>C;synonymous_codon SNV;II:1229884..1229884;G>A;synonymous_codon SNV;II:1228335..1228335;T>C;synonymous_codon
Y48G8AL.1	Y48G8AL.1		The Y48G8AL.1 gene encodes a homolog of human E6-AP ubiquitin-protein ligase, (UBE3A; OMIM:601623) which when mutated leads to one form of Angelman syndrome (OMIM:105830).	ORF_PRESERVED	0	1	maternal sterile								1	10	0.0004	0.0127	0.0349	INTERPRO:IPR000569,PFAM:PF00632	SNV;I:1212724..1212724;T>A;synonymous_codon SNV;I:1213968..1213968;T>C;synonymous_codon SNV;I:1221191..1221191;A>G;synonymous_codon SNV;I:1212676..1212676;T>C;synonymous_codon SNV;I:1247542..1247542;G>A;conservative_missense_codon SNV;I:1234527..1234527;T>G;synonymous_codon SNV;I:1213821..1213821;A>C;synonymous_codon SNV;I:1221137..1221137;T>C;synonymous_codon SNV;I:1236355..1236355;G>A;synonymou…
F54F2.6	F54F2.6			ORF_PRESERVED	1	0										1	0.0000	0.0171	0.0000		SNV;III:8800430..8800430;T>C;synonymous_codon
R07C3.5	fbxc-34			ORF_PRESERVED	0	0							2		3	2	0.0558	0.0849	0.6569		SNV;II:931852..931852;C>T;synonymous_codon SNV;II:931705..931705;G>A;synonymous_codon SNV;II:931845..931845;A>T;conservative_missense_codon SNV;II:931756..931756;G>T;conservative_missense_codon SNV;II:931460..931460;G>C;conservative_missense_codon deletion;II:932224..932231;inframe_variant deletion;II:931705..931713;inframe_variant
F48E8.4	F48E8.4			ORF_PRESERVED	0	0										1	0.0000	0.0013	0.0000		SNV;III:5458470..5458470;A>G;synonymous_codon
C11G10.2	C11G10.2			ORF_PRESERVED	1	0										1	0.0000	0.0086	0.0000		SNV;X:15142252..15142252;C>T;synonymous_codon
Y46G5A.19b	Y46G5A.19		Y46G5A.19 encodes a spermidine synthase ortholog coexpressed in intestinal cells with smd-1 and odc-1; Y46G5A.19, smd-1 and odc-1, on the basis of orthology, are expected to be required for spermidine synthesis; while none of these three genes have obvious functions in mass RNAi assays, a loss-of-function mutation of odc-1 is lethal; the Y46G5A.19 promoter has GATA- and initiator-(Inr)-like-eleme…	ORF_PRESERVED	1	0									1	1	0.0013	0.0031	0.4160	INTERPRO:IPR001045,PFAM:PF01564	SNV;II:12809257..12809257;G>T;conservative_missense_codon SNV;II:12806978..12806978;A>G;synonymous_codon
T19B10.1	cyp-29A2	cytochrome P450		ORF_PRESERVED	0	0									1	1	0.0008	0.0031	0.2686	INTERPRO:IPR001128,PFAM:PF00067	SNV;V:11218678..11218678;C>T;conservative_missense_codon SNV;V:11218623..11218623;G>A;synonymous_codon
F54F2.2c	zfp-1		zfp-1 encodes a leucine zipper, zinc finger, and PHD/LAP domain (plant homeodomain/leukemia-associated protein)-containing protein homologous to human AF10 (OMIM:602409, which is involved in chromosomal translocations associated with acute leukemia); loss of zfp-1 activity via RNA-mediated interference (RNAi) results in suppression of RNAi, suggesting that ZFP-1 plays a role in gene silencing; ba…	ORF_PRESERVED	0	1	embryonic lethal								1		0.0007	0.0000	99.0000		SNV;III:8804572..8804572;C>T;conservative_missense_codon
ZC410.4a	twk-8	potassium channel protein like	twk-8 encodes one of more than 40 TWK (two-P domain K+) potassium channels in C. elegans that contain two pore regions and four transmembrane domains; expressed in body-wall muscle.	ORF_PRESERVED	0	0										1	0.0000	0.0020	0.0000		SNV;IV:9083324..9083324;A>G;synonymous_codon
C33D12.1	ceh-31	homeobox protein	ceh-31 encodes a protein containing a homeobox domain.	ORF_PRESERVED	0	0										1	0.0000	0.0046	0.0000		SNV;X:3069767..3069767;T>C;synonymous_codon
Y55F3AL.1	plx-1		plx-1 encodes a C. elegans plexin ortholog; by homology, PLX-1 is predicted to function as a semaphorin receptor whose activity is required for proper positioning of the ray 1 cells in the male tail; genetic analyses indicate that while plx-1 functions in the same genetic pathway as the smp-1 and smp-2 semaphorin-encoding genes to position ray 1 cells, it functions in parallel to unc-73/GEF and t…	ORF_PRESERVED	0	0									2	8	0.0005	0.0045	0.1102	INTERPRO:IPR015943,INTERPRO:IPR001627,PFAM:PF01403	SNV;IV:974591..974591;A>G;synonymous_codon SNV;IV:974519..974519;G>A;synonymous_codon SNV;IV:974588..974588;C>T;synonymous_codon SNV;IV:973874..973874;C>T;synonymous_codon SNV;IV:959617..959617;A>G;conservative_missense_codon SNV;IV:972517..972517;A>G;synonymous_codon SNV;IV:968734..968734;T>C;conservative_missense_codon SNV;IV:972478..972478;A>C;synonymous_codon SNV;IV:967330..967330;T>C;synonym…
C35D10.2	C35D10.2			ORF_PRESERVED	0	0										1	0.0000	0.0033	0.0000		SNV;III:4871643..4871643;G>A;synonymous_codon
Y47G6A.12	sep-1		The sep-1 gene encodes a homolog of separase, a protease that splits segregating chromosomes at their centromeres during anaphase by proteolyzing the Scc1 subunit of cohesin.	ORF_PRESERVED	0	0	meiosis defective early emb	larval lethal							1	2	0.0004	0.0018	0.2043	INTERPRO:IPR005314	SNV;I:3437594..3437594;A>G;synonymous_codon SNV;I:3433603..3433603;A>G;conservative_missense_codon SNV;I:3437648..3437648;G>A;synonymous_codon
Y47D3A.23a	gly-9			ORF_PRESERVED	0	0									1	1	0.0008	0.0021	0.3841	INTERPRO:IPR000772,PFAM:PF00652	SNV;III:11280389..11280389;T>G;conservative_missense_codon SNV;III:11280726..11280726;C>T;synonymous_codon
D2045.1c	atx-2		atx-2 is required for early embryonic patterning; it encodes an ortholog of human ataxin-2, which when mutated leads to spinocerebellar ataxia 2 (SCA2; OMIM:183090).	ORF_PRESERVED	1	0	sterile	lethal						1	1	7	0.0010	0.0094	0.1037		SNV;III:10463108..10463108;G>A;synonymous_codon SNV;III:10465460..10465460;G>A;conservative_missense_codon SNV;III:10462324..10462324;A>G;synonymous_codon SNV;III:10466432..10466432;A>G;synonymous_codon SNV;III:10466013..10466013;G>A;synonymous_codon SNV;III:10466423..10466423;A>G;synonymous_codon SNV;III:10464388..10464388;C>T;synonymous_codon SNV;III:10464845..10464845;A>T;non_conservative_miss…
F38E9.2	nas-39			ORF_PRESERVED	0	0										1	0.0000	0.0012	0.0000		SNV;X:16464328..16464328;A>T;synonymous_codon
H24G06.1d	H24G06.1			ORF_PRESERVED	0	0	embryonic lethal	lethal							1		0.0007	0.0000	99.0000		SNV;V:9457977..9457977;G>A;conservative_missense_codon
F59H6.11	bath-5			FULLY_DELETED	0	0			3					1	7	4	n/d	n/d	n/d	INTERPRO:IPR011333,INTERPRO:IPR002083,INTERPRO:IPR013069,INTERPRO:IPR000210,PFAM:PF00917,PFAM:PF00651	SNV;II:2031886..2031886;T>C;synonymous_codon SNV;II:2031327..2031327;T>C;conservative_missense_codon SNV;II:2031343..2031343;A>G;synonymous_codon SNV;II:2031315..2031315;T>C;non_conservative_missense_codon SNV;II:2031831..2031831;C>T;conservative_missense_codon SNV;II:2031885..2031885;G>T;conservative_missense_codon SNV;II:2031925..2031925;T>C;synonymous_codon SNV;II:2031318..2031318;A>G;synonymo…
Y39B6A.29	Y39B6A.29			ORF_PRESERVED	0	0									2	2	0.0021	0.0050	0.4234		SNV;V:19023908..19023908;G>A;synonymous_codon SNV;V:19023006..19023006;C>G;conservative_missense_codon SNV;V:19022283..19022283;C>T;synonymous_codon SNV;V:19021542..19021542;C>T;conservative_missense_codon
T12G3.6	T12G3.6			ORF_PRESERVED	0	0								1			0.0028	0.0000	99.0000		SNV;IV:12030267..12030267;C>T;non_conservative_missense_codon
Y38H6C.16	Y38H6C.16			ORF_PRESERVED	0	0									1	1	0.0026	0.0056	0.4599	INTERPRO:IPR007905,PFAM:PF05241	SNV;V:20537458..20537458;T>C;conservative_missense_codon SNV;V:20536885..20536885;G>A;synonymous_codon
Y39A3CR.8b	Y39A3CR.8			ORF_DISRUPTED(98.94)	1	0			1					1		1	n/d	n/d	n/d		SNV;III:1881998..1881998;A>G;non_conservative_missense_codon SNV;III:1882436..1882436;T>A;synonymous_codon deletion;III:1882480..1883131;frameshift_variant
C37A2.8a	C37A2.8			ORF_PRESERVED	1	0	sterile progeny								2		0.0025	0.0000	99.0000		SNV;I:6799207..6799207;T>C;conservative_missense_codon SNV;I:6799131..6799131;A>C;conservative_missense_codon
T26C12.4	gcy-23		gcy-23 encodes a receptor-type guanylyl cyclase that, along with gcy-8 and gcy-18, constitutes a subfamily of guanylyl cyclase genes in C. elegans; gcy-23 functions redundantly with gcy-8 and gcy-18, and upstream of tax-4, to regulate thermotaxis via the AFD thermosensory neurons, although of the three guanylyl cyclases required, genetic analyses suggest that GCY-18 is the primary guanylyl cyclas…	ORF_PRESERVED	0	0									2	1	0.0009	0.0011	0.8135	INTERPRO:IPR001828,PFAM:PF01094	SNV;IV:3288098..3288098;A>G;conservative_missense_codon SNV;IV:3286031..3286031;T>C;conservative_missense_codon SNV;IV:3285534..3285534;C>G;synonymous_codon
Y51A2D.9	ttr-24	Transthyretin-like family		ORF_PRESERVED	0	0										1	0.0000	0.0081	0.0000		SNV;V:18555670..18555670;A>G;synonymous_codon
ZK1151.1a	vab-10		vab-10 encodes, by alternative splicing, two spectraplakins (VAB-10A and VAB-10B) that are jointly required for mechanical resilience of the epidermis under strain by the contraction of actin microfilaments mechanically linked to fibrous organelles (FOs); VAB-10A/B are, accordingly, required for elongation during embryonic morphogenesis; VAB-10A has C-terminal plectin repeats while VAB-10B has sp…	ORF_PRESERVED	0	0	embryonic lethal	embryonic lethal						1	2	8	0.0004	0.0027	0.1527		SNV;I:11765766..11765766;C>A;synonymous_codon SNV;I:11776669..11776669;A>G;synonymous_codon SNV;I:11768439..11768439;T>C;synonymous_codon SNV;I:11765000..11765000;G>C;conservative_missense_codon SNV;I:11777059..11777059;G>A;synonymous_codon SNV;I:11765805..11765805;T>C;synonymous_codon SNV;I:11769912..11769912;C>T;synonymous_codon SNV;I:11769195..11769195;T>A;synonymous_codon SNV;I:11776549..1177…
M04C9.2	M04C9.2			ORF_PRESERVED	0	0									1		0.0018	0.0000	99.0000	PFAM:PF06162,INTERPRO:IPR016125,INTERPRO:IPR010381	SNV;I:9345096..9345096;C>T;conservative_missense_codon
T02B11.1	srg-53	7TM chemoreceptor, srg family		ORF_PRESERVED	0	0								1	3	1	0.0060	0.0045	1.3305	PFAM:PF02118,INTERPRO:IPR000609	SNV;V:880156..880156;T>A;conservative_missense_codon SNV;V:880185..880185;T>G;conservative_missense_codon SNV;V:881521..881521;A>C;conservative_missense_codon SNV;V:880843..880843;C>T;synonymous_codon SNV;V:881532..881532;C>G;non_conservative_missense_codon
F36G9.15	F36G9.15			ORF_PRESERVED	0	0										1	0.0000	0.0103	0.0000		SNV;V:15987635..15987635;A>T;synonymous_codon
Y18D10A.7a	ptr-17		ptr-17 encodes a divergent ortholog of Drosophila and human PTCHD3, which defines one of seven paralogous families of sterol sensing domain (SSD) proteins; PTR-17 is required for normal adult alae formation.	ORF_PRESERVED	0	0									1	4	0.0005	0.0059	0.0930	PFAM:PF02460,INTERPRO:IPR003392	SNV;I:12839109..12839109;C>T;synonymous_codon SNV;I:12835727..12835727;C>T;synonymous_codon SNV;I:12839307..12839307;T>C;synonymous_codon SNV;I:12836545..12836545;C>A;synonymous_codon SNV;I:12839226..12839226;G>T;conservative_missense_codon
C32B5.1b	fbxc-40			ORF_DISRUPTED(98.26)	0	0			1					1	3		n/d	n/d	n/d		SNV;II:987787..987787;G>C;conservative_missense_codon SNV;II:987760..987760;A>C;non_conservative_missense_codon SNV;II:988261..988261;C>T;conservative_missense_codon SNV;II:987627..987627;T>C;conservative_missense_codon deletion;II:987785..987786;frameshift_variant
ZK218.5	ZK218.5			ORF_DISRUPTED(87.43)	0	0			1							1	n/d	n/d	n/d		SNV;V:17101391..17101391;A>G;synonymous_codon deletion;V:17100583..17101305;frameshift_variant
C34G6.3	C34G6.3			ORF_PRESERVED	0	0									1		0.0039	0.0000	99.0000		SNV;I:5896926..5896926;C>A;conservative_missense_codon
Y57G11C.36	Y57G11C.36			ORF_PRESERVED	0	0									1	2	0.0012	0.0071	0.1639	INTERPRO:IPR004087,INTERPRO:IPR018111,PFAM:PF00013	SNV;IV:14771909..14771909;T>C;synonymous_codon SNV;IV:14772637..14772637;T>G;synonymous_codon SNV;IV:14772642..14772642;G>A;conservative_missense_codon
Y80D3A.1	wrs-1	tryptophanyl-tRNA synthetase	wrs-1 encodes a predicted tryptophanyl-tRNA synthetase that affects fertility, embryonic viability, growth, and locomotion	ORF_PRESERVED	0	0	embryonic lethal								2	2	0.0023	0.0054	0.4232	INTERPRO:IPR002305,INTERPRO:IPR002306,PFAM:PF00579	SNV;V:18853572..18853572;A>C;conservative_missense_codon SNV;V:18853545..18853545;A>G;synonymous_codon SNV;V:18856440..18856440;G>A;synonymous_codon SNV;V:18859124..18859124;T>G;conservative_missense_codon
R05D3.7	unc-116	Kinesin heavy chain	unc-116 encodes a kinesin-1 heavy chain ortholog; UNC-116 is predicted to function as an anterograde microtubule-based motor and its activity is required for transport and localization of synaptic vesicle components and thus for normal locomotion and larval development; in addition, unc-116 is required for normal early translocation of the meiotic spindle to the oocyte cortex, cortical positionin…	ORF_PRESERVED	0	0	meiotic spindle positioning defective									1	0.0000	0.0014	0.0000		SNV;III:8353205..8353205;G>T;synonymous_codon
C35D10.3	C35D10.3			ORF_DISRUPTED(87.66)	1	0			1						1		n/d	n/d	n/d		SNV;III:4869107..4869107;A>C;conservative_missense_codon deletion;III:4869106..4869106;frameshift_variant
C02A12.6	srbc-36	7TM chemoreceptor, srbc family		ORF_PRESERVED	0	0									2		0.0032	0.0000	99.0000	INTERPRO:IPR019420,PFAM:PF10316	SNV;V:3490373..3490373;C>T;conservative_missense_codon SNV;V:3490376..3490376;T>C;conservative_missense_codon
C52B11.3	dop-4	G-protein coupled receptor		ORF_PRESERVED	0	0										1	0.0000	0.0022	0.0000		SNV;X:1297673..1297673;T>C;synonymous_codon
Y60A3A.5	srh-171			ORF_PRESERVED	0	0									1		0.0016	0.0000	99.0000	INTERPRO:IPR019422,PFAM:PF10317,PFAM:PF10327,PFAM:PF10326,INTERPRO:IPR019429,PFAM:PF10318,INTERPRO:IPR019428,INTERPRO:IPR019421	SNV;V:19965830..19965830;A>T;conservative_missense_codon
Y23H5A.4	Y23H5A.4			ORF_PRESERVED	0	0									1	3	0.0012	0.0100	0.1194		SNV;I:2619040..2619040;G>A;conservative_missense_codon SNV;I:2619066..2619066;G>A;synonymous_codon SNV;I:2618679..2618679;A>T;synonymous_codon SNV;I:2617798..2617798;A>G;synonymous_codon
T06E6.4	sri-7	7TM chemoreceptor, sri family		ORF_PRESERVED	0	0									1		0.0013	0.0000	99.0000	INTERPRO:IPR019422,PFAM:PF10317,PFAM:PF10327,INTERPRO:IPR019429,PFAM:PF10326,PFAM:PF10318,INTERPRO:IPR019428,INTERPRO:IPR019421	SNV;V:15401463..15401463;C>T;conservative_missense_codon
Y38F2AR.12a	Y38F2AR.12			ORF_PRESERVED	1	0									3	1	0.0011	0.0011	1.0733	INTERPRO:IPR003692,PFAM:PF02538	SNV;IV:2401804..2401804;C>T;conservative_missense_codon SNV;IV:2409872..2409872;C>T;synonymous_codon SNV;IV:2410839..2410839;T>C;conservative_missense_codon SNV;IV:2404435..2404435;T>G;conservative_missense_codon
F14F11.1b	F14F11.1			ORF_PRESERVED	0	0									1		0.0008	0.0000	99.0000		SNV;II:8321337..8321337;C>T;conservative_missense_codon
ZK470.4	ZK470.4			ORF_PRESERVED	1	0									1		0.0056	0.0000	99.0000		SNV;X:4139721..4139721;G>A;conservative_missense_codon
F55B12.10	F55B12.10			ORF_PRESERVED	1	0										1	0.0000	0.0121	0.0000		SNV;V:13839838..13839838;A>T;synonymous_codon
C25A1.11a	aha-1	aryl hydrocarbon receptor nuclear translocator	aha-1 encodes an ortholog of human aryl-hydrocarbon receptor nuclear translocator; AHA-1 interacts with AHR-1 and HIF-1 in vitro, requires HIF-1 for proper localization, and is expressed ubiquitously; AHA-1 also physically interacts with CKY-1, and when co-expressed in vitro, an AHA-1/CKY-1 complex exhibits sequence-specific DNA binding; when co-expressed in cultured cells, the AHA-1/CKY-1 comple…	ORF_PRESERVED	0	0		larval lethal								1	0.0000	0.0035	0.0000		SNV;I:10195402..10195402;A>T;synonymous_codon
Y113G7A.4a	ncx-1		ncx-1 encodes, by alternative splicing, two isoforms of a putative 3Na[+]/1Ca[2+] exchanger, orthologous to human SLC8A1-3 and paralogous to NCX-2/-3; NCX-1 is predicted to export free cytoplasmic Ca[2+] with low affinity but high capacity, being complemented by low-capacity/high-affinity Ca[2+] ATPase pumps such as MCA-1/-3; NCX-3 has tandem Calx-alpha and Calx-beta domains predicted to carry ou…	ORF_PRESERVED	0	0	embryonic lethal	lethal							2	4	0.0010	0.0055	0.1910	INTERPRO:IPR004836	SNV;V:20105787..20105787;T>C;synonymous_codon SNV;V:20120287..20120287;T>A;conservative_missense_codon SNV;V:20119719..20119719;G>A;synonymous_codon SNV;V:20108324..20108324;A>G;synonymous_codon SNV;V:20112427..20112427;G>T;conservative_missense_codon SNV;V:20110557..20110557;C>G;synonymous_codon
C14F5.2	zig-3	IG-like C2-type domain	zig-3 encodes a predicted secreted protein that is a member of the immunoglobulin superfamily of proteins; a zig-3::gfp reporter fusion is expressed in the PVT, AIM, and ASI neurons, as well as in the vulva and weakly in the body wall muscle.	ORF_PRESERVED	0	0									1		0.0018	0.0000	99.0000	INTERPRO:IPR013106,PFAM:PF07686,INTERPRO:IPR003599,PFAM:PF00047,INTERPRO:IPR013151,INTERPRO:IPR013098,INTERPRO:IPR013783,PFAM:PF07679,INTERPRO:IPR003598	SNV;X:7931049..7931049;A>G;conservative_missense_codon
Y102A5C.18	efl-1		efl-1 encodes a homolog of mammalian E2F that is required for embryonic asymmetry and that functions as a transcriptional repressor; during vulval development, efl-1, a class B synMuv gene, acts with class B synMuv genes dpl-1 and lin-35/Rb to antagonize receptor tyrosine kinase and Ras-mediated signaling; EFL-1 also negatively regulates the G1 to S phase cell cycle transition.	ORF_PRESERVED	0	0	embryonic lethal						1			5	0.0000	0.0049	0.0000	INTERPRO:IPR015633	SNV;V:16963451..16963451;G>A;synonymous_codon SNV;V:16959024..16959024;C>T;synonymous_codon SNV;V:16960317..16960317;A>G;synonymous_codon SNV;V:16960320..16960320;G>A;synonymous_codon SNV;V:16960278..16960278;T>A;synonymous_codon deletion;V:16912519..16962170;inframe_variant
F14F9.8	F14F9.8			ORF_PRESERVED	1	0								1			0.0054	0.0000	99.0000		SNV;V:5130438..5130438;G>T;non_conservative_missense_codon
F20D1.2	tbc-1			ORF_PRESERVED	1	0	embryonic lethal									2	0.0000	0.0036	0.0000		SNV;X:14970724..14970724;T>C;synonymous_codon SNV;X:14971246..14971246;T>C;synonymous_codon
C14C6.3	C14C6.3			ORF_PRESERVED	0	0								4	19	37	0.0327	0.1239	0.2638		SNV;V:543679..543679;C>A;synonymous_codon SNV;V:544352..544352;C>T;synonymous_codon SNV;V:544980..544980;T>C;synonymous_codon SNV;V:543860..543860;C>T;synonymous_codon SNV;V:543670..543670;T>C;synonymous_codon SNV;V:544588..544588;T>C;synonymous_codon SNV;V:545049..545049;T>C;synonymous_codon SNV;V:543771..543771;T>C;synonymous_codon SNV;V:544593..544593;C>T;non_conservative_missense_codon SNV;V:…
T07C12.12	T07C12.12			ORF_PRESERVED	0	0	embryonic lethal									1	0.0000	0.0022	0.0000		SNV;V:9928614..9928614;C>T;synonymous_codon
B0205.13	B0205.13		B0205.13 encodes a small, novel protein conserved in C. remanei and C. briggsae.	ORF_PRESERVED	1	0										1	0.0000	0.0153	0.0000		SNV;I:10727850..10727850;C>T;synonymous_codon
VH15N14R.1	VH15N14R.1			ORF_PRESERVED	0	0									1		0.0020	0.0000	99.0000		SNV;I:7781482..7781482;C>T;conservative_missense_codon
F59A1.16	F59A1.16			ORF_PRESERVED	1	0									2		0.0092	0.0000	99.0000		SNV;V:17684155..17684155;T>A;conservative_missense_codon SNV;V:17684740..17684740;A>G;conservative_missense_codon
F09E5.3	F09E5.3	Deoxyribose-phosphate aldolase		ORF_PRESERVED	1	0									1		0.0015	0.0000	99.0000	PFAM:PF01791,INTERPRO:IPR002915,INTERPRO:IPR013785,INTERPRO:IPR011343	SNV;II:5374383..5374383;C>T;conservative_missense_codon
T28A11.11	gst-23	glutathione S-transferase		ORF_PRESERVED	0	0									1	2	0.0023	0.0109	0.2093	INTERPRO:IPR003082,INTERPRO:IPR004045,PFAM:PF02798,INTERPRO:IPR012335	SNV;V:3243427..3243427;T>C;conservative_missense_codon SNV;V:3244400..3244400;C>T;synonymous_codon SNV;V:3243317..3243317;T>C;synonymous_codon
Y73B6BL.40	srv-26	7TM chemoreceptor, srv family		ORF_DISRUPTED(33.92)	0	0					1			1	21	18	n/d	n/d	n/d	PFAM:PF10323,INTERPRO:IPR019426,PFAM:PF02118,INTERPRO:IPR000609	SNV;IV:6301827..6301827;A>G;conservative_missense_codon SNV;IV:6299315..6299315;G>T;conservative_missense_codon SNV;IV:6299726..6299726;A>G;conservative_missense_codon SNV;IV:6299873..6299873;A>G;synonymous_codon SNV;IV:6299816..6299816;A>G;conservative_missense_codon SNV;IV:6299365..6299365;G>A;synonymous_codon SNV;IV:6299302..6299302;T>C;synonymous_codon SNV;IV:6299651..6299651;T>C;synonymous_c…
T27C5.10	T27C5.10			ORF_PRESERVED	0	0										2	0.0000	0.0203	0.0000		SNV;V:17429941..17429941;A>G;synonymous_codon SNV;V:17429938..17429938;G>A;synonymous_codon
F21F8.6	F21F8.6	protease		ORF_DISRUPTED(82)	1	0			1								n/d	n/d	n/d		deletion;V:8266994..8266995;frameshift_variant
F20D12.4	czw-1			ORF_PRESERVED	1	0	embryonic lethal									2	0.0000	0.0035	0.0000		SNV;IV:7945529..7945529;C>T;synonymous_codon SNV;IV:7945703..7945703;G>C;synonymous_codon
T25E12.10	clec-38	Lectin C-type domain short and long forms (2 domains)		ORF_PRESERVED	0	0									2	1	0.0023	0.0038	0.5966	INTERPRO:IPR016186,INTERPRO:IPR001304,PFAM:PF00059	SNV;V:16735050..16735050;T>C;conservative_missense_codon SNV;V:16734167..16734167;A>G;synonymous_codon SNV;V:16733914..16733914;A>C;conservative_missense_codon
C52E4.7	C52E4.7		C52E4.7 encodes a member of the histidine phosphatase superfamily orthologous to Bombyx mori ecdysteroid phosphate phosphatase (EPP), human STS1 (OMIM:609201) and human UBASH3A (OMIM:605736); C52E4.7 is also paralogous to C. elegans F09C12.8, F53B6.7, F55A11.11, and T07F12.1; while no explicit prediction has been made for C52E4.7's activity, it might be catalytically inactive; as loss of C52E4.7 …	ORF_PRESERVED	0	1									1		0.0016	0.0000	99.0000	PFAM:PF00300,INTERPRO:IPR013078	SNV;V:11994614..11994614;A>C;conservative_missense_codon
Y57A10B.1	Y57A10B.1			ORF_PRESERVED	0	0										1	0.0000	0.0023	0.0000		SNV;II:12364347..12364347;G>T;synonymous_codon
C04A2.3a	egl-27		egl-27 encodes a homolog of human MTA1, part of an ATP-dependent complex with nucleosome remodelling and histone deacetylation activities that may promote tumor metastasis; in conjunction with its paralog egr-1, egl-27 is required for proper organization in all parts of the embryo, and for the embryonic expression of hlh-8.	ORF_DISRUPTED(93.70)	1	0	lethal	egg laying defective	4						7	3	n/d	n/d	n/d		SNV;II:6846722..6846722;C>T;conservative_missense_codon SNV;II:6847215..6847215;C>T;conservative_missense_codon SNV;II:6847224..6847224;C>T;conservative_missense_codon SNV;II:6835451..6835451;C>T;synonymous_codon SNV;II:6836567..6836567;A>T;synonymous_codon SNV;II:6846604..6846604;C>T;conservative_missense_codon SNV;II:6846715..6846715;A>G;conservative_missense_codon SNV;II:6846747..6846747;A>G;s…
Y32F6A.4	Y32F6A.4			ORF_PRESERVED	0	0									1	1	0.0009	0.0026	0.3338		SNV;V:10429946..10429946;T>G;synonymous_codon SNV;V:10428956..10428956;G>T;conservative_missense_codon
Y102A5C.19	fbxa-90		This gene encodes a protein containing an F-box, a motif predicted to mediate protein-protein interactions either with homologs of yeast Skp-1p or with other proteins; this gene's encoded protein also contains an FTH/DUF38 motif, which may also mediate protein-protein interaction.	ORF_PRESERVED	0	0								1	2	6	0.0047	0.0231	0.2044	PFAM:PF01827,INTERPRO:IPR002900	SNV;V:16968339..16968339;T>C;non_conservative_missense_codon SNV;V:16967053..16967053;C>T;synonymous_codon SNV;V:16968409..16968409;C>G;synonymous_codon SNV;V:16968469..16968469;A>G;synonymous_codon SNV;V:16967395..16967395;C>A;synonymous_codon SNV;V:16968417..16968417;T>C;conservative_missense_codon SNV;V:16968494..16968494;T>A;conservative_missense_codon SNV;V:16967521..16967521;A>G;synonymous_…
C36B7.5a	C36B7.5	type-I thrombospondin TSR repeats		ORF_PRESERVED	0	0										1	0.0000	0.0012	0.0000		SNV;X:7092087..7092087;A>G;synonymous_codon
T07H8.4a	mec-1		mec-1 encodes proteins with multiple disulfide-linked EGF and Kunitz domains; MEC-1 activity is required for normal mechanosensory behavior, and specifically for: 1) localization of the touch receptor degenerin channel complex, 2) accumulation of MEC-5/collagen into the extracellular matrix surrounding touch receptor neurons, and 3) attachment of touch receptor processes to the body wall; mec-1 p…	ORF_PRESERVED	0	0								2	4	2	0.0013	0.0013	1.0339	INTERPRO:IPR002223,PFAM:PF00014	SNV;V:6956743..6956743;C>G;non_conservative_missense_codon SNV;V:6957279..6957279;T>C;conservative_missense_codon SNV;V:6962458..6962458;C>T;synonymous_codon SNV;V:6956711..6956711;T>C;conservative_missense_codon SNV;V:6966088..6966088;T>C;synonymous_codon SNV;V:6961859..6961859;G>A;conservative_missense_codon SNV;V:6956744..6956744;G>C;non_conservative_missense_codon SNV;V:6961509..6961509;A>G;c…
K06B4.4	K06B4.4			ORF_PRESERVED	0	0							1	1	17	7	0.0517	0.0852	0.6067		SNV;V:15669275..15669275;A>T;non_conservative_missense_codon SNV;V:15669333..15669333;C>T;synonymous_codon SNV;V:15669253..15669253;T>C;conservative_missense_codon SNV;V:15669356..15669356;C>T;conservative_missense_codon SNV;V:15669271..15669271;T>G;conservative_missense_codon SNV;V:15669999..15669999;A>G;conservative_missense_codon SNV;V:15669876..15669876;T>A;synonymous_codon SNV;V:15669922..15…
F44G3.8	fbxa-144			ORF_PRESERVED	0	0							4	13	38	24	0.0695	0.1195	0.5813	PFAM:PF01827,INTERPRO:IPR002900	SNV;V:16131642..16131642;A>T;synonymous_codon SNV;V:16131598..16131598;G>A;conservative_missense_codon SNV;V:16131684..16131684;G>C;conservative_missense_codon SNV;V:16131176..16131176;C>T;synonymous_codon SNV;V:16133146..16133146;C>T;conservative_missense_codon SNV;V:16131859..16131859;A>G;non_conservative_missense_codon SNV;V:16131204..16131204;T>G;conservative_missense_codon SNV;V:16131173..16…
T27E9.1a	ant-1.1	ADP/ATP carrier protein	ant-1.1 encodes one of four C. elegans mitochondrial adenine nucleotide transporters; by homology, ANT-1.1 is predicted to facilitate ADP/ATP exchange between the cytosol and mitochondria; ant-1.1 is an essential gene, required for embryogenesis as well as for normal postembryonic body size and adult lifespan; in addition, ANT-1.1 plays a critical role in promoting somatic and germline programmed…	ORF_PRESERVED	0	0	embryonic lethal									1	0.0000	0.0045	0.0000	INTERPRO:IPR002067,INTERPRO:IPR001993,INTERPRO:IPR018108,PFAM:PF00153	SNV;III:13463740..13463740;T>C;synonymous_codon
C50H11.12	str-40	7TM chemoreceptor, str family		ORF_PRESERVED	0	0								1	1		0.0029	0.0000	99.0000	INTERPRO:IPR019423,INTERPRO:IPR019422,PFAM:PF10317,PFAM:PF10326,PFAM:PF10318,INTERPRO:IPR019428,INTERPRO:IPR019421,PFAM:PF10319	SNV;V:3069168..3069168;C>G;conservative_missense_codon SNV;V:3068776..3068776;G>A;non_conservative_missense_codon
F56C3.3	F56C3.3			ORF_PRESERVED	1	0									1	1	0.0028	0.0073	0.3793		SNV;X:1358167..1358167;C>A;synonymous_codon SNV;X:1357845..1357845;T>C;conservative_missense_codon
C13D9.2	srr-5			ORF_PRESERVED	0	0								2	3	1	0.0058	0.0043	1.3627	INTERPRO:IPR004950,PFAM:PF03268	SNV;V:5008216..5008216;A>G;conservative_missense_codon SNV;V:5010994..5010994;G>A;non_conservative_missense_codon SNV;V:5008121..5008121;A>G;non_conservative_missense_codon SNV;V:5011644..5011644;A>C;conservative_missense_codon SNV;V:5008176..5008176;G>A;synonymous_codon SNV;V:5011632..5011632;C>A;conservative_missense_codon
ZK262.11	srh-209			ORF_PRESERVED	0	0									2	1	0.0027	0.0037	0.7402	INTERPRO:IPR019422,PFAM:PF10317,PFAM:PF10327,INTERPRO:IPR019429,PFAM:PF10326,PFAM:PF10318,INTERPRO:IPR019428,INTERPRO:IPR019421	SNV;V:18403723..18403723;A>T;conservative_missense_codon SNV;V:18404678..18404678;G>A;conservative_missense_codon SNV;V:18403889..18403889;C>A;synonymous_codon
F15A8.5d	dop-1		dop-1 encodes a D1-like dopamine receptor; dop-1 is required cell autonomously in the touch neurons for modulation of mechanosensory behaviors such as tap habituation; in addition, dop-1 is required for regulation of locomotion via antagonism of the DOP-3 D2-like dopamine receptor in cholinergic neurons; when expressed in tissue culture cells, DOP-1 activity is stimulated by dopamine and to a les…	ORF_PRESERVED	0	0		aqueous adaptation defective								1	0.0000	0.0052	0.0000		SNV;X:4411656..4411656;A>G;synonymous_codon
Y66A7A.7	Y66A7A.7			ORF_PRESERVED	1	0										2	0.0000	0.0197	0.0000		SNV;III:11629309..11629309;G>A;synonymous_codon SNV;III:11629177..11629177;G>A;synonymous_codon
Y75B12B.1b	Y75B12B.1		Y75B12B.1 encodes a probable transposase, with many C. elegans paralogs and distant similarity to rotifer and insect transposases; Y75B12B.1 has no known function in mass RNAi assays; Y75B12B.1 mRNA is stabilized by bound GLD-1.	ORF_PRESERVED	0	0									1	1	0.0023	0.0057	0.4093		SNV;V:15184694..15184694;T>A;synonymous_codon SNV;V:15185347..15185347;C>A;conservative_missense_codon
F33H12.6	F33H12.6			ORF_PRESERVED	0	0										1	0.0000	0.0008	0.0000		SNV;II:2596959..2596959;A>G;synonymous_codon
C06A8.1b	C06A8.1		C06A8.1 is orthologous to human MSH HOMEO BOX HOMOLOG 1 (MTHFR; OMIM:142983, mutated in homocystinuria).	ORF_PRESERVED	0	0										1	0.0000	0.0019	0.0000		SNV;II:7775381..7775381;A>T;synonymous_codon
Y37E3.8b	Y37E3.8			ORF_PRESERVED	1	0	embryonic lethal									1	0.0000	0.0143	0.0000		SNV;I:2069822..2069822;G>A;synonymous_codon
Y39A3CR.3	Y39A3CR.3			ORF_PRESERVED	0	0										2	0.0000	0.0027	0.0000		SNV;III:1860537..1860537;T>C;synonymous_codon SNV;III:1865935..1865935;G>A;synonymous_codon
ZK1240.4	ZK1240.4			ORF_DISRUPTED(95.48)	1	0			1					4	22	10	n/d	n/d	n/d		SNV;II:2315215..2315215;C>T;synonymous_codon SNV;II:2315408..2315408;C>G;conservative_missense_codon SNV;II:2315349..2315349;C>T;conservative_missense_codon SNV;II:2315291..2315291;G>A;non_conservative_missense_codon SNV;II:2315240..2315240;A>G;conservative_missense_codon SNV;II:2315288..2315288;A>G;conservative_missense_codon SNV;II:2315292..2315292;A>T;non_conservative_missense_codon SNV;II:231…
F37A4.8	isw-1		isw-1 encodes a homolog of the chromatin remodeling ATPase ISW1 that may act downstream of or in parallel to synMuv genes, and upstream of or in parallel to the RTK Ras pathway.	ORF_DISRUPTED(99.90)	0	0	high temperature induced L1 arrest		1								n/d	n/d	n/d		insertion;III:6709456..6709457;T;frameshift_variant
Y43D4A.5	Y43D4A.5			ORF_DISRUPTED(98.11)	0	0			2					1	7	5	n/d	n/d	n/d		SNV;IV:16784965..16784965;C>G;conservative_missense_codon SNV;IV:16778349..16778349;A>G;conservative_missense_codon SNV;IV:16776678..16776678;C>T;conservative_missense_codon SNV;IV:16780748..16780748;G>C;conservative_missense_codon SNV;IV:16778920..16778920;T>C;conservative_missense_codon SNV;IV:16777526..16777526;T>C;synonymous_codon SNV;IV:16778467..16778467;A>G;conservative_missense_codon SNV;…
T17H7.4k	gei-16			ORF_PRESERVED	1	0	embryonic lethal	embryonic lethal								2	0.0000	0.0035	0.0000		SNV;III:740015..740015;T>C;synonymous_codon SNV;III:739949..739949;T>C;synonymous_codon
Y105C5B.15	Y105C5B.15			ORF_PRESERVED	0	0									1	4	0.0011	0.0117	0.0939	INTERPRO:IPR004843,PFAM:PF00149	SNV;IV:15954046..15954046;A>C;synonymous_codon SNV;IV:15953362..15953362;C>A;conservative_missense_codon SNV;IV:15953980..15953980;C>T;synonymous_codon SNV;IV:15954031..15954031;A>C;synonymous_codon SNV;IV:15954043..15954043;T>C;synonymous_codon
T15H9.4	T15H9.4			ORF_PRESERVED	0	0									1		0.0011	0.0000	99.0000		SNV;II:9613101..9613101;T>C;conservative_missense_codon
C53D5.5	C53D5.5	gamma-glutamyltranspeptidase	The C53D5.5 gene encodes an ortholog of the human gene GAMMA-GLUTAMYLTRANSFERASE 1 (GGT1), which when mutated leads to glutathionuria (OMIM:231950).	ORF_PRESERVED	0	1	sterile								2	1	0.0015	0.0017	0.8639	INTERPRO:IPR000101,PFAM:PF01019	SNV;I:307723..307723;C>T;conservative_missense_codon SNV;I:307097..307097;G>A;synonymous_codon SNV;I:309719..309719;C>T;conservative_missense_codon
R07C3.4	acs-15	ATP-dependent AMP-binding protein		ORF_PRESERVED	0	0								2	3	5	0.0030	0.0096	0.3140		SNV;II:936794..936794;C>T;synonymous_codon SNV;II:936678..936678;G>T;conservative_missense_codon SNV;II:933071..933071;C>T;conservative_missense_codon SNV;II:936076..936076;C>T;synonymous_codon SNV;II:935931..935931;G>A;synonymous_codon SNV;II:936473..936473;A>C;non_conservative_missense_codon SNV;II:933097..933097;C>A;non_conservative_missense_codon SNV;II:935804..935804;A>G;synonymous_codon SNV…
VW06B3R.1a	ucr-2.1	Insulinase (proteinase M16)		ORF_PRESERVED	0	0									2	1	0.0024	0.0026	0.9201	PFAM:PF00675,INTERPRO:IPR011765,INTERPRO:IPR011237	SNV;X:12019280..12019280;T>C;conservative_missense_codon SNV;X:12020649..12020649;C>T;synonymous_codon SNV;X:12019220..12019220;T>C;conservative_missense_codon
W03H9.4	cacn-1		cacn-1 encodes an ortholog of Drosophila CACTIN and human C19orf29 that is required for normal distal tip cell migration, embryonic viability, fertility, locomotion, vulval morphogenesis, and normally rapid growth; like CACTIN, CACN-1 contains predicted coiled-coil domains, but otherwise lacks recognizable similarity to known proteins.	ORF_DISRUPTED(92.33)	0	0			2						3	1	n/d	n/d	n/d	INTERPRO:IPR018816,PFAM:PF10312	SNV;II:14136508..14136508;G>T;conservative_missense_codon SNV;II:14136317..14136317;T>C;synonymous_codon SNV;II:14136410..14136410;G>T;conservative_missense_codon SNV;II:14136411..14136411;A>G;conservative_missense_codon deletion;II:14136173..14136177;frameshift_variant deletion;II:14136171..14136174;frameshift_variant
C06E1.6	fipr-16			ORF_PRESERVED	0	0								1			0.0098	0.0000	99.0000		SNV;III:8590887..8590887;A>T;non_conservative_missense_codon
T21H8.1b	T21H8.1		hlb-1 encodes the C. elegans ortholog of human beta-liprin, a coiled-coil domain-containing protein that interacts with alpha-liprin, a transmembrane protein-tyrosine phosphatase-interacting protein; hlb-1 functions cell non-autonomously in the organization and proper function of neuromuscular junctions and hence, is also required for wild type locomotory behavior; an hlb-1 reporter fusion constr…	ORF_PRESERVED	0	0								1	1	1	0.0010	0.0012	0.8547		SNV;X:13868180..13868180;G>A;conservative_missense_codon SNV;X:13868192..13868192;A>G;non_conservative_missense_codon SNV;X:13865763..13865763;T>C;synonymous_codon
C15A11.1	col-35	collagen	col-35 encodes a collagen that is individually dispensable for viability and gross morphology in mass RNAi screens; the amino- and carboxyl-terminal cysteine-rich regions of COL-35 are most closely related to those of COL-8, COL-19, and COL-39.	ORF_DISRUPTED(6.13)	0	0	larval arrest				1						n/d	n/d	n/d		SNV;I:7386960..7386960;C>T;stop_gained
C18B12.1	C18B12.1			ORF_PRESERVED	1	0									1		0.0074	0.0000	99.0000		SNV;X:15012685..15012685;A>G;conservative_missense_codon
B0554.6	dod-20			ORF_PRESERVED	0	0									1		0.0012	0.0000	99.0000		SNV;V:422500..422500;T>A;conservative_missense_codon
Y38H6C.2	srw-65	7TM chemoreceptor, srw family		ORF_PRESERVED	0	0									3		0.0045	0.0000	99.0000	INTERPRO:IPR019427,PFAM:PF10324	SNV;V:20503029..20503029;T>A;conservative_missense_codon SNV;V:20501659..20501659;T>C;conservative_missense_codon SNV;V:20502765..20502765;A>G;conservative_missense_codon
C26D10.5c	eff-1		eff-1 encodes novel, nematode-specific type I transmembrane and secreted glycoproteins; during development, EFF-1 functions as a fusogen required, in both fusion partners, for the initiation and expansion of membrane mergers that characterize cell fusions; eff-1(hy21) mutants are viable, but have severe body morphology defects associated with cell fusion failure; eff-1::GFP reporter fusions are e…	ORF_PRESERVED	0	0		egg laying defective								1	0.0000	0.0090	0.0000		SNV;II:8347041..8347041;A>G;synonymous_codon
T21B4.4b	T21B4.4			ORF_PRESERVED	0	0										1	0.0000	0.0029	0.0000		SNV;II:12497397..12497397;C>A;synonymous_codon
H25K10.6	H25K10.6			ORF_PRESERVED	0	0									4	3	0.0034	0.0082	0.4102		SNV;IV:16234376..16234376;C>A;conservative_missense_codon SNV;IV:16235621..16235621;A>G;synonymous_codon SNV;IV:16235141..16235141;A>G;conservative_missense_codon SNV;IV:16236055..16236055;T>C;synonymous_codon SNV;IV:16236469..16236469;G>T;conservative_missense_codon SNV;IV:16236217..16236217;T>A;synonymous_codon SNV;IV:16236463..16236463;T>A;conservative_missense_codon
F07E5.5	F07E5.5	zinc-finger protein		ORF_PRESERVED	0	0							5	2	7	34	0.0063	0.1102	0.0576		SNV;II:2057537..2057537;T>C;synonymous_codon SNV;II:2057575..2057575;A>G;conservative_missense_codon SNV;II:2054067..2054067;T>C;conservative_missense_codon SNV;II:2059047..2059047;A>T;synonymous_codon SNV;II:2054071..2054071;C>A;conservative_missense_codon SNV;II:2058870..2058870;T>C;synonymous_codon SNV;II:2057534..2057534;A>G;synonymous_codon SNV;II:2059044..2059044;G>C;synonymous_codon SNV;II…
F48G7.12	F48G7.12			ORF_PRESERVED	0	0							1			3	0.0010	0.0096	0.1055	INTERPRO:IPR002575,PFAM:PF01636,PFAM:PF02958,INTERPRO:IPR004119,PFAM:PF07914,INTERPRO:IPR012877	SNV;V:644208..644208;T>G;synonymous_codon SNV;V:646180..646180;T>C;synonymous_codon SNV;V:643841..643841;T>C;synonymous_codon insertion;V:645633..645634;TCT;inframe_variant
C54A12.2	C54A12.2			ORF_PRESERVED	0	0	embryonic lethal									1	0.0000	0.0029	0.0000		SNV;II:5253952..5253952;G>A;synonymous_codon
Y18D10A.25	fkb-8	FKBP-type peptidyl-prolyl cis-trans isomerases	fkb-8 encodes a predicted FKBP-type peptidylprolyl isomerase.	ORF_DISRUPTED(61.93)	0	0			2					1	3		n/d	n/d	n/d	INTERPRO:IPR001179,PFAM:PF00254	SNV;I:12917715..12917715;T>C;conservative_missense_codon SNV;I:12917625..12917625;A>G;conservative_missense_codon SNV;I:12917817..12917817;T>G;non_conservative_missense_codon SNV;I:12917814..12917814;G>A;conservative_missense_codon deletion;I:12916581..12916583;frameshift_variant deletion;I:12917185..12917185;frameshift_variant
Y69H2.3c	Y69H2.3			ORF_PRESERVED	0	0									2		0.0012	0.0000	99.0000		SNV;V:18658596..18658596;A>G;conservative_missense_codon SNV;V:18657426..18657426;T>C;conservative_missense_codon
W06B11.4	hog-1	warthog	hog-1 encodes a hedgehog-like protein, with a solitary Hint/Hog domain; the function of HOG-1's isolated Hint/Hog domain is unknown; in proteins where they coexist with other, N-terminal, domains, the Hint/Hog domain is predicted to cut its host protein into two halves and then covalently link cholesterol to the C-terminus of the N-terminal domain; HOG-1 is weakly required for normal molting; HOG…	ORF_PRESERVED	0	0									2	1	0.0045	0.0070	0.6502	INTERPRO:IPR003587,PFAM:PF01079,INTERPRO:IPR001767	SNV;X:5852205..5852205;A>G;synonymous_codon SNV;X:5853289..5853289;C>G;conservative_missense_codon SNV;X:5853054..5853054;C>T;conservative_missense_codon
C35B1.8	C35B1.8			ORF_PRESERVED	1	0									1		0.0048	0.0000	99.0000		SNV;IV:4078097..4078097;G>A;conservative_missense_codon
R12C12.7	R12C12.7			ORF_PRESERVED	0	0	embryonic lethal								1		0.0021	0.0000	99.0000		SNV;II:6055692..6055692;T>C;conservative_missense_codon
Y75B8A.3	Y75B8A.3	Carboxylesterases		ORF_DISRUPTED(99.75)	0	0			1							1	n/d	n/d	n/d	PFAM:PF00135,INTERPRO:IPR002018	SNV;III:12103210..12103210;A>G;synonymous_codon insertion;III:12103250..12103251;T;frameshift_variant
F52C12.6	F52C12.6			ORF_PRESERVED	1	0								1		1	0.0019	0.0047	0.4145	INTERPRO:IPR018934,PFAM:PF01163	SNV;IV:1958071..1958071;A>T;non_conservative_missense_codon SNV;IV:1958036..1958036;C>T;synonymous_codon
E01H11.1a	pkc-2		pkc-2 is orthologous to the human gene PROTEIN KINASE C ALPHA (AA 1-672) (PRKCA; OMIM:176960), which when mutated leads to disease.	ORF_DISRUPTED(96.91)	0	1			1								n/d	n/d	n/d	INTERPRO:IPR020635,INTERPRO:IPR017442,INTERPRO:IPR002290,INTERPRO:IPR001245,INTERPRO:IPR014375,PFAM:PF00069,PFAM:PF07714	deletion;X:9382614..9382614;frameshift_variant
Y49F6B.11	srz-5	7TM chemoreceptor, srz family		ORF_PRESERVED	0	0									4	1	0.0051	0.0037	1.3893	PFAM:PF10325,INTERPRO:IPR018817	SNV;II:3512738..3512738;T>G;conservative_missense_codon SNV;II:3514465..3514465;C>T;conservative_missense_codon SNV;II:3512762..3512762;G>T;conservative_missense_codon SNV;II:3514676..3514676;T>G;synonymous_codon SNV;II:3512753..3512753;T>C;conservative_missense_codon
ZK792.8	atg-4.2		atg-4.2 encodes a putative cysteine protease orthologous to the autophagic budding yeast protein Apg4p, and to human ATG4C (OMIM:611339) and ATG4D (OMIM:611340); ATG-4.2 is paralogous to ATG-4.1 and to human ATG4A and ATG4B; unlike C. elegans orthologs of other yeast autophagic proteins, ATG-4.2 is not required for normal dauer formation, and it has no obvious functions in mass RNAi assays.	ORF_PRESERVED	0	1									1	1	0.0008	0.0028	0.2927	INTERPRO:IPR005078,PFAM:PF03416	SNV;IV:11670833..11670833;T>C;conservative_missense_codon SNV;IV:11668234..11668234;T>C;synonymous_codon
C34E10.11	C34E10.11			ORF_PRESERVED	1	0	embryonic lethal							1			0.0017	0.0000	99.0000		SNV;III:5235141..5235141;C>T;non_conservative_missense_codon
Y94H6A.2	Y94H6A.2			ORF_PRESERVED	0	0									2		0.0026	0.0000	99.0000	PFAM:PF05075,INTERPRO:IPR007767	SNV;IV:2731302..2731302;G>A;conservative_missense_codon SNV;IV:2731167..2731167;G>A;conservative_missense_codon
F20B6.7	F20B6.7			ORF_PRESERVED	0	0									1		0.0041	0.0000	99.0000		SNV;X:4207201..4207201;C>T;conservative_missense_codon
C36F7.1	irx-1	Homeobox domain	irx-1 encodes a homeodomain-containing protein that is most similar to members of the Iroquois subclass of TALE (three amino acid loop extension) superclass atypical homeodomain proteins; IRX-1 is predicted to function as a transcriptional regulator during development, but as loss of irx-1 activity via RNAi results in no obvious defects, the precise role of irx-1 in C. elegans development and/or …	ORF_PRESERVED	1	0	embryonic lethal	lethal								1	0.0000	0.0033	0.0000		SNV;I:9539054..9539054;C>T;synonymous_codon
F12E12.2	F12E12.2			ORF_PRESERVED	1	0								2			0.0055	0.0000	99.0000		SNV;II:3740385..3740385;C>A;non_conservative_missense_codon SNV;II:3740380..3740380;T>A;non_conservative_missense_codon
Y69A2AR.18c	Y69A2AR.18			ORF_PRESERVED	1	0	embryonic lethal								1	1	0.0023	0.0060	0.3883	INTERPRO:IPR000131,PFAM:PF00231	SNV;IV:2496390..2496390;G>C;conservative_missense_codon SNV;IV:2496145..2496145;T>C;synonymous_codon
T25G12.6	T25G12.6			ORF_DISRUPTED(99.88)	1	0			1							1	n/d	n/d	n/d		SNV;X:17227983..17227983;T>C;synonymous_codon insertion;X:17228978..17228979;G;frameshift_variant
T27D12.1a	T27D12.1	sodium/phosphate transporter		ORF_PRESERVED	0	0									1		0.0009	0.0000	99.0000	PFAM:PF07690,INTERPRO:IPR011701	SNV;II:11845151..11845151;G>C;conservative_missense_codon
C04F12.8	C04F12.8	Dual specificity phosphatase, catalytic domain		ORF_PRESERVED	0	0									1		0.0016	0.0000	99.0000	INTERPRO:IPR000340,PFAM:PF00782,INTERPRO:IPR020422	SNV;I:9699160..9699160;T>C;conservative_missense_codon
K02A4.1	bcat-1	twt1 like protein	bcat-1 encodes a branched-chain amino acid aminotransferase that, by homology, is predicted to catalyze the first reaction in the catabolism of essential branched-chain amino acids such as leucine, isoleucine, and valine; in C. elegans, large-scale RNA-mediated interference (RNAi) screens indicate that bcat-1 activity is required for embryonic and larval development.	ORF_PRESERVED	0	0	embryonic lethal								1		0.0011	0.0000	99.0000	INTERPRO:IPR001544,PFAM:PF01063,INTERPRO:IPR005786	SNV;X:12878483..12878483;G>A;conservative_missense_codon
M01G12.4	srw-111	7TM chemoreceptor, srw family		ORF_PRESERVED	0	0									13	9	0.0145	0.0394	0.3675	INTERPRO:IPR019427,PFAM:PF10324	SNV;I:12122842..12122842;G>A;synonymous_codon SNV;I:12123464..12123464;G>A;conservative_missense_codon SNV;I:12123365..12123365;T>A;conservative_missense_codon SNV;I:12122948..12122948;C>G;conservative_missense_codon SNV;I:12122879..12122879;A>G;conservative_missense_codon SNV;I:12122884..12122884;T>C;synonymous_codon SNV;I:12122952..12122952;T>C;conservative_missense_codon SNV;I:12122869..121228…
T03F6.1	qdpr-1	Alcohol/other dehydrogenases, short chain type	The T03F6.1 gene encodes an ortholog of the human gene QUINOID DIHYDROPTERIDINE REDUCTASE (QDPR; DHPR), which when mutated leads to phenylketonuria II (OMIM:261630).	ORF_PRESERVED	1	1										1	0.0000	0.0053	0.0000		SNV;III:13393826..13393826;A>G;synonymous_codon
T09E11.12	T09E11.12			ORF_PRESERVED	0	0								1	1	1	0.0028	0.0039	0.7136		SNV;I:12365136..12365136;A>G;synonymous_codon SNV;I:12365673..12365673;A>C;non_conservative_missense_codon SNV;I:12365029..12365029;T>C;conservative_missense_codon
T13F2.3a	pis-1	human KIAA0170 protein-like	pis-1 encodes an ortholog of mammalian Pax transcription activation domain interacting protein PTIP; PIS-1 has an N-terminal glutamine/asparagine-rich domain and four C-terminal BRCT domains, and is dispensable for obvious functions in mass RNAi assays; mammalian PTIP binds to the activation domain of Pax2 and other Pax proteins, and colocalizes with Pax2 to actively expressed chromatin, and appe…	ORF_PRESERVED	0	0		lethal						1			0.0004	0.0000	99.0000		SNV;IV:9796213..9796213;C>A;non_conservative_missense_codon
F31F4.11	F31F4.11			ORF_PRESERVED	0	0									1	3	0.0016	0.0131	0.1247		SNV;V:663036..663036;A>G;synonymous_codon SNV;V:663717..663717;T>A;conservative_missense_codon SNV;V:663567..663567;A>G;synonymous_codon SNV;V:663710..663710;G>A;synonymous_codon
Y65B4BR.5a	Y65B4BR.5			ORF_PRESERVED	1	0	embryonic lethal	lethal							1		0.0023	0.0000	99.0000	INTERPRO:IPR016641	SNV;I:535850..535850;G>A;conservative_missense_codon
K09B11.1	pik-1	Eukaryotic protein kinase domain	The pik-1 gene encodes a pelle/IRAK kinase homolog that may be involved in apoptosis.	ORF_PRESERVED	0	0										1	0.0000	0.0032	0.0000		SNV;IV:13420937..13420937;A>C;synonymous_codon
F43C11.11	F43C11.11			ORF_PRESERVED	0	0								1	2	2	0.0045	0.0081	0.5593		SNV;II:2359727..2359727;T>A;synonymous_codon SNV;II:2359712..2359712;G>A;synonymous_codon SNV;II:2359776..2359776;A>G;conservative_missense_codon SNV;II:2359734..2359734;T>G;non_conservative_missense_codon SNV;II:2359773..2359773;G>A;conservative_missense_codon
W06G6.3	srd-21	7TM chemoreceptor (srd-family)		ORF_PRESERVED	0	0							1				n/d	n/d	n/d	INTERPRO:IPR019423,INTERPRO:IPR019428,PFAM:PF10317,INTERPRO:IPR019421,PFAM:PF10319,PFAM:PF10326	deletion;V:16629999..16630010;inframe_variant
T05F1.5	T05F1.5			ORF_DISRUPTED(74.86)	0	0			2						2		n/d	n/d	n/d		SNV;I:9633594..9633594;C>T;conservative_missense_codon SNV;I:9633600..9633600;A>T;conservative_missense_codon insertion;I:9633509..9633510;G;frameshift_variant deletion;I:9633598..9633599;frameshift_variant
F45E1.3	F45E1.3			ORF_PRESERVED	0	0										1	0.0000	0.0049	0.0000		SNV;X:7988418..7988418;T>C;synonymous_codon
ZK1248.7	ZK1248.7			ORF_PRESERVED	0	0	embryonic lethal									1	0.0000	0.0014	0.0000		SNV;II:5815245..5815245;T>C;synonymous_codon
F18C12.2a	rme-8	DNA-J like domain	The rme-8 gene encodes a J-domain protein that is required for both receptor-mediated and fluid-phase endocytosis in coelomocytes and other cell types, and that is also required for development and viability.	ORF_PRESERVED	1	0	embryonic lethal	uptake by intestinal cell defective								1	0.0000	0.0006	0.0000		SNV;I:8083791..8083791;T>G;synonymous_codon
B0035.6	B0035.6			ORF_PRESERVED	0	0									1		0.0007	0.0000	99.0000		SNV;IV:11323184..11323184;T>C;conservative_missense_codon
Y116A8C.26a	Y116A8C.26			ORF_PRESERVED	0	0								1	3	2	0.0019	0.0030	0.6278	INTERPRO:IPR002345,INTERPRO:IPR001683,PFAM:PF02194,INTERPRO:IPR013996,INTERPRO:IPR003114	SNV;IV:17081563..17081563;A>G;synonymous_codon SNV;IV:17080050..17080050;C>T;synonymous_codon SNV;IV:17087210..17087210;G>T;conservative_missense_codon SNV;IV:17086649..17086649;T>C;conservative_missense_codon SNV;IV:17081520..17081520;T>C;conservative_missense_codon SNV;IV:17086852..17086852;C>G;non_conservative_missense_codon
C24A8.4	cst-2			FULLY_DELETED	0	0			1								n/d	n/d	n/d	INTERPRO:IPR002290,INTERPRO:IPR017442,INTERPRO:IPR001245,INTERPRO:IPR017441,PhosphoPep:C24A8.4,PFAM:PF07714,INTERPRO:IPR020635,PFAM:PF00069	deletion;X:4329283..4337692;frameshift_variant
K12D12.2	npp-3		npp-3 encodes a nucleoporin that is a homolog of vertebrate Nup205; npp-3 is required for normal nuclear pore complex distribution in the nuclear envelope, nuclear exclusion of large non-nuclear macromolecules, chromatin condensation, proper mitotic spindle orientation, early embryonic viability, body integrity, and locomotion.	ORF_PRESERVED	1	0	early embryonic lethal								2	2	0.0005	0.0015	0.3663		SNV;II:11870656..11870656;C>T;conservative_missense_codon SNV;II:11872356..11872356;C>A;conservative_missense_codon SNV;II:11873782..11873782;T>C;synonymous_codon SNV;II:11872935..11872935;T>A;synonymous_codon
Y54E10A.12	Y54E10A.12			ORF_PRESERVED	0	0	embryonic lethal							1	1		0.0016	0.0000	99.0000	PFAM:PF06542,INTERPRO:IPR009497	SNV;I:3198700..3198700;G>C;non_conservative_missense_codon SNV;I:3196429..3196429;C>T;conservative_missense_codon
Y71H2AM.15b	Y71H2AM.15			ORF_PRESERVED	1	0	embryonic lethal								3	7	0.0016	0.0113	0.1415		SNV;III:2750669..2750669;C>G;synonymous_codon SNV;III:2747572..2747572;A>T;synonymous_codon SNV;III:2747961..2747961;T>G;conservative_missense_codon SNV;III:2747545..2747545;A>G;synonymous_codon SNV;III:2750020..2750020;T>C;synonymous_codon SNV;III:2750666..2750666;C>A;synonymous_codon SNV;III:2747652..2747652;G>A;conservative_missense_codon SNV;III:2749269..2749269;T>C;conservative_missense_codo…
Y105E8B.1c	lev-11		lev-11 encodes tropomyosin, an actin-binding contractile structural protein orthologous to human TROPOMYOSIN 1 (TPM1; OMIM:191010), which when mutated leads to familial hypertrophic cardiomyopathy; LEV-11 is required for embryonic development, normal body morphology, and locomotion; expressed as multiple tissue-specific isoforms generated by alternative mRNA splicing and promoter use, LEV-11 is d…	ORF_PRESERVED	1	0	lethal	lethal								1	0.0000	0.0041	0.0000		SNV;I:14625290..14625290;C>T;synonymous_codon
Y27F2A.8	Y27F2A.8			ORF_PRESERVED	0	0									2	3	0.0060	0.0242	0.2466	INTERPRO:IPR001810,PFAM:PF00646	SNV;II:3184366..3184366;G>T;synonymous_codon SNV;II:3184147..3184147;A>G;synonymous_codon SNV;II:3183820..3183820;C>T;conservative_missense_codon SNV;II:3184163..3184163;G>A;conservative_missense_codon SNV;II:3184153..3184153;T>C;synonymous_codon
F53C11.3	F53C11.3	2,4-dienoyl-CoA reductase		ORF_PRESERVED	0	0									1		0.0015	0.0000	99.0000	INTERPRO:IPR002198,INTERPRO:IPR016040,INTERPRO:IPR002347,PFAM:PF00106	SNV;V:13783210..13783210;A>T;conservative_missense_codon
Y25C1A.1	clec-123			ORF_PRESERVED	0	0									2	2	0.0015	0.0046	0.3389	INTERPRO:IPR016186,INTERPRO:IPR001304	SNV;II:3115992..3115992;A>G;synonymous_codon SNV;II:3116379..3116379;G>A;conservative_missense_codon SNV;II:3115393..3115393;A>C;synonymous_codon SNV;II:3114617..3114617;A>C;conservative_missense_codon
Y76A2B.3	acs-5	AMP-binding enzyme		ORF_PRESERVED	0	0										1	0.0000	0.0016	0.0000		SNV;III:13541068..13541068;A>G;synonymous_codon
C04E6.7	C04E6.7			ORF_PRESERVED	0	0										1	0.0000	0.0050	0.0000		SNV;V:5894797..5894797;A>G;synonymous_codon
W07G9.2	glct-6			ORF_PRESERVED	0	0									2		0.0029	0.0000	99.0000	PFAM:PF03360,INTERPRO:IPR005027	SNV;IV:3792383..3792383;G>A;conservative_missense_codon SNV;IV:3792805..3792805;G>C;conservative_missense_codon
Y45G12B.1c	nuo-5		nuo-5 is orthologous to human NADH-UBIQUINONE OXIDOREDUCTASE Fe-S PROTEIN 1 (NDUFS1; OMIM:157655), which when mutated leads to mitochondrial complex I deficiency.	ORF_PRESERVED	0	1	larval arrest	lethal				1	2			5	0.0008	0.0088	0.0851		SNV;V:2703886..2703886;G>A;synonymous_codon SNV;V:2700999..2700999;T>C;synonymous_codon SNV;V:2703496..2703496;C>T;synonymous_codon SNV;V:2700828..2700828;T>C;synonymous_codon SNV;V:2700378..2700378;C>T;synonymous_codon SNV;V:2703963..2703963;A>T;stop_lost insertion;V:2699045..2699046;CG;inframe_variant insertion;V:2699043..2699044;C;inframe_variant
ZK896.7	clec-186	lectin (C-type)		ORF_PRESERVED	0	0									1		0.0013	0.0000	99.0000	INTERPRO:IPR016186,INTERPRO:IPR001304	SNV;IV:12868752..12868752;A>G;conservative_missense_codon
T07C4.9b	nex-2		nex-2 encodes an annexin, a member of a family of calcium-dependent phospholipid binding proteins; by homology, NEX-2 could function in a number of processes, such as membrane fusion, cytoskeletal interactions, and intracellular signaling; however, as loss of nex-2 function via RNA-mediated interference (RNAi) does not result in any abnormalities, the precise role of NEX-2 in C. elegans developme…	ORF_PRESERVED	0	0	embryonic lethal									1	0.0000	0.0025	0.0000		SNV;III:10329079..10329079;A>G;synonymous_codon
Y6B3B.9	Y6B3B.9			ORF_PRESERVED	0	0									1	2	0.0010	0.0047	0.2051	INTERPRO:IPR007174	SNV;I:13743586..13743586;G>A;synonymous_codon SNV;I:13739518..13739518;T>C;conservative_missense_codon SNV;I:13739472..13739472;C>T;synonymous_codon
T14B4.2	T14B4.2			ORF_PRESERVED	1	0	embryonic lethal							1	4		0.0156	0.0000	99.0000	INTERPRO:IPR001648,PFAM:PF01084	SNV;II:6736306..6736306;T>C;conservative_missense_codon SNV;II:6736476..6736476;C>A;conservative_missense_codon SNV;II:6736304..6736304;C>G;non_conservative_missense_codon SNV;II:6736477..6736477;A>C;conservative_missense_codon SNV;II:6736474..6736474;A>C;conservative_missense_codon
C41H7.6	C41H7.6			ORF_PRESERVED	0	0	embryonic lethal								1	2	0.0013	0.0091	0.1472	INTERPRO:IPR005020,PFAM:PF03353	SNV;II:3001958..3001958;C>A;synonymous_codon SNV;II:3001782..3001782;G>A;conservative_missense_codon SNV;II:3000939..3000939;T>C;synonymous_codon
Y105C5A.1	Y105C5A.1			ORF_PRESERVED	0	0	embryonic lethal								3		0.0018	0.0000	99.0000		SNV;IV:15554047..15554047;A>G;conservative_missense_codon SNV;IV:15553714..15553714;C>T;conservative_missense_codon SNV;IV:15551934..15551934;T>C;conservative_missense_codon
C32C4.5a	mab-23		mab-23 encodes a DNA binding transcription factor of the DM (DOUBLESEX/MAB-3) class that is required for morphogenesis of the posterior hypodermis, spicules, and proctodeum in male tails, for the patterning of posterior male sensory neurons, and for normal turning during male mating; mab-23 interacts with egl-5 and with a TGF-beta-related signaling pathway, while having functions independent of m…	ORF_PRESERVED	0	0								1			0.0025	0.0000	99.0000		SNV;V:10634672..10634672;A>T;non_conservative_missense_codon
T23F4.2	T23F4.2			ORF_PRESERVED	1	0									1		0.0023	0.0000	99.0000		SNV;II:1165093..1165093;C>T;conservative_missense_codon
F40G9.11	mxl-2			ORF_PRESERVED	0	0									1	3	0.0023	0.0115	0.1977		SNV;III:187303..187303;C>T;synonymous_codon SNV;III:187315..187315;G>A;synonymous_codon SNV;III:187021..187021;C>T;synonymous_codon SNV;III:188113..188113;C>G;conservative_missense_codon
ZC404.10	ZC404.10			ORF_PRESERVED	0	0								1			0.0016	0.0000	99.0000	INTERPRO:IPR019427,PFAM:PF10324	SNV;V:6801676..6801676;T>A;non_conservative_missense_codon
K05D4.2	str-106	7TM receptor		ORF_PRESERVED	0	0								7	30	50	0.0410	0.2772	0.1480	INTERPRO:IPR019423,INTERPRO:IPR019422,PFAM:PF10317,PFAM:PF10327,INTERPRO:IPR019429,PFAM:PF10326,PFAM:PF10318,INTERPRO:IPR019428,INTERPRO:IPR019421,PFAM:PF10319	SNV;V:16181076..16181076;C>T;synonymous_codon SNV;V:16181553..16181553;A>T;synonymous_codon SNV;V:16181799..16181799;G>A;synonymous_codon SNV;V:16181085..16181085;T>G;conservative_missense_codon SNV;V:16180876..16180876;T>C;synonymous_codon SNV;V:16181352..16181352;G>T;conservative_missense_codon SNV;V:16181583..16181583;T>C;synonymous_codon SNV;V:16180713..16180713;C>T;synonymous_codon SNV;V:161…
K06A1.6	dgk-5	DIACYLGLYCEROL KINASE	dgk-5 encodes a putative diacylglycerol kinase, orthologous to Drosophila RDGA, and to human DGKI (OMIM:604072) and DGKZ (OMIM:601441); DGK-5 has no obvious function in mass RNAi assays.	ORF_PRESERVED	0	1									1		0.0005	0.0000	99.0000	PFAM:PF00609,INTERPRO:IPR000756	SNV;II:6458471..6458471;G>T;conservative_missense_codon
F36G9.8	sri-1	7TM chemoreceptor, sri family		ORF_PRESERVED	0	0								2	14	35	0.0196	0.1622	0.1209	INTERPRO:IPR019423,INTERPRO:IPR019422,PFAM:PF10317,PFAM:PF10327,INTERPRO:IPR019429,PFAM:PF10326,PFAM:PF10318,INTERPRO:IPR019428,INTERPRO:IPR019421,PFAM:PF10319	SNV;V:15966411..15966411;C>A;synonymous_codon SNV;V:15966276..15966276;C>T;synonymous_codon SNV;V:15966415..15966415;G>A;conservative_missense_codon SNV;V:15966289..15966289;G>T;conservative_missense_codon SNV;V:15966474..15966474;G>T;conservative_missense_codon SNV;V:15966613..15966613;C>A;non_conservative_missense_codon SNV;V:15966339..15966339;A>T;synonymous_codon SNV;V:15966300..15966300;C>G;…
F23C8.3	F23C8.3			ORF_PRESERVED	0	0								2			0.0079	0.0000	99.0000		SNV;I:2439654..2439654;A>G;non_conservative_missense_codon SNV;I:2439689..2439689;A>G;non_conservative_missense_codon
ZC196.7	glr-5	ligand-gated ionic channel protein	glr-5 encodes a kainate (non-NMDA)-type ionotropic glutamate receptor subunit; GLR-5 activity is required for normal brood sizes, especially at high temperatures; GLR-5 is expressed in neurons.	ORF_PRESERVED	0	0									1		0.0005	0.0000	99.0000	INTERPRO:IPR015683,INTERPRO:IPR001828,PFAM:PF01094	SNV;V:8717713..8717713;C>A;conservative_missense_codon
H13N06.7	H13N06.7			ORF_PRESERVED	1	0								1			0.0022	0.0000	99.0000		SNV;X:15505174..15505174;T>G;non_conservative_missense_codon
E02H9.2	E02H9.2			ORF_PRESERVED	0	0									1		0.0020	0.0000	99.0000		SNV;III:2465863..2465863;T>C;conservative_missense_codon
K11D9.1a	klp-7	kinesin, kinesin-13 (MCAK/KIF-2) family, isoform a	klp-7 encodes two isoforms of a kinesin, related to XKCM1/MCAK, that is required to pull mitotic spindles asymmetrically to the posterior, probably by means of their posterior spindle poles, at the end of anaphase during the first embryonic mitosis.	ORF_PRESERVED	0	0	embryonic lethal	embryonic lethal								1	0.0000	0.0015	0.0000		SNV;III:10809334..10809334;A>G;synonymous_codon
F28A10.6	acdh-9	acyl-coA dehydrogenase		ORF_PRESERVED	0	0									1	1	0.0011	0.0029	0.3992	INTERPRO:IPR013764,PFAM:PF00441,INTERPRO:IPR006090	SNV;II:847536..847536;T>A;synonymous_codon SNV;II:847511..847511;T>C;conservative_missense_codon
Y56A3A.10	fbxb-22		This gene encodes a protein containing an F-box, a motif predicted to mediate protein-protein interactions either with homologs of yeast Skp-1p or with other proteins.	ORF_DISRUPTED(45.18)	0	0					1				2		n/d	n/d	n/d	INTERPRO:IPR012885,PFAM:PF07735	SNV;III:11882642..11882642;T>C;conservative_missense_codon SNV;III:11882974..11882974;G>T;stop_gained SNV;III:11882843..11882843;A>G;conservative_missense_codon
W03D8.9	W03D8.9			ORF_PRESERVED	0	0									1	2	0.0015	0.0067	0.2260	PFAM:PF05884,INTERPRO:IPR008574	SNV;I:2785304..2785304;G>A;synonymous_codon SNV;I:2785274..2785274;G>A;synonymous_codon SNV;I:2785402..2785402;A>G;conservative_missense_codon
VF11C1L.1	ppk-3	FYVE zinc finger		ORF_PRESERVED	0	0									2	5	0.0006	0.0039	0.1610	PFAM:PF01504,INTERPRO:IPR016034,INTERPRO:IPR002498	SNV;X:12971069..12971069;T>C;synonymous_codon SNV;X:12975327..12975327;C>T;synonymous_codon SNV;X:12973949..12973949;C>T;synonymous_codon SNV;X:12974283..12974283;A>G;synonymous_codon SNV;X:12972127..12972127;A>G;synonymous_codon SNV;X:12969774..12969774;A>C;conservative_missense_codon SNV;X:12975380..12975380;A>T;conservative_missense_codon
C32E12.3	osr-1			ORF_PRESERVED	1	0	sick								1		0.0007	0.0000	99.0000		SNV;I:5202159..5202159;T>C;conservative_missense_codon
ZK697.12	srw-102	7TM chemoreceptor, srw family		ORF_PRESERVED	0	0								2	8	15	0.0125	0.0537	0.2328	INTERPRO:IPR019427,PFAM:PF10324,INTERPRO:IPR000276	SNV;V:1720875..1720875;T>C;non_conservative_missense_codon SNV;V:1721623..1721623;A>G;synonymous_codon SNV;V:1721229..1721229;A>T;conservative_missense_codon SNV;V:1721527..1721527;T>G;conservative_missense_codon SNV;V:1721568..1721568;T>G;conservative_missense_codon SNV;V:1721240..1721240;C>T;synonymous_codon SNV;V:1721560..1721560;A>G;synonymous_codon SNV;V:1721521..1721521;C>T;synonymous_codon…
C38C3.7	C38C3.7			ORF_DISRUPTED(93.30)	0	0			1			1			2	2	n/d	n/d	n/d	INTERPRO:IPR001810,PFAM:PF00646	SNV;V:1503046..1503046;G>C;conservative_missense_codon SNV;V:1503840..1503840;C>T;conservative_missense_codon SNV;V:1503892..1503892;A>G;synonymous_codon SNV;V:1502900..1502900;T>C;synonymous_codon SNV;V:1501421..1501421;T>C;stop_lost insertion;V:1504270..1504271;TTGCATCACATCCTTGGGACACTTGCCCAATAAGTCGAATG;frameshift_variant
Y45F10A.6b	tbc-9			ORF_PRESERVED	0	0									1	6	0.0004	0.0066	0.0534		SNV;IV:13497986..13497986;G>A;synonymous_codon SNV;IV:13479741..13479741;T>C;synonymous_codon SNV;IV:13478273..13478273;C>T;conservative_missense_codon SNV;IV:13489558..13489558;T>C;synonymous_codon SNV;IV:13500844..13500844;A>C;synonymous_codon SNV;IV:13497837..13497837;G>T;synonymous_codon SNV;IV:13488572..13488572;T>C;synonymous_codon
F55G1.8	plk-3	protein kinase	plk-3 encodes one of three C. elegans polo-like kinases; microarray analyses indicate that plk-3 transcripts are expressed maternally and downregulated in gonadal tissue mutant for deps-1, which encodes a novel, P granule-associated protein that promotes P granule assembly and germline RNA interference.	ORF_PRESERVED	0	0									3		0.0021	0.0000	99.0000	INTERPRO:IPR020635,INTERPRO:IPR017442,INTERPRO:IPR002290,PFAM:PF00659,INTERPRO:IPR001245,INTERPRO:IPR017450,INTERPRO:IPR020636,PFAM:PF07714,PFAM:PF00069	SNV;IV:7471370..7471370;G>C;conservative_missense_codon SNV;IV:7471409..7471409;T>C;conservative_missense_codon SNV;IV:7472194..7472194;G>C;conservative_missense_codon
C23H5.8b	C23H5.8			ORF_PRESERVED	1	0								1			0.0028	0.0000	99.0000		SNV;IV:2113332..2113332;G>A;non_conservative_missense_codon
R11.1	R11.1	mitochondrial transporter protein		ORF_PRESERVED	0	0									1	1	0.0016	0.0040	0.4064	INTERPRO:IPR001993,INTERPRO:IPR018108,PFAM:PF00153	SNV;X:16193902..16193902;C>T;synonymous_codon SNV;X:16193072..16193072;G>A;conservative_missense_codon
D1005.1	D1005.1	ATP citrate lyase		ORF_PRESERVED	0	0		lethal							1	1	0.0004	0.0010	0.4199	INTERPRO:IPR013816,INTERPRO:IPR014608	SNV;X:1482704..1482704;C>T;synonymous_codon SNV;X:1480479..1480479;G>A;conservative_missense_codon
C29F3.2	wrt-8	Hint module	wrt-8 encodes a hedgehog-like protein, with (from N- to C-terminus) a signal sequence, a Wart domain, an short region of low-complexity sequence, and a Hint/Hog domain; WRT-8 is strongly expressed in hypodermal syncytia hyp6-hyp10 throughout life, and in in 12 subventral P cells and their descendants from 3-fold embryo to L2 larva stages; the Hint/Hog domain is predicted to cut WRT-8 into two hal…	ORF_PRESERVED	0	0										1	0.0000	0.0022	0.0000		SNV;V:15342794..15342794;A>G;synonymous_codon
F25F2.2b	cdh-4		A homolog of a member of the cadherin superfamily that is involved in cell-cell adhesion.	ORF_PRESERVED	0	0										1	0.0000	0.0007	0.0000		SNV;III:4535461..4535461;T>C;synonymous_codon
T24H10.7a	jun-1		jun-1 encodes a basic-leucine zipper (bZIP) transcription factor that is the C. elegans JUN homolog; jun-1 activity is essential for regulation of ovulation, and thus normal levels of fertility; in regulating ovulation, JUN-1 functions with FOS-1 to regulate expression of plc-1 which encodes a phospholipase C essential for IP3 production and ovulation; in addition, JUN-1 interacts with FOS-1 in v…	ORF_PRESERVED	1	0	embryonic lethal							1			0.0015	0.0000	99.0000	INTERPRO:IPR002112	SNV;II:9123253..9123253;G>C;non_conservative_missense_codon
B0334.5	B0334.5	phytoene synthase precursor		ORF_PRESERVED	1	0								1			0.0009	0.0000	99.0000	PFAM:PF00494,INTERPRO:IPR002060	SNV;II:11499210..11499210;C>G;non_conservative_missense_codon
ZK355.8	ZK355.8			ORF_PRESERVED	1	0								1	1		0.0162	0.0000	99.0000		SNV;II:2927864..2927864;A>T;conservative_missense_codon SNV;II:2927883..2927883;C>A;non_conservative_missense_codon
Y53H1A.5	nfya-2			ORF_PRESERVED	0	0									1		0.0017	0.0000	99.0000	INTERPRO:IPR001289	SNV;I:11233231..11233231;G>A;conservative_missense_codon
F54C9.6a	bcs-1	ATP-binding protein (CDC48/PAS1/SEC18 family)	F54C9.6 encodes a protein orthologous to the human mitochondrial protein BCS1 (YEAST HOMOLOG)-LIKE (BCS1L; OMIM:603647); mutation of BCS1L leads to neonatal tubulopathy, encephalopathy, and liver failure, or to GRACILE syndrome.	ORF_PRESERVED	1	1	embryonic lethal	lethal								2	0.0000	0.0060	0.0000		SNV;II:8571418..8571418;C>T;synonymous_codon SNV;II:8571622..8571622;G>A;synonymous_codon
Y53F4B.24	Y53F4B.24			ORF_PRESERVED	0	0									2	1	0.0011	0.0013	0.8822		SNV;II:15133531..15133531;A>G;synonymous_codon SNV;II:15126913..15126913;A>T;conservative_missense_codon SNV;II:15129604..15129604;G>T;conservative_missense_codon
C30D11.1e	unc-103		unc-103 encodes an ERG-like K+ channel homolog, orthologous to human KCNH6 (OMIM:608168); UNC-103 regulates muscle activation in motility, egg-laying and male spicule protraction; UNC-103 is expressed highly in many neurons; gain-of-function alleles can be uncoordinated, while loss-of-function alleles have a more subtle defect in copulatory spicule protraction.	ORF_PRESERVED	0	1	early larval arrest	egg laying defective								1	0.0000	0.0015	0.0000		SNV;III:4142328..4142328;C>T;synonymous_codon
C04C3.1	srz-60	7TM chemoreceptor, srz family		ORF_PRESERVED	0	0									2		0.0030	0.0000	99.0000	PFAM:PF10325,INTERPRO:IPR018817	SNV;IV:3430099..3430099;G>A;conservative_missense_codon SNV;IV:3429412..3429412;A>T;conservative_missense_codon
K09H11.7	K09H11.7	nitrophenylphosphatase		ORF_PRESERVED	0	0										1	0.0000	0.0047	0.0000		SNV;V:5753406..5753406;A>G;synonymous_codon
R07E3.6	R07E3.6			ORF_PRESERVED	0	0									1	3	0.0005	0.0038	0.1333		SNV;X:10320518..10320518;C>A;synonymous_codon SNV;X:10319920..10319920;C>G;conservative_missense_codon SNV;X:10321477..10321477;T>A;synonymous_codon SNV;X:10319395..10319395;G>T;synonymous_codon
F10G2.3	clec-7	clec family, C-type lectin		ORF_PRESERVED	0	0								4	16	23	0.0197	0.0830	0.2367	INTERPRO:IPR016186,INTERPRO:IPR001304,PFAM:PF00059,INTERPRO:IPR000859,PFAM:PF00431	SNV;V:7329160..7329160;T>C;synonymous_codon SNV;V:7329343..7329343;A>G;synonymous_codon SNV;V:7329650..7329650;G>A;conservative_missense_codon SNV;V:7328441..7328441;C>T;synonymous_codon SNV;V:7329154..7329154;C>T;synonymous_codon SNV;V:7328931..7328931;T>A;non_conservative_missense_codon SNV;V:7328762..7328762;A>G;synonymous_codon SNV;V:7329409..7329409;A>G;synonymous_codon SNV;V:7329484..732948…
C16D9.5	C16D9.5			ORF_PRESERVED	0	0									1		0.0011	0.0000	99.0000		SNV;V:8245045..8245045;G>A;conservative_missense_codon
Y73B6BL.33	hrpf-2			ORF_PRESERVED	0	0	sick									1	0.0000	0.0022	0.0000		SNV;IV:6374539..6374539;G>A;synonymous_codon
F40F8.12	F40F8.12			ORF_PRESERVED	1	0										1	0.0000	0.0099	0.0000		SNV;II:11130454..11130454;G>A;synonymous_codon
E04F6.13	srd-58	7TM chemoreceptor, srd family		ORF_PRESERVED	0	0									1	1	0.0014	0.0036	0.3965	INTERPRO:IPR019422,INTERPRO:IPR019423,PFAM:PF10317,PFAM:PF10326,PFAM:PF10318,INTERPRO:IPR019428,INTERPRO:IPR019421,PFAM:PF10319	SNV;II:7204397..7204397;C>T;conservative_missense_codon SNV;II:7204180..7204180;T>G;synonymous_codon
B0240.2	spe-42		spe-42 encodes a novel sperm-specific seven-pass transmembrane protein with many metazoan homologs; SPE-42 has two functional domains, the DC-STAMP (dendritic cell-specific transmembrane protein) which is known to play a role in cell-cell fusion and the C4C4-type RING finger; the presumed Drosophila spe-42 orthologous gene, sneaky, is involved in sperm plasma membrane breakdown after sperm entry;…	ORF_PRESERVED	0	0		lethal							2	1	0.0011	0.0018	0.6182	INTERPRO:IPR012858,PFAM:PF07782	SNV;V:11735024..11735024;T>C;conservative_missense_codon SNV;V:11733944..11733944;G>T;conservative_missense_codon SNV;V:11736560..11736560;A>G;synonymous_codon
C44E12.3b	twk-17			ORF_PRESERVED	0	0										1	0.0000	0.0024	0.0000		SNV;X:7602502..7602502;C>T;synonymous_codon
C14A6.2	C14A6.2			ORF_PRESERVED	0	0									2		0.0023	0.0000	99.0000	PFAM:PF07690,INTERPRO:IPR011701	SNV;V:18148983..18148983;G>T;conservative_missense_codon SNV;V:18148999..18148999;A>C;conservative_missense_codon
F18A12.8b	F18A12.8		F18A12.8 encodes two isoforms of a neprilysin; neprilysins are thermolysin-like zinc metallopeptidases, found on the outer surface of animal cells, that negatively regulate small signalling peptides (e.g., enkephalin, tachykinin, insulin, and natriuretic peptides) by cleaving them; F18A12.8A is closely paralogous to ZK20.6, and orthologous to CG9761 in Drosophila melanogaster; F18A12.8 is homolog…	ORF_PRESERVED	0	1									2	1	0.0012	0.0014	0.8312	PFAM:PF01431,INTERPRO:IPR018497	SNV;II:3424741..3424741;T>G;synonymous_codon SNV;II:3421230..3421230;C>T;conservative_missense_codon SNV;II:3424584..3424584;C>T;conservative_missense_codon
Y39H10A.4	Y39H10A.4			ORF_PRESERVED	0	0										1	0.0000	0.0044	0.0000		SNV;V:3733394..3733394;A>G;synonymous_codon
T01G5.5	str-171	7TM receptor		ORF_PRESERVED	0	0									1	1	0.0014	0.0035	0.3942	INTERPRO:IPR019422,INTERPRO:IPR019423,PFAM:PF10317,PFAM:PF10326,PFAM:PF10318,INTERPRO:IPR019428,INTERPRO:IPR019421,PFAM:PF10319	SNV;V:15130603..15130603;C>T;synonymous_codon SNV;V:15132405..15132405;G>A;conservative_missense_codon
Y71H2AM.14b	Y71H2AM.14			ORF_DISRUPTED(94.76)	0	0			1						1	1	n/d	n/d	n/d		SNV;III:2746474..2746474;C>T;conservative_missense_codon SNV;III:2745772..2745772;G>A;synonymous_codon deletion;III:2744299..2745249;frameshift_variant
C24B5.4	C24B5.4			ORF_DISRUPTED(98.38)	1	0			1								n/d	n/d	n/d	PFAM:PF08925,INTERPRO:IPR015021	insertion;V:9196758..9196759;T;frameshift_variant
Y67A6A.2b	nhr-62			ORF_PRESERVED	0	0									1	2	0.0012	0.0091	0.1309	INTERPRO:IPR000536,INTERPRO:IPR008946,INTERPRO:IPR001723,PFAM:PF00104	SNV;I:9843509..9843509;G>A;synonymous_codon SNV;I:9844589..9844589;G>A;synonymous_codon SNV;I:9843946..9843946;A>T;conservative_missense_codon
Y38C9B.1	cyp-29A3	cytochrome P450		ORF_PRESERVED	0	0									2		0.0018	0.0000	99.0000	INTERPRO:IPR001128,PFAM:PF00067,INTERPRO:IPR002402	SNV;V:60691..60691;G>A;conservative_missense_codon SNV;V:61544..61544;G>C;conservative_missense_codon
T02D1.5	pmp-4	ABC transporters	The pmp-4 gene encodes a homolog of human ALD, which when mutated leads to X-linked adrenoleukodystrophy (OMIM:300100).	ORF_PRESERVED	0	1									1		0.0006	0.0000	99.0000		SNV;IV:17405559..17405559;A>G;conservative_missense_codon
D1007.3	D1007.3			ORF_PRESERVED	1	0									1		0.0016	0.0000	99.0000		SNV;I:4576987..4576987;G>A;conservative_missense_codon
Y73B3A.4	Y73B3A.4			ORF_PRESERVED	0	0									1		0.0008	0.0000	99.0000		SNV;X:104753..104753;C>T;conservative_missense_codon
T05A7.11	T05A7.11			ORF_PRESERVED	0	0									1		0.0004	0.0000	99.0000	PFAM:PF06542,INTERPRO:IPR009497	SNV;II:4664863..4664863;C>T;conservative_missense_codon
Y67A10A.1	oac-56			ORF_PRESERVED	0	0									2		0.0015	0.0000	99.0000	PFAM:PF01757,INTERPRO:IPR002656	SNV;IV:14347377..14347377;A>G;conservative_missense_codon SNV;IV:14348389..14348389;T>C;conservative_missense_codon
EGAP9.3	EGAP9.3			ORF_PRESERVED	0	0									1		0.0013	0.0000	99.0000	PFAM:PF01531,INTERPRO:IPR002516	SNV;V:6578796..6578796;C>A;conservative_missense_codon
R10D12.2	dpr-1	Zinc finger, C4 type (two domains)	dpr-1 encodes a putative nuclear hormone receptor that affects endoderm differentiation and may promote entry into the dauer state and maintenance of the dauer state; expressed in the endoderm lineage and localization appears dependent on growth conditions.	ORF_PRESERVED	0	0								1		1	0.0013	0.0034	0.3814	INTERPRO:IPR000536,INTERPRO:IPR008946,PFAM:PF00104	SNV;V:13941006..13941006;T>A;non_conservative_missense_codon SNV;V:13940278..13940278;A>G;synonymous_codon
C33F10.5b	rig-6		rig-6 encodes a protein with immunoglobulin and fibronectin type III domains and is similar to vertebrate contactins; based upon large-scale RNAi screens, rig-6 activity appears to be required for reproduction and positive regulation of body size; rig-6::gfp reporter fusion are expressed in neurons, particularly the URX ring interneurons.	ORF_PRESERVED	0	0								1	1	1	0.0007	0.0012	0.6033	INTERPRO:IPR013106,PFAM:PF07686,INTERPRO:IPR003599,PFAM:PF00047,INTERPRO:IPR013151,INTERPRO:IPR013098,INTERPRO:IPR013783,PFAM:PF07679,INTERPRO:IPR003598	SNV;II:4801760..4801760;A>G;synonymous_codon SNV;II:4800869..4800869;T>A;non_conservative_missense_codon SNV;II:4800599..4800599;A>G;conservative_missense_codon
C29F9.9	C29F9.9			FULLY_DELETED	0	0	sterile progeny		1								n/d	n/d	n/d		deletion;III:97887..133441;frameshift_variant
Y48B6A.6a	Y48B6A.6			ORF_PRESERVED	1	0										1	0.0000	0.0016	0.0000		SNV;II:14189508..14189508;T>C;synonymous_codon
T24D1.3	T24D1.3			ORF_PRESERVED	0	0	embryonic lethal									1	0.0000	0.0033	0.0000		SNV;I:9959310..9959310;A>G;synonymous_codon
Y38H6C.22	abf-4		abf-4 encodes a homolog of the antibacterial factor ASABF from Ascaris suum; ABF-4 may play a role in innate immunity, though at present the only evidence for its having an antimicrobial humoral function is its sequence similarity.	ORF_PRESERVED	0	0			1					2	6	8	n/d	n/d	n/d		SNV;V:20557964..20557964;T>G;synonymous_codon SNV;V:20558043..20558043;T>A;synonymous_codon SNV;V:20557914..20557914;C>T;non_conservative_missense_codon SNV;V:20557916..20557916;A>C;non_conservative_missense_codon SNV;V:20558076..20558076;G>A;synonymous_codon SNV;V:20558133..20558133;G>A;synonymous_codon SNV;V:20557932..20557932;T>A;conservative_missense_codon SNV;V:20558005..20558005;G>A;conserv…	Transcript falls into deleted region, but has >= 10x unique read coverage and is therefore not considered as FULLY_DELETED
Y56A3A.14	sdz-33		This gene encodes a protein containing an F-box, a motif predicted to mediate protein-protein interactions either with homologs of yeast Skp-1p or with other proteins.	ORF_PRESERVED	0	0		sterile						1	3		0.0055	0.0000	99.0000	INTERPRO:IPR001810,PFAM:PF00646	SNV;III:11908325..11908325;A>T;conservative_missense_codon SNV;III:11907454..11907454;T>C;non_conservative_missense_codon SNV;III:11907755..11907755;C>A;conservative_missense_codon SNV;III:11907700..11907700;T>A;conservative_missense_codon
JC8.10a	unc-26	Inositol polyphosphate phosphatase, catalytic domain homologues	unc-26 encodes synaptojanin, a polyphosphoinositide phosphatase orthologous to human synaptojanin 1 (OMIM:604297, 309000, which when mutated leads to Lowe oculocerebrorenal syndrome); UNC-26 is required for normal locomotion, pharyngeal pumping, and defecation, and specifically, appears to function in multiple steps of synaptic vesicle recycling; UNC-26 may also play a role in cytoskeletal organi…	ORF_PRESERVED	0	1									1	6	0.0004	0.0070	0.0579		SNV;IV:13263783..13263783;T>A;synonymous_codon SNV;IV:13265445..13265445;A>C;synonymous_codon SNV;IV:13265517..13265517;T>C;synonymous_codon SNV;IV:13265193..13265193;A>G;synonymous_codon SNV;IV:13263451..13263451;T>C;synonymous_codon SNV;IV:13262163..13262163;T>A;conservative_missense_codon SNV;IV:13272449..13272449;C>T;synonymous_codon
K12B6.1	sago-1		sago-1 encodes an Argonaute homolog that is partially required for the amplification phase of RNAi responses; a multiply mutant strain (MAGO), consisting of ppw-1(tm914), sago-1(tm1195), sago-2(tm894), F58G1.1(tm1019), C06A1.4(tm887), and M03D4.6(tm1144) alleles, is completely resistant to both germline and somatic RNAi; sago-1 is genetically redundant with ppw-1 and sago-2, with any one of these…	ORF_PRESERVED	0	0	embryonic lethal								1	1	0.0005	0.0013	0.4096	INTERPRO:IPR003165,PFAM:PF02171	SNV;V:6306125..6306125;T>C;synonymous_codon SNV;V:6307441..6307441;C>A;conservative_missense_codon
F33H1.1a	daf-19	DAF-19 short variant DNA binding transcription factor	daf-19 is the sole C. elegans member of the RFX family of transcription factors, and is required for sensory neuron cilium formation; DAF-19 is expressed in ciliated sensory neurons during the period that their cilia are generated, and probably functions as an common transcriptional activator of many genes that specifically encode cilial structures in sensory neurons; daf-19 mutants lack sensory …	ORF_PRESERVED	1	0										1	0.0000	0.0014	0.0000		SNV;II:10158463..10158463;A>G;synonymous_codon
W02G9.3	W02G9.3			ORF_PRESERVED	1	0										5	0.0000	0.0167	0.0000		SNV;V:2673527..2673527;G>A;synonymous_codon SNV;V:2673644..2673644;T>C;synonymous_codon SNV;V:2672994..2672994;C>T;synonymous_codon SNV;V:2672741..2672741;A>G;synonymous_codon SNV;V:2673168..2673168;C>T;synonymous_codon
F18H3.4	F18H3.4			ORF_PRESERVED	1	0										1	0.0000	0.0024	0.0000		SNV;X:13529043..13529043;A>G;synonymous_codon
D1054.13a	secs-1			ORF_PRESERVED	1	0									1		0.0009	0.0000	99.0000	INTERPRO:IPR019872	SNV;V:10802509..10802509;C>G;conservative_missense_codon
K03D7.4	srh-261			ORF_DISRUPTED(81.08)	0	0			1						9	39	n/d	n/d	n/d	PFAM:PF10318,INTERPRO:IPR019422,PFAM:PF10327,INTERPRO:IPR019429	SNV;V:17497539..17497539;T>C;synonymous_codon SNV;V:17497560..17497560;C>A;synonymous_codon SNV;V:17497587..17497587;T>C;synonymous_codon SNV;V:17498782..17498782;A>G;conservative_missense_codon SNV;V:17497440..17497440;G>A;synonymous_codon SNV;V:17497446..17497446;A>T;synonymous_codon SNV;V:17497491..17497491;C>A;conservative_missense_codon SNV;V:17497814..17497814;A>G;conservative_missense_codo…
Y64G10A.8	srab-24			ORF_PRESERVED	0	0										1	0.0000	0.0034	0.0000		SNV;IV:14250112..14250112;C>A;synonymous_codon
Y48E1C.4a	Y48E1C.4			ORF_PRESERVED	1	0										1	0.0000	0.0049	0.0000		SNV;II:13436517..13436517;T>C;synonymous_codon
ZK622.3d	pmt-1		pmt-1 encodes, by alternative splicing, four isoforms of an experimentally validated phosphoethanolamine N-methyltransferase required for phosphocholine biosynthesis and viability; PMT-1 lacks known mammalian orthologs, but has orthologs in parasitic nematodes, fish, amphibians, echinoderms, plants, alveolata, and bacteria; PMT-1 is distantly paralogous to PMT-2; PMT-1 catalyses the conversion of…	ORF_PRESERVED	0	0	sterile									2	0.0000	0.0050	0.0000		SNV;II:5279387..5279387;C>T;synonymous_codon SNV;II:5278891..5278891;A>G;synonymous_codon
D1054.11	D1054.11			ORF_PRESERVED	1	0										1	0.0000	0.0037	0.0000		SNV;V:10794348..10794348;A>C;synonymous_codon
ZK105.8	ZK105.8			ORF_PRESERVED	0	0									2	4	0.0030	0.0200	0.1511	INTERPRO:IPR019422,PFAM:PF10318,PFAM:PF10327,INTERPRO:IPR019429	SNV;V:7725123..7725123;C>A;synonymous_codon SNV;V:7725484..7725484;T>C;conservative_missense_codon SNV;V:7725346..7725346;T>C;synonymous_codon SNV;V:7725387..7725387;C>T;synonymous_codon SNV;V:7725338..7725338;T>A;conservative_missense_codon SNV;V:7724784..7724784;T>C;synonymous_codon
C25F9.2	C25F9.2			ORF_PRESERVED	0	0								1	2	5	0.0009	0.0044	0.2109	INTERPRO:IPR006172,PFAM:PF03175,INTERPRO:IPR004868	SNV;V:19425596..19425596;C>T;synonymous_codon SNV;V:19425583..19425583;T>C;synonymous_codon SNV;V:19425633..19425633;A>T;non_conservative_missense_codon SNV;V:19425592..19425592;A>G;synonymous_codon SNV;V:19425601..19425601;T>C;synonymous_codon SNV;V:19425630..19425630;A>G;conservative_missense_codon SNV;V:19425636..19425636;A>G;conservative_missense_codon SNV;V:19425622..19425622;G>T;synonymous_…
Y17G7B.20b	Y17G7B.20			ORF_PRESERVED	1	0										7	0.0000	0.0323	0.0000		SNV;II:11978781..11978781;C>G;synonymous_codon SNV;II:11978475..11978475;G>A;synonymous_codon SNV;II:11978694..11978694;G>A;synonymous_codon SNV;II:11978595..11978595;G>A;synonymous_codon SNV;II:11978517..11978517;T>C;synonymous_codon SNV;II:11978658..11978658;A>G;synonymous_codon SNV;II:11978463..11978463;T>C;synonymous_codon
F52F12.9	F52F12.9			ORF_PRESERVED	0	0										1	0.0000	0.0040	0.0000		SNV;I:9927272..9927272;G>C;synonymous_codon
C25A1.10a	dao-5		dao-5 encodes a predicted nucleolar phosphoprotein related to Saccharomyces cerevisiae SRP40 and the vertebrate Nopp140 proteins that may play a role in rRNA gene transcription and nucleolar structural organization; dao-5 expression is negatively regulated by the DAF-2/insulin-like receptor and positively regulated by the DAF-16/fork-head transcription factor, suggesting that dao-5 may be involve…	ORF_PRESERVED	0	0								1		1	0.0005	0.0010	0.5383		SNV;I:10188886..10188886;T>C;synonymous_codon SNV;I:10188867..10188867;C>A;non_conservative_missense_codon
F36D3.6	srh-136	G-protein coupled receptor, srh family		ORF_PRESERVED	0	0								1	18	36	0.0272	0.1317	0.2065	INTERPRO:IPR019423,INTERPRO:IPR019422,PFAM:PF10317,PFAM:PF10327,INTERPRO:IPR019429,PFAM:PF10326,PFAM:PF10318,INTERPRO:IPR019428,INTERPRO:IPR019421,PFAM:PF10319	SNV;V:16497524..16497524;G>A;synonymous_codon SNV;V:16496375..16496375;C>T;synonymous_codon SNV;V:16496447..16496447;C>T;synonymous_codon SNV;V:16497326..16497326;A>G;conservative_missense_codon SNV;V:16495970..16495970;C>T;synonymous_codon SNV;V:16496429..16496429;C>G;synonymous_codon SNV;V:16496042..16496042;C>T;synonymous_codon SNV;V:16496334..16496334;A>G;non_conservative_missense_codon SNV;V…
Y87G2A.7	Y87G2A.7			ORF_PRESERVED	0	0								1	1		0.0019	0.0000	99.0000		SNV;I:13572478..13572478;G>A;non_conservative_missense_codon SNV;I:13574514..13574514;G>A;conservative_missense_codon
Y54F10BM.11	fbxa-66			ORF_PRESERVED	0	0									2		0.0028	0.0000	99.0000		SNV;III:2310659..2310659;C>T;conservative_missense_codon SNV;III:2310612..2310612;T>G;conservative_missense_codon
C50H11.5	srt-9	7TM chemoreceptor, srt family		ORF_DISRUPTED(98.29)	0	0			1					3		1	n/d	n/d	n/d	INTERPRO:IPR019425,PFAM:PF10321	SNV;V:3079250..3079250;T>A;non_conservative_missense_codon SNV;V:3078474..3078474;A>T;synonymous_codon SNV;V:3078632..3078632;T>G;non_conservative_missense_codon SNV;V:3078418..3078418;C>G;non_conservative_missense_codon deletion;V:3079068..3079069;frameshift_variant
C13G5.2	C13G5.2			ORF_DISRUPTED(86.47)	0	0			1					1			n/d	n/d	n/d		SNV;III:8617047..8617047;T>A;non_conservative_missense_codon insertion;III:8617473..8617474;GTGATGGAAAT;frameshift_variant
Y18D10A.1	Y18D10A.1			ORF_PRESERVED	0	0	embryonic lethal						1	1	4	7	0.0014	0.0056	0.2457		SNV;I:12804871..12804871;A>G;synonymous_codon SNV;I:12804973..12804973;G>A;synonymous_codon SNV;I:12803081..12803081;G>A;synonymous_codon SNV;I:12804961..12804961;T>C;synonymous_codon SNV;I:12796452..12796452;A>C;synonymous_codon SNV;I:12796451..12796451;T>G;conservative_missense_codon SNV;I:12804835..12804835;A>C;conservative_missense_codon SNV;I:12800297..12800297;G>A;non_conservative_missense_…
T09D3.7	srg-27	7TM chemoreceptor, srg family		ORF_PRESERVED	0	0									1	1	0.0013	0.0037	0.3663	PFAM:PF10323,INTERPRO:IPR019426,INTERPRO:IPR003839,PFAM:PF02118,PFAM:PF10322,INTERPRO:IPR000609	SNV;V:5340477..5340477;T>C;conservative_missense_codon SNV;V:5339863..5339863;G>A;synonymous_codon
Y75B8A.26	mrp-8	ABC transporters ; ABC transporter transmembrane region.	mrp-8 encodes a predicted ATP-binding cassette (ABC) transporter that is a member of the ABCC subfamily of ABC transporters that includes the multidrug resistance-associated proteins and the cystic fibrosis transmembrane conductance regulator; by homology, MRP-8 is predicted to function as an ATP-dependent organic anion transporter that transports molecules across the plasma membrane into the ext…	ORF_PRESERVED	0	0									2	2	0.0006	0.0016	0.3987	PFAM:PF00664,INTERPRO:IPR001140	SNV;III:12288827..12288827;G>T;conservative_missense_codon SNV;III:12288568..12288568;G>C;conservative_missense_codon SNV;III:12285241..12285241;A>G;synonymous_codon SNV;III:12302481..12302481;A>G;synonymous_codon
F15A8.5c	dop-1		dop-1 encodes a D1-like dopamine receptor; dop-1 is required cell autonomously in the touch neurons for modulation of mechanosensory behaviors such as tap habituation; in addition, dop-1 is required for regulation of locomotion via antagonism of the DOP-3 D2-like dopamine receptor in cholinergic neurons; when expressed in tissue culture cells, DOP-1 activity is stimulated by dopamine and to a les…	ORF_PRESERVED	0	0		aqueous adaptation defective								2	0.0000	0.0056	0.0000		SNV;X:4415941..4415941;C>T;synonymous_codon SNV;X:4411656..4411656;A>G;synonymous_codon
F56D1.1	F56D1.1	Zinc finger protein		ORF_PRESERVED	0	0	sterile progeny	lethal							1		0.0009	0.0000	99.0000		SNV;II:5479034..5479034;T>A;conservative_missense_codon
T21B10.7	cct-2	t-complex protein 1	cct-2 encodes a putative beta subunit of the eukaryotic cytosolic ('T complex') chaperonin, orthologous to human CCT2 (OMIM:605139); CCT-2 is expressed in most, if not all, tissues; CCT-2 represses SKN-1-dependent transcription of gst-4; CCT-2 is expressed in touch receptor neurons in a MEC-3-dependent fashion; in mass RNAi assays, CCT-2 is required for normal transgene repression and subcellular…	ORF_PRESERVED	0	0	embryonic lethal									2	0.0000	0.0044	0.0000		SNV;II:8929238..8929238;G>A;synonymous_codon SNV;II:8929244..8929244;A>G;synonymous_codon
D1069.3b	D1069.3			ORF_PRESERVED	1	0		lethal								1	0.0000	0.0022	0.0000		SNV;II:344279..344279;T>C;synonymous_codon
Y54G2A.42	Y54G2A.42			ORF_DISRUPTED(46.62)	0	0					1				1		n/d	n/d	n/d		SNV;IV:2779791..2779791;T>G;stop_gained SNV;IV:2779541..2779541;G>A;conservative_missense_codon
F59D6.4	F59D6.4			ORF_DISRUPTED(69.47)	0	0					1				3	1	n/d	n/d	n/d	INTERPRO:IPR000494,PFAM:PF01030	SNV;V:3032036..3032036;T>A;synonymous_codon SNV;V:3030967..3030967;C>T;conservative_missense_codon SNV;V:3029858..3029858;G>A;conservative_missense_codon SNV;V:3030314..3030314;A>T;stop_gained SNV;V:3030880..3030880;C>T;conservative_missense_codon
C09E10.2c	dgk-1		dgk-1 encodes an ortholog of mammalian diacylglycerol kinase theta (DGKQ); dgk-1 activity functions downstream in a serotonin signaling pathway that regulates locomotion and synaptic transmission; in addition, dgk-1 activity negatively regulates egg laying; dgk-1 genetically interacts with the goa-1 and egl-30 signaling pathways; a GFP::DGK-1 reporter fusion protein is expressed in the excretory …	ORF_PRESERVED	0	0									1		0.0006	0.0000	99.0000		SNV;X:984796..984796;C>G;conservative_missense_codon
B0285.6	B0285.6	Yeast ORF YCS7_YEAST	B0285.6 encodes a predicted sodium-coupled carboxylate transporter that is one of four C. elegans proteins related to Drosophila Indy and the mammalian NaDC1 and NaDC3 transporters; B0285.6::lacZ reporter fusions are expressed in the excretory cell, from early larval stages through adulthood, with some later expression occasionally seen in two large unidentified structures on the dorsal side of t…	ORF_PRESERVED	0	0										1	0.0000	0.0024	0.0000		SNV;III:4353967..4353967;A>G;synonymous_codon
C52E12.1	C52E12.1	zinc-finger containing protein		ORF_PRESERVED	1	0										1	0.0000	0.0015	0.0000		SNV;II:7029376..7029376;C>A;synonymous_codon
Y37H2A.11	Y37H2A.11			ORF_PRESERVED	0	0							1		1	1	0.0171	0.0388	0.4406	INTERPRO:IPR002601,PFAM:PF01681	SNV;V:18141622..18141622;G>C;synonymous_codon SNV;V:18141987..18141987;T>A;conservative_missense_codon deletion;V:18142531..18142532;inframe_variant
C07D10.1	C07D10.1			ORF_PRESERVED	1	0									1		0.0013	0.0000	99.0000		SNV;II:7399197..7399197;G>C;conservative_missense_codon
T21C9.2	vps-54			ORF_PRESERVED	0	0									2		0.0008	0.0000	99.0000		SNV;V:10568531..10568531;T>C;conservative_missense_codon SNV;V:10568277..10568277;C>T;conservative_missense_codon
F44E5.2	F44E5.2	Leucine Rich Repeat (2 copies)		ORF_PRESERVED	0	0								1	1		0.0011	0.0000	99.0000		SNV;II:11768261..11768261;A>G;non_conservative_missense_codon SNV;II:11767392..11767392;G>A;conservative_missense_codon
F35E8.9	F35E8.9			ORF_PRESERVED	0	0									5	37	0.0087	0.1868	0.0468	INTERPRO:IPR003582,PFAM:PF01549	SNV;V:15917328..15917328;G>T;synonymous_codon SNV;V:15916609..15916609;A>G;synonymous_codon SNV;V:15917343..15917343;C>G;synonymous_codon SNV;V:15916540..15916540;A>G;synonymous_codon SNV;V:15917271..15917271;C>T;synonymous_codon SNV;V:15917456..15917456;G>A;synonymous_codon SNV;V:15917307..15917307;G>A;synonymous_codon SNV;V:15916690..15916690;G>T;synonymous_codon SNV;V:15916528..15916528;G>A;sy…
T02G5.6	msh-4		msh-4 is a partial duplication of the him-14 locus, which encodes the C. elegans MSH4 ortholog; as currently annotated in WormBase, msh-4 can encode a protein nearly identical to HIM-14 residues 631-737, differing only at three amino acids; msh-4(RNAi) results in no apparent defects.	ORF_PRESERVED	0	0	sterile								1		0.0044	0.0000	99.0000	INTERPRO:IPR000432,PFAM:PF00488	SNV;II:7078463..7078463;T>C;conservative_missense_codon
T10B9.8	cyp-13A1	cytochrome P450	cyp-13A1 encodes one of ~80 C. elegans cytochrome P450s, membrane-associated, heme-containing NADPH-dependent monooxygenases that catalyze the oxidative metabolism of a variety of exogenous and endogenous compounds.	ORF_PRESERVED	0	0									1		0.0008	0.0000	99.0000	INTERPRO:IPR001128,PFAM:PF00067	SNV;II:9779497..9779497;G>T;conservative_missense_codon
Y92H12BR.3a	Y92H12BR.3			ORF_PRESERVED	1	0									1		0.0007	0.0000	99.0000		SNV;I:1422790..1422790;A>G;conservative_missense_codon
W02B3.7	W02B3.7			ORF_PRESERVED	0	0										1	0.0000	0.0073	0.0000		SNV;III:691185..691185;C>T;synonymous_codon
F57C7.2b	nhx-5	Na(+)/H(+) exchanger	nhx-5 encodes a sodium/proton exchanger expressed intracellularly in many neurons, as well as in the vulC cells of the vulva and the excretory cell; nhx-5 has no obvious phenotype in mass RNAi screens; NHX-5 is thought to prevent intracellular acidification by catalysing the electroneutral exchange of vesicular sodium for an intracellular proton; the granular intracellular expression of NHX-5::GF…	ORF_PRESERVED	0	0									1		0.0008	0.0000	99.0000	INTERPRO:IPR018422,PFAM:PF00999,INTERPRO:IPR006153,INTERPRO:IPR004709	SNV;X:10579529..10579529;T>C;conservative_missense_codon
W10G11.3	W10G11.3			ORF_PRESERVED	0	0									2		0.0044	0.0000	99.0000		SNV;II:3562514..3562514;G>A;conservative_missense_codon SNV;II:3561822..3561822;G>A;conservative_missense_codon
C06B8.2a	C06B8.2			ORF_PRESERVED	0	0									1		0.0013	0.0000	99.0000		SNV;V:15478270..15478270;A>G;conservative_missense_codon
Y73B6BL.19	shl-1		shl-1 encodes a SHAL/Kv4 ortholog, which encodes voltage-gated potassium channels expressed in muscle; mutations in shl-1 result in loss of all fast transient outward current from muscle cells and, in males, reduced mating efficiency owing to difficulty in locating the hermaphrodite vulva; when expressed in Xenopus oocytes or cultured myocytes, SHL-1 exhibits currents; an SHL-1::GFP reporter fusi…	ORF_PRESERVED	0	0										1	0.0000	0.0021	0.0000		SNV;IV:6378914..6378914;A>G;synonymous_codon
F32B5.6d	F32B5.6			ORF_PRESERVED	0	0	embryonic lethal									1	0.0000	0.0037	0.0000		SNV;I:2671940..2671940;A>C;synonymous_codon
C06E8.5	C06E8.5	bacterial permeability-increasing protein		ORF_PRESERVED	0	0								1	1		0.0015	0.0000	99.0000	INTERPRO:IPR017942,INTERPRO:IPR001124,PFAM:PF02886	SNV;III:7004646..7004646;T>C;conservative_missense_codon SNV;III:7002923..7002923;C>A;non_conservative_missense_codon
C05C12.4	C05C12.4			ORF_PRESERVED	1	0									1		0.0016	0.0000	99.0000		SNV;IV:11247282..11247282;C>G;conservative_missense_codon
C29G2.3	C29G2.3			ORF_DISRUPTED(98.76)	1	0			1						15	32	n/d	n/d	n/d		SNV;V:2580960..2580960;A>T;conservative_missense_codon SNV;V:2582618..2582618;A>G;conservative_missense_codon SNV;V:2581283..2581283;A>G;conservative_missense_codon SNV;V:2582820..2582820;C>T;synonymous_codon SNV;V:2582825..2582825;G>A;synonymous_codon SNV;V:2581215..2581215;T>C;synonymous_codon SNV;V:2582837..2582837;G>A;synonymous_codon SNV;V:2582751..2582751;A>G;conservative_missense_codon SNV…
F53C3.13b	F53C3.13			ORF_PRESERVED	0	0									1	1	0.0012	0.0030	0.4131		SNV;II:3926045..3926045;C>T;conservative_missense_codon SNV;II:3920774..3920774;T>A;synonymous_codon
Y48G9A.10	cpt-3			ORF_PRESERVED	0	0									2	2	0.0013	0.0031	0.4176	INTERPRO:IPR000542,PFAM:PF00755	SNV;III:2085981..2085981;C>T;synonymous_codon SNV;III:2088028..2088028;G>C;conservative_missense_codon SNV;III:2082884..2082884;G>T;conservative_missense_codon SNV;III:2086157..2086157;C>A;synonymous_codon
F18A1.6b	F18A1.6			ORF_PRESERVED	1	0								1	1		0.0012	0.0000	99.0000		SNV;II:7661910..7661910;A>T;non_conservative_missense_codon SNV;II:7661603..7661603;C>A;conservative_missense_codon
F26A1.15	acbp-7			ORF_PRESERVED	0	0								1			0.0021	0.0000	99.0000		SNV;III:4837731..4837731;C>A;non_conservative_missense_codon
VW02B12L.1	vha-6	vacuolar ATP synthase	vha-6 encodes an ortholog of subunit a of the membrane-bound (V0) domain of vacuolar proton-translocating ATPase (V-ATPase); VHA-6 is orthologous to human ATP6N1A (OMIM:192130), ATP6V0A2, ATP6V0A4 (OMIM:605239, mutated in distal renal tubular acidosis), and TCIRG1 (OMIM:604592, mutated in osteopetrosis); VHA-6 is expressed in germline (P2 through Z3 cells until the comma stage), on the apical sur…	ORF_PRESERVED	0	1	larval arrest	larval arrest								2	0.0000	0.0026	0.0000		SNV;II:11436923..11436923;T>C;synonymous_codon SNV;II:11435548..11435548;A>G;synonymous_codon
C27F2.2a	nca-2	calcium channel subunit	nca-2 encodes, along with unc-77, an alpha-1 subunit of a voltage-insensitive cation leak channel related to Drosophila narrow abdomen and the vertebrate Vgcnl1/NALCN proteins; nca-2 functions redundantly with unc-77 to transmit depolarization signals from neuronal cell bodies to axons, thus regulating presynaptic activation; nca-2 and unc-77 are also required for normal locomotion and the respon…	ORF_PRESERVED	0	0	egg size defective early emb								1		0.0002	0.0000	99.0000		SNV;III:4970315..4970315;C>T;conservative_missense_codon
C10C5.4	C10C5.4	aminoacylase-1		ORF_PRESERVED	0	0									1		0.0011	0.0000	99.0000	INTERPRO:IPR010159,PFAM:PF01546,INTERPRO:IPR002933	SNV;IV:9379300..9379300;A>G;conservative_missense_codon
F38A5.13	dnj-11	DNA-binding protein	dnj-11 encodes a protein containing DnaJ and Myb domains that is orthologous to the mammalian ZRF1/MIDA1/MPP11/DNAJC2 family of ribosome-associated molecular chaperones; in C. elegans, dnj-11 functions to regulate asymmetric cell division and mitotic spindle orientation in the NSM neuroblast and subsequently the apoptotic death of the NSM sister cell; in regulating NSM sister cell death, DNJ-11 f…	ORF_DISRUPTED(99.66)	0	0	embryonic lethal	embryonic lethal	1								n/d	n/d	n/d	INTERPRO:IPR015609	insertion;IV:6587100..6587101;A;frameshift_variant
M03F4.3b	tyra-3		tyra-3 encodes a homolog of octopamine or tyramine receptors that is expressed in head neurons (anterior deirid and cephalic sensilla), tail neurons, and vulva; TYRA-3 is required for normal inhibition of movement by 5-HT, with tyra-3(RNAi) animals being hyperactive; heterologously expressed TYRA-3 has no effect on adenylate cyclase activity.	ORF_PRESERVED	0	0									1		0.0008	0.0000	99.0000		SNV;X:4950349..4950349;A>G;conservative_missense_codon
T13A10.11b	sams-5			ORF_PRESERVED	0	0	embryonic lethal								3	26	0.0040	0.0943	0.0419	PFAM:PF02772,INTERPRO:IPR002133	SNV;IV:6278379..6278379;G>A;synonymous_codon SNV;IV:6278634..6278634;T>C;synonymous_codon SNV;IV:6277582..6277582;A>C;synonymous_codon SNV;IV:6278171..6278171;T>C;conservative_missense_codon SNV;IV:6278145..6278145;T>G;conservative_missense_codon SNV;IV:6278382..6278382;G>A;synonymous_codon SNV;IV:6278220..6278220;G>A;synonymous_codon SNV;IV:6278319..6278319;C>T;synonymous_codon SNV;IV:6277597..6…
K02H11.4	K02H11.4			ORF_PRESERVED	0	0									3	2	0.0026	0.0043	0.5951	INTERPRO:IPR008166,PFAM:PF01697	SNV;V:1529340..1529340;C>T;conservative_missense_codon SNV;V:1529855..1529855;T>C;synonymous_codon SNV;V:1529520..1529520;T>C;conservative_missense_codon SNV;V:1530727..1530727;T>C;conservative_missense_codon SNV;V:1530563..1530563;T>C;synonymous_codon
C03A7.13	C03A7.13			ORF_PRESERVED	0	0								2	2	2	0.0057	0.0080	0.7174	INTERPRO:IPR002213	SNV;V:5191974..5191974;C>T;conservative_missense_codon SNV;V:5191195..5191195;G>C;synonymous_codon SNV;V:5192440..5192440;A>G;conservative_missense_codon SNV;V:5191692..5191692;C>T;non_conservative_missense_codon SNV;V:5191270..5191270;A>G;synonymous_codon SNV;V:5191449..5191449;T>C;non_conservative_missense_codon
Y57E12AL.1b	Y57E12AL.1			ORF_PRESERVED	0	0										2	0.0000	0.0057	0.0000		SNV;V:7062427..7062427;G>A;synonymous_codon SNV;V:7061163..7061163;C>T;synonymous_codon
R74.5a	asd-1	RNA binding protein	asd-1 encodes an ortholog of human RBM9 et al., and paralog of FOX-1 and SPN-4; ASD-1 isoforms have an RNA recognition motif and 1-2 glutamine/asparagine-rich domains; ASD-1 and FOX-1 both bind a site in egl-15 mRNA that is required to repress exon 5B splicing into mature mRNA; ASD-1 alone is partly required for exon 5A expression in muscle cells, while FOX-1 alone is dispensable for it; double a…	ORF_PRESERVED	0	0								1			0.0012	0.0000	99.0000		SNV;III:4198980..4198980;G>T;non_conservative_missense_codon
F01G10.1	tkt-1	transketolase	tkt-1 encodes an ortholog of the human gene TRANSKETOLASE (TKT; OMIM:606781), which when mutated leads to Wernicke-Korsakoff syndrome (OMIM:277730).	ORF_PRESERVED	0	1	embryonic lethal									1	0.0000	0.0018	0.0000		SNV;IV:10243868..10243868;T>A;synonymous_codon
K06B4.15	K06B4.15			ORF_DISRUPTED(8.49)	0	0					1				11	8	n/d	n/d	n/d		SNV;V:15671572..15671572;A>C;conservative_missense_codon SNV;V:15670928..15670928;T>A;conservative_missense_codon SNV;V:15671407..15671407;G>A;conservative_missense_codon SNV;V:15670849..15670849;C>T;conservative_missense_codon SNV;V:15670905..15670905;T>G;conservative_missense_codon SNV;V:15671402..15671402;A>G;synonymous_codon SNV;V:15671712..15671712;G>A;conservative_missense_codon SNV;V:15670…
Y53G8AM.2	Y53G8AM.2			ORF_PRESERVED	1	0										1	0.0000	0.0168	0.0000		SNV;III:3271819..3271819;T>C;synonymous_codon
Y70C5A.2	Y70C5A.2			ORF_PRESERVED	0	0									1		0.0014	0.0000	99.0000	INTERPRO:IPR019422,PFAM:PF10318	SNV;V:16622415..16622415;C>T;conservative_missense_codon
R12C12.8a	R12C12.8			ORF_PRESERVED	0	0									2	1	0.0021	0.0030	0.7074		SNV;II:6057759..6057759;G>A;synonymous_codon SNV;II:6060056..6060056;C>T;conservative_missense_codon SNV;II:6059260..6059260;C>A;conservative_missense_codon
B0303.2	B0303.2			ORF_PRESERVED	0	0									2	2	0.0031	0.0124	0.2459	INTERPRO:IPR000940,PFAM:PF01234	SNV;III:8685358..8685358;A>G;synonymous_codon SNV;III:8685788..8685788;A>G;synonymous_codon SNV;III:8685801..8685801;G>A;conservative_missense_codon SNV;III:8685924..8685924;A>T;conservative_missense_codon
B0041.7	xnp-1	helicase	xnp-1 encodes an ATP-dependent DNA helicase of the SNF2 family that is orthologous to human XNP/ATR-X, which is associated with a number of X-linked mental retardation syndromes; in C. elegans, xnp-1 activity is required at high temperatures for embryogenesis, somatic gonad development, fertility, and vulval morphogenesis; in addition, animals doubly mutant for xnp-1 and lin-35/Rb, hpl-2/HP1, or …	ORF_PRESERVED	0	0	maternal sterile								2	2	0.0007	0.0019	0.3582	INTERPRO:IPR000330,PFAM:PF00176,INTERPRO:IPR014001	SNV;I:4671128..4671128;T>G;conservative_missense_codon SNV;I:4666882..4666882;G>A;synonymous_codon SNV;I:4671566..4671566;C>T;synonymous_codon SNV;I:4669822..4669822;C>T;conservative_missense_codon
Y39A3B.1	Y39A3B.1			ORF_PRESERVED	0	0									2		0.0026	0.0000	99.0000		SNV;III:2007104..2007104;G>A;conservative_missense_codon SNV;III:2007504..2007504;A>G;conservative_missense_codon
Y47D7A.11	Y47D7A.11			ORF_PRESERVED	0	0								1		4	0.0038	0.0327	0.1169		SNV;V:4428255..4428255;G>A;synonymous_codon SNV;V:4428204..4428204;C>T;synonymous_codon SNV;V:4428139..4428139;T>C;non_conservative_missense_codon SNV;V:4428216..4428216;G>A;synonymous_codon SNV;V:4428246..4428246;A>G;synonymous_codon
T14C1.1	T14C1.1	7 transmembrane receptor (rhodopsin family)	T14C1.1 encodes a homolog of the functionally active Fmrf Receptor (FR; CG2114) of D. melanogaster; it is thus possible that T14C1.1 is a receptor for one of the FMRF-like neurotransmitters in C. elegans (e.g., FLP-1 through FLP-12).	ORF_PRESERVED	0	0									1	1	0.0012	0.0029	0.3913	PFAM:PF10320,INTERPRO:IPR019424	SNV;X:14408408..14408408;T>C;synonymous_codon SNV;X:14407437..14407437;T>G;conservative_missense_codon
Y116A8C.44	Y116A8C.44			ORF_PRESERVED	0	0										1	0.0000	0.0196	0.0000		SNV;IV:17058054..17058054;A>G;synonymous_codon
F43C11.4	F43C11.4			ORF_PRESERVED	0	0							1		1	1	0.0065	0.0074	0.8781	PFAM:PF02343,INTERPRO:IPR003326	SNV;II:2349630..2349630;A>C;conservative_missense_codon SNV;II:2347096..2347096;T>C;synonymous_codon deletion;II:2347205..2347207;inframe_variant
F39F10.3	F39F10.3	serine/threonine-protein kinase		ORF_PRESERVED	0	0										1	0.0000	0.0037	0.0000		SNV;X:16892057..16892057;T>C;synonymous_codon
ZC455.5a	ugt-4	UDP-glucuronysltransferase		ORF_PRESERVED	0	0									2		0.0016	0.0000	99.0000	INTERPRO:IPR002213,PFAM:PF00201	SNV;V:12794498..12794498;T>C;conservative_missense_codon SNV;V:12794371..12794371;C>T;conservative_missense_codon
K08G2.5	srh-148			ORF_PRESERVED	0	0							1		3	3	0.0040	0.0122	0.3285	INTERPRO:IPR019422,PFAM:PF10317,PFAM:PF10327,INTERPRO:IPR019429,PFAM:PF10326,PFAM:PF10318,INTERPRO:IPR019428,INTERPRO:IPR019421	SNV;V:15857152..15857152;T>G;synonymous_codon SNV;V:15857330..15857330;A>C;conservative_missense_codon SNV;V:15857195..15857195;G>A;synonymous_codon SNV;V:15858230..15858230;A>T;conservative_missense_codon SNV;V:15857147..15857147;T>C;synonymous_codon SNV;V:15858333..15858333;C>T;conservative_missense_codon insertion;V:15857615..15857616;GTG;inframe_variant
K04G2.6	K04G2.6			ORF_PRESERVED	1	0									1		0.0007	0.0000	99.0000	INTERPRO:IPR011989	SNV;I:8041256..8041256;C>T;conservative_missense_codon
Y51A2D.7a	Y51A2D.7			ORF_PRESERVED	0	0									1		0.0005	0.0000	99.0000		SNV;V:18539343..18539343;T>C;conservative_missense_codon
F57B7.1b	F57B7.1	G-protein coupled receptor		ORF_PRESERVED	0	0										2	0.0000	0.0057	0.0000		SNV;V:11441064..11441064;T>C;synonymous_codon SNV;V:11440200..11440200;G>A;synonymous_codon
W03B1.1	W03B1.1			ORF_PRESERVED	0	0									2		0.0083	0.0000	99.0000		SNV;IV:4334582..4334582;T>G;conservative_missense_codon SNV;IV:4334490..4334490;A>G;conservative_missense_codon
R11D1.1a	R11D1.1			ORF_PRESERVED	0	0								2	4		0.0041	0.0000	99.0000	INTERPRO:IPR015943	SNV;V:12705292..12705292;C>A;conservative_missense_codon SNV;V:12707420..12707420;A>G;conservative_missense_codon SNV;V:12706598..12706598;A>G;non_conservative_missense_codon SNV;V:12707351..12707351;C>A;non_conservative_missense_codon SNV;V:12707033..12707033;A>G;conservative_missense_codon SNV;V:12705233..12705233;G>A;conservative_missense_codon
C11H1.5	C11H1.5			ORF_PRESERVED	0	0										1	0.0000	0.0023	0.0000		SNV;X:14299971..14299971;C>A;synonymous_codon
ZC373.1	ZC373.1	cystathionine beta-synthase	The ZC373.1 gene encodes an ortholog of the human gene CYSTATHIONINE-BETA-SYNTHASE (CBS), which when mutated leads to homocystinuria (OMIM:236200).	ORF_PRESERVED	0	0										1	0.0000	0.0017	0.0000		SNV;X:10055208..10055208;A>G;synonymous_codon
C50F4.1	C50F4.1			ORF_PRESERVED	1	0									1		0.0013	0.0000	99.0000	PFAM:PF02958,INTERPRO:IPR004119,INTERPRO:IPR015897	SNV;V:9528354..9528354;T>C;conservative_missense_codon
Y64G10A.7b	Y64G10A.7		The Y64G10A.7 gene encodes a homolog of the human gene FIBRILLIN-1, which when mutated leads to Marfan syndrome (OMIM:154700).	ORF_PRESERVED	0	1		sterile							3	3	0.0008	0.0023	0.3329	INTERPRO:IPR006209,PFAM:PF07645,PFAM:PF00008,INTERPRO:IPR013091,INTERPRO:IPR006210,INTERPRO:IPR001881	SNV;IV:14318576..14318576;T>C;synonymous_codon SNV;IV:14311633..14311633;T>C;synonymous_codon SNV;IV:14309197..14309197;T>C;conservative_missense_codon SNV;IV:14309457..14309457;C>A;conservative_missense_codon SNV;IV:14305329..14305329;G>A;conservative_missense_codon SNV;IV:14309264..14309264;C>A;synonymous_codon
Y51H1A.1a	Y51H1A.1			ORF_PRESERVED	0	0										1	0.0000	0.0030	0.0000		SNV;II:13855924..13855924;G>A;synonymous_codon
W06B4.2	W06B4.2			ORF_PRESERVED	0	0									1	1	0.0009	0.0022	0.4086	INTERPRO:IPR002731,PFAM:PF01869	SNV;II:4470794..4470794;G>A;conservative_missense_codon SNV;II:4470552..4470552;A>G;synonymous_codon
C04C3.6	C04C3.6			ORF_PRESERVED	0	0							1		2	2	0.0028	0.0095	0.2975		SNV;IV:3421599..3421599;A>G;synonymous_codon SNV;IV:3421111..3421111;A>G;conservative_missense_codon SNV;IV:3421191..3421191;G>C;conservative_missense_codon SNV;IV:3421476..3421476;G>A;synonymous_codon deletion;IV:3422596..3422598;inframe_variant
C45H4.11	srbc-20	7TM chemoreceptor, srbc family		ORF_PRESERVED	0	0								1	1		0.0030	0.0000	99.0000	INTERPRO:IPR019420,PFAM:PF10316	SNV;V:2148615..2148615;C>T;non_conservative_missense_codon SNV;V:2147421..2147421;A>T;conservative_missense_codon
C56A3.7	cav-2			ORF_PRESERVED	0	0										1	0.0000	0.0039	0.0000		SNV;V:13557348..13557348;C>A;synonymous_codon
D1054.9d	D1054.9			ORF_PRESERVED	1	0									3		0.0027	0.0000	99.0000		SNV;V:10787727..10787727;C>T;conservative_missense_codon SNV;V:10787294..10787294;T>C;conservative_missense_codon SNV;V:10785933..10785933;G>A;conservative_missense_codon
F26D2.11	srw-29	7TM chemoreceptor, srw family		ORF_PRESERVED	0	0							1				n/d	n/d	n/d	INTERPRO:IPR019427,PFAM:PF10324,INTERPRO:IPR000276	insertion;V:16424254..16424255;ACCATA;inframe_variant
Y49F6B.14	Y49F6B.14			ORF_DISRUPTED(77.01)	1	0			1						1	1	n/d	n/d	n/d		SNV;II:3515048..3515048;C>G;conservative_missense_codon SNV;II:3515083..3515083;G>A;synonymous_codon insertion;II:3515213..3515214;CA;frameshift_variant
F54F7.6	F54F7.6			ORF_PRESERVED	0	0										1	0.0000	0.0038	0.0000		SNV;X:11866575..11866575;T>C;synonymous_codon
F49H6.4	srh-97			ORF_DISRUPTED(91.76)	0	0			1								n/d	n/d	n/d	INTERPRO:IPR019422,PFAM:PF10318,PFAM:PF10317,INTERPRO:IPR019421,PFAM:PF10327,INTERPRO:IPR019429	deletion;V:17019419..17019419;frameshift_variant
Y71F9B.2	Y71F9B.2			ORF_PRESERVED	1	0										1	0.0000	0.0036	0.0000		SNV;I:2733131..2733131;A>G;synonymous_codon
F54C1.2	dom-3			ORF_PRESERVED	0	0									2		0.0023	0.0000	99.0000		SNV;I:5004799..5004799;G>A;conservative_missense_codon SNV;I:5003903..5003903;T>C;conservative_missense_codon
Y82E9BL.19	Y82E9BL.19			ORF_PRESERVED	0	0									3		0.0047	0.0000	99.0000	PFAM:PF01827,INTERPRO:IPR002900	SNV;III:1333555..1333555;G>A;conservative_missense_codon SNV;III:1332247..1332247;G>T;conservative_missense_codon SNV;III:1333525..1333525;G>C;conservative_missense_codon
C49A9.1	C49A9.1			ORF_PRESERVED	0	0									1		0.0011	0.0000	99.0000		SNV;IV:6229086..6229086;C>G;conservative_missense_codon
F01E11.5a	tyra-2	G-protein coupled receptor		ORF_PRESERVED	0	0										1	0.0000	0.0026	0.0000		SNV;X:7001244..7001244;T>A;synonymous_codon
E01F3.1b	pde-3			ORF_PRESERVED	0	0		lethal								3	0.0000	0.0054	0.0000		SNV;II:14951271..14951271;C>T;synonymous_codon SNV;II:14931112..14931112;T>A;synonymous_codon SNV;II:14949774..14949774;T>A;synonymous_codon
Y55D5A.5a	daf-2		daf-2 encodes a predicted receptor tyrosine kinase that is the C. elegans insulin/IGF receptor ortholog; DAF-2 activity is required for a number of processes in C. elegans, including embryonic and larval development, formation of the developmentally arrested dauer larval stage, adult longevity, reproduction, fat storage, salt chemotaxis learning, and response to exogenous stressors such as high t…	ORF_PRESERVED	0	0									1	1	0.0003	0.0006	0.3913	INTERPRO:IPR020685,INTERPRO:IPR003961	SNV;III:3005903..3005903;A>T;conservative_missense_codon SNV;III:3004723..3004723;C>T;synonymous_codon
Y51H7C.1	Y51H7C.1			ORF_PRESERVED	0	0									1		0.0011	0.0000	99.0000		SNV;II:1469273..1469273;C>A;conservative_missense_codon
C25G4.4	tag-347	SAND domain		ORF_PRESERVED	0	0									1		0.0011	0.0000	99.0000		SNV;IV:12454029..12454029;C>T;conservative_missense_codon
C33D9.6	C33D9.6			ORF_PRESERVED	1	0									1		0.0009	0.0000	99.0000		SNV;IV:8778074..8778074;A>T;conservative_missense_codon
C02C2.1	tyr-1	Tyrosinase	C02C2.1 encodes a tyrosinase homolog with a glutamine/asparagine-rich domain.	ORF_PRESERVED	0	0										1	0.0000	0.0024	0.0000		SNV;III:7873765..7873765;T>C;synonymous_codon
DC2.2	srh-78	7TM chemoreceptor, srh family		ORF_PRESERVED	0	0								2			0.0026	0.0000	99.0000	INTERPRO:IPR019422,PFAM:PF10317,PFAM:PF10327,INTERPRO:IPR019429,PFAM:PF10326,PFAM:PF10318,INTERPRO:IPR019428,INTERPRO:IPR019421	SNV;V:218339..218339;T>G;non_conservative_missense_codon SNV;V:218259..218259;A>G;non_conservative_missense_codon
Y116F11B.11	Y116F11B.11			ORF_DISRUPTED(89.44)	0	0			1						3	1	n/d	n/d	n/d		SNV;V:19879680..19879680;T>C;synonymous_codon SNV;V:19878562..19878562;C>T;conservative_missense_codon SNV;V:19878736..19878736;C>A;conservative_missense_codon SNV;V:19879916..19879916;T>C;conservative_missense_codon deletion;V:19878863..19879472;frameshift_variant
F19B10.10	F19B10.10			ORF_DISRUPTED(95.15)	0	0			1	1				12	46	54	n/d	n/d	n/d		SNV;II:3678553..3678553;G>A;synonymous_codon SNV;II:3679545..3679545;T>A;conservative_missense_codon SNV;II:3680254..3680254;G>C;non_conservative_missense_codon SNV;II:3678775..3678775;G>A;synonymous_codon SNV;II:3680402..3680402;A>C;conservative_missense_codon SNV;II:3679490..3679490;T>C;synonymous_codon SNV;II:3679798..3679798;G>T;conservative_missense_codon SNV;II:3678709..3678709;G>A;synonymo…
F55C9.7	fbxb-60		This gene encodes a protein containing an F-box, a motif predicted to mediate protein-protein interactions either with homologs of yeast Skp-1p or with other proteins.	ORF_PRESERVED	0	0						1					n/d	n/d	n/d		SNV;V:19298714..19298714;A>T;stop_lost
C04E6.4	C04E6.4			ORF_PRESERVED	1	0									3		0.0023	0.0033	0.7095		SNV;V:5908906..5908906;C>T;conservative_missense_codon SNV;V:5908358..5908358;A>G;conservative_missense_codon SNV;V:5908905..5908905;C>T;conservative_missense_codon
T05G11.6	srw-55			ORF_DISRUPTED(98.55)	0	0			1			1		7	33	33	n/d	n/d	n/d	INTERPRO:IPR019427,PFAM:PF10324	SNV;V:15939718..15939718;T>C;synonymous_codon SNV;V:15939610..15939610;C>A;synonymous_codon SNV;V:15938859..15938859;A>G;conservative_missense_codon SNV;V:15938752..15938752;A>G;stop_lost SNV;V:15939650..15939650;A>G;conservative_missense_codon SNV;V:15939604..15939604;C>G;conservative_missense_codon SNV;V:15939408..15939408;C>T;conservative_missense_codon SNV;V:15939715..15939715;C>T;synonymous_…
C09E7.9	C09E7.9			ORF_PRESERVED	0	0									1	1	0.0006	0.0016	0.3561		SNV;III:6543435..6543435;C>T;synonymous_codon SNV;III:6543274..6543274;C>T;conservative_missense_codon
H15N14.1g	adr-1		adr-1 encodes, through alternative splicing, at least five isoforms of an adenosine deaminase that acts on RNA (ADAR); ADARs are RNA-editing enzymes that deaminate adenosines to create inosines in double-stranded RNA (dsRNA); adr-1 is expressed in embryos, most or all neurons (e.g., sensory neurons and cilia, the ventral nerve cord, motor neurons and interneurons) and in the developing (but not t…	ORF_PRESERVED	0	0	larval arrest									2	0.0000	0.0186	0.0000		SNV;I:7774039..7774039;C>T;synonymous_codon SNV;I:7774153..7774153;G>A;synonymous_codon
C33D3.4	C33D3.4			ORF_PRESERVED	1	0								1	1		0.0026	0.0000	99.0000		SNV;X:10489032..10489032;G>T;conservative_missense_codon SNV;X:10489420..10489420;A>T;non_conservative_missense_codon
C09B8.7a	pak-1	Serine/threonine protein kinase	pak-1 encodes, by alternative splicing, at least five isoforms of a putative p21-activated kinase orthologous to human PAK1, PAK2 (OMIM:?), and PAK3 (OMIM:300142, mutated in nonsyndromic mental retardation); PAK-1 is required (redundantly with its paralog, MAX-2) for normal axonal guidance of motoneurons, P cell migration, and locomotion, with max-2(cy2);pak-1(ok448) double mutants phenotypically…	ORF_PRESERVED	0	1	lethal	lethal								1	0.0000	0.0020	0.0000		SNV;X:6047435..6047435;G>A;synonymous_codon
H05C05.4	H05C05.4			ORF_PRESERVED	1	0										1	0.0000	0.0263	0.0000		SNV;III:2944802..2944802;A>C;synonymous_codon
R57.1c	R57.1			ORF_PRESERVED	0	0									1		0.0006	0.0000	99.0000	PFAM:PF04253,INTERPRO:IPR007365	SNV;X:307981..307981;A>G;conservative_missense_codon
F10G7.11	ttr-41			ORF_PRESERVED	0	0										1	0.0000	0.0093	0.0000		SNV;II:4727731..4727731;G>A;synonymous_codon
C06A12.3	C06A12.3			ORF_PRESERVED	0	0										1	0.0000	0.0047	0.0000		SNV;IV:17428663..17428663;A>G;synonymous_codon
Y47D7A.16	Y47D7A.16			ORF_PRESERVED	0	0	embryonic lethal								1	3	0.0011	0.0083	0.1356	INTERPRO:IPR009357	SNV;V:4441507..4441507;G>A;conservative_missense_codon SNV;V:4442953..4442953;G>A;synonymous_codon SNV;V:4440871..4440871;T>A;synonymous_codon SNV;V:4443055..4443055;T>A;synonymous_codon
C24A11.8c	frm-4		frm-4 encodes a predicted transmembrane protein that contains an N-terminal FERM (Band 4.1-ezrin-radixin-moesin) domain; by homology, FRM-4 is predicted to function as a membrane-cytoskeleton linker protein that plays a role in cell adhesion, migration, or organization of cell surface structures; however, as loss of frm-4 activity via large-scale RNAi screens does not result in any obvious abnorm…	ORF_PRESERVED	0	0									2	1	0.0014	0.0018	0.7450		SNV;I:5403448..5403448;T>C;conservative_missense_codon SNV;I:5403372..5403372;G>A;synonymous_codon SNV;I:5406002..5406002;T>C;conservative_missense_codon
R13D11.4	R13D11.4			ORF_PRESERVED	0	0							1				0.0012	0.0000	99.0000	INTERPRO:IPR013785	insertion;V:809810..809811;TGCCATGAA;inframe_variant
F31D5.2	F31D5.2			ORF_PRESERVED	0	0										2	0.0000	0.0052	0.0000		SNV;II:4217878..4217878;T>A;synonymous_codon SNV;II:4217086..4217086;C>T;synonymous_codon
R13A5.11	R13A5.11	Protein phosphatase		ORF_PRESERVED	0	0		lethal						1	1		0.0020	0.0000	99.0000	INTERPRO:IPR006186	SNV;III:7592859..7592859;T>C;conservative_missense_codon SNV;III:7591602..7591602;G>T;non_conservative_missense_codon
Y82E9BR.12	fbxa-138			ORF_PRESERVED	0	0								12	28	15	0.0381	0.0572	0.6658		SNV;III:1380646..1380646;T>C;conservative_missense_codon SNV;III:1380457..1380457;C>T;synonymous_codon SNV;III:1379517..1379517;G>T;synonymous_codon SNV;III:1379186..1379186;C>T;conservative_missense_codon SNV;III:1379509..1379509;A>G;non_conservative_missense_codon SNV;III:1380674..1380674;T>G;non_conservative_missense_codon SNV;III:1379324..1379324;A>T;non_conservative_missense_codon SNV;III:13…
C01C10.2a	C01C10.2			ORF_DISRUPTED(90.24)	1	0					1				1		n/d	n/d	n/d		SNV;X:7436948..7436948;T>A;stop_gained SNV;X:7436949..7436949;C>A;conservative_missense_codon
T02C5.3a	igcm-3		igcm-3 encodes protein containing an immunoglobulin-like domain; loss of igcm-3 activity via RNAi results in a moderate increase in fat content, suggesting that igcm-3 may play a role in regulating lipid metabolism.	ORF_PRESERVED	0	0										2	0.0000	0.0040	0.0000		SNV;X:2701808..2701808;A>G;synonymous_codon SNV;X:2700990..2700990;C>T;synonymous_codon
F16B4.9	nhr-178	nuclear hormone receptor		ORF_PRESERVED	0	0										1	0.0000	0.0029	0.0000		SNV;V:1604430..1604430;C>T;synonymous_codon
F36H12.16	F36H12.16			ORF_PRESERVED	0	0									1		0.0036	0.0000	99.0000		SNV;IV:5270762..5270762;G>T;conservative_missense_codon
R12E2.4b	inx-17			ORF_PRESERVED	0	0		lethal								1	0.0000	0.0051	0.0000		SNV;I:4165741..4165741;A>G;synonymous_codon
F56C9.11	F56C9.11			ORF_PRESERVED	1	0									1	1	0.0018	0.0056	0.3228		SNV;III:7325227..7325227;G>T;synonymous_codon SNV;III:7325087..7325087;G>T;conservative_missense_codon
R10F2.1	cdh-1	cadherin-containing cell adhesion protein	cdh-1 encodes a cadherin that is similar, in the extracellular domain, to the Drosophila cadherin Dachsous (Ds); although the precise role of cdh-1 in C. elegans development and/or behavior is not yet known, loss of cdh-1 activity via RNAi using the hypersensitive rrf-3 strain can result in locomotion and growth defects, as well as larval lethality.	ORF_PRESERVED	0	0								1	3	4	0.0007	0.0016	0.4226	PFAM:PF00028,INTERPRO:IPR002126	SNV;III:2930548..2930548;G>A;synonymous_codon SNV;III:2917535..2917535;C>T;non_conservative_missense_codon SNV;III:2926102..2926102;C>T;synonymous_codon SNV;III:2931394..2931394;G>T;conservative_missense_codon SNV;III:2927275..2927275;T>C;conservative_missense_codon SNV;III:2933368..2933368;A>G;synonymous_codon SNV;III:2933962..2933962;A>G;synonymous_codon SNV;III:2933933..2933933;G>T;conservativ…
Y37D8A.11a	Y37D8A.11			ORF_DISRUPTED(99.59)	0	0			1								n/d	n/d	n/d	INTERPRO:IPR008676	deletion;III:12877033..12877033;frameshift_variant
C06E8.3b	prk-1			ORF_PRESERVED	0	0									1	1	0.0022	0.0057	0.3847	INTERPRO:IPR017442,INTERPRO:IPR002290,INTERPRO:IPR017441,PFAM:PF00069	SNV;III:6996641..6996641;C>G;conservative_missense_codon SNV;III:6997199..6997199;G>A;synonymous_codon
Y17D7C.2	Y17D7C.2			ORF_PRESERVED	0	0								2	2	1	0.0066	0.0039	1.6861		SNV;V:18716051..18716051;T>C;non_conservative_missense_codon SNV;V:18719535..18719535;A>G;synonymous_codon SNV;V:18716060..18716060;C>T;non_conservative_missense_codon SNV;V:18716103..18716103;C>T;conservative_missense_codon SNV;V:18717456..18717456;A>G;conservative_missense_codon
ZK1037.1	ZK1037.1			ORF_PRESERVED	0	0								1	2	2	0.0036	0.0071	0.5096		SNV;V:15311154..15311154;C>T;non_conservative_missense_codon SNV;V:15311424..15311424;A>G;conservative_missense_codon SNV;V:15312072..15312072;A>G;synonymous_codon SNV;V:15311890..15311890;G>A;conservative_missense_codon SNV;V:15311122..15311122;G>A;synonymous_codon
F52B11.1a	F52B11.1			ORF_PRESERVED	1	0							1	1			0.0009	0.0023	0.3976		SNV;IV:14078815..14078815;G>T;non_conservative_missense_codon insertion;IV:14078833..14078834;TGC;inframe_variant
F26G1.2a	F26G1.2			ORF_DISRUPTED(84.37)	1	0			1								n/d	n/d	n/d		deletion;II:4763297..4763297;frameshift_variant
K07E3.7a	catp-5			ORF_PRESERVED	0	0									1	1	0.0004	0.0010	0.4019	INTERPRO:IPR006544,INTERPRO:IPR001757	SNV;X:8093778..8093778;A>T;conservative_missense_codon SNV;X:8092333..8092333;C>T;synonymous_codon
C23H5.7	C23H5.7	cyclic nucleotide-binding protein		ORF_PRESERVED	0	0								3			0.0022	0.0000	99.0000		SNV;IV:2104552..2104552;T>A;non_conservative_missense_codon SNV;IV:2104507..2104507;A>T;non_conservative_missense_codon SNV;IV:2111201..2111201;G>T;non_conservative_missense_codon
M01G12.14	M01G12.14			ORF_PRESERVED	0	0								3	35	26	0.0418	0.1356	0.3082		SNV;I:12107399..12107399;G>T;conservative_missense_codon SNV;I:12107427..12107427;C>T;synonymous_codon SNV;I:12107465..12107465;A>G;conservative_missense_codon SNV;I:12107448..12107448;T>C;synonymous_codon SNV;I:12107175..12107175;A>G;conservative_missense_codon SNV;I:12107999..12107999;T>C;conservative_missense_codon SNV;I:12107241..12107241;A>G;conservative_missense_codon SNV;I:12108123..121081…
F15H10.5	F15H10.5			ORF_PRESERVED	0	0									1		0.0016	0.0000	99.0000		SNV;V:10418627..10418627;T>C;conservative_missense_codon
H34I24.2	H34I24.2			ORF_PRESERVED	1	0									2		0.0021	0.0000	99.0000		SNV;III:2844617..2844617;G>A;conservative_missense_codon SNV;III:2844635..2844635;A>G;conservative_missense_codon
W06H8.8d	ttn-1		ttn-1, through multiple splicing, encodes at least six protein isoforms that are orthologs of titin (OMIM:188840, mutated in cardiomyopathy or tibial muscular dystrophy), with the three largest isoforms being 2.2 MDa, 1.2 MDa and 301 kDa; TTN-1 isoforms are expressed in body wall and vulval muscle, localized to the centers of I-bands, with the two largest isoforms expressed in all muscles except …	ORF_DISRUPTED(99.86)	0	1			2					1	32	19	n/d	n/d	n/d	INTERPRO:IPR013783,PFAM:PF02095	SNV;V:6174234..6174234;A>G;conservative_missense_codon SNV;V:6177157..6177157;C>T;synonymous_codon SNV;V:6168792..6168792;A>T;non_conservative_missense_codon SNV;V:6174490..6174490;A>C;conservative_missense_codon SNV;V:6181952..6181952;A>G;conservative_missense_codon SNV;V:6177091..6177091;T>C;synonymous_codon SNV;V:6177079..6177079;C>A;synonymous_codon SNV;V:6177676..6177676;C>G;conservative_mis…
T08G11.2	T08G11.2		T08G11.2 encodes a nematode-specific sperm protein, required for a normally high ovulation rate, that interacts with EGL-32; despite not being EGL-32, and although T08G11.2(tm336) complements egl-32(n155), T08G11.2 can partially rescue egl-32 mutants when expressed transgenically, implying that T08G11.2 can be a nonorthologous replacement for EGL-32 function in vivo; T08G11.2 has an SH2 motif, bu…	ORF_PRESERVED	0	0								1	1		0.0032	0.0000	99.0000		SNV;I:8920049..8920049;T>C;conservative_missense_codon SNV;I:8919985..8919985;A>G;non_conservative_missense_codon
C30G7.1	hil-1	histone H1 like		ORF_PRESERVED	0	0									1		0.0020	0.0000	99.0000	INTERPRO:IPR011991	SNV;V:14951911..14951911;A>G;conservative_missense_codon
C04F5.4	srab-1	7TM chemoreceptor, srab family		ORF_PRESERVED	0	0									2	2	0.0027	0.0069	0.3986	INTERPRO:IPR019408,INTERPRO:IPR002184,PFAM:PF10292,PFAM:PF02175	SNV;V:5100338..5100338;T>C;conservative_missense_codon SNV;V:5101428..5101428;C>T;synonymous_codon SNV;V:5100179..5100179;A>G;synonymous_codon SNV;V:5101576..5101576;G>C;conservative_missense_codon
[truncated: 10,996 more rows]
