# Supplementary material for: Genome-wide variations in a natural isolate of the nematode Caenorhabditis elegans
Source: BMC Genomics. 2014 Apr 2;15:255. doi: 10.1186/1471-2164-15-255 (PMC4023591; doi:10.1186/1471-2164-15-255)
Supplement: Additional file 19: Table S5 — Gene family members impacted by GVs. [file 1471-2164-15-255-S19.xls]

## Sheet: ALL_gene_families
	Total Members	Fully Deleted		ORF Disrupted		Radical + Moderately Radical SNVs		ORF Impacted
		Number	%	Number	%	Number	%	Number	%
btb	21	0	0	5	23.8	10	47.61	21	100
math	49	2	4.08163	14	28.57	28	57.14	36	73.46
bath	37	4	10.8108	5	13.51	18	48.64	27	72.97
fbxb	110	3	2.72727	23	20.9	43	39.09	83	75.45
fbxa	194	8	4.12371	31	15.9794	73	37.62	144	74.22
srbc	73	1	1.36	9	12.32	25	34.24	58	79.45
srw	114	3	2.63158	14	12.28	41	35.96	86	75.43
srz	66	2	3.03	9	13.63	20	30.3	48	72.72
oac	58	0	0	8	13.79	20	34.48	41	70.68
sri	60	0	0	3	5	21	35	44	73.33
fbxc	54	0	0	7	12.96	20	37.03	34	62.96
srh	222	6	2.7027	15	6.75676	63	28.37	139	62.61
srj	39	0	0	3	7.69	9	23.07	27	69.23
clec	256	2	0.78125	31	12.1094	70	27.34	143	55.85
cyp	76	0	0	5	6.57	20	26.31	48	63.15
sdz	36	0	0	6	16.66	10	27.77	17	47.22
srx	106	0	0	11	10.37	25	23.58	56	52.83
sre	52	0	0	3	5.76	9	17.3	32	61.53
scl	25	0	0	3	12	4	16	13	52
srab	23	0	0	2	8.69	6	26.08	11	47.82
set	32	0	0	1	3.12	6	18.75	18	56.25
nhr	278	0	0	18	6.47	52	18.7	146	52.51
srv	31	0	0	3	9.67	7	22.58	14	45.16
srt	66	0	0	7	10.6	11	16.66	33	50
npp	22	0	0	1	4.54	5	22.72	11	50
str	193	1	0.518135	12	6.21	41	21.24	90	46.63
srg	62	0	0	3	4.83	9	14.51	30	48.38
gcy	32	0	0	1	3.12	3	9.37	17	53.12
pqn	72	0	0	2	2.77	11	15.27	33	45.83
tag	137	0	0	8	5.83	17	12.4	61	44.52
kin	25	0	0	3	12	2	8	10	40
ugt	65	0	0	3	4.61	10	15.38	25	38.46
sra	35	0	0	1	2.85	4	11.42	15	42.85
sru	40	0	0	2	5	6	15	14	35
gst	44	0	0	4	9.09	4	9.09	16	36.36
srd	66	0	0	5	7.57	7	10.6	23	34.84
ptr	23	0	0	0	0	3	13.04	9	39.13
ztf	23	0	0	1	4.34	3	13.04	8	34.78
dnj	29	0	0	2	6.89	1	3.44	12	41.37
grl	30	0	0	0	0	5	16.66	10	33.33
daf	21	0	0	0	0	2	9.52	8	38.09
ubc	21	0	0	2	9.52	2	9.52	6	28.57
srsx	37	1	2.7	1	2.7	1	2.7	14	37.83
unc	92	0	0	4	4.34	6	6.52	31	33.69
egl	27	0	0	3	11.11	1	3.7	8	29.62
vps	23	0	0	2	8.69	0	0	8	34.78
acs	21	0	0	0	0	3	14.28	6	28.57
nas	36	0	0	2	5.55	1	2.77	12	33.33
spp	23	0	0	1	4.34	2	8.69	5	21.73
cutl	29	0	0	0	0	2	6.89	8	27.58
lgc	53	0	0	3	5.66	0	0	15	28.3
lin	45	0	0	0	0	0	0	15	33.33
dhs	30	0	0	0	0	2	6.66	8	26.66
dpy	25	0	0	1	4	0	0	7	28
inx	22	0	0	0	0	1	4.54	6	27.27
col	159	0	0	2	1.25	6	3.77	41	25.78
ceh	41	0	0	1	2.43	2	4.87	9	21.95
twk	41	0	0	2	4.87	2	4.87	8	19.51
acr	21	0	0	1	4.76	2	9.52	3	14.28
ttr	57	0	0	1	1.75	4	7.01	11	19.29
let	26	0	0	0	0	1	3.84	6	23.07
hlh	25	0	0	0	0	1	4	5	20
msp	30	0	0	1	3.33	1	3.33	5	16.66
ins	39	0	0	1	2.56	1	2.56	7	17.94
flp	30	0	0	2	6.66	1	3.33	3	10
glb	33	0	0	0	0	2	6.06	4	12.12
fipr	29	0	0	0	0	2	6.89	2	6.89
rpl	45	0	0	0	0	1	2.22	2	4.44
his	70	0	0	1	1.42	0	0	3	4.28
nlp	44	0	0	0	0	0	0	2	4.54
rps	31	0	0	0	0	0	0	0	0
skr	20	0	0	1	5	2	10	10	50
gly	20	0	0	2	10	1	5	7	35
tsp	20	0	0	0	0	1	5	5	25
rab	20	0	0	1	5	0	0	2	10
tbc	19	0	0	1	5.26	3	15.78	9	47.36
tbx	19	0	0	0	0	1	5.26	8	42.1
hsp	19	0	0	0	0	1	5.26	3	15.78
vha	19	0	0	0	0	0	0	2	10.52
nspc	18	0	0	2	11.11	1	5.55	5	27.77
gpa	18	0	0	0	0	0	0	1	5.55
dct	17	0	0	1	5.88	4	23.52	7	41.17
spe	17	0	0	1	5.88	3	17.64	8	47.05
taf	17	0	0	1	5.88	1	5.88	8	47.05
srxa	17	0	0	0	0	1	5.88	6	35.29
mdt	17	0	0	0	0	0	0	1	5.88
lips	16	0	0	1	6.25	4	25	7	43.75
srb	16	0	0	0	0	4	25	5	31.25
grd	16	0	0	1	6.25	1	6.25	6	37.5
cyn	16	0	0	0	0	0	0	3	18.75
klp	15	0	0	0	0	2	13.33	4	26.66
pgp	14	0	0	0	0	2	14.28	8	57.14
gei	14	0	0	0	0	4	28.57	4	28.57
mec	14	0	0	0	0	1	7.14	4	28.57
alh	13	0	0	1	7.69	3	23.07	8	61.53
atg	13	0	0	0	0	2	15.38	7	53.84
acdh	13	0	0	0	0	1	7.69	6	46.15
ced	13	0	0	0	0	1	7.69	5	38.46
acl	13	0	0	0	0	1	7.69	2	15.38
cdc	12	0	0	1	8.33	2	16.66	7	58.33
rgs	12	0	0	3	25	1	8.33	5	41.66
mig	12	0	0	0	0	1	8.33	5	41.66
pho	12	0	0	1	8.33	2	16.66	3	25
nspb	12	0	0	1	8.33	0	0	3	25
aqp	12	0	0	0	0	1	8.33	2	16.66
snf	11	0	0	0	0	2	18.18	6	54.54
abu	11	0	0	0	0	2	18.18	3	27.27
eif	11	0	0	0	0	1	9.09	2	18.18
rpn	11	0	0	0	0	1	9.09	2	18.18
cnc	11	0	0	0	0	1	9.09	1	9.09
rpb	11	0	0	1	9.09	0	0	1	9.09
lec	11	0	0	0	0	0	0	1	9.09
npr	11	0	0	0	0	0	0	1	9.09
ncx	10	0	0	0	0	5	50	6	60
srr	10	0	0	0	0	3	30	6	60
wrt	10	0	0	0	0	3	30	4	40
dod	10	0	0	0	0	1	10	5	50
pes	10	0	0	1	10	1	10	4	40
prx	10	0	0	0	0	1	10	4	40
lys	10	0	0	0	0	1	10	3	30
nspd	10	0	0	1	10	0	0	3	30
vab	10	0	0	0	0	1	10	3	30
try	10	0	0	1	10	1	10	1	10
sel	10	0	0	0	0	0	0	2	20
nspa	10	0	0	0	0	0	0	0	0
cdh	9	0	0	2	22.22	4	44.44	6	66.66
puf	9	0	0	0	0	2	22.22	7	77.77
smg	9	0	0	0	0	3	33.33	4	44.44
aat	9	0	0	1	11.11	0	0	5	55.55
sec	9	0	0	0	0	1	11.11	5	55.55
him	9	0	0	0	0	1	11.11	4	44.44
lact	9	0	0	0	0	1	11.11	4	44.44
dyf	9	0	0	0	0	1	11.11	3	33.33
ech	9	0	0	0	0	0	0	4	44.44
fkh	9	0	0	0	0	1	11.11	3	33.33
frm	9	0	0	0	0	1	11.11	3	33.33
elo	9	0	0	0	0	0	0	1	11.11
lbp	9	0	0	0	0	0	0	1	11.11
osm	9	0	0	0	0	0	0	0	0
mrp	8	0	0	0	0	1	12.5	7	87.5
haf	8	0	0	1	12.5	2	25	4	50
fkb	8	0	0	1	12.5	2	25	2	25
hil	8	0	0	0	0	2	25	3	37.5
mab	8	0	0	0	0	2	25	3	37.5
nhx	8	0	0	0	0	1	12.5	4	50
otpl	8	0	0	2	25	0	0	3	37.5
scrm	8	1	12.5	0	0	0	0	4	50
ndx	8	0	0	0	0	1	12.5	3	37.5
nspe	8	0	0	0	0	1	12.5	3	37.5
sqv	8	0	0	1	12.5	0	0	3	37.5
zig	8	0	0	0	0	0	0	4	50
gnrr	8	0	0	0	0	1	12.5	2	25
sulp	8	0	0	0	0	0	0	3	37.5
wht	8	0	0	0	0	0	0	3	37.5
cct	8	0	0	0	0	0	0	2	25
exos	8	0	0	0	0	1	12.5	1	12.5
rnp	8	0	0	0	0	0	0	2	25
glr	8	0	0	0	0	0	0	1	12.5
tba	8	0	0	0	0	0	0	1	12.5
eat	8	0	0	0	0	0	0	0	0
far	8	0	0	0	0	0	0	0	0
rsp	8	0	0	0	0	0	0	0	0
srp	7	0	0	0	0	3	42.85	5	71.42
cdr	7	0	0	0	0	3	42.85	4	57.14
cogc	7	0	0	0	0	3	42.85	4	57.14
hum	7	0	0	1	14.28	1	14.28	5	71.42
che	7	0	0	0	0	2	28.57	4	57.14
sma	7	0	0	0	0	3	42.85	3	42.85
fut	7	0	0	0	0	2	28.57	3	42.85
acp	7	0	0	0	0	0	0	4	57.14
mboa	7	0	0	1	14.28	0	0	3	42.85
ssp	7	0	0	0	0	2	28.57	2	28.57
cpg	7	0	0	0	0	1	14.28	2	28.57
dpf	7	0	0	0	0	0	0	3	42.85
fat	7	0	0	0	0	0	0	3	42.85
catp	7	0	0	0	0	0	0	2	28.57
crn	7	0	0	0	0	0	0	2	28.57
dsl	7	0	0	0	0	1	14.28	1	14.28
hmg	7	0	0	0	0	1	14.28	1	14.28
lpd	7	0	0	0	0	0	0	2	28.57
ser	7	0	0	0	0	1	14.28	1	14.28
sfxn	7	0	0	0	0	0	0	2	28.57
arx	7	0	0	0	0	0	0	1	14.28
cdk	7	0	0	0	0	0	0	1	14.28
coq	7	0	0	0	0	0	0	1	14.28
fip	7	0	0	0	0	0	0	1	14.28
hot	7	0	0	0	0	0	0	1	14.28
snt	7	0	0	0	0	0	0	1	14.28
lsm	7	0	0	0	0	0	0	0	0
pas	7	0	0	0	0	0	0	0	0
pbs	7	0	0	0	0	0	0	0	0
snr	7	0	0	0	0	0	0	0	0
clp	6	0	0	2	33.33	2	33.33	5	83.33
asp	6	0	0	2	33.33	1	16.66	4	66.66
eri	6	0	0	1	16.66	1	16.66	5	83.33
thn	6	0	0	2	33.33	1	16.66	4	66.66
emb	6	0	0	1	16.66	1	16.66	4	66.66
phat	6	0	0	1	16.66	1	16.66	4	66.66
ttll	6	0	0	0	0	2	33.33	4	66.66
cpr	6	0	0	0	0	1	16.66	4	66.66
cul	6	0	0	0	0	2	33.33	3	50
faah	6	0	0	0	0	1	16.66	4	66.66
pde	6	0	0	1	16.66	1	16.66	3	50
rga	6	0	0	0	0	1	16.66	4	66.66
aex	6	0	0	2	33.33	0	0	2	33.33
cpt	6	0	0	0	0	1	16.66	3	50
par	6	0	0	0	0	1	16.66	3	50
abf	6	0	0	0	0	1	16.66	1	16.66
clh	6	0	0	0	0	1	16.66	2	33.33
mlt	6	0	0	0	0	1	16.66	2	33.33
vit	6	0	0	0	0	0	0	3	50
acbp	6	0	0	0	0	1	16.66	1	16.66
csn	6	0	0	0	0	0	0	2	33.33
dlc	6	0	0	0	0	1	16.66	1	16.66
elt	6	0	0	0	0	0	0	2	33.33
glct	6	0	0	0	0	0	0	2	33.33
pfd	6	0	0	0	0	0	0	2	33.33
pph	6	0	0	0	0	0	0	2	33.33
tat	6	0	0	0	0	0	0	2	33.33
arl	6	0	0	0	0	0	0	1	16.66
cah	6	0	0	0	0	0	0	1	16.66
prmt	6	0	0	0	0	0	0	1	16.66
rmd	6	0	0	0	0	0	0	1	16.66
rpt	6	0	0	0	0	0	0	1	16.66
srm	6	0	0	0	0	0	0	1	16.66
sto	6	0	0	0	0	0	0	1	16.66
syn	6	0	0	0	0	0	0	1	16.66
ubxn	6	0	0	0	0	0	0	1	16.66
glt	6	0	0	0	0	0	0	0	0
mcm	6	0	0	0	0	0	0	0	0
mel	6	0	0	0	0	0	0	0	0
odr	6	0	0	0	0	0	0	0	0
pme	5	0	0	1	20	1	20	4	80
rig	5	0	0	0	0	2	40	4	80
lim	5	0	0	1	20	0	0	4	80
rnh	5	0	0	1	20	1	20	3	60
rom	5	0	0	1	20	1	20	3	60
zyg	5	0	0	0	0	2	40	3	60
abt	5	0	0	0	0	1	20	3	60
cut	5	0	0	0	0	1	20	3	60
dao	5	0	0	0	0	2	40	2	40
hcp	5	0	0	0	0	1	20	3	60
mut	5	0	0	0	0	2	40	2	40
nol	5	0	0	0	0	1	20	3	60
pmp	5	0	0	0	0	1	20	3	60
sym	5	0	0	0	0	1	20	3	60
bre	5	0	0	0	0	1	20	2	40
cwp	5	0	0	1	20	0	0	2	40
dgk	5	0	0	0	0	0	0	3	60
mtm	5	0	0	0	0	1	20	2	40
pcp	5	0	0	0	0	0	0	3	60
rad	5	0	0	0	0	0	0	3	60
spr	5	0	0	0	0	1	20	2	40
ulp	5	0	0	0	0	1	20	2	40
bli	5	0	0	0	0	0	0	2	40
cpna	5	0	0	0	0	1	20	1	20
dmd	5	0	0	0	0	0	0	2	40
hex	5	0	0	0	0	0	0	2	40
ife	5	0	0	0	0	1	20	1	20
ilys	5	0	0	1	20	0	0	1	20
usp	5	0	0	0	0	0	0	2	40
zip	5	0	0	0	0	1	20	1	20
bbs	5	0	0	0	0	0	0	1	20
clc	5	0	0	0	0	0	0	1	20
egg	5	0	0	0	0	0	0	1	20
gln	5	0	0	0	0	0	0	1	20
hda	5	0	0	0	0	0	0	1	20
hst	5	0	0	0	0	0	0	1	20
lev	5	0	0	0	0	0	0	1	20
mes	5	0	0	0	0	0	0	1	20
nuo	5	0	0	0	0	0	0	1	20
pat	5	0	0	0	0	0	0	1	20
sup	5	0	0	0	0	0	0	1	20
swd	5	0	0	0	0	0	0	1	20
tre	5	0	0	0	0	0	0	1	20
act	5	0	0	0	0	0	0	0	0
bus	5	0	0	0	0	0	0	0	0
cal	5	0	0	0	0	0	0	0	0
fmo	5	0	0	0	0	0	0	0	0
kbp	5	0	0	0	0	0	0	0	0
ran	5	0	0	0	0	0	0	0	0
rme	5	0	0	0	0	0	0	0	0
sod	5	0	0	0	0	0	0	0	0
xbx	5	0	0	0	0	0	0	0	0
ver	4	0	0	2	50	1	25	3	75
elpc	4	0	0	0	0	2	50	2	50
glc	4	0	0	0	0	1	25	3	75
mex	4	0	0	0	0	1	25	3	75
msh	4	0	0	0	0	0	0	4	100
tra	4	0	0	1	25	0	0	3	75
ckb	4	0	0	0	0	1	25	2	50
ekl	4	0	0	0	0	1	25	2	50
gld	4	0	0	1	25	0	0	2	50
grsp	4	0	0	1	25	1	25	1	25
kel	4	0	0	0	0	1	25	2	50
mom	4	0	0	0	0	1	25	2	50
nra	4	0	0	0	0	0	0	3	75
ric	4	0	0	0	0	1	25	2	50
ace	4	0	0	0	0	0	0	2	50
acy	4	0	0	0	0	0	0	2	50
ant	4	0	0	0	0	1	25	1	25
cpsf	4	0	0	0	0	0	0	2	50
eft	4	0	0	1	25	0	0	1	25
gck	4	0	0	0	0	0	0	2	50
gfi	4	0	0	0	0	1	25	1	25
gon	4	0	0	0	0	0	0	2	50
ssq	4	0	0	0	0	1	25	1	25
stdh	4	0	0	0	0	0	0	2	50
tyr	4	0	0	0	0	0	0	2	50
atf	4	0	0	0	0	0	0	1	25
cpn	4	0	0	0	0	0	0	1	25
cyb	4	0	0	0	0	0	0	1	25
del	4	0	0	0	0	0	0	1	25
dop	4	0	0	0	0	0	0	1	25
exc	4	0	0	0	0	0	0	1	25
glh	4	0	0	0	0	0	0	1	25
gpd	4	0	0	0	0	0	0	1	25
gsp	4	0	0	0	0	0	0	1	25
lon	4	0	0	0	0	0	0	1	25
lst	4	0	0	0	0	0	0	1	25
mps	4	0	0	0	0	0	0	1	25
mys	4	0	0	0	0	0	0	1	25
nduf	4	0	0	0	0	0	0	1	25
nekl	4	0	0	0	0	0	0	1	25
nex	4	0	0	0	0	0	0	1	25
obr	4	0	0	0	0	0	0	1	25
oig	4	0	0	0	0	0	0	1	25
plc	4	0	0	0	0	0	0	1	25
rfc	4	0	0	0	0	0	0	1	25
rnf	4	0	0	0	0	0	0	1	25
rol	4	0	0	0	0	0	0	1	25
sams	4	0	0	0	0	0	0	1	25
sur	4	0	0	0	0	0	0	1	25
ubh	4	0	0	0	0	0	0	1	25
ucr	4	0	0	0	0	0	0	1	25
abts	4	0	0	0	0	0	0	0	0
acc	4	0	0	0	0	0	0	0	0
amt	4	0	0	0	0	0	0	0	0
arf	4	0	0	0	0	0	0	0	0
atp	4	0	0	0	0	0	0	0	0
ccch	4	0	0	0	0	0	0	0	0
cey	4	0	0	0	0	0	0	0	0
glrx	4	0	0	0	0	0	0	0	0
hrg	4	0	0	0	0	0	0	0	0
lpr	4	0	0	0	0	0	0	0	0
mif	4	0	0	0	0	0	0	0	0
mlc	4	0	0	0	0	0	0	0	0
ocr	4	0	0	0	0	0	0	0	0
prp	4	0	0	0	0	0	0	0	0
sax	4	0	0	0	0	0	0	0	0
scpl	4	0	0	0	0	0	0	0	0
sir	4	0	0	0	0	0	0	0	0
spd	4	0	0	0	0	0	0	0	0
tbb	4	0	0	0	0	0	0	0	0
tin	4	0	0	0	0	0	0	0	0
trap	4	0	0	0	0	0	0	0	0
ptc	3	0	0	2	66.66	1	33.33	3	100
rrf	3	0	0	2	66.66	1	33.33	3	100
csp	3	0	0	1	33.33	2	66.66	2	66.66
cgt	3	0	0	0	0	1	33.33	3	100
dos	3	0	0	1	33.33	0	0	3	100
lam	3	0	0	1	33.33	0	0	3	100
phy	3	0	0	0	0	1	33.33	3	100
pro	3	0	0	0	0	1	33.33	3	100
rsd	3	0	0	0	0	2	66.66	2	66.66
snx	3	0	0	1	33.33	1	33.33	2	66.66
trp	3	0	0	0	0	1	33.33	3	100
ent	3	0	0	0	0	1	33.33	2	66.66
ers	3	0	0	1	33.33	0	0	2	66.66
folt	3	0	0	1	33.33	1	33.33	1	33.33
fpn	3	0	0	0	0	1	33.33	2	66.66
gsto	3	0	0	0	0	0	0	3	100
ifa	3	0	0	1	33.33	0	0	2	66.66
irg	3	0	0	1	33.33	0	0	2	66.66
mxl	3	0	0	0	0	1	33.33	2	66.66
myo	3	0	0	0	0	1	33.33	2	66.66
pept	3	0	0	1	33.33	0	0	2	66.66
ptp	3	0	0	1	33.33	0	0	2	66.66
top	3	0	0	0	0	1	33.33	2	66.66
zfp	3	0	0	0	0	1	33.33	2	66.66
aman	3	0	0	1	33.33	0	0	1	33.33
amx	3	0	0	0	0	1	33.33	1	33.33
ani	3	0	0	0	0	0	0	2	66.66
coh	3	0	0	0	0	0	0	2	66.66
dnc	3	0	0	1	33.33	0	0	1	33.33
duo	3	0	0	0	0	1	33.33	1	33.33
egrh	3	0	0	1	33.33	0	0	1	33.33
gap	3	0	0	0	0	0	0	2	66.66
igcm	3	0	0	0	0	0	0	2	66.66
imb	3	0	0	1	33.33	0	0	1	33.33
nhl	3	0	0	1	33.33	0	0	1	33.33
ntl	3	0	0	0	0	1	33.33	1	33.33
pgl	3	0	0	1	33.33	0	0	1	33.33
pkc	3	0	0	1	33.33	0	0	1	33.33
plk	3	0	0	0	0	0	0	2	66.66
rbg	3	0	0	0	0	0	0	2	66.66
rde	3	0	0	0	0	0	0	2	66.66
sas	3	0	0	0	0	0	0	2	66.66
sdc	3	0	0	0	0	0	0	2	66.66
spat	3	0	0	1	33.33	0	0	1	33.33
sptf	3	0	0	0	0	0	0	2	66.66
thoc	3	0	0	0	0	0	0	2	66.66
tni	3	0	0	0	0	1	33.33	1	33.33
toe	3	0	0	0	0	0	0	2	66.66
ttx	3	0	0	0	0	0	0	2	66.66
xpo	3	0	0	1	33.33	0	0	1	33.33
zim	3	0	0	0	0	1	33.33	1	33.33
cri	3	0	0	0	0	0	0	1	33.33
cup	3	0	0	0	0	0	0	1	33.33
cyk	3	0	0	0	0	0	0	1	33.33
ddl	3	0	0	0	0	0	0	1	33.33
dph	3	0	0	0	0	0	0	1	33.33
flr	3	0	0	0	0	0	0	1	33.33
fog	3	0	0	0	0	0	0	1	33.33
frs	3	0	0	0	0	0	0	1	33.33
ggr	3	0	0	0	0	0	0	1	33.33
glo	3	0	0	0	0	0	0	1	33.33
imp	3	0	0	0	0	0	0	1	33.33
kcc	3	0	0	0	0	0	0	1	33.33
knl	3	0	0	0	0	0	0	1	33.33
mca	3	0	0	0	0	0	0	1	33.33
mgl	3	0	0	0	0	0	0	1	33.33
moc	3	0	0	0	0	0	0	1	33.33
mog	3	0	0	0	0	0	0	1	33.33
mop	3	0	0	0	0	0	0	1	33.33
nac	3	0	0	0	0	0	0	1	33.33
pax	3	0	0	0	0	0	0	1	33.33
pbo	3	0	0	0	0	0	0	1	33.33
ppfr	3	0	0	0	0	0	0	1	33.33
ppk	3	0	0	0	0	0	0	1	33.33
psa	3	0	0	0	0	0	0	1	33.33
smf	3	0	0	0	0	0	0	1	33.33
sul	3	0	0	0	0	0	0	1	33.33
syd	3	0	0	0	0	0	0	1	33.33
syp	3	0	0	0	0	0	0	1	33.33
tax	3	0	0	0	0	0	0	1	33.33
tnt	3	0	0	0	0	0	0	1	33.33
uev	3	0	0	0	0	0	0	1	33.33
abcf	3	0	0	0	0	0	0	0	0
aly	3	0	0	0	0	0	0	0	0
apc	3	0	0	0	0	0	0	0	0
aps	3	0	0	0	0	0	0	0	0
asm	3	0	0	0	0	0	0	0	0
cat	3	0	0	0	0	0	0	0	0
cln	3	0	0	0	0	0	0	0	0
cpb	3	0	0	0	0	0	0	0	0
ctl	3	0	0	0	0	0	0	0	0
cyc	3	0	0	0	0	0	0	0	0
dgn	3	0	0	0	0	0	0	0	0
dylt	3	0	0	0	0	0	0	0	0
eak	3	0	0	0	0	0	0	0	0
ebp	3	0	0	0	0	0	0	0	0
efn	3	0	0	0	0	0	0	0	0
fem	3	0	0	0	0	0	0	0	0
flh	3	0	0	0	0	0	0	0	0
gar	3	0	0	0	0	0	0	0	0
gop	3	0	0	0	0	0	0	0	0
gosr	3	0	0	0	0	0	0	0	0
gur	3	0	0	0	0	0	0	0	0
hmit	3	0	0	0	0	0	0	0	0
hsd	3	0	0	0	0	0	0	0	0
htp	3	0	0	0	0	0	0	0	0
ima	3	0	0	0	0	0	0	0	0
irk	3	0	0	0	0	0	0	0	0
klf	3	0	0	0	0	0	0	0	0
kqt	3	0	0	0	0	0	0	0	0
lgg	3	0	0	0	0	0	0	0	0
lir	3	0	0	0	0	0	0	0	0
lsy	3	0	0	0	0	0	0	0	0
mat	3	0	0	0	0	0	0	0	0
ncs	3	0	0	0	0	0	0	0	0
nkb	3	0	0	0	0	0	0	0	0
nos	3	0	0	0	0	0	0	0	0
nsy	3	0	0	0	0	0	0	0	0
paqr	3	0	0	0	0	0	0	0	0
pdi	3	0	0	0	0	0	0	0	0
pfn	3	0	0	0	0	0	0	0	0
pha	3	0	0	0	0	0	0	0	0
pmk	3	0	0	0	0	0	0	0	0
pot	3	0	0	0	0	0	0	0	0
prdx	3	0	0	0	0	0	0	0	0
rap	3	0	0	0	0	0	0	0	0
riok	3	0	0	0	0	0	0	0	0
rpa	3	0	0	0	0	0	0	0	0
sem	3	0	0	0	0	0	0	0	0
sms	3	0	0	0	0	0	0	0	0
snb	3	0	0	0	0	0	0	0	0
sox	3	0	0	0	0	0	0	0	0
sprr	3	0	0	0	0	0	0	0	0
sptl	3	0	0	0	0	0	0	0	0
sqt	3	0	0	0	0	0	0	0	0
ufd	3	0	0	0	0	0	0	0	0
ddr	2	0	0	1	50	2	100	2	100
meg	2	0	0	1	50	1	50	2	100
sea	2	0	0	0	0	2	100	2	100
slo	2	0	0	1	50	1	50	2	100
capg	2	0	0	0	0	1	50	2	100
cdt	2	0	0	0	0	1	50	2	100
clk	2	0	0	1	50	1	50	1	50
dsh	2	0	0	0	0	1	50	2	100
ego	2	0	0	0	0	1	50	2	100
hel	2	0	0	1	50	0	0	2	100
immt	2	0	0	0	0	1	50	2	100
lat	2	0	0	0	0	1	50	2	100
lig	2	0	0	0	0	1	50	2	100
nmy	2	0	0	1	50	0	0	2	100
ppw	2	0	0	1	50	1	50	1	50
pxn	2	0	0	0	0	1	50	2	100
rbc	2	0	0	0	0	1	50	2	100
rha	2	0	0	0	0	1	50	2	100
smu	2	0	0	0	0	1	50	2	100
sop	2	0	0	0	0	1	50	2	100
ssu	2	0	0	0	0	1	50	2	100
trxr	2	0	0	1	50	0	0	2	100
ttm	2	0	0	1	50	1	50	1	50
xrn	2	0	0	0	0	1	50	2	100
add	2	0	0	0	0	0	0	2	100
apb	2	0	0	0	0	0	0	2	100
asd	2	0	0	0	0	1	50	1	50
atx	2	0	0	0	0	1	50	1	50
bca	2	0	0	0	0	0	0	2	100
bed	2	0	0	0	0	1	50	1	50
cki	2	0	0	1	50	0	0	1	50
cku	2	0	0	1	50	0	0	1	50
cnt	2	0	0	0	0	0	0	2	100
cst	2	1	50	0	0	0	0	1	50
djr	2	0	0	0	0	0	0	2	100
efl	2	0	0	0	0	0	0	2	100
exoc	2	0	0	0	0	1	50	1	50
fce	2	0	0	0	0	0	0	2	100
fil	2	0	0	0	0	1	50	1	50
gcn	2	0	0	0	0	0	0	2	100
gna	2	0	0	0	0	1	50	1	50
gpc	2	0	0	0	0	1	50	1	50
gyg	2	0	0	0	0	0	0	2	100
hpr	2	0	0	0	0	0	0	2	100
inft	2	0	0	0	0	0	0	2	100
lag	2	0	0	0	0	0	0	2	100
larp	2	0	0	1	50	0	0	1	50
lrp	2	0	0	0	0	0	0	2	100
met	2	0	0	1	50	0	0	1	50
mrt	2	0	0	0	0	1	50	1	50
nasp	2	0	0	0	0	0	0	2	100
nca	2	0	0	0	0	0	0	2	100
nmr	2	0	0	1	50	0	0	1	50
nph	2	0	0	0	0	1	50	1	50
old	2	0	0	0	0	1	50	1	50
pad	2	0	0	0	0	0	0	2	100
plx	2	0	0	0	0	0	0	2	100
pod	2	0	0	0	0	1	50	1	50
pyk	2	0	0	1	50	0	0	1	50
rhr	2	0	0	0	0	1	50	1	50
scd	2	0	0	0	0	1	50	1	50
shc	2	0	0	0	0	1	50	1	50
tub	2	0	0	0	0	1	50	1	50
tufm	2	0	0	0	0	0	0	2	100
adt	2	0	0	0	0	0	0	1	50
agt	2	0	0	0	0	0	0	1	50
alg	2	0	0	0	0	0	0	1	50
ars	2	0	0	0	0	0	0	1	50
asb	2	0	0	0	0	0	0	1	50
asic	2	0	0	0	0	0	0	1	50
asna	2	0	0	0	0	0	0	1	50
bub	2	0	0	0	0	0	0	1	50
cas	2	0	0	0	0	0	0	1	50
ccb	2	0	0	0	0	0	0	1	50
ceeh	2	0	0	0	0	0	0	1	50
cnp	2	0	0	0	0	0	0	1	50
ctg	2	0	0	0	0	0	0	1	50
cwn	2	0	0	0	0	0	0	1	50
dcap	2	0	0	0	0	0	0	1	50
dhhc	2	0	0	0	0	0	0	1	50
dkf	2	0	0	0	0	0	0	1	50
dsc	2	0	0	0	0	0	0	1	50
eor	2	0	0	0	0	0	0	1	50
fbf	2	0	0	0	0	0	0	1	50
fis	2	0	0	0	0	0	0	1	50
fln	2	0	0	0	0	0	0	1	50
ftn	2	0	0	0	0	0	0	1	50
gbb	2	0	0	0	0	0	0	1	50
gex	2	0	0	0	0	0	0	1	50
gpdh	2	0	0	0	0	0	0	1	50
gpr	2	0	0	0	0	0	0	1	50
gtl	2	0	0	0	0	0	0	1	50
hhat	2	0	0	0	0	0	0	1	50
hint	2	0	0	0	0	0	0	1	50
hke	2	0	0	0	0	0	0	1	50
hmp	2	0	0	0	0	0	0	1	50
hpl	2	0	0	0	0	0	0	1	50
hrp	2	0	0	0	0	0	0	1	50
ifta	2	0	0	0	0	0	0	1	50
ile	2	0	0	0	0	0	0	1	50
immp	2	0	0	0	0	0	0	1	50
mbk	2	0	0	0	0	0	0	1	50
mdf	2	0	0	0	0	0	0	1	50
mksr	2	0	0	0	0	0	0	1	50
mpk	2	0	0	0	0	0	0	1	50
mtx	2	0	0	0	0	0	0	1	50
mua	2	0	0	0	0	0	0	1	50
mus	2	0	0	0	0	0	0	1	50
ncbp	2	0	0	0	0	0	0	1	50
ncr	2	0	0	0	0	0	0	1	50
nfya	2	0	0	0	0	0	0	1	50
noah	2	0	0	0	0	0	0	1	50
npl	2	0	0	0	0	0	0	1	50
numr	2	0	0	0	0	0	0	1	50
oct	2	0	0	0	0	0	0	1	50
ooc	2	0	0	0	0	0	0	1	50
paf	2	0	0	0	0	0	0	1	50
pnk	2	0	0	0	0	0	0	1	50
prg	2	0	0	0	0	0	0	1	50
prk	2	0	0	0	0	0	0	1	50
prs	2	0	0	0	0	0	0	1	50
rhgf	2	0	0	0	0	0	0	1	50
rib	2	0	0	0	0	0	0	1	50
ril	2	0	0	0	0	0	0	1	50
rskn	2	0	0	0	0	0	0	1	50
sago	2	0	0	0	0	0	0	1	50
smgl	2	0	0	0	0	0	0	1	50
smp	2	0	0	0	0	0	0	1	50
sor	2	0	0	0	0	0	0	1	50
spt	2	0	0	0	0	0	0	1	50
stg	2	0	0	0	0	0	0	1	50
syg	2	0	0	0	0	0	0	1	50
tgt	2	0	0	0	0	0	0	1	50
tig	2	0	0	0	0	0	0	1	50
toca	2	0	0	0	0	0	0	1	50
tor	2	0	0	0	0	0	0	1	50
tps	2	0	0	0	0	0	0	1	50
tyra	2	0	0	0	0	0	0	1	50
uba	2	0	0	0	0	0	0	1	50
ubq	2	0	0	0	0	0	0	1	50
vrs	2	0	0	0	0	0	0	1	50
wee	2	0	0	0	0	0	0	1	50
wrs	2	0	0	0	0	0	0	1	50
aak	2	0	0	0	0	0	0	0	0
aakb	2	0	0	0	0	0	0	0	0
aco	2	0	0	0	0	0	0	0	0
adm	2	0	0	0	0	0	0	0	0
adr	2	0	0	0	0	0	0	0	0
ain	2	0	0	0	0	0	0	0	0
air	2	0	0	0	0	0	0	0	0
akt	2	0	0	0	0	0	0	0	0
aldo	2	0	0	0	0	0	0	0	0
aph	2	0	0	0	0	0	0	0	0
apm	2	0	0	0	0	0	0	0	0
asg	2	0	0	0	0	0	0	0	0
atgp	2	0	0	0	0	0	0	0	0
avr	2	0	0	0	0	0	0	0	0
bcmo	2	0	0	0	0	0	0	0	0
bir	2	0	0	0	0	0	0	0	0
bra	2	0	0	0	0	0	0	0	0
brc	2	0	0	0	0	0	0	0	0
cap	2	0	0	0	0	0	0	0	0
cav	2	0	0	0	0	0	0	0	0
ccdc	2	0	0	0	0	0	0	0	0
cco	2	0	0	0	0	0	0	0	0
cdd	2	0	0	0	0	0	0	0	0
cdf	2	0	0	0	0	0	0	0	0
ces	2	0	0	0	0	0	0	0	0
cex	2	0	0	0	0	0	0	0	0
cfim	2	0	0	0	0	0	0	0	0
chk	2	0	0	0	0	0	0	0	0
chs	2	0	0	0	0	0	0	0	0
cids	2	0	0	0	0	0	0	0	0
cit	2	0	0	0	0	0	0	0	0
cka	2	0	0	0	0	0	0	0	0
ckr	2	0	0	0	0	0	0	0	0
cng	2	0	0	0	0	0	0	0	0
cpf	2	0	0	0	0	0	0	0	0
cpi	2	0	0	0	0	0	0	0	0
cpx	2	0	0	0	0	0	0	0	0
cpz	2	0	0	0	0	0	0	0	0
cth	2	0	0	0	0	0	0	0	0
ddx	2	0	0	0	0	0	0	0	0
deg	2	0	0	0	0	0	0	0	0
dhp	2	0	0	0	0	0	0	0	0
dpm	2	0	0	0	0	0	0	0	0
drh	2	0	0	0	0	0	0	0	0
drr	2	0	0	0	0	0	0	0	0
drs	2	0	0	0	0	0	0	0	0
elc	2	0	0	0	0	0	0	0	0
end	2	0	0	0	0	0	0	0	0
ets	2	0	0	0	0	0	0	0	0
evl	2	0	0	0	0	0	0	0	0
exo	2	0	0	0	0	0	0	0	0
exp	2	0	0	0	0	0	0	0	0
fhod	2	0	0	0	0	0	0	0	0
gbh	2	0	0	0	0	0	0	0	0
gip	2	0	0	0	0	0	0	0	0
gpb	2	0	0	0	0	0	0	0	0
grk	2	0	0	0	0	0	0	0	0
gstk	2	0	0	0	0	0	0	0	0
ham	2	0	0	0	0	0	0	0	0
hdac	2	0	0	0	0	0	0	0	0
hrpf	2	0	0	0	0	0	0	0	0
hyl	2	0	0	0	0	0	0	0	0
idh	2	0	0	0	0	0	0	0	0
ifb	2	0	0	0	0	0	0	0	0
ifc	2	0	0	0	0	0	0	0	0
ifd	2	0	0	0	0	0	0	0	0
iff	2	0	0	0	0	0	0	0	0
ift	2	0	0	0	0	0	0	0	0
irs	2	0	0	0	0	0	0	0	0
kcnl	2	0	0	0	0	0	0	0	0
kgb	2	0	0	0	0	0	0	0	0
klc	2	0	0	0	0	0	0	0	0
ksr	2	0	0	0	0	0	0	0	0
lem	2	0	0	0	0	0	0	0	0
lmp	2	0	0	0	0	0	0	0	0
lrs	2	0	0	0	0	0	0	0	0
mai	2	0	0	0	0	0	0	0	0
map	2	0	0	0	0	0	0	0	0
mau	2	0	0	0	0	0	0	0	0
max	2	0	0	0	0	0	0	0	0
med	2	0	0	0	0	0	0	0	0
mei	2	0	0	0	0	0	0	0	0
mek	2	0	0	0	0	0	0	0	0
mls	2	0	0	0	0	0	0	0	0
mod	2	0	0	0	0	0	0	0	0
mtl	2	0	0	0	0	0	0	0	0
mup	2	0	0	0	0	0	0	0	0
nep	2	0	0	0	0	0	0	0	0
nkat	2	0	0	0	0	0	0	0	0
nrf	2	0	0	0	0	0	0	0	0
nrs	2	0	0	0	0	0	0	0	0
nud	2	0	0	0	0	0	0	0	0
nxf	2	0	0	0	0	0	0	0	0
odd	2	0	0	0	0	0	0	0	0
oma	2	0	0	0	0	0	0	0	0
pab	2	0	0	0	0	0	0	0	0
pak	2	0	0	0	0	0	0	0	0
phb	2	0	0	0	0	0	0	0	0
pmt	2	0	0	0	0	0	0	0	0
pnc	2	0	0	0	0	0	0	0	0
pptr	2	0	0	0	0	0	0	0	0
pqbp	2	0	0	0	0	0	0	0	0
pqm	2	0	0	0	0	0	0	0	0
pri	2	0	0	0	0	0	0	0	0
pssy	2	0	0	0	0	0	0	0	0
pst	2	0	0	0	0	0	0	0	0
pup	2	0	0	0	0	0	0	0	0
ram	2	0	0	0	0	0	0	0	0
ras	2	0	0	0	0	0	0	0	0
rbx	2	0	0	0	0	0	0	0	0
ref	2	0	0	0	0	0	0	0	0
rla	2	0	0	0	0	0	0	0	0
rnr	2	0	0	0	0	0	0	0	0
rrt	2	0	0	0	0	0	0	0	0
rsa	2	0	0	0	0	0	0	0	0
rsr	2	0	0	0	0	0	0	0	0
ruvb	2	0	0	0	0	0	0	0	0
sap	2	0	0	0	0	0	0	0	0
scc	2	0	0	0	0	0	0	0	0
sdha	2	0	0	0	0	0	0	0	0
sft	2	0	0	0	0	0	0	0	0
sid	2	0	0	0	0	0	0	0	0
smc	2	0	0	0	0	0	0	0	0
sna	2	0	0	0	0	0	0	0	0
snap	2	0	0	0	0	0	0	0	0
soc	2	0	0	0	0	0	0	0	0
sodh	2	0	0	0	0	0	0	0	0
src	2	0	0	0	0	0	0	0	0
srs	2	0	0	0	0	0	0	0	0
sss	2	0	0	0	0	0	0	0	0
sta	2	0	0	0	0	0	0	0	0
stn	2	0	0	0	0	0	0	0	0
sut	2	0	0	0	0	0	0	0	0
swan	2	0	0	0	0	0	0	0	0
tpst	2	0	0	0	0	0	0	0	0
trx	2	0	0	0	0	0	0	0	0
tut	2	0	0	0	0	0	0	0	0
uaf	2	0	0	0	0	0	0	0	0
ubl	2	0	0	0	0	0	0	0	0
xtr	2	0	0	0	0	0	0	0	0
btf	1	0	0	1	100	1	100	1	100
hsf	1	0	0	1	100	1	100	1	100
itx	1	0	0	1	100	1	100	1	100
ketn	1	0	0	1	100	1	100	1	100
nft	1	0	0	1	100	1	100	1	100
npa	1	0	0	1	100	1	100	1	100
tsr	1	0	0	1	100	1	100	1	100
ttn	1	0	0	1	100	1	100	1	100
abch	1	0	0	0	0	1	100	1	100
abcx	1	0	0	0	0	1	100	1	100
abl	1	0	0	0	0	1	100	1	100
abtm	1	0	0	0	0	1	100	1	100
adbp	1	0	0	0	0	1	100	1	100
agr	1	0	0	0	0	1	100	1	100
aka	1	0	0	0	0	1	100	1	100
ama	1	0	0	0	0	1	100	1	100
anc	1	0	0	0	0	1	100	1	100
ark	1	0	0	0	0	1	100	1	100
atl	1	0	0	1	100	0	0	1	100
bmk	1	0	0	0	0	1	100	1	100
brp	1	0	0	0	0	1	100	1	100
cacn	1	0	0	1	100	0	0	1	100
car	1	0	0	1	100	0	0	1	100
cca	1	0	0	0	0	1	100	1	100
ccr	1	0	0	0	0	1	100	1	100
cft	1	0	0	1	100	0	0	1	100
cle	1	0	0	0	0	1	100	1	100
clu	1	0	0	1	100	0	0	1	100
crm	1	0	0	0	0	1	100	1	100
csb	1	0	0	0	0	1	100	1	100
csc	1	0	0	0	0	1	100	1	100
cya	1	1	100	0	0	0	0	1	100
dab	1	0	0	0	0	1	100	1	100
dcaf	1	0	0	0	0	1	100	1	100
dig	1	0	0	0	0	1	100	1	100
dlk	1	0	0	1	100	0	0	1	100
dpr	1	0	0	0	0	1	100	1	100
duox	1	0	0	0	0	1	100	1	100
dut	1	0	0	0	0	1	100	1	100
dve	1	0	0	0	0	1	100	1	100
ergo	1	0	0	0	0	1	100	1	100
fer	1	0	0	0	0	1	100	1	100
ftr	1	0	0	0	0	1	100	1	100
gana	1	0	0	0	0	1	100	1	100
glp	1	0	0	0	0	1	100	1	100
gpi	1	0	0	0	0	1	100	1	100
hdl	1	0	0	0	0	1	100	1	100
hid	1	0	0	1	100	0	0	1	100
hif	1	0	0	1	100	0	0	1	100
hmr	1	0	0	0	0	1	100	1	100
ikke	1	0	0	0	0	1	100	1	100
isw	1	0	0	1	100	0	0	1	100
jun	1	0	0	0	0	1	100	1	100
kal	1	0	0	0	0	1	100	1	100
lgx	1	0	0	0	0	1	100	1	100
magi	1	0	0	1	100	0	0	1	100
mbr	1	0	0	0	0	1	100	1	100
mcd	1	0	0	0	0	1	100	1	100
mms	1	0	0	0	0	1	100	1	100
mtk	1	0	0	1	100	0	0	1	100
nab	1	0	0	1	100	0	0	1	100
ncam	1	0	0	0	0	1	100	1	100
ntp	1	0	0	1	100	0	0	1	100
nurf	1	0	0	0	0	1	100	1	100
patr	1	0	0	0	0	1	100	1	100
pbrm	1	0	0	0	0	1	100	1	100
pcf	1	0	0	0	0	1	100	1	100
pdfr	1	0	0	1	100	0	0	1	100
pfs	1	0	0	1	100	0	0	1	100
pgrn	1	0	0	1	100	0	0	1	100
pgs	1	0	0	0	0	1	100	1	100
piki	1	0	0	0	0	1	100	1	100
pis	1	0	0	0	0	1	100	1	100
plp	1	0	0	0	0	1	100	1	100
pqe	1	0	0	0	0	1	100	1	100
pstk	1	0	0	0	0	1	100	1	100
pzf	1	0	0	0	0	1	100	1	100
rabn	1	0	0	0	0	1	100	1	100
ret	1	0	0	0	0	1	100	1	100
rheb	1	0	0	1	100	0	0	1	100
rhi	1	0	0	0	0	1	100	1	100
rsy	1	0	0	0	0	1	100	1	100
sav	1	0	0	0	0	1	100	1	100
sepa	1	0	0	0	0	1	100	1	100
sin	1	0	0	0	0	1	100	1	100
sos	1	0	0	1	100	0	0	1	100
ssl	1	0	0	0	0	1	100	1	100
stam	1	0	0	0	0	1	100	1	100
such	1	0	0	0	0	1	100	1	100
tac	1	0	0	0	0	1	100	1	100
tbh	1	0	0	0	0	1	100	1	100
ten	1	0	0	0	0	1	100	1	100
tli	1	0	0	1	100	0	0	1	100
tpxl	1	0	0	0	0	1	100	1	100
trpa	1	0	0	1	100	0	0	1	100
trr	1	0	0	0	0	1	100	1	100
umps	1	0	0	0	0	1	100	1	100
viln	1	0	0	0	0	1	100	1	100
wnk	1	0	0	0	0	1	100	1	100
wrn	1	0	0	0	0	1	100	1	100
wve	1	0	0	0	0	1	100	1	100
zer	1	0	0	0	0	1	100	1	100
zyx	1	0	0	1	100	0	0	1	100
abi	1	0	0	0	0	0	0	1	100
acd	1	0	0	0	0	0	0	1	100
acin	1	0	0	0	0	0	0	1	100
adpr	1	0	0	0	0	0	0	1	100
afd	1	0	0	0	0	0	0	1	100
age	1	0	0	0	0	0	0	1	100
agef	1	0	0	0	0	0	0	1	100
alp	1	0	0	0	0	0	0	1	100
alr	1	0	0	0	0	0	0	1	100
apd	1	0	0	0	0	0	0	1	100
apn	1	0	0	0	0	0	0	1	100
apt	1	0	0	0	0	0	0	1	100
apx	1	0	0	0	0	0	0	1	100
asc	1	0	0	0	0	0	0	1	100
asfl	1	0	0	0	0	0	0	1	100
aspm	1	0	0	0	0	0	0	1	100
bam	1	0	0	0	0	0	0	1	100
bcat	1	0	0	0	0	0	0	1	100
bicd	1	0	0	0	0	0	0	1	100
bpl	1	0	0	0	0	0	0	1	100
byn	1	0	0	0	0	0	0	1	100
cand	1	0	0	0	0	0	0	1	100
cbd	1	0	0	0	0	0	0	1	100
ccg	1	0	0	0	0	0	0	1	100
cep	1	0	0	0	0	0	0	1	100
cfi	1	0	0	0	0	0	0	1	100
cfz	1	0	0	0	0	0	0	1	100
cgef	1	0	0	0	0	0	0	1	100
chtl	1	0	0	0	0	0	0	1	100
cid	1	0	0	0	0	0	0	1	100
cin	1	0	0	0	0	0	0	1	100
cir	1	0	0	0	0	0	0	1	100
cky	1	0	0	0	0	0	0	1	100
clic	1	0	0	0	0	0	0	1	100
clr	1	0	0	0	0	0	0	1	100
cls	1	0	0	0	0	0	0	1	100
coel	1	0	0	0	0	0	0	1	100
com	1	0	0	0	0	0	0	1	100
cpl	1	0	0	0	0	0	0	1	100
crh	1	0	0	0	0	0	0	1	100
crs	1	0	0	0	0	0	0	1	100
ctns	1	0	0	0	0	0	0	1	100
cts	1	0	0	0	0	0	0	1	100
cuti	1	0	0	0	0	0	0	1	100
dac	1	0	0	0	0	0	0	1	100
dapk	1	0	0	0	0	0	0	1	100
daz	1	0	0	0	0	0	0	1	100
dbr	1	0	0	0	0	0	0	1	100
dcp	1	0	0	0	0	0	0	1	100
dcr	1	0	0	0	0	0	0	1	100
dcs	1	0	0	0	0	0	0	1	100
ddb	1	0	0	0	0	0	0	1	100
dhcr	1	0	0	0	0	0	0	1	100
dim	1	0	0	0	0	0	0	1	100
din	1	0	0	0	0	0	0	1	100
dml	1	0	0	0	0	0	0	1	100
dna	1	0	0	0	0	0	0	1	100
dom	1	0	0	0	0	0	0	1	100
dur	1	0	0	0	0	0	0	1	100
dys	1	0	0	0	0	0	0	1	100
eea	1	0	0	0	0	0	0	1	100
eel	1	0	0	0	0	0	0	1	100
efa	1	0	0	0	0	0	0	1	100
eff	1	0	0	0	0	0	0	1	100
ehs	1	0	0	0	0	0	0	1	100
elp	1	0	0	0	0	0	0	1	100
epac	1	0	0	0	0	0	0	1	100
epc	1	0	0	0	0	0	0	1	100
epi	1	0	0	0	0	0	0	1	100
eva	1	0	0	0	0	0	0	1	100
fah	1	0	0	0	0	0	0	1	100
fasn	1	0	0	0	0	0	0	1	100
fbl	1	0	0	0	0	0	0	1	100
fbn	1	0	0	0	0	0	0	1	100
fcd	1	0	0	0	0	0	0	1	100
fcp	1	0	0	0	0	0	0	1	100
fig	1	0	0	0	0	0	0	1	100
fipp	1	0	0	0	0	0	0	1	100
fmi	1	0	0	0	0	0	0	1	100
fnci	1	0	0	0	0	0	0	1	100
fos	1	0	0	0	0	0	0	1	100
fre	1	0	0	0	0	0	0	1	100
gad	1	0	0	0	0	0	0	1	100
gale	1	0	0	0	0	0	0	1	100
gbf	1	0	0	0	0	0	0	1	100
ges	1	0	0	0	0	0	0	1	100
ghi	1	0	0	0	0	0	0	1	100
gpn	1	0	0	0	0	0	0	1	100
gspd	1	0	0	0	0	0	0	1	100
hbl	1	0	0	0	0	0	0	1	100
hch	1	0	0	0	0	0	0	1	100
hecd	1	0	0	0	0	0	0	1	100
hog	1	0	0	0	0	0	0	1	100
hop	1	0	0	0	0	0	0	1	100
hpk	1	0	0	0	0	0	0	1	100
hsr	1	0	0	0	0	0	0	1	100
hut	1	0	0	0	0	0	0	1	100
hyls	1	0	0	0	0	0	0	1	100
icl	1	0	0	0	0	0	0	1	100
icp	1	0	0	0	0	0	0	1	100
idi	1	0	0	0	0	0	0	1	100
iffb	1	0	0	0	0	0	0	1	100
insc	1	0	0	0	0	0	0	1	100
ist	1	0	0	0	0	0	0	1	100
itsn	1	0	0	0	0	0	0	1	100
jac	1	0	0	0	0	0	0	1	100
jamp	1	0	0	0	0	0	0	1	100
kle	1	0	0	0	0	0	0	1	100
kpc	1	0	0	0	0	0	0	1	100
lab	1	0	0	0	0	0	0	1	100
lad	1	0	0	0	0	0	0	1	100
lea	1	0	0	0	0	0	0	1	100
letm	1	0	0	0	0	0	0	1	100
lfi	1	0	0	0	0	0	0	1	100
lov	1	0	0	0	0	0	0	1	100
lrk	1	0	0	0	0	0	0	1	100
lrx	1	0	0	0	0	0	0	1	100
lsd	1	0	0	0	0	0	0	1	100
maa	1	0	0	0	0	0	0	1	100
mac	1	0	0	0	0	0	0	1	100
mecr	1	0	0	0	0	0	0	1	100
mesp	1	0	0	0	0	0	0	1	100
mett	1	0	0	0	0	0	0	1	100
mix	1	0	0	0	0	0	0	1	100
mlk	1	0	0	0	0	0	0	1	100
mml	1	0	0	0	0	0	0	1	100
mnk	1	0	0	0	0	0	0	1	100
mpz	1	0	0	0	0	0	0	1	100
mrck	1	0	0	0	0	0	0	1	100
mrs	1	0	0	0	0	0	0	1	100
nck	1	0	0	0	0	0	0	1	100
ncl	1	0	0	0	0	0	0	1	100
nfi	1	0	0	0	0	0	0	1	100
nfyb	1	0	0	0	0	0	0	1	100
ngn	1	0	0	0	0	0	0	1	100
nit	1	0	0	0	0	0	0	1	100
nlr	1	0	0	0	0	0	0	1	100
nmgp	1	0	0	0	0	0	0	1	100
nmt	1	0	0	0	0	0	0	1	100
nrd	1	0	0	0	0	0	0	1	100
nrde	1	0	0	0	0	0	0	1	100
nrx	1	0	0	0	0	0	0	1	100
ocrl	1	0	0	0	0	0	0	1	100
ogt	1	0	0	0	0	0	0	1	100
ops	1	0	0	0	0	0	0	1	100
orai	1	0	0	0	0	0	0	1	100
osr	1	0	0	0	0	0	0	1	100
ostb	1	0	0	0	0	0	0	1	100
oxy	1	0	0	0	0	0	0	1	100
pag	1	0	0	0	0	0	0	1	100
pash	1	0	0	0	0	0	0	1	100
pdr	1	0	0	0	0	0	0	1	100
pef	1	0	0	0	0	0	0	1	100
pie	1	0	0	0	0	0	0	1	100
pink	1	0	0	0	0	0	0	1	100
pir	1	0	0	0	0	0	0	1	100
pisy	1	0	0	0	0	0	0	1	100
pld	1	0	0	0	0	0	0	1	100
pll	1	0	0	0	0	0	0	1	100
plst	1	0	0	0	0	0	0	1	100
pmr	1	0	0	0	0	0	0	1	100
png	1	0	0	0	0	0	0	1	100
polh	1	0	0	0	0	0	0	1	100
polk	1	0	0	0	0	0	0	1	100
pry	1	0	0	0	0	0	0	1	100
psf	1	0	0	0	0	0	0	1	100
pvf	1	0	0	0	0	0	0	1	100
pyc	1	0	0	0	0	0	0	1	100
pyr	1	0	0	0	0	0	0	1	100
qui	1	0	0	0	0	0	0	1	100
rabx	1	0	0	0	0	0	0	1	100
rbf	1	0	0	0	0	0	0	1	100
rep	1	0	0	0	0	0	0	1	100
rfl	1	0	0	0	0	0	0	1	100
rgef	1	0	0	0	0	0	0	1	100
rgr	1	0	0	0	0	0	0	1	100
rhy	1	0	0	0	0	0	0	1	100
rict	1	0	0	0	0	0	0	1	100
rlbp	1	0	0	0	0	0	0	1	100
rod	1	0	0	0	0	0	0	1	100
rskd	1	0	0	0	0	0	0	1	100
rsks	1	0	0	0	0	0	0	1	100
rtel	1	0	0	0	0	0	0	1	100
sac	1	0	0	0	0	0	0	1	100
sad	1	0	0	0	0	0	0	1	100
saps	1	0	0	0	0	0	0	1	100
sbp	1	0	0	0	0	0	0	1	100
scrt	1	0	0	0	0	0	0	1	100
sdn	1	0	0	0	0	0	0	1	100
sdpn	1	0	0	0	0	0	0	1	100
secs	1	0	0	0	0	0	0	1	100
sedl	1	0	0	0	0	0	0	1	100
selb	1	0	0	0	0	0	0	1	100
seld	1	0	0	0	0	0	0	1	100
sep	1	0	0	0	0	0	0	1	100
sgca	1	0	0	0	0	0	0	1	100
sgcb	1	0	0	0	0	0	0	1	100
sig	1	0	0	0	0	0	0	1	100
sinh	1	0	0	0	0	0	0	1	100
skn	1	0	0	0	0	0	0	1	100
sli	1	0	0	0	0	0	0	1	100
slt	1	0	0	0	0	0	0	1	100
smi	1	0	0	0	0	0	0	1	100
sph	1	0	0	0	0	0	0	1	100
sphk	1	0	0	0	0	0	0	1	100
srf	1	0	0	0	0	0	0	1	100
srn	1	0	0	0	0	0	0	1	100
swm	1	0	0	0	0	0	0	1	100
swp	1	0	0	0	0	0	0	1	100
symk	1	0	0	0	0	0	0	1	100
tap	1	0	0	0	0	0	0	1	100
tcer	1	0	0	0	0	0	0	1	100
tfg	1	0	0	0	0	0	0	1	100
tim	1	0	0	0	0	0	0	1	100
tlf	1	0	0	0	0	0	0	1	100
tol	1	0	0	0	0	0	0	1	100
trf	1	0	0	0	0	0	0	1	100
trim	1	0	0	0	0	0	0	1	100
trk	1	0	0	0	0	0	0	1	100
trs	1	0	0	0	0	0	0	1	100
vet	1	0	0	0	0	0	0	1	100
vhp	1	0	0	0	0	0	0	1	100
vrk	1	0	0	0	0	0	0	1	100
wip	1	0	0	0	0	0	0	1	100
wrk	1	0	0	0	0	0	0	1	100
wrm	1	0	0	0	0	0	0	1	100
xnp	1	0	0	0	0	0	0	1	100
ymel	1	0	0	0	0	0	0	1	100
zif	1	0	0	0	0	0	0	1	100
zmp	1	0	0	0	0	0	0	1	100
aap	1	0	0	0	0	0	0	0	0
abce	1	0	0	0	0	0	0	0	0
acn	1	0	0	0	0	0	0	0	0
ada	1	0	0	0	0	0	0	0	0
ads	1	0	0	0	0	0	0	0	0
aff	1	0	0	0	0	0	0	0	0
ags	1	0	0	0	0	0	0	0	0
aha	1	0	0	0	0	0	0	0	0
ahcy	1	0	0	0	0	0	0	0	0
ahr	1	0	0	0	0	0	0	0	0
aip	1	0	0	0	0	0	0	0	0
aipl	1	0	0	0	0	0	0	0	0
ajm	1	0	0	0	0	0	0	0	0
alx	1	0	0	0	0	0	0	0	0
amph	1	0	0	0	0	0	0	0	0
aos	1	0	0	0	0	0	0	0	0
apa	1	0	0	0	0	0	0	0	0
ape	1	0	0	0	0	0	0	0	0
apg	1	0	0	0	0	0	0	0	0
apl	1	0	0	0	0	0	0	0	0
app	1	0	0	0	0	0	0	0	0
apr	1	0	0	0	0	0	0	0	0
aptf	1	0	0	0	0	0	0	0	0
apy	1	0	0	0	0	0	0	0	0
arc	1	0	0	0	0	0	0	0	0
ard	1	0	0	0	0	0	0	0	0
arg	1	0	0	0	0	0	0	0	0
ari	1	0	0	0	0	0	0	0	0
arp	1	0	0	0	0	0	0	0	0
arr	1	0	0	0	0	0	0	0	0
art	1	0	0	0	0	0	0	0	0
asah	1	0	0	0	0	0	0	0	0
ash	1	0	0	0	0	0	0	0	0
ast	1	0	0	0	0	0	0	0	0
atad	1	0	0	0	0	0	0	0	0
ath	1	0	0	0	0	0	0	0	0
athp	1	0	0	0	0	0	0	0	0
atm	1	0	0	0	0	0	0	0	0
atn	1	0	0	0	0	0	0	0	0
attf	1	0	0	0	0	0	0	0	0
ave	1	0	0	0	0	0	0	0	0
axl	1	0	0	0	0	0	0	0	0
baf	1	0	0	0	0	0	0	0	0
bag	1	0	0	0	0	0	0	0	0
bah	1	0	0	0	0	0	0	0	0
bar	1	0	0	0	0	0	0	0	0
bas	1	0	0	0	0	0	0	0	0
bcc	1	0	0	0	0	0	0	0	0
bcs	1	0	0	0	0	0	0	0	0
bec	1	0	0	0	0	0	0	0	0
ben	1	0	0	0	0	0	0	0	0
blmp	1	0	0	0	0	0	0	0	0
bmy	1	0	0	0	0	0	0	0	0
brd	1	0	0	0	0	0	0	0	0
brf	1	0	0	0	0	0	0	0	0
bro	1	0	0	0	0	0	0	0	0
cab	1	0	0	0	0	0	0	0	0
calu	1	0	0	0	0	0	0	0	0
cam	1	0	0	0	0	0	0	0	0
cash	1	0	0	0	0	0	0	0	0
casy	1	0	0	0	0	0	0	0	0
cblc	1	0	0	0	0	0	0	0	0
cbn	1	0	0	0	0	0	0	0	0
cbp	1	0	0	0	0	0	0	0	0
ccf	1	0	0	0	0	0	0	0	0
cchl	1	0	0	0	0	0	0	0	0
ccz	1	0	0	0	0	0	0	0	0
cdka	1	0	0	0	0	0	0	0	0
cdl	1	0	0	0	0	0	0	0	0
cdo	1	0	0	0	0	0	0	0	0
cdtl	1	0	0	0	0	0	0	0	0
cec	1	0	0	0	0	0	0	0	0
cee	1	0	0	0	0	0	0	0	0
cel	1	0	0	0	0	0	0	0	0
cgh	1	0	0	0	0	0	0	0	0
cgp	1	0	0	0	0	0	0	0	0
cgr	1	0	0	0	0	0	0	0	0
cha	1	0	0	0	0	0	0	0	0
chc	1	0	0	0	0	0	0	0	0
chd	1	0	0	0	0	0	0	0	0
chhy	1	0	0	0	0	0	0	0	0
chin	1	0	0	0	0	0	0	0	0
chn	1	0	0	0	0	0	0	0	0
cho	1	0	0	0	0	0	0	0	0
chp	1	0	0	0	0	0	0	0	0
cht	1	0	0	0	0	0	0	0	0
chw	1	0	0	0	0	0	0	0	0
cic	1	0	0	0	0	0	0	0	0
cif	1	0	0	0	0	0	0	0	0
ckc	1	0	0	0	0	0	0	0	0
ckk	1	0	0	0	0	0	0	0	0
cks	1	0	0	0	0	0	0	0	0
clpf	1	0	0	0	0	0	0	0	0
clpp	1	0	0	0	0	0	0	0	0
clx	1	0	0	0	0	0	0	0	0
cmd	1	0	0	0	0	0	0	0	0
cmk	1	0	0	0	0	0	0	0	0
cnb	1	0	0	0	0	0	0	0	0
cnd	1	0	0	0	0	0	0	0	0
cnk	1	0	0	0	0	0	0	0	0
cnx	1	0	0	0	0	0	0	0	0
cof	1	0	0	0	0	0	0	0	0
cog	1	0	0	0	0	0	0	0	0
cor	1	0	0	0	0	0	0	0	0
cpar	1	0	0	0	0	0	0	0	0
cpin	1	0	0	0	0	0	0	0	0
cps	1	0	0	0	0	0	0	0	0
cra	1	0	0	0	0	0	0	0	0
crb	1	0	0	0	0	0	0	0	0
crls	1	0	0	0	0	0	0	0	0
crml	1	0	0	0	0	0	0	0	0
crp	1	0	0	0	0	0	0	0	0
crt	1	0	0	0	0	0	0	0	0
csk	1	0	0	0	0	0	0	0	0
csnk	1	0	0	0	0	0	0	0	0
csq	1	0	0	0	0	0	0	0	0
csr	1	0	0	0	0	0	0	0	0
ctbp	1	0	0	0	0	0	0	0	0
ctn	1	0	0	0	0	0	0	0	0
cua	1	0	0	0	0	0	0	0	0
cuc	1	0	0	0	0	0	0	0	0
cutc	1	0	0	0	0	0	0	0	0
cux	1	0	0	0	0	0	0	0	0
cyd	1	0	0	0	0	0	0	0	0
cye	1	0	0	0	0	0	0	0	0
cyh	1	0	0	0	0	0	0	0	0
cyl	1	0	0	0	0	0	0	0	0
cyld	1	0	0	0	0	0	0	0	0
czw	1	0	0	0	0	0	0	0	0
dad	1	0	0	0	0	0	0	0	0
dap	1	0	0	0	0	0	0	0	0
dat	1	0	0	0	0	0	0	0	0
dbl	1	0	0	0	0	0	0	0	0
dcn	1	0	0	0	0	0	0	0	0
ddp	1	0	0	0	0	0	0	0	0
deb	1	0	0	0	0	0	0	0	0
dep	1	0	0	0	0	0	0	0	0
deps	1	0	0	0	0	0	0	0	0
des	1	0	0	0	0	0	0	0	0
dhc	1	0	0	0	0	0	0	0	0
dhfr	1	0	0	0	0	0	0	0	0
dhod	1	0	0	0	0	0	0	0	0
dic	1	0	0	0	0	0	0	0	0
die	1	0	0	0	0	0	0	0	0
dif	1	0	0	0	0	0	0	0	0
dis	1	0	0	0	0	0	0	0	0
div	1	0	0	0	0	0	0	0	0
dlg	1	0	0	0	0	0	0	0	0
dli	1	0	0	0	0	0	0	0	0
dog	1	0	0	0	0	0	0	0	0
dpl	1	0	0	0	0	0	0	0	0
dpyd	1	0	0	0	0	0	0	0	0
dre	1	0	0	0	0	0	0	0	0
drn	1	0	0	0	0	0	0	0	0
dro	1	0	0	0	0	0	0	0	0
drp	1	0	0	0	0	0	0	0	0
drsh	1	0	0	0	0	0	0	0	0
dss	1	0	0	0	0	0	0	0	0
dyb	1	0	0	0	0	0	0	0	0
dyc	1	0	0	0	0	0	0	0	0
dyci	1	0	0	0	0	0	0	0	0
dyn	1	0	0	0	0	0	0	0	0
dyrb	1	0	0	0	0	0	0	0	0
ect	1	0	0	0	0	0	0	0	0
edc	1	0	0	0	0	0	0	0	0
efk	1	0	0	0	0	0	0	0	0
egal	1	0	0	0	0	0	0	0	0
ehbp	1	0	0	0	0	0	0	0	0
ehn	1	0	0	0	0	0	0	0	0
eip	1	0	0	0	0	0	0	0	0
elb	1	0	0	0	0	0	0	0	0
elks	1	0	0	0	0	0	0	0	0
emo	1	0	0	0	0	0	0	0	0
emr	1	0	0	0	0	0	0	0	0
eng	1	0	0	0	0	0	0	0	0
enol	1	0	0	0	0	0	0	0	0
epn	1	0	0	0	0	0	0	0	0
eps	1	0	0	0	0	0	0	0	0
ercc	1	0	0	0	0	0	0	0	0
erd	1	0	0	0	0	0	0	0	0
erm	1	0	0	0	0	0	0	0	0
ero	1	0	0	0	0	0	0	0	0
erp	1	0	0	0	0	0	0	0	0
erv	1	0	0	0	0	0	0	0	0
ess	1	0	0	0	0	0	0	0	0
esyt	1	0	0	0	0	0	0	0	0
etr	1	0	0	0	0	0	0	0	0
exl	1	0	0	0	0	0	0	0	0
eya	1	0	0	0	0	0	0	0	0
farl	1	0	0	0	0	0	0	0	0
fax	1	0	0	0	0	0	0	0	0
fbp	1	0	0	0	0	0	0	0	0
feh	1	0	0	0	0	0	0	0	0
ferl	1	0	0	0	0	0	0	0	0
fib	1	0	0	0	0	0	0	0	0
figl	1	0	0	0	0	0	0	0	0
flap	1	0	0	0	0	0	0	0	0
fli	1	0	0	0	0	0	0	0	0
flt	1	0	0	0	0	0	0	0	0
fncm	1	0	0	0	0	0	0	0	0
fnta	1	0	0	0	0	0	0	0	0
fntb	1	0	0	0	0	0	0	0	0
fox	1	0	0	0	0	0	0	0	0
fozi	1	0	0	0	0	0	0	0	0
frg	1	0	0	0	0	0	0	0	0
frh	1	0	0	0	0	0	0	0	0
frk	1	0	0	0	0	0	0	0	0
frl	1	0	0	0	0	0	0	0	0
fshr	1	0	0	0	0	0	0	0	0
fsn	1	0	0	0	0	0	0	0	0
ftt	1	0	0	0	0	0	0	0	0
fum	1	0	0	0	0	0	0	0	0
fzo	1	0	0	0	0	0	0	0	0
fzr	1	0	0	0	0	0	0	0	0
fzy	1	0	0	0	0	0	0	0	0
gab	1	0	0	0	0	0	0	0	0
galt	1	0	0	0	0	0	0	0	0
gas	1	0	0	0	0	0	0	0	0
gcl	1	0	0	0	0	0	0	0	0
gcs	1	0	0	0	0	0	0	0	0
gdi	1	0	0	0	0	0	0	0	0
gem	1	0	0	0	0	0	0	0	0
ger	1	0	0	0	0	0	0	0	0
gfl	1	0	0	0	0	0	0	0	0
ggtb	1	0	0	0	0	0	0	0	0
git	1	0	0	0	0	0	0	0	0
giyd	1	0	0	0	0	0	0	0	0
gla	1	0	0	0	0	0	0	0	0
glf	1	0	0	0	0	0	0	0	0
glit	1	0	0	0	0	0	0	0	0
glod	1	0	0	0	0	0	0	0	0
gmd	1	0	0	0	0	0	0	0	0
gmn	1	0	0	0	0	0	0	0	0
goa	1	0	0	0	0	0	0	0	0
gob	1	0	0	0	0	0	0	0	0
grh	1	0	0	0	0	0	0	0	0
gro	1	0	0	0	0	0	0	0	0
grp	1	0	0	0	0	0	0	0	0
grs	1	0	0	0	0	0	0	0	0
gsa	1	0	0	0	0	0	0	0	0
gsk	1	0	0	0	0	0	0	0	0
gska	1	0	0	0	0	0	0	0	0
gsnl	1	0	0	0	0	0	0	0	0
gsy	1	0	0	0	0	0	0	0	0
gta	1	0	0	0	0	0	0	0	0
gut	1	0	0	0	0	0	0	0	0
haao	1	0	0	0	0	0	0	0	0
hacd	1	0	0	0	0	0	0	0	0
hap	1	0	0	0	0	0	0	0	0
har	1	0	0	0	0	0	0	0	0
hcf	1	0	0	0	0	0	0	0	0
heh	1	0	0	0	0	0	0	0	0
hen	1	0	0	0	0	0	0	0	0
her	1	0	0	0	0	0	0	0	0
hgo	1	0	0	0	0	0	0	0	0
hgrs	1	0	0	0	0	0	0	0	0
hipr	1	0	0	0	0	0	0	0	0
hmt	1	0	0	0	0	0	0	0	0
hnd	1	0	0	0	0	0	0	0	0
hoe	1	0	0	0	0	0	0	0	0
hpd	1	0	0	0	0	0	0	0	0
hrdl	1	0	0	0	0	0	0	0	0
hrs	1	0	0	0	0	0	0	0	0
hsb	1	0	0	0	0	0	0	0	0
hse	1	0	0	0	0	0	0	0	0
htz	1	0	0	0	0	0	0	0	0
hus	1	0	0	0	0	0	0	0	0
icd	1	0	0	0	0	0	0	0	0
ida	1	0	0	0	0	0	0	0	0
ifg	1	0	0	0	0	0	0	0	0
ifp	1	0	0	0	0	0	0	0	0
iftb	1	0	0	0	0	0	0	0	0
ify	1	0	0	0	0	0	0	0	0
ikb	1	0	0	0	0	0	0	0	0
ina	1	0	0	0	0	0	0	0	0
inf	1	0	0	0	0	0	0	0	0
ing	1	0	0	0	0	0	0	0	0
ipla	1	0	0	0	0	0	0	0	0
ipp	1	0	0	0	0	0	0	0	0
ire	1	0	0	0	0	0	0	0	0
irx	1	0	0	0	0	0	0	0	0
isl	1	0	0	0	0	0	0	0	0
isp	1	0	0	0	0	0	0	0	0
itr	1	0	0	0	0	0	0	0	0
ivd	1	0	0	0	0	0	0	0	0
jip	1	0	0	0	0	0	0	0	0
jkk	1	0	0	0	0	0	0	0	0
jmjd	1	0	0	0	0	0	0	0	0
jnk	1	0	0	0	0	0	0	0	0
jph	1	0	0	0	0	0	0	0	0
jtr	1	0	0	0	0	0	0	0	0
jud	1	0	0	0	0	0	0	0	0
kap	1	0	0	0	0	0	0	0	0
kat	1	0	0	0	0	0	0	0	0
kca	1	0	0	0	0	0	0	0	0
kri	1	0	0	0	0	0	0	0	0
krs	1	0	0	0	0	0	0	0	0
kup	1	0	0	0	0	0	0	0	0
kvs	1	0	0	0	0	0	0	0	0
laf	1	0	0	0	0	0	0	0	0
lagr	1	0	0	0	0	0	0	0	0
lap	1	0	0	0	0	0	0	0	0
ldb	1	0	0	0	0	0	0	0	0
ldh	1	0	0	0	0	0	0	0	0
lex	1	0	0	0	0	0	0	0	0
lfe	1	0	0	0	0	0	0	0	0
lge	1	0	0	0	0	0	0	0	0
lip	1	0	0	0	0	0	0	0	0
lis	1	0	0	0	0	0	0	0	0
lit	1	0	0	0	0	0	0	0	0
lite	1	0	0	0	0	0	0	0	0
lmn	1	0	0	0	0	0	0	0	0
lnp	1	0	0	0	0	0	0	0	0
lntl	1	0	0	0	0	0	0	0	0
lpin	1	0	0	0	0	0	0	0	0
lpl	1	0	0	0	0	0	0	0	0
lrr	1	0	0	0	0	0	0	0	0
lsl	1	0	0	0	0	0	0	0	0
ltd	1	0	0	0	0	0	0	0	0
madf	1	0	0	0	0	0	0	0	0
mag	1	0	0	0	0	0	0	0	0
mak	1	0	0	0	0	0	0	0	0
maoc	1	0	0	0	0	0	0	0	0
marc	1	0	0	0	0	0	0	0	0
mbd	1	0	0	0	0	0	0	0	0
mbf	1	0	0	0	0	0	0	0	0
mbl	1	0	0	0	0	0	0	0	0
mbtr	1	0	0	0	0	0	0	0	0
mce	1	0	0	0	0	0	0	0	0
mdh	1	0	0	0	0	0	0	0	0
mdl	1	0	0	0	0	0	0	0	0
mef	1	0	0	0	0	0	0	0	0
mep	1	0	0	0	0	0	0	0	0
mev	1	0	0	0	0	0	0	0	0
mfap	1	0	0	0	0	0	0	0	0
mfb	1	0	0	0	0	0	0	0	0
mis	1	0	0	0	0	0	0	0	0
misc	1	0	0	0	0	0	0	0	0
miz	1	0	0	0	0	0	0	0	0
mkk	1	0	0	0	0	0	0	0	0
mks	1	0	0	0	0	0	0	0	0
mlcd	1	0	0	0	0	0	0	0	0
mlh	1	0	0	0	0	0	0	0	0
mlp	1	0	0	0	0	0	0	0	0
mmaa	1	0	0	0	0	0	0	0	0
mmab	1	0	0	0	0	0	0	0	0
mmcm	1	0	0	0	0	0	0	0	0
mnat	1	0	0	0	0	0	0	0	0
mnm	1	0	0	0	0	0	0	0	0
mnp	1	0	0	0	0	0	0	0	0
moe	1	0	0	0	0	0	0	0	0
mon	1	0	0	0	0	0	0	0	0
morc	1	0	0	0	0	0	0	0	0
mppa	1	0	0	0	0	0	0	0	0
mppb	1	0	0	0	0	0	0	0	0
mre	1	0	0	0	0	0	0	0	0
mrg	1	0	0	0	0	0	0	0	0
mrpl	1	0	0	0	0	0	0	0	0
mrps	1	0	0	0	0	0	0	0	0
msi	1	0	0	0	0	0	0	0	0
mspn	1	0	0	0	0	0	0	0	0
msra	1	0	0	0	0	0	0	0	0
mtd	1	0	0	0	0	0	0	0	0
mtp	1	0	0	0	0	0	0	0	0
mtr	1	0	0	0	0	0	0	0	0
mtss	1	0	0	0	0	0	0	0	0
mvb	1	0	0	0	0	0	0	0	0
ndc	1	0	0	0	0	0	0	0	0
ndg	1	0	0	0	0	0	0	0	0
ned	1	0	0	0	0	0	0	0	0
nfm	1	0	0	0	0	0	0	0	0
nfyc	1	0	0	0	0	0	0	0	0
ngp	1	0	0	0	0	0	0	0	0
nid	1	0	0	0	0	0	0	0	0
nipa	1	0	0	0	0	0	0	0	0
nipi	1	0	0	0	0	0	0	0	0
nkcc	1	0	0	0	0	0	0	0	0
nlg	1	0	0	0	0	0	0	0	0
nlt	1	0	0	0	0	0	0	0	0
nnt	1	0	0	0	0	0	0	0	0
nob	1	0	0	0	0	0	0	0	0
nsf	1	0	0	0	0	0	0	0	0
nsh	1	0	0	0	0	0	0	0	0
nst	1	0	0	0	0	0	0	0	0
nth	1	0	0	0	0	0	0	0	0
nuc	1	0	0	0	0	0	0	0	0
nucb	1	0	0	0	0	0	0	0	0
num	1	0	0	0	0	0	0	0	0
nxt	1	0	0	0	0	0	0	0	0
oat	1	0	0	0	0	0	0	0	0
ocam	1	0	0	0	0	0	0	0	0
odc	1	0	0	0	0	0	0	0	0
oga	1	0	0	0	0	0	0	0	0
olrn	1	0	0	0	0	0	0	0	0
ora	1	0	0	0	0	0	0	0	0
orc	1	0	0	0	0	0	0	0	0
ost	1	0	0	0	0	0	0	0	0
ostd	1	0	0	0	0	0	0	0	0
ostf	1	0	0	0	0	0	0	0	0
otub	1	0	0	0	0	0	0	0	0
oxi	1	0	0	0	0	0	0	0	0
paa	1	0	0	0	0	0	0	0	0
pabp	1	0	0	0	0	0	0	0	0
pac	1	0	0	0	0	0	0	0	0
pah	1	0	0	0	0	0	0	0	0
pal	1	0	0	0	0	0	0	0	0
pam	1	0	0	0	0	0	0	0	0
pan	1	0	0	0	0	0	0	0	0
pap	1	0	0	0	0	0	0	0	0
pcaf	1	0	0	0	0	0	0	0	0
pcbd	1	0	0	0	0	0	0	0	0
pcca	1	0	0	0	0	0	0	0	0
pccb	1	0	0	0	0	0	0	0	0
pch	1	0	0	0	0	0	0	0	0
pcm	1	0	0	0	0	0	0	0	0
pcn	1	0	0	0	0	0	0	0	0
pcs	1	0	0	0	0	0	0	0	0
pct	1	0	0	0	0	0	0	0	0
pdcd	1	0	0	0	0	0	0	0	0
pdf	1	0	0	0	0	0	0	0	0
pdhk	1	0	0	0	0	0	0	0	0
pdk	1	0	0	0	0	0	0	0	0
pdl	1	0	0	0	0	0	0	0	0
pdp	1	0	0	0	0	0	0	0	0
peb	1	0	0	0	0	0	0	0	0
pek	1	0	0	0	0	0	0	0	0
pen	1	0	0	0	0	0	0	0	0
pgam	1	0	0	0	0	0	0	0	0
pgk	1	0	0	0	0	0	0	0	0
phf	1	0	0	0	0	0	0	0	0
phg	1	0	0	0	0	0	0	0	0
php	1	0	0	0	0	0	0	0	0
pif	1	0	0	0	0	0	0	0	0
pig	1	0	0	0	0	0	0	0	0
pik	1	0	0	0	0	0	0	0	0
pin	1	0	0	0	0	0	0	0	0
pix	1	0	0	0	0	0	0	0	0
pkd	1	0	0	0	0	0	0	0	0
pms	1	0	0	0	0	0	0	0	0
pole	1	0	0	0	0	0	0	0	0
polg	1	0	0	0	0	0	0	0	0
polq	1	0	0	0	0	0	0	0	0
pop	1	0	0	0	0	0	0	0	0
pos	1	0	0	0	0	0	0	0	0
ppgn	1	0	0	0	0	0	0	0	0
ppp	1	0	0	0	0	0	0	0	0
pps	1	0	0	0	0	0	0	0	0
ppt	1	0	0	0	0	0	0	0	0
praf	1	0	0	0	0	0	0	0	0
prkl	1	0	0	0	0	0	0	0	0
prl	1	0	0	0	0	0	0	0	0
prom	1	0	0	0	0	0	0	0	0
prpf	1	0	0	0	0	0	0	0	0
psd	1	0	0	0	0	0	0	0	0
psr	1	0	0	0	0	0	0	0	0
ptb	1	0	0	0	0	0	0	0	0
ptd	1	0	0	0	0	0	0	0	0
ptl	1	0	0	0	0	0	0	0	0
ptps	1	0	0	0	0	0	0	0	0
pus	1	0	0	0	0	0	0	0	0
pxd	1	0	0	0	0	0	0	0	0
pxf	1	0	0	0	0	0	0	0	0
pxl	1	0	0	0	0	0	0	0	0
pyp	1	0	0	0	0	0	0	0	0
qdpr	1	0	0	0	0	0	0	0	0
qua	1	0	0	0	0	0	0	0	0
rabs	1	0	0	0	0	0	0	0	0
rac	1	0	0	0	0	0	0	0	0
rack	1	0	0	0	0	0	0	0	0
raga	1	0	0	0	0	0	0	0	0
ragc	1	0	0	0	0	0	0	0	0
ral	1	0	0	0	0	0	0	0	0
rba	1	0	0	0	0	0	0	0	0
rbd	1	0	0	0	0	0	0	0	0
rbr	1	0	0	0	0	0	0	0	0
rcn	1	0	0	0	0	0	0	0	0
rcq	1	0	0	0	0	0	0	0	0
rdy	1	0	0	0	0	0	0	0	0
rec	1	0	0	0	0	0	0	0	0
reps	1	0	0	0	0	0	0	0	0
rer	1	0	0	0	0	0	0	0	0
retr	1	0	0	0	0	0	0	0	0
rev	1	0	0	0	0	0	0	0	0
rfp	1	0	0	0	0	0	0	0	0
rfs	1	0	0	0	0	0	0	0	0
rgl	1	0	0	0	0	0	0	0	0
rho	1	0	0	0	0	0	0	0	0
rle	1	0	0	0	0	0	0	0	0
rmo	1	0	0	0	0	0	0	0	0
rnt	1	0	0	0	0	0	0	0	0
rog	1	0	0	0	0	0	0	0	0
rop	1	0	0	0	0	0	0	0	0
rpc	1	0	0	0	0	0	0	0	0
rpia	1	0	0	0	0	0	0	0	0
rpm	1	0	0	0	0	0	0	0	0
rpy	1	0	0	0	0	0	0	0	0
rrbs	1	0	0	0	0	0	0	0	0
rrc	1	0	0	0	0	0	0	0	0
rsbp	1	0	0	0	0	0	0	0	0
san	1	0	0	0	0	0	0	0	0
sand	1	0	0	0	0	0	0	0	0
sar	1	0	0	0	0	0	0	0	0
sbds	1	0	0	0	0	0	0	0	0
sbt	1	0	0	0	0	0	0	0	0
sca	1	0	0	0	0	0	0	0	0
scm	1	0	0	0	0	0	0	0	0
sco	1	0	0	0	0	0	0	0	0
scp	1	0	0	0	0	0	0	0	0
sdf	1	0	0	0	0	0	0	0	0
sdhb	1	0	0	0	0	0	0	0	0
sdhd	1	0	0	0	0	0	0	0	0
sek	1	0	0	0	0	0	0	0	0
sesn	1	0	0	0	0	0	0	0	0
seu	1	0	0	0	0	0	0	0	0
sex	1	0	0	0	0	0	0	0	0
sfa	1	0	0	0	0	0	0	0	0
sgk	1	0	0	0	0	0	0	0	0
sgn	1	0	0	0	0	0	0	0	0
sgo	1	0	0	0	0	0	0	0	0
sgt	1	0	0	0	0	0	0	0	0
shk	1	0	0	0	0	0	0	0	0
shl	1	0	0	0	0	0	0	0	0
shn	1	0	0	0	0	0	0	0	0
shw	1	0	0	0	0	0	0	0	0
siah	1	0	0	0	0	0	0	0	0
sip	1	0	0	0	0	0	0	0	0
sknr	1	0	0	0	0	0	0	0	0
skp	1	0	0	0	0	0	0	0	0
skpt	1	0	0	0	0	0	0	0	0
slcf	1	0	0	0	0	0	0	0	0
slr	1	0	0	0	0	0	0	0	0
smd	1	0	0	0	0	0	0	0	0
smk	1	0	0	0	0	0	0	0	0
smn	1	0	0	0	0	0	0	0	0
smo	1	0	0	0	0	0	0	0	0
smr	1	0	0	0	0	0	0	0	0
snfc	1	0	0	0	0	0	0	0	0
sng	1	0	0	0	0	0	0	0	0
snn	1	0	0	0	0	0	0	0	0
sol	1	0	0	0	0	0	0	0	0
somi	1	0	0	0	0	0	0	0	0
spas	1	0	0	0	0	0	0	0	0
spc	1	0	0	0	0	0	0	0	0
spdl	1	0	0	0	0	0	0	0	0
spg	1	0	0	0	0	0	0	0	0
spk	1	0	0	0	0	0	0	0	0
spl	1	0	0	0	0	0	0	0	0
spn	1	0	0	0	0	0	0	0	0
spo	1	0	0	0	0	0	0	0	0
spon	1	0	0	0	0	0	0	0	0
sqd	1	0	0	0	0	0	0	0	0
sqrd	1	0	0	0	0	0	0	0	0
srgp	1	0	0	0	0	0	0	0	0
sro	1	0	0	0	0	0	0	0	0
srtx	1	0	0	0	0	0	0	0	0
ssr	1	0	0	0	0	0	0	0	0
sst	1	0	0	0	0	0	0	0	0
ssup	1	0	0	0	0	0	0	0	0
stau	1	0	0	0	0	0	0	0	0
stc	1	0	0	0	0	0	0	0	0
sth	1	0	0	0	0	0	0	0	0
sti	1	0	0	0	0	0	0	0	0
stim	1	0	0	0	0	0	0	0	0
stip	1	0	0	0	0	0	0	0	0
stl	1	0	0	0	0	0	0	0	0
strd	1	0	0	0	0	0	0	0	0
sue	1	0	0	0	0	0	0	0	0
suf	1	0	0	0	0	0	0	0	0
sun	1	0	0	0	0	0	0	0	0
sys	1	0	0	0	0	0	0	0	0
szy	1	0	0	0	0	0	0	0	0
tab	1	0	0	0	0	0	0	0	0
tam	1	0	0	0	0	0	0	0	0
tatn	1	0	0	0	0	0	0	0	0
tbck	1	0	0	0	0	0	0	0	0
tbg	1	0	0	0	0	0	0	0	0
tbp	1	0	0	0	0	0	0	0	0
tcl	1	0	0	0	0	0	0	0	0
tct	1	0	0	0	0	0	0	0	0
tdc	1	0	0	0	0	0	0	0	0
tdp	1	0	0	0	0	0	0	0	0
teg	1	0	0	0	0	0	0	0	0
thk	1	0	0	0	0	0	0	0	0
tir	1	0	0	0	0	0	0	0	0
tkr	1	0	0	0	0	0	0	0	0
tkt	1	0	0	0	0	0	0	0	0
tlk	1	0	0	0	0	0	0	0	0
tlp	1	0	0	0	0	0	0	0	0
tmbi	1	0	0	0	0	0	0	0	0
tmd	1	0	0	0	0	0	0	0	0
tnc	1	0	0	0	0	0	0	0	0
toc	1	0	0	0	0	0	0	0	0
toh	1	0	0	0	0	0	0	0	0
tom	1	0	0	0	0	0	0	0	0
tomm	1	0	0	0	0	0	0	0	0
tpa	1	0	0	0	0	0	0	0	0
tph	1	0	0	0	0	0	0	0	0
tpi	1	0	0	0	0	0	0	0	0
tpk	1	0	0	0	0	0	0	0	0
tram	1	0	0	0	0	0	0	0	0
trm	1	0	0	0	0	0	0	0	0
trt	1	0	0	0	0	0	0	0	0
tsfm	1	0	0	0	0	0	0	0	0
tsg	1	0	0	0	0	0	0	0	0
tsn	1	0	0	0	0	0	0	0	0
ttb	1	0	0	0	0	0	0	0	0
ttbk	1	0	0	0	0	0	0	0	0
tth	1	0	0	0	0	0	0	0	0
ttyh	1	0	0	0	0	0	0	0	0
ucp	1	0	0	0	0	0	0	0	0
uda	1	0	0	0	0	0	0	0	0
ugtp	1	0	0	0	0	0	0	0	0
uig	1	0	0	0	0	0	0	0	0
ula	1	0	0	0	0	0	0	0	0
ung	1	0	0	0	0	0	0	0	0
upp	1	0	0	0	0	0	0	0	0
uri	1	0	0	0	0	0	0	0	0
urm	1	0	0	0	0	0	0	0	0
uso	1	0	0	0	0	0	0	0	0
utx	1	0	0	0	0	0	0	0	0
valv	1	0	0	0	0	0	0	0	0
vang	1	0	0	0	0	0	0	0	0
vap	1	0	0	0	0	0	0	0	0
vav	1	0	0	0	0	0	0	0	0
vbh	1	0	0	0	0	0	0	0	0
vem	1	0	0	0	0	0	0	0	0
vhl	1	0	0	0	0	0	0	0	0
vig	1	0	0	0	0	0	0	0	0
vpr	1	0	0	0	0	0	0	0	0
wah	1	0	0	0	0	0	0	0	0
wapl	1	0	0	0	0	0	0	0	0
wdfy	1	0	0	0	0	0	0	0	0
wdr	1	0	0	0	0	0	0	0	0
wsp	1	0	0	0	0	0	0	0	0
wts	1	0	0	0	0	0	0	0	0
wwp	1	0	0	0	0	0	0	0	0
xbp	1	0	0	0	0	0	0	0	0
xnd	1	0	0	0	0	0	0	0	0
xol	1	0	0	0	0	0	0	0	0
xpa	1	0	0	0	0	0	0	0	0
xpc	1	0	0	0	0	0	0	0	0
xpg	1	0	0	0	0	0	0	0	0
yif	1	0	0	0	0	0	0	0	0
ykt	1	0	0	0	0	0	0	0	0
yop	1	0	0	0	0	0	0	0	0
yrs	1	0	0	0	0	0	0	0	0
zag	1	0	0	0	0	0	0	0	0
zak	1	0	0	0	0	0	0	0	0
zbed	1	0	0	0	0	0	0	0	0
zeel	1	0	0	0	0	0	0	0	0
zen	1	0	0	0	0	0	0	0	0
zhp	1	0	0	0	0	0	0	0	0
zoo	1	0	0	0	0	0	0	0	0
zwl	1	0	0	0	0	0	0	0	0
ctb		0	0	0	0	0	0	0	0
