# Supplementary material for: Genome-wide variations in a natural isolate of the nematode Caenorhabditis elegans
Source: BMC Genomics. 2014 Apr 2;15:255. doi: 10.1186/1471-2164-15-255 (PMC4023591; doi:10.1186/1471-2164-15-255)
Supplement: Additional file 20: Table S3 — Assessment of previously reported large deletions based on aCGH. [file 1471-2164-15-255-S20.xls]

## Sheet: POSSIBLE_oaCGH_assessment
ID	WS210 Coordinates	Length(bps)	Confirmed?	False Positive?	Proposed breakpoint	Category
niDf104(V)	V:15862630..15867258	4629	Y	N	V:15862931..15867211	Deletion with associated Insertion
niDf114(V)	V:17225975..17371630	145656	Y	N	V:17243683..17299945	Deletion with associated Insertion
niDf128(V)	V:19400243..19470658	70416	Y	N	V:19397848..19490279	Deletion with associated Insertion
niDf20(I)	I:12655885..12661345	5461	Y	N	I:12656840..12660463	Deletion with associated Insertion
niDf23(I)	I:13251624..13252475	852	Y	N	I:13251817,,13252326	Deletion with associated Insertion
niDf24(I)	I:14726030..14732866	6837	Y	N	I:14726727..14732108	Deletion with associated Insertion
niDf26(II)	II:740904..743536	2633	Y	N	II:743188..743459	Deletion with associated Insertion
niDf30(II)	II:1256615..1256833	219	Y	N	II:1256645..1256830	Deletion with associated Insertion
niDf33(II)	II:1646875..1650119	3245	Y	N	II:1646943..1649625	Deletion with associated Insertion
niDf47(II)	II:3406335..3407883	1549	Y	N	II:3406459..3407601	Deletion with associated Insertion
niDf67(III)	III:1882155..1883733	1579	Y	N	III:1882480..1883131	Deletion with associated Insertion
niDf75(IV)	IV:2707124..2712029	4906	Y	N	IV:2709453..2711595	Deletion with associated Insertion
niDf78(IV)	IV:9830450..9833222	2773	Y	N	IV:9832467..9833200	Deletion with associated Insertion
niDf79(IV)	IV:10207251..10208705	1455	Y	N	IV:10207351..10208573	Deletion with associated Insertion
niDf80(IV)	IV:14687224..14694418	7195	Y	N	IV:14690504..14690916	Deletion with associated Insertion
niDf97(V)	V:6806480..6813873	7394	Y	N	V:6809267..6811484	Deletion with associated Insertion
niDf126(V)	V:19237314..19247309	9996	Y	N	V:19241215..19245955	Conficting reads
niDf102(V)	V:15319713..15323829	4117	Y	N	V:15319929..15220758	Conficting reads
niDf115(V)	V:17413722..17499690	85969	Y	N	V:17435768..17498562	Conficting reads
niDf123(V)	V:18350200..18354995	4796	Y	N	V:18350557..18353362	Conficting reads
niDf137(X)	X:3006533..3012408	5876	Y	N	X:3007387..3010537	Conficting reads
niDf40(II)	II:2103394..2104353	960	Y	N	II:2103542..2104049	Conficting reads
niDf44(II)	II:2415560..2419439	3880	Y	N	II:2415666..2418069	Conficting reads
niDf53(II)	II:3818448..3824182	5735	Y	N	II:3820410..3821680	Conficting reads
niDf60(II)	II:12749151..12760567	11417	Y	N	II:12649719..12757515	Conficting reads
niDf68(III)	III:2744074..2745273	1200	Y	N	III:2744299..2745249	Conficting reads
niDf83(V)	V:1086142..1086986	845	Y	N	V:1086369..1086700	Conficting reads
niDf98(V)	V:7376463..7377755	1293	Y	N	V:7376540..7377602	Conficting reads
niDf134(X)	X:1562035..1568597	6563	Y	N	X:1562035..1565992	Low coverage (1 read split)
niDf96(V)	V:4780255..4789598	9344	Y	N	V:4782242..4788763	Low coverage (1 read split)
niDf35(II)	II:1750520..1757673	7154	Y	N	II:1750625..1754506	Low coverage (1 read split)
niDf58(II)	II:10643925..10644694	770	Y	N	II:10644038..10644591	Low coverage (1 read split)
niDf62(II)	II:14095678..14096606	929	Y	N	II:14095862..14096568	Low coverage (1 read split)
niDf125(V)	V:18768367..18770448	2082	Y	N	V:18769499..18770434	Low coverage (1 read split)
niDf48(II)	II:3604775..3606768	1994	Y	N	II:3604529..3606771	Low coverage (1 read split)
niDf100(V)	V:11746956..11748599	1644	Y	N	V:11747413..11747989	NAHR
niDf127(V)	V:19316382..19329554	13173	Y	N	V:19317100..19327466	NAHR
niDf135(X)	X:1747054..1781394	34341	Y	N	X:1752021..1779052	NAHR
niDf56(II)	II:5625031..5633405	8375	Y	N	II:5624581..5629997	NAHR
niDf57(II)	II:7120311..7131643	11333	Y	N	II:7121509..7130521	NAHR
niDf81(IV)	IV:16280674..16347070	66397	Y	N	IV:16277236..16350881	NAHR
niDf85(V)	V:2005620..2013517	7898	Y	N	V:2006801..2013223	NAHR
niDf90(V)	V:2994958..2998913	3956	Y	N	V:2995979..2999307	NAHR
niDf95(V)	V:4269733..4281646	11914	Y	N	V:4267523..4279791	NAHR
niDf77(IV)	IV:4123642..4168061	44420	Y	N	IV:4117361..4170731	NAHR
niDf72(IV)	IV:1254634..1266888	12255	Y	N	IV:1254295..1257969	NAHR
niDf110(V)	V:16679294..16685304	6011	Y	N	V:16679955..16684958	Simple large deletion
niDf112(V)	V:17117036..17142183	25148	Y	N	V:17139595..17141539	Simple large deletion
niDf12(I)	I:11820030..11827650	7621	Y	N	I:11820098..11827630	Simple large deletion
niDf130(V)	V:19878840..19879473	634	Y	N	V:19878863..19879402	Simple large deletion
niDf136(X)	X:1930301..1957550	27250	Y	N	X:1930890..1940902	Simple large deletion
niDf138(X)	X:4370806..4372945	2140	Y	N	X:4370960..4372275	Simple large deletion
niDf14(I)	I:12074011..12080403	6393	Y	N	I:2074011..2078975	Simple large deletion
niDf18(I)	I:12583033..12585417	2385	Y	N	I:12583089..12583352	Simple large deletion
niDf21(I)	I:12683289..12686130	2842	Y	N	I:12683348..12684749	Simple large deletion
niDf25(II)	II:400106..406466	6361	Y	N	II:402527..405564	Simple large deletion
niDf27(II)	II:838185..844306	6122	Y	N	II:838225..841779	Simple large deletion
niDf41(II)	II:2122234..2126907	4674	Y	N	II:2123830..2126666	Simple large deletion
niDf46(II)	II:3334159..3363419	29261	Y	N	II:3350865..3358771	Simple large deletion
niDf63(II)	II:14976710..14985731	9022	Y	N	II:14978118..14985575	Simple large deletion
niDf65(III)	III:59582..61747	2166	Y	N	III:60075..61288	Simple large deletion
niDf73(IV)	IV:2058154..2058692	539	Y	N	IV:2058357..2058449	Simple large deletion
niDf91(V)	V:3116705..3117047	343	Y	N	V:3116740..3116987	Simple large deletion
niDf94(V)	V:4057504..4060699	3196	Y	N	V:4057628..4060567	Simple large deletion
niDf118(V)	V:17640977..17657164	16188	Y	N	V:17650651..17656822	Simple large deletion + Deletion with associated Insertion
niDf122(V)	V:18283117..18318725	35609	Y	N	V:18284361..18305244	Simple large deletion + NAHR
niDf10(I)	I:4730032..4732616	2585	Y	N	I:4730213..4732526	Type B insertion with associated deletion
niDf108(V)	V:16479120..16484949	5830	Y	N	V:16482075..16483548	Type B insertion with associated deletion
niDf109(V)	V:16581180..16586754	5575	Y	N	V:16581190..16586092	Type B insertion with associated deletion
niDf111(V)	V:16912508..16922242	9735	Y	N	V:16912452..16922171	Type B insertion with associated deletion
niDf129(V)	V:19848636..19857614	8979	Y	N	V:19848716..19856386	Type B insertion with associated deletion
niDf133(V)	V:20558325..20574690	16366	Y	N	V:20558615..20574444	Type B insertion with associated deletion
niDf19(I)	I:12643343..12644366	1024	Y	N	I:12643652..12644280	Type B insertion with associated deletion
niDf22(I)	I:12750648..12759744	9097	Y	N	I:12750767..12758542	Type B insertion with associated deletion
niDf39(II)	II:2093907..2095312	1406	Y	N	II:2094256..2095231	Type B insertion with associated deletion
niDf59(II)	II:12476425..12477393	969	Y	N	II:12476613..12477449	Type B insertion with associated deletion
niDf69(III)	III:8850439..8865128	14690	Y	N	III:8852505..8861364	Type B insertion with associated deletion
niDf82(IV)	IV:16469233..16470070	838	Y	N	IV:16469436..16470012	Type B insertion with associated deletion
niDf86(V)	V:2027854..2038194	10341	Y	N	V:2030637..2035729	Type B insertion with associated deletion
niDf101(V)	V:12433421..12445198	11778	N	Y	N.A.	SNPs
niDf106(V)	V:16129525..16131780	2256	N	Y	N.A.	SNPs
niDf117(V)	V:17589827..17598449	8623	N	Y	N.A.	SNPs
niDf119(V)	V:17664121..17666869	2749	N	Y	N.A.	SNPs
niDf131(V)	V:20138030..20192087	54058	N	Y	N.A.	SNPs
niDf132(V)	V:20205982..20233519	27538	N	Y	N.A.	SNPs
niDf15(I)	I:12103493..12111324	7832	N	Y	N.A.	SNPs
niDf31(II)	II:1534193..1574707	40515	N	Y	N.A.	SNPs
niDf32(II)	II:1612898..1636622	23725	N	Y	N.A.	SNPs
niDf36(II)	II:1762474..1937195	174722	N	Y	N.A.	SNPs
niDf37(II)	II:1995333..2063260	67928	N	Y	N.A.	SNPs
niDf38(II)	II:2079471..2084640	5170	N	Y	N.A.	SNPs
niDf42(II)	II:2263661..2331762	68102	N	Y	N.A.	SNPs
niDf45(II)	II:3176480..3240492	64013	N	Y	N.A.	SNPs
niDf49(II)	II:3611242..3612554	1313	N	Y	N.A.	SNPs
niDf51(II)	II:3676096..3694194	18099	N	Y	N.A.	SNPs
niDf61(II)	II:13472214..13482263	10050	N	Y	N.A.	SNPs
niDf64(III)	III:160..8705	8546	N	Y	N.A.	SNPs
niDf66(III)	III:118604..130237	11634	N	Y	N.A.	SNPs
niDf70(III)	III:12354432..12364173	9742	N	Y	N.A.	SNPs
niDf76(IV)	IV:3941635..3972696	31062	N	Y	N.A.	SNPs
niDf8(I)	I:1110038..1128002	17965	N	Y	N.A.	SNPs
niDf88(V)	V:2584428..2592626	8199	N	Y	N.A.	SNPs
niDf89(V)	V:2897916..2899657	1742	N	Y	N.A.	SNPs
niDf92(V)	V:3276201..3286429	10229	N	Y	N.A.	SNPs
niDf93(V)	V:3319466..3432256	112791	N	Y	N.A.	SNPs
niDf103(V)	V:15451494..15457014	5521	N	Y	N.A.	Unique Reads covering the region
niDf71(III)	III:13775198..13781693	6496	N	Y	N.A.	Unique Reads covering the region
niDf84(V)	V:1272845..1275517	2673	N	Y	N.A.	Unique Reads covering the region
niDf87(V)	V:2154192..2155472	1281	N	N	N.A.	Not Determined
niDf116(V)	V:17530562..17535562	5001	N	N	N.A.	Not Determined
niDf120(V)	V:17811929..17836695	24767	N	N	N.A.	Not Determined
niDf121(V)	V:18193245..18235065	41821	N	N	N.A.	Not Determined
niDf43(II)	II:2356865..2375281	18417	N	N	N.A.	Not Determined
niDf124(V)	V:18675985..18686125	10141	N	N	N.A.	Not Determined
niDf17(I)	I:12434873..12439885	5013	N	N	N.A.	Not Determined
niDf113(V)	V:17190537..17197300	6764	N	N	N.A.	Not Determined
niDf50(II)	II:3646285..3655641	9357	N	N	N.A.	Not Determined
niDf54(II)	II:3895744..3896153	410	N	N	N.A.	Not Determined
niDf55(II)	II:4173482..4180161	6680	N	N	N.A.	Not Determined
niDf107(V)	V:16201004..16214948	13945	N	N	N.A.	Not Determined
niDf52(II)	II:3748501..3757742	9242	N	N	N.A.	Not Determined
niDf105(V)	V:15990515..15994565	4051	N	N	N.A.	Not Determined
niDf11(I)	I:11726795..11736810	10016	N	N	N.A.	Not Determined
niDf16(I)	I:12370096..12372443	2348	N	N	N.A.	Not Determined
niDf28(II)	II:885630..896180	10551	N	N	N.A.	Not Determined
niDf34(II)	II:1693810..1697847	4038	N	N	N.A.	Not Determined
niDf99(V)	V:7912505..7915611	3107	N	N	N.A.	Not Determined
niDf74(IV)	IV:2556953..2600113	43161	N	N	N.A.	Not Determined
niDf29(II)	II:1058540..1074080	15541	N	N	N.A.	Not Determined
niDf9(I)	I:2338505..2357883	19379	N	N	N.A.	Not Determined
niDf13(I)	I:11896855..11903853	6999	N	N	N.A.	Not Determined
