# Supplementary material for: Genome-wide variations in a natural isolate of the nematode Caenorhabditis elegans
Source: BMC Genomics. 2014 Apr 2;15:255. doi: 10.1186/1471-2164-15-255 (PMC4023591; doi:10.1186/1471-2164-15-255)
Supplement: Additional file 25: Table S4 — Randomly selected SNVs and small InDels validated by PCR. [file 1471-2164-15-255-S25.xlsx]

## Sheet: ADD FILE 24
ID	Type	Chromosome	Site1	Site2	Description	Forward Primer	Reverse Primer	Length of amplicon	Validation result	Comments
ID=final_InDel_13880	DEL	I	2837692		A	gactcgtaaaccccacgaaa	tgtaaagggagcccatcatc	371bp	validated
ID=final_InDel_19669	DEL	I	11896950		A	caggaaacggatccaaaaga	ctgtatggacaaccgtgtcg	314bp	validated
ID=final_InDel_4847	DEL	I	1790027		T	tcaaattgagcacgaagcag	tatgcgaatgttttcgaagc	594bp	validated
ID=final_InDel_2440	DEL	II	663731		T	agccattgtgtgttccatca	ttcgtcaagtgcatctgtcc	464bp	validated
ID=final_InDel_20620	DEL	II	13438198		T	tgctgtcaggatctcatcca	ttcaaaatttcgtgcccttc	639bp	validated
ID=final_InDel_1074	DEL	II	12664305		A	ccaaagatacacggcgtttt	tcagtttttacgcccagctt	700bp	validated
ID=final_InDel_17868	DEL	III	2861767		A	agtttggccatttttccgta	accgctcgagccaataaagt	472 bp	validated
ID=final_InDel_10836	DEL	III	9785422		A	tgagacacccactcaatcatgt	caccgtagtcgatcggattt	600bp	not validated	SNV G>A
ID=final_InDel_23789	DEL	V	18623818		G	cacttgaagaaggcctggag	aagccaaaaattgcgtgttc	537bp	validated
ID=final_InDel_14764	DEL	V	13075172		T	caatcgaagctggagaacct	tgaaaccatggcgtagatga	522bp	validated
ID=final_InDel_5722	INS	I	1180185	1180186	T	cgcttttggatcgatttttc	tgtactgtcgctcgaaggtg	316bp	validated
ID=final_InDel_23216	INS	II	3499718	3499719	A	aggtgcaaataagcgactga	tcgcctgacacatttgattg	613bp	validated
ID=final_InDel_21969	INS	II	14585872	14585873	A	acattggattccgatcaagc	ctcatccggtagtggatcgt	751bp	validated
ID=final_InDel_27459	INS	II	6165562	6165563	C	acaggtggcagtatgagctg	atttcaggtcgaaagcatcg	642bp	validated
ID=final_InDel_4941	INS	II	13730355	13730356	G	tgccaaatgttttgttgattg	tgtttatttttggccgagtttt	436bp	not validated	adjacent 4 bp insertion
ID=final_InDel_28503	INS	III	7768722	7768723	T	gagcaattacgactggagca	gcagttccgattttctgcat	744bp	validated
ID=final_InDel_21100	INS	III	10819055	1081905	G	agtgagaggaagcacggtgt	gtacatgacaagggcggatt	742bp	validated
ID=final_InDel_17730	INS	IV	3420803	3420804	T	ttgaaatagggacgcagaca	agtaggtgcagacgcctcat	768bp	validated
ID=final_InDel_2166	INS	IV	3986137	3986138	T	agctcgtgttgttccaatca	ccctccccaccagtcttaat	333bp	validated
ID=final_InDel_26384	INS	IV	15392325	15392326	T	cgttttgcgcaactttttgt	tcggagaataacgtgccagt	789bp	validated
ID=final_InDel_12781	INS	III	10743809	10743810	A	atcacttcagggcaatcgga	tgccgtttgagatgtggatc	602bp	validated
ID=final_InDel_23162	INS	IV	13991423	13991424	T	ttgaacatttcccagcagct	ggaggttgagttgcaggttg	456bp	validated
ID=final_SNV_156021	SNV	I	12067176		A>G	agcccgattcaatacaccat	ttttgtgcgaaaatctcgact	613bp	validated
ID=final_SNV_210556	SNV	I	14786493		G>C	gcaaatttccgaatttaccg	gttcgaccattctcgcaaag	511bp	validated
ID=final_SNV_185342	SNV	II	8984426		C>T	agccactcaagcatccctta	gaaagttaccgcacggctta	462bp	validated
ID=final_SNV_50013	SNV	II	8789067		T>C	ccgacattgtgtgtgttggt	ggaaatcgatcggtcttgaa	448bp	validated
ID=final_SNV_112827	SNV	II	10859082		T>A	ccagatgtccaagcctttca	gggtcacttgcaggacaaat	661bp	validated
ID=final_SNV_148007	SNV	III	2366572		T>A	gaatgttagctgggcgtctc	tgatggaaaagtggcatcaa	706 bp	validated
ID=final_SNV_78043	SNV	III	1768800		T>A	acttttctggagggcatcct	caaccgaatgaggtgttcct	315bp	validated
ID=final_SNV_42629	SNV	III	133003		A>G	gtcttgcaggccagtacctc	accggcaatttatcgatctg	744bp	validated
ID=final_SNV_218739	SNV	III	2836315		T>A	aattttcagatggcgtgacc	tgaagacgttgcttttcgtg	730bp	validated
ID=final_SNV_145171	SNV	IV	17384425		T>A	tctggaacaccacaaaagagaa	agcgaatttcacgaattgaa	401bp	validated
ID=final_SNV_47169	SNV	IV	11402878		C>G	tcatctggaagccttcgatt	ggccaactacaccgatgaat	613bp	validated
ID=final_SNV_54020	SNV	IV	3536008		C>A	ttgaagaccgggttcgatta	aatttccgtcgttggagaca	633bp	validated
ID=final_SNV_120934	SNV	V	3943999		T>C	gagaatccgcatgatttcgt	tccggcactatatggcaact	698bp	validated
ID=final_SNV_154225	SNV	V	17189889		C>G	aagcaacgtaaacgcattcc	tatccccgcgattgaatatc	414bp	validated
ID=final_SNV_152115	SNV	V	1590740		C>A	cccgctaaaaactcgatgaa	aaagctcggtcaccattcac	417bp	validated
ID=final_SNV_196128	SNV	V	19673464		G>A	aaacgggacactttgacacc	cgaatgaaccgaaattccac	703bp	validated
ID=final_SNV_14932	SNV	X	13043121		T>A	caaaaccaccaacgttttcc	aggctcactgctttctcgac	670bp	validated
ID=final_SNV_119483	SNV	X	5269545		A>T	atcgcactgtcgtatgttcg	ccaaccgtagaatcctggaa	617bp	validated
