# Supplementary material for: Genome-wide variations in a natural isolate of the nematode Caenorhabditis elegans
Source: BMC Genomics. 2014 Apr 2;15:255. doi: 10.1186/1471-2164-15-255 (PMC4023591; doi:10.1186/1471-2164-15-255)
Supplement: Additional file 26 — Randomly selected SNVs and small InDels retrieved from WS210 validated. [file 1471-2164-15-255-S26.xlsx]

## Sheet: ADD FILE 26
ID	Type	Chromosome	Site1	Site2	Description	Forward Primer	Reverse Primer	Length of amplicon	Validation result	Comments
ID=final_InDel_5412	DEL	V	1472289		A	acgtctcactcatttccggt	ttctcaagagtgtccccgtc	532bp	validated
ID=final_InDel_1572	DEL	V	18508178		A	aagggtatcgtgtggacctg	aaaaccgcgatgaattgggt	360bp	validated
ID=final_InDel_7196	DEL	V	3200258		T	tgacctgggtacgctgaaat	gagcattttccacgctaccc	375bp	not validated	no T deletion
ID=final_InDel_11459	DEL	V	7262983		A	ccatttctccgtccgctttc	ggtcacgacattaaagcagagt	533bp	validated
ID=final_InDel_5055	DEL	V	1554583		T	ggtccccgcctgtgtttata	gggtgccgcagtaaattttc	621bp	not validated	no T deletion
ID=final_InDel_25287	INS	II	3988498	3988499	A	aaacacacggctcggatttt	gcaccgtttactgcattcct	512bp	validated
ID=final_InDel_7409	INS	I	6332073	6332074	T	tggcaatttacctcgctttct	aagtcggaaatctgtcgtgg	344bp	validated
ID=final_InDel_27322	INS	IV	16502462	16502463	A	gcagtggagagagcgaaatc	ttttcccggcaaagcatcac	595bp	validated
ID=final_InDel_17522	INS	V	7283744	7283745	A	cggctatcctcaatgcatcc	tttgccggttattggtagcg	410bp	validated
ID=final_InDel_537	INS	II	4855708	4855709	C	cgcatttctggcgcaaattt	aaattggcagagggagacga	446bp	not validated	no C insertion
ID=final_SNV_176292	SNV	V	8774658		C>T	tcacaactgacacatgctca	ccccatttgaagcggatcag	313bp	not validated	no C>T variant
ID=final_SNV_88638	SNV	X	14324148		A>G	tcacggaatattgctggtctg	acctcttgtacggttgctgt	327bp	validated
ID=final_SNV_190761	SNV	V	12798924		A>T	aggtttagctgcaaggccta	gtgacacaaccatcgaacca	456bp	validated	T deletion adjacent
ID=final_SNV_115482	SNV	IV	3212208		A>T	ggcccacaaatgttccaatct	agttcaaaagcgcctgtgaa	313bp	not validated	A deletion
ID=final_SNV_207103	SNV	IV	7458439		T>C	ctgtacatagtcgctctggc	tgtccatcaaaatcgggcaa	433bp	not validated	4bp deletion
ID=final_SNV_214610	SNV	IV	2678968		A>G	cgcgcgaatttctcttaggt	cgaacccgtttgaatcacataa	530bp	not validated	10bp deletion
ID=final_SNV_134753	SNV	V	5307602		C>A	acggggaggtaaaacggaaa	cggagcgttcgtattgttca	525bp	not validated	no C>A variant
ID=final_SNV_12348	SNV	X	1660814		A>G	cgattcgttgtgctgatcca	ttcaggaccacataagccga	594bp	not validated	no A>G variant
ID=final_SNV_134592	SNV	II	1522285		C>A	acccgagaccttttcccaaa	tttccgacttacaccaccgg	394bp	not validated	no C>A variant, but there is A insertion adjacent
ID=final_SNV_176292	SNV	V	8774658		C>T	tcacaactgacacatgctca	ccccatttgaagcggatcag	513bp	not validated	no C>T variant
