# Supplementary material for: Genome-wide variations in a natural isolate of the nematode Caenorhabditis elegans
Source: BMC Genomics. 2014 Apr 2;15:255. doi: 10.1186/1471-2164-15-255 (PMC4023591; doi:10.1186/1471-2164-15-255)
Supplement: Additional file 27: Table S6 — Primer pairs used GV validation. [file 1471-2164-15-255-S27.xls]

## Sheet: Sheet1
ID	Primer_F	Primer_R	Coordinate Predicted GV	Type of GV	Source	Result in CB4856
MTG0	CGCGTGAAGTCTAAGTGTGTTCA	CTACAGTACCCGCGAATACTGT	IV:3330717..3332712	Large Deletion	Figure 5	VALIDATED
MTG31	AGTGAACCGTCCGTTTATCTTTT	CGGAGTGCTTTTGTGAAACTGT	I:12131444..12131445	Type-B Insertion	Figure 7	VALIDATED
MTG32	AAGTTTGGAAGACGATCCCAGCAT	CACGCAGTACGTTTCCATCTCA	I:9602347..9602348	Type-B Insertion	Figure 7	VALIDATED
MTG34	TACGCAAACAACAACAGTAAACG	ATTCGCAGATGGTCGTTCCACA	I:2634179..2634180	Type-B Insertion	Figure 7	VALIDATED
MTG26	ACTACGGTGCCTCCTAGAATGAA	CGAGAACCAGTTGGGACTTTGAG	X:1933105..1933108	Type-B Insertion assoc Deletion	Figure 8	VALIDATED
MTG27	CGTGTATGGCGGTCGCTCAAAT	CCTTGTCTCATTGCCTTTGTTC	X:10677757..10677766	Type-B Insertion assoc Deletion	Figure 8	VALIDATED
MTG28	TGACAACCGAATAATACGCAGAAC	GCATTGTGACCGACAGGATAGAAA	X:5100459..5100460	Type-B Insertion assoc Deletion	Figure 8	VALIDATED
MTG30	ATTCCTTCATACTTATCAATCCAAAC	AAATCATAGTTTTGTCGGGAAG	X:6515921..6515934	Type-B Insertion assoc Deletion	Figure 8	VALIDATED
MTG29	TTTGAACGTCTGTCTGGCTCCTG	CCTCATTTCAATCCCACAGTTTT	X:15904690..15904698	Type-B Insertion assoc Deletion	Figure 8	VALIDATED
MTG35	TAAGTTGGACGAATTTCTAAAT	GAGTTTTCTGAGCCAAGTAT	I:13413213..13413213	Type-B Insertion assoc Deletion	Figure 8	VALIDATED
MTG39	CCTGATTACAAACCCGAAATAT	TTAACGATATTTGACAAACTTATA	I:4315709..4315733	Type-B Insertion assoc Deletion	Figure 8	VALIDATED
MTG33	ATGTCGTTCTCCAGCGGCAACTGA	AGATGGATGCCATTTATGATGAGGG	I:12107339..12107368	Type-B Insertion assoc Deletion	Figure 8	VALIDATED
MTG124	TTTACGAACGACGGGTGCATTG	TCTCCAACCTGCTCCGTACAAC	III:10757600	SNV	Supp. Table 2	VALIDATED
MTG125	AACTTGACTACAGACGACGGAGACT	GACAGCACGAATCTACTTTACAAACG	X:3096875	SNV	Supp. Table 2	VALIDATED
MTG126	CTTCAAAGGTGGCTCCAGCGTAC	ACGCGATCTTCACCAAGGAATCTG	III:4410066	SNV	Supp. Table 2	VALIDATED
MTG127	GGAACTTTGCCTGCCACTCGTCA	ATCCCATTCAACGGGTCGCAAA	II:14753433	SNV	Supp. Table 2	VALIDATED
MTG115	TTTCCCTCTAATTTCCAGTCAT	TAGGGTAACTTTGTATTGAATAAGA	I:13345365	1bp deletion	Supp. Table 1	VALIDATED
MTG113	TCGCCTTCGAGGGCTTGGCATCT	AAACCGCGACGCGACCGCAACG	II:2471343..2471344	1bp insertion	Supp. Table 1	VALIDATED
MTG102	GCCTGGAAGGACACTCGAAACC	CACATTATTCCATGCAGCTTCTCG	IV:13791001	1bp deletion	Supp. Table 1	VALIDATED
MTG84	ATGTTAATTGCACGCAAGGATG	TCCCTCCAACTTCAAGAACCAC	II:2131318..2131319	1bp insertion	Supp. Table 1	VALIDATED
MTG109	CTGGAGCAAGAAGATATTGTGGA	CTTAATCGGACGAACACGACAT	I:8964447..8964448	1 bp insertion	Supp. Table 4	NOT VALIDATED
MTG123	GGACAGCAGTTCCAGCAACATTC	GCTGTTGACCGCTGTTCCGATG	II:9746848..9746849	1 bp insertion	Supp. Table 4	NOT VALIDATED
MTG116	TCCTCATTGGGCAGAAGGTGAT	GGACATGACGAACCGCGAAACG	III:7795134	1 bp deletion	Supp. Table 4	NOT VALIDATED
MTG119	CGAAGCACATTATTATGGCGGTAC	CGTGATTTATAGCGGCAACCATCT	X:5287257	1 bp deletion	Supp. Table 4	NOT VALIDATED
MTG96	CTTCCAAACGAACGGCTAGATC	CGAGCTGAACGCAGTAGAGGAG	III:4792081..4792082	1 bp insertion	Supp. Table 4	NOT VALIDATED
MTG110	TCTGAAATGAGAAGGCAGCGTGAG	CTTCCTCTAATTTACCCAAATCCTG	I:6494971..6494972	1 bp insertion	Supp. Table 4	NOT VALIDATED
MTG94	GAGCATGGTCGCTTCCCATCAC	ACGCTGGGAGAAGCTGCTGACC	I:11908102..11908103	1 bp insertion	Supp. Table 4	NOT VALIDATED
MTG83	GCACGACATTCCACGTCTACAT	ACATTGCTAGTGAGTTAGAGGGAC	II:8031345..8031346	1 bp insertion	Supp. Table 4	NOT VALIDATED
MTG111	TTCAAGTCGCCTGTGCATTCGG	TTCCTTCAACATTGCCGCTTGT	I:9423201..9423202	1 bp insertion	Supp. Table 4	NOT VALIDATED
MTG122	CTCTGCCAGCAGTATAGACGTTCC	TCTTGCGCCAAAGGAAGGTCAT	IV:7555358	1 bp deletion	Supp. Table 4	NOT VALIDATED
MTG108	AGTATTGACTGCTTCGGCTGATT	AACGAGCTTCTCACTTTGAATGTTG	I:8963242..8963243	1 bp insertion	Supp. Table 4	NOT VALIDATED
MTG110	TCTGAAATGAGAAGGCAGCGTGAG	CTTCCTCTAATTTACCCAAATCCTG	I:6494964..6494965	1 bp insertion	Supp. Table 4	NOT VALIDATED
MTG120	CTTCCAGGAAATCGTTGTTGGG	ATGCTTGTGAGCTTCAAGTGGC	I:6814909..6814910	1 bp insertion	Supp. Table 4	NOT VALIDATED
MTG91	CAGATGCGTACATGGTGGTTCA	TGTCTTGTCAGTCGTGCTCTTCC	I:14814687..14814688	1 bp insertion	Supp. Table 4	NOT VALIDATED
MTG92	TGTATCTCGATATTTGGGACCACTG	GAATCGGGCGTAGAAGATCCTTA	I:6112361..6112362	1 bp insertion	Supp. Table 4	NOT VALIDATED
MTG86	AAAACTATTCGGGTCTACGTTCC	AGTGTTATGTTTGTCGGCAGGT	II:5670254..5670255	1 bp insertion	Supp. Table 4	VALIDATED
MTG88	ATTCGGATAACAGTTATTGGTG	GAATAGGAGTACGGTGGACAAGTA	II:7698886..7698887	1 bp insertion	Supp. Table 4	VALIDATED
MTG113	TCGCCTTCGAGGGCTTGGCATCT	AAACCGCGACGCGACCGCAACG	II:2471343..2471344	1 bp insertion	Supp. Table 4	VALIDATED
MTG102	GCCTGGAAGGACACTCGAAACC	CACATTATTCCATGCAGCTTCTCG	IV:13791001	1 bp deletion	Supp. Table 4	VALIDATED
MTG85	ATTCGGCACAACCTCCACTTCC	CGGTCTCGGACGCTCTTCAGTT	II:6200178..6200179	1 bp insertion	Supp. Table 4	VALIDATED
MTG121	AAGCGTCAATTCGCCCAAGGTG	TCCTTCACGTTGGACTTGTGGC	V:7805505..7805506	1 bp insertion	Supp. Table 4	NOT VALIDATED
MTG115	TTTCCCTCTAATTTCCAGTCAT	TAGGGTAACTTTGTATTGAATAAGA	I:13345365	1 bp deletion	Supp. Table 4	VALIDATED
MTG88	ATTCGGATAACAGTTATTGGTG	GAATAGGAGTACGGTGGACAAGTA	II:7698879..7698880	1 bp insertion	Supp. Table 4	VALIDATED
MTG84	ATGTTAATTGCACGCAAGGATG	TCCCTCCAACTTCAAGAACCAC	II:2131318..2131319	1 bp insertion	Supp. Table 4	VALIDATED
MTG89	GCATTGATTGTTGATTCGCCTCT	GGCGGCAAATATGGCAAATAATCAA	I:7537822..7537823	1 bp insertion	Supp. Table 4	VALIDATED
MTG97	CACCTGCTGCTCGTGTAAATGTTG	GGACGAGGTTGTCGTGGAAGAG	III:74972..74973	1 bp insertion	Supp. Table 4	VALIDATED
